# Supplementary material for: RNAseq Analysis of Brain Aging in Wild Specimens of Short-Lived Turquoise Killifish: Commonalities and Differences With Aging Under Laboratory Conditions
Source: Mol Biol Evol. 2022 Nov 1;39(11):msac219. doi: 10.1093/molbev/msac219 (PMC9641980; doi:10.1093/molbev/msac219)
Supplement: msac219_Supplementary_Data [file msac219_supplementary_data.zip]

Archive with 13 entries (13 files):
- FigS1.pdf
- Table_S1.xlsx
- Table_S10_v2 (1).xlsx
- Table_S11_v2.xlsx
- Table_S12.xlsx
- Table_S2.xlsx
- Table_S3.xlsx
- Table_S4.xlsx
- Table_S5.xlsx
- Table_S6.xlsx
- Table_S7_v2 (1).xlsx
- Table_S8.xlsx
- Table_S9.xlsx
