# Supplementary material for: RNAseq Analysis of Brain Aging in Wild Specimens of Short-Lived Turquoise Killifish: Commonalities and Differences With Aging Under Laboratory Conditions
Source: Mol Biol Evol. 2022 Nov 1;39(11):msac219. doi: 10.1093/molbev/msac219 (PMC9641980; doi:10.1093/molbev/msac219)
Supplement: msac219_Supplementary_Data [file msac219_supplementary_data.zip › Table_S1.xlsx]

## Sheet: 73d vs. 39d (female)
Table S1. Age-dependent DEGs (figure 1A)
Nfu.Gene.ID	Gene.symbol	Nfu.Protein.ID	Nfu.Transcript.ID	Nfu.CDS.ID	Ensembl.Drerio.Gene.ID	Notobranchius_gene_ID	Human_gene_ID	Human_gene_name	entrezgene
Nfu_g_1_005632	REPS2	Nfu_p_1_013607	Nfu_t_1_013607	Nfu_c_1_013607	ENSDARG00000076768	Nfu_p_1_013607	ENSG00000169891	REPS2	9185
Nfu_g_1_005620	CDKL5 (1 OF 2)	Nfu_p_1_013580	Nfu_t_1_013580	Nfu_c_1_013580	ENSDARG00000015240	Nfu_p_1_013580	ENSG00000008086	CDKL5	6792
Nfu_g_1_017981	DEAF1	Nfu_p_1_043045	Nfu_t_1_043045	Nfu_c_1_043045	ENSDARG00000088844	Nfu_p_1_043045	ENSG00000177030	DEAF1	10522
Nfu_g_1_006984	SGCB	Nfu_p_1_016892	Nfu_t_1_016892	Nfu_c_1_016892	ENSDARG00000052341	Nfu_p_1_016892	ENSG00000163069	SGCB	6443
Nfu_g_1_006986	DCUN1D4	Nfu_p_1_016896	Nfu_t_1_016896	Nfu_c_1_016896	ENSDARG00000092394	Nfu_p_1_016896	ENSG00000109184	DCUN1D4	23142
Nfu_g_1_006987	SLAIN2	Nfu_p_1_016901	Nfu_t_1_016901	Nfu_c_1_016901	ENSDARG00000032114	Nfu_p_1_016901	ENSG00000109171	SLAIN2	57606
Nfu_g_1_017512	PSMA6A	Nfu_p_1_041899	Nfu_t_1_041899	Nfu_c_1_041899	ENSDARG00000019398	Nfu_p_1_041899	ENSG00000100902	PSMA6	5687
Nfu_g_1_018589	SDF2L1	Nfu_p_1_044429	Nfu_t_1_044429	Nfu_c_1_044429	ENSDARG00000035631	Nfu_p_1_044429	ENSG00000128228	SDF2L1	23753
Nfu_g_1_018585	MYO7AB	Nfu_p_1_044420	Nfu_t_1_044420	Nfu_c_1_044420	ENSDARG00000044632	Nfu_p_1_044420	ENSG00000137474	MYO7A	4647
Nfu_g_1_003382	SSR3	Nfu_p_1_008422	Nfu_t_1_008422	Nfu_c_1_008422	ENSDARG00000014165	Nfu_p_1_008422	ENSG00000114850	SSR3	6747
Nfu_g_1_014737	NIPA2	Nfu_p_1_035476	Nfu_t_1_035476	Nfu_c_1_035476	ENSDARG00000055912	Nfu_p_1_035476	ENSG00000140157	NIPA2	81614
Nfu_g_1_012788	GNAO1A	Nfu_p_1_030874	Nfu_t_1_030874	Nfu_c_1_030874	ENSDARG00000016676	Nfu_p_1_030874	ENSG00000087258	GNAO1	2775
Nfu_g_1_007917	RIPK2	Nfu_p_1_019105	Nfu_t_1_019105	Nfu_c_1_019105	ENSDARG00000033713	Nfu_p_1_019105	ENSG00000104312	RIPK2	8767
Nfu_g_1_007909	FP102157.1	Nfu_p_1_019086	Nfu_t_1_019086	Nfu_c_1_019086	ENSDARG00000063018	Nfu_p_1_019086	ENSG00000188859	FAM78B	149297
Nfu_g_1_017422	YIPF3	Nfu_p_1_041700	Nfu_t_1_041700	Nfu_c_1_041700	ENSDARG00000020449	Nfu_p_1_041700	ENSG00000137207	YIPF3	25844
Nfu_g_1_017423	PARK2	Nfu_p_1_041701	Nfu_t_1_041701	Nfu_c_1_041701	ENSDARG00000021555	Nfu_p_1_041701	ENSG00000185345	PARK2	5071
Nfu_g_1_003427	MAP2	Nfu_p_1_008516	Nfu_t_1_008516	Nfu_c_1_008516	ENSDARG00000055052	Nfu_p_1_008516	ENSG00000078018	MAP2	4133
Nfu_g_1_004911	Nfu_g_1_004911	Nfu_p_1_011957	Nfu_t_1_011957	Nfu_c_1_011957		Nfu_p_1_011957	ENSG00000170088	TMEM192	201931
Nfu_g_1_007788	TAF2	Nfu_p_1_018789	Nfu_t_1_018789	Nfu_c_1_018789	ENSDARG00000038423	Nfu_p_1_018789	ENSG00000064313	TAF2	6873
Nfu_g_1_007791	ANO10A	Nfu_p_1_018799	Nfu_t_1_018799	Nfu_c_1_018799	ENSDARG00000057736	Nfu_p_1_018799	ENSG00000160746	ANO10	55129
Nfu_g_1_007786	SNRKA	Nfu_p_1_018785	Nfu_t_1_018785	Nfu_c_1_018785	ENSDARG00000070832	Nfu_p_1_018785	ENSG00000163788	SNRK	54861
Nfu_g_1_007790	CR627484.1	Nfu_p_1_018791	Nfu_t_1_018791	Nfu_c_1_018791	ENSDARG00000076862	Nfu_p_1_018791	ENSG00000144649	FAM198A	729085
Nfu_g_1_012645	RUNDC1	Nfu_p_1_030541	Nfu_t_1_030541	Nfu_c_1_030541	ENSDARG00000091962	Nfu_p_1_030541	ENSG00000198863	RUNDC1	146923
Nfu_g_1_012643	SLC25A39	Nfu_p_1_030533	Nfu_t_1_030533	Nfu_c_1_030533	ENSDARG00000007449	Nfu_p_1_030533	ENSG00000013306	SLC25A39	51629
Nfu_g_1_003595	THG1L	Nfu_p_1_008892	Nfu_t_1_008892	Nfu_c_1_008892	ENSDARG00000038360	Nfu_p_1_008892	ENSG00000113272	THG1L	54974
Nfu_g_1_009829	FEZ2 (2 OF 2)	Nfu_p_1_023964	Nfu_t_1_023964	Nfu_c_1_023964	ENSDARG00000022260	Nfu_p_1_023964	ENSG00000171055	FEZ2	9637
Nfu_g_1_016695	PPA1B	Nfu_p_1_039961	Nfu_t_1_039961	Nfu_c_1_039961	ENSDARG00000030441	Nfu_p_1_039961	ENSG00000180817	PPA1	5464
Nfu_g_1_014108	GLMNA	Nfu_p_1_033940	Nfu_t_1_033940	Nfu_c_1_033940	ENSDARG00000058267	Nfu_p_1_033940	ENSG00000174842	GLMN	11146
Nfu_g_1_019323	HAPLN1A	Nfu_p_1_046170	Nfu_t_1_046170	Nfu_c_1_046170	ENSDARG00000089769	Nfu_p_1_046170	ENSG00000145681	HAPLN1	1404
Nfu_g_1_019324	ANAPC2	Nfu_p_1_046171	Nfu_t_1_046171	Nfu_c_1_046171	ENSDARG00000005832	Nfu_p_1_046171	ENSG00000176248	ANAPC2	29882
Nfu_g_1_014579	PFAS	Nfu_p_1_035092	Nfu_t_1_035092	Nfu_c_1_035092	ENSDARG00000003750	Nfu_p_1_035092	ENSG00000178921	PFAS	5198
Nfu_g_1_016713	UBA3	Nfu_p_1_039999	Nfu_t_1_039999	Nfu_c_1_039999	ENSDARG00000057987	Nfu_p_1_039999	ENSG00000144744	UBA3	9039
Nfu_g_1_016715	FRMD4B (1 OF 2)	Nfu_p_1_040002	Nfu_t_1_040002	Nfu_c_1_040002	ENSDARG00000076496	Nfu_p_1_040002	ENSG00000114541	FRMD4B	23150
Nfu_g_1_018468	CISD3	Nfu_p_1_044111	Nfu_t_1_044111	Nfu_c_1_044111	ENSDARG00000079516	Nfu_p_1_044111	ENSG00000277972	CISD3	284106
Nfu_g_1_018474	PCGF2	Nfu_p_1_044124	Nfu_t_1_044124	Nfu_c_1_044124	ENSDARG00000006010	Nfu_p_1_044124	ENSG00000269897	COMMD3-BMI1	100532731
Nfu_g_1_018475	PSMB3	Nfu_p_1_044125	Nfu_t_1_044125	Nfu_c_1_044125	ENSDARG00000013938	Nfu_p_1_044125	ENSG00000277791	PSMB3	5691
Nfu_g_1_018476	SCRN2	Nfu_p_1_044126	Nfu_t_1_044126	Nfu_c_1_044126	ENSDARG00000043497	Nfu_p_1_044126	ENSG00000141295	SCRN2	90507
Nfu_g_1_018467	ARHGDIA	Nfu_p_1_044108	Nfu_t_1_044108	Nfu_c_1_044108	ENSDARG00000043795	Nfu_p_1_044108	ENSG00000141522	ARHGDIA	396
Nfu_g_1_006183	UFL1	Nfu_p_1_014932	Nfu_t_1_014932	Nfu_c_1_014932	ENSDARG00000007496	Nfu_p_1_014932	ENSG00000014123	UFL1	23376
Nfu_g_1_020731	FASLG	Nfu_p_1_049641	Nfu_t_1_049641	Nfu_c_1_049641	ENSDARG00000011520	Nfu_p_1_049641	ENSG00000117560	FASLG	356
Nfu_g_1_008801	NR2C2AP	Nfu_p_1_021331	Nfu_t_1_021331	Nfu_c_1_021331	ENSDARG00000056162	Nfu_p_1_021331	ENSG00000184162	NR2C2AP	126382
Nfu_g_1_017349	SOLH	Nfu_p_1_041470	Nfu_t_1_041470	Nfu_c_1_041470	ENSDARG00000060600	Nfu_p_1_041470	ENSG00000103326	CAPN15	6650
Nfu_g_1_023536	TBC1D22B	Nfu_p_1_056491	Nfu_t_1_056491	Nfu_c_1_056491	ENSDARG00000045510	Nfu_p_1_056491	ENSG00000065491	TBC1D22B	55633
Nfu_g_1_023532	MYT1B	Nfu_p_1_056473	Nfu_t_1_056473	Nfu_c_1_056473	ENSDARG00000089464	Nfu_p_1_056473	ENSG00000196132	MYT1	4661
Nfu_g_1_014325	LLGL2	Nfu_p_1_034522	Nfu_t_1_034522	Nfu_c_1_034522	ENSDARG00000023920	Nfu_p_1_034522	ENSG00000073350	LLGL2	3993
Nfu_g_1_016500	USP54A	Nfu_p_1_039518	Nfu_t_1_039518	Nfu_c_1_039518	ENSDARG00000077948	Nfu_p_1_039518	ENSG00000166348	USP54	159195
Nfu_g_1_016501	ZNF365	Nfu_p_1_039519	Nfu_t_1_039519	Nfu_c_1_039519	ENSDARG00000087985	Nfu_p_1_039519	ENSG00000138311	ZNF365	22891
Nfu_g_1_020627	CBX1A	Nfu_p_1_049390	Nfu_t_1_049390	Nfu_c_1_049390	ENSDARG00000004189	Nfu_p_1_049390	ENSG00000108468	CBX1	10951
Nfu_g_1_016184	FBXO9	Nfu_p_1_038853	Nfu_t_1_038853	Nfu_c_1_038853	ENSDARG00000011055	Nfu_p_1_038853	ENSG00000112146	FBXO9	26268
Nfu_g_1_006831	WDR11	Nfu_p_1_016462	Nfu_t_1_016462	Nfu_c_1_016462	ENSDARG00000075245	Nfu_p_1_016462	ENSG00000120008	WDR11	55717
Nfu_g_1_012446	ATG4B	Nfu_p_1_030090	Nfu_t_1_030090	Nfu_c_1_030090	ENSDARG00000052104	Nfu_p_1_030090	ENSG00000168397	ATG4B	23192
Nfu_g_1_018611	SLCO2A1	Nfu_p_1_044457	Nfu_t_1_044457	Nfu_c_1_044457	ENSDARG00000061896	Nfu_p_1_044457	ENSG00000174640	SLCO2A1	6578
Nfu_g_1_003404	TMEM199	Nfu_p_1_008464	Nfu_t_1_008464	Nfu_c_1_008464	ENSDARG00000069314	Nfu_p_1_008464	ENSG00000244045	TMEM199	147007
Nfu_g_1_003405	TBCELA	Nfu_p_1_008467	Nfu_t_1_008467	Nfu_c_1_008467	ENSDARG00000002682	Nfu_p_1_008467	ENSG00000154114	TBCEL	219899
Nfu_g_1_003582	UBE3A (2 OF 2)	Nfu_p_1_008858	Nfu_t_1_008858	Nfu_c_1_008858	ENSDARG00000055737	Nfu_p_1_008858	ENSG00000114062	UBE3A	7337
Nfu_g_1_012223	GLRX3	Nfu_p_1_029596	Nfu_t_1_029596	Nfu_c_1_029596	ENSDARG00000031439	Nfu_p_1_029596	ENSG00000108010	GLRX3	10539
Nfu_g_1_018166	PFN2L	Nfu_p_1_043468	Nfu_t_1_043468	Nfu_c_1_043468	ENSDARG00000012682	Nfu_p_1_043468	ENSG00000070087	PFN2	5217
Nfu_g_1_014080	BMPR1A	Nfu_p_1_033880	Nfu_t_1_033880	Nfu_c_1_033880	ENSDARG00000019728	Nfu_p_1_033880	ENSG00000107779	BMPR1A	657
Nfu_g_1_009785	PHACTR3B	Nfu_p_1_023828	Nfu_t_1_023828	Nfu_c_1_023828	ENSDARG00000019304	Nfu_p_1_023828	ENSG00000087495	PHACTR3	116154
Nfu_g_1_014756	PGLYRP2 (1 OF 2)	Nfu_p_1_035522	Nfu_t_1_035522	Nfu_c_1_035522	ENSDARG00000015626	Nfu_p_1_035522	ENSG00000161031	PGLYRP2	114770
Nfu_g_1_005551	AKAP6	Nfu_p_1_013413	Nfu_t_1_013413	Nfu_c_1_013413	ENSDARG00000077295	Nfu_p_1_013413	ENSG00000151320	AKAP6	9472
Nfu_g_1_022331	UNC5A	Nfu_p_1_053483	Nfu_t_1_053483	Nfu_c_1_053483	ENSDARG00000074543	Nfu_p_1_053483	ENSG00000113763	UNC5A	90249
Nfu_g_1_020655	RPAP3	Nfu_p_1_049437	Nfu_t_1_049437	Nfu_c_1_049437	ENSDARG00000087962	Nfu_p_1_049437	ENSG00000005175	RPAP3	79657
Nfu_g_1_016595	FAM98A	Nfu_p_1_039753	Nfu_t_1_039753	Nfu_c_1_039753	ENSDARG00000078391	Nfu_p_1_039753	ENSG00000119812	FAM98A	25940
Nfu_g_1_019145	SLC43A2A	Nfu_p_1_045781	Nfu_t_1_045781	Nfu_c_1_045781	ENSDARG00000036848	Nfu_p_1_045781	ENSG00000167703	SLC43A2	124935
Nfu_g_1_016469	MARCKSL1B	Nfu_p_1_039466	Nfu_t_1_039466	Nfu_c_1_039466	ENSDARG00000035715	Nfu_p_1_039466	ENSG00000175130	MARCKSL1	65108
Nfu_g_1_016470	HDAC1 (1 OF 2)	Nfu_p_1_039467	Nfu_t_1_039467	Nfu_c_1_039467	ENSDARG00000015427	Nfu_p_1_039467	ENSG00000116478	HDAC1	3065
Nfu_g_1_003027	Nfu_g_1_003027	Nfu_p_1_007556	Nfu_t_1_007556	Nfu_c_1_007556	ENSDARG00000086475	Nfu_p_1_007556	ENSG00000187902	SHISA7	729956
Nfu_g_1_002702	PMS1	Nfu_p_1_006745	Nfu_t_1_006745	Nfu_c_1_006745	ENSDARG00000000476	Nfu_p_1_006745	ENSG00000064933	PMS1	5378
Nfu_g_1_013541	BCL2L10	Nfu_p_1_032592	Nfu_t_1_032592	Nfu_c_1_032592	ENSDARG00000026766	Nfu_p_1_032592	ENSG00000069966	GNB5	10681
Nfu_g_1_012701	TARBP1	Nfu_p_1_030664	Nfu_t_1_030664	Nfu_c_1_030664	ENSDARG00000079055	Nfu_p_1_030664	ENSG00000059588	TARBP1	6894
Nfu_g_1_012702	SLC35F3B	Nfu_p_1_030667	Nfu_t_1_030667	Nfu_c_1_030667	ENSDARG00000059850	Nfu_p_1_030667	ENSG00000183780	SLC35F3	148641
Nfu_g_1_011143	FAF2	Nfu_p_1_026903	Nfu_t_1_026903	Nfu_c_1_026903	ENSDARG00000052374	Nfu_p_1_026903	ENSG00000113194	FAF2	23197
Nfu_g_1_016210	CCBL2	Nfu_p_1_038886	Nfu_t_1_038886	Nfu_c_1_038886	ENSDARG00000043280	Nfu_p_1_038886	ENSG00000137944	KYAT3	56267
Nfu_g_1_009847	SHCBP1	Nfu_p_1_024003	Nfu_t_1_024003	Nfu_c_1_024003	ENSDARG00000052167	Nfu_p_1_024003	ENSG00000171241	SHCBP1	79801
Nfu_g_1_002148	RYR2	Nfu_p_1_005413	Nfu_t_1_005413	Nfu_c_1_005413	ENSDARG00000023797	Nfu_p_1_005413	ENSG00000198626	RYR2	6262
Nfu_g_1_018484	SPNS1	Nfu_p_1_044145	Nfu_t_1_044145	Nfu_c_1_044145	ENSDARG00000011925	Nfu_p_1_044145	ENSG00000183018	SPNS2	124976
Nfu_g_1_017851	WWC3	Nfu_p_1_042746	Nfu_t_1_042746	Nfu_c_1_042746	ENSDARG00000061654	Nfu_p_1_042746	ENSG00000047644	WWC3	55841
Nfu_g_1_006823	TXLNA	Nfu_p_1_016446	Nfu_t_1_016446	Nfu_c_1_016446	ENSDARG00000077037	Nfu_p_1_016446	ENSG00000084652	TXLNA	200081
Nfu_g_1_016996	SPEN (2 OF 2)	Nfu_p_1_040595	Nfu_t_1_040595	Nfu_c_1_040595	ENSDARG00000074332	Nfu_p_1_040595	ENSG00000065526	SPEN	23013
Nfu_g_1_010779	LEPREL4	Nfu_p_1_026060	Nfu_t_1_026060	Nfu_c_1_026060	ENSDARG00000057946	Nfu_p_1_026060	ENSG00000141696	P3H4	10609
Nfu_g_1_022340	KCTD17	Nfu_p_1_053497	Nfu_t_1_053497	Nfu_c_1_053497	ENSDARG00000056050	Nfu_p_1_053497	ENSG00000167977	KCTD5	54442
Nfu_g_1_017831	PPP1R14C	Nfu_p_1_042684	Nfu_t_1_042684	Nfu_c_1_042684	ENSDARG00000077341	Nfu_p_1_042684	ENSG00000198729	PPP1R14C	81706
Nfu_g_1_002729	OLA.22765	Nfu_p_1_006826	Nfu_t_1_006826	Nfu_c_1_006826	ENSDARG00000037943	Nfu_p_1_006826	ENSG00000205560	CPT1B	1375
Nfu_g_1_012175	ZDHHC18B	Nfu_p_1_029497	Nfu_t_1_029497	Nfu_c_1_029497	ENSDARG00000094201	Nfu_p_1_029497	ENSG00000175048	ZDHHC14	79683
Nfu_g_1_012583	DBT	Nfu_p_1_030330	Nfu_t_1_030330	Nfu_c_1_030330	ENSDARG00000040109	Nfu_p_1_030330	ENSG00000137992	DBT	1629
Nfu_g_1_010649	TPRXL	Nfu_p_1_025746	Nfu_t_1_025746	Nfu_c_1_025746	ENSDARG00000015851	Nfu_p_1_025746	ENSG00000100941	PNN	5411
Nfu_g_1_003476	SVIL (1 OF 3)	Nfu_p_1_008601	Nfu_t_1_008601	Nfu_c_1_008601	ENSDARG00000014651	Nfu_p_1_008601	ENSG00000197321	SVIL	6840
Nfu_g_1_012080	CNP	Nfu_p_1_029287	Nfu_t_1_029287	Nfu_c_1_029287	ENSDARG00000070822	Nfu_p_1_029287	ENSG00000173786	CNP	1267
Nfu_g_1_012070	ASPH	Nfu_p_1_029257	Nfu_t_1_029257	Nfu_c_1_029257	ENSDARG00000078703	Nfu_p_1_029257	ENSG00000198363	ASPH	444
Nfu_g_1_020738	WBP1LB	Nfu_p_1_049656	Nfu_t_1_049656	Nfu_c_1_049656	ENSDARG00000029751	Nfu_p_1_049656	ENSG00000166272	WBP1L	54838
Nfu_g_1_014126	ADNP2B	Nfu_p_1_033994	Nfu_t_1_033994	Nfu_c_1_033994	ENSDARG00000028431	Nfu_p_1_033994	ENSG00000101544	ADNP2	22850
Nfu_g_1_013946	ARHGEF15	Nfu_p_1_033560	Nfu_t_1_033560	Nfu_c_1_033560	ENSDARG00000061844	Nfu_p_1_033560	ENSG00000198844	ARHGEF15	22899
Nfu_g_1_002139	KCNK9	Nfu_p_1_005394	Nfu_t_1_005394	Nfu_c_1_005394	ENSDARG00000063560	Nfu_p_1_005394	ENSG00000169427	KCNK9	51305
Nfu_g_1_018615	DOT1L	Nfu_p_1_044471	Nfu_t_1_044471	Nfu_c_1_044471	ENSDARG00000061992	Nfu_p_1_044471	ENSG00000104885	DOT1L	84444
Nfu_g_1_007308	ARAP1	Nfu_p_1_017727	Nfu_t_1_017727	Nfu_c_1_017727	ENSDARG00000062221	Nfu_p_1_017727	ENSG00000186635	ARAP1	116985
Nfu_g_1_004941	SYMPK	Nfu_p_1_011996	Nfu_t_1_011996	Nfu_c_1_011996	ENSDARG00000059553	Nfu_p_1_011996	ENSG00000125755	SYMPK	8189
Nfu_g_1_004936	WDR75	Nfu_p_1_011991	Nfu_t_1_011991	Nfu_c_1_011991	ENSDARG00000040730	Nfu_p_1_011991	ENSG00000115368	WDR75	84128
Nfu_g_1_009947	PCM1	Nfu_p_1_024215	Nfu_t_1_024215	Nfu_c_1_024215	ENSDARG00000062198	Nfu_p_1_024215	ENSG00000078674	PCM1	5108
Nfu_g_1_010798	MFSD4A	Nfu_p_1_026095	Nfu_t_1_026095	Nfu_c_1_026095	ENSDARG00000008263	Nfu_p_1_026095	ENSG00000174514	MFSD4A	148808
Nfu_g_1_006148	Nfu_g_1_006148	Nfu_p_1_014857	Nfu_t_1_014857	Nfu_c_1_014857	ENSDARG00000060597	Nfu_p_1_014857	ENSG00000121879	PIK3CA	5290
Nfu_g_1_006150	SI:CH211-116M6.3	Nfu_p_1_014862	Nfu_t_1_014862	Nfu_c_1_014862	ENSDARG00000077405	Nfu_p_1_014862	ENSG00000164985	PSIP1	11168
Nfu_g_1_006149	WDR55	Nfu_p_1_014859	Nfu_t_1_014859	Nfu_c_1_014859	ENSDARG00000007217	Nfu_p_1_014859	ENSG00000120314	WDR55	54853
Nfu_g_1_004960	HGSNAT	Nfu_p_1_012031	Nfu_t_1_012031	Nfu_c_1_012031	ENSDARG00000077804	Nfu_p_1_012031	ENSG00000165102	HGSNAT	138050
Nfu_g_1_019944	CPSF1	Nfu_p_1_047600	Nfu_t_1_047600	Nfu_c_1_047600	ENSDARG00000034178	Nfu_p_1_047600	ENSG00000071894	CPSF1	29894
Nfu_g_1_019247	ZFR	Nfu_p_1_046005	Nfu_t_1_046005	Nfu_c_1_046005	ENSDARG00000027109	Nfu_p_1_046005	ENSG00000056097	ZFR	51663
Nfu_g_1_014767	PLCD4B	Nfu_p_1_035546	Nfu_t_1_035546	Nfu_c_1_035546	ENSDARG00000057975	Nfu_p_1_035546	ENSG00000115556	PLCD4	84812
Nfu_g_1_016507	CAP1	Nfu_p_1_039529	Nfu_t_1_039529	Nfu_c_1_039529	ENSDARG00000016350	Nfu_p_1_039529	ENSG00000131236	CAP1	10487
Nfu_g_1_013328	VWA7	Nfu_p_1_032082	Nfu_t_1_032082	Nfu_c_1_032082	ENSDARG00000061462	Nfu_p_1_032082	ENSG00000204396	VWA7	80737
Nfu_g_1_004224	POP1	Nfu_p_1_010315	Nfu_t_1_010315	Nfu_c_1_010315	ENSDARG00000087815	Nfu_p_1_010315	ENSG00000104356	POP1	10940
Nfu_g_1_014561	TRPC4APA	Nfu_p_1_035049	Nfu_t_1_035049	Nfu_c_1_035049	ENSDARG00000018840	Nfu_p_1_035049	ENSG00000100991	TRPC4AP	26133
Nfu_g_1_012516	TAX1BP1B	Nfu_p_1_030216	Nfu_t_1_030216	Nfu_c_1_030216	ENSDARG00000056856	Nfu_p_1_030216	ENSG00000106052	TAX1BP1	8887
Nfu_g_1_004218	CLSPN	Nfu_p_1_010304	Nfu_t_1_010304	Nfu_c_1_010304	ENSDARG00000089321	Nfu_p_1_010304	ENSG00000092853	CLSPN	63967
Nfu_g_1_012214	PTAR1	Nfu_p_1_029570	Nfu_t_1_029570	Nfu_c_1_029570	ENSDARG00000067695	Nfu_p_1_029570	ENSG00000188647	PTAR1	375743
Nfu_g_1_023485	DHCR7	Nfu_p_1_056357	Nfu_t_1_056357	Nfu_c_1_056357	ENSDARG00000015564	Nfu_p_1_056357	ENSG00000172893	DHCR7	1717
Nfu_g_1_015726	MAT2B	Nfu_p_1_037744	Nfu_t_1_037744	Nfu_c_1_037744	ENSDARG00000012932	Nfu_p_1_037744	ENSG00000038274	MAT2B	27430
Nfu_g_1_004893	TARBP1	Nfu_p_1_011915	Nfu_t_1_011915	Nfu_c_1_011915	ENSDARG00000079055	Nfu_p_1_011915	ENSG00000059588	TARBP1	6894
Nfu_g_1_009809	LIMCH1A	Nfu_p_1_023883	Nfu_t_1_023883	Nfu_c_1_023883	ENSDARG00000074275	Nfu_p_1_023883	ENSG00000064042	LIMCH1	22998
Nfu_g_1_010580	C6H17ORF67	Nfu_p_1_025599	Nfu_t_1_025599	Nfu_c_1_025599	ENSDARG00000089625	Nfu_p_1_025599	ENSG00000214226	C17orf67	339210
Nfu_g_1_010582	DGKE	Nfu_p_1_025601	Nfu_t_1_025601	Nfu_c_1_025601	ENSDARG00000059735	Nfu_p_1_025601	ENSG00000153933	DGKE	8526
Nfu_g_1_020622	DPY19L4	Nfu_p_1_049377	Nfu_t_1_049377	Nfu_c_1_049377	ENSDARG00000079013	Nfu_p_1_049377	ENSG00000156162	DPY19L4	286148
Nfu_g_1_021971	Nfu_g_1_021971	Nfu_p_1_052582	Nfu_t_1_052582	Nfu_c_1_052582	ENSDARG00000092970	Nfu_p_1_052582	ENSG00000034510	TMSB10	9168
Nfu_g_1_019133	TSEN54	Nfu_p_1_045759	Nfu_t_1_045759	Nfu_c_1_045759	ENSDARG00000036844	Nfu_p_1_045759	ENSG00000182173	TSEN54	283989
Nfu_g_1_016635	MAPT (2 OF 2)	Nfu_p_1_039835	Nfu_t_1_039835	Nfu_c_1_039835	ENSDARG00000087616	Nfu_p_1_039835	ENSG00000186868	MAPT	4137
Nfu_g_1_015686	SGSM3	Nfu_p_1_037664	Nfu_t_1_037664	Nfu_c_1_037664	ENSDARG00000019038	Nfu_p_1_037664	ENSG00000100359	SGSM3	27352
Nfu_g_1_005006	FIZ1	Nfu_p_1_012104	Nfu_t_1_012104	Nfu_c_1_012104	ENSDARG00000087442	Nfu_p_1_012104	ENSG00000180626	ZNF594	84622
Nfu_g_1_013951	MRPS23	Nfu_p_1_033566	Nfu_t_1_033566	Nfu_c_1_033566	ENSDARG00000033973	Nfu_p_1_033566	ENSG00000181610	MRPS23	51649
Nfu_g_1_013952	PHF12	Nfu_p_1_033567	Nfu_t_1_033567	Nfu_c_1_033567	ENSDARG00000075509	Nfu_p_1_033567	ENSG00000109118	PHF12	57649
Nfu_g_1_013344	PRDM10	Nfu_p_1_032123	Nfu_t_1_032123	Nfu_c_1_032123	ENSDARG00000022161	Nfu_p_1_032123	ENSG00000170325	PRDM10	56980
Nfu_g_1_005004	TRPM7	Nfu_p_1_012101	Nfu_t_1_012101	Nfu_c_1_012101	ENSDARG00000036232	Nfu_p_1_012101	ENSG00000092439	TRPM7	54822
Nfu_g_1_009933	NUB1	Nfu_p_1_024186	Nfu_t_1_024186	Nfu_c_1_024186	ENSDARG00000061417	Nfu_p_1_024186	ENSG00000013374	NUB1	51667
Nfu_g_1_017956	VRK1	Nfu_p_1_043009	Nfu_t_1_043009	Nfu_c_1_043009	ENSDARG00000018006	Nfu_p_1_043009	ENSG00000100749	VRK1	7443
Nfu_g_1_016613	SEMA5B (2 OF 2)	Nfu_p_1_039792	Nfu_t_1_039792	Nfu_c_1_039792	ENSDARG00000061471	Nfu_p_1_039792	ENSG00000082684	SEMA5B	54437
Nfu_g_1_014252	RAB3GAP2	Nfu_p_1_034304	Nfu_t_1_034304	Nfu_c_1_034304	ENSDARG00000044136	Nfu_p_1_034304	ENSG00000118873	RAB3GAP2	25782
Nfu_g_1_022773	PHF2	Nfu_p_1_054470	Nfu_t_1_054470	Nfu_c_1_054470	ENSDARG00000018691	Nfu_p_1_054470	ENSG00000048828	FAM120A	23196
Nfu_g_1_001027	ABLIM3 (1 OF 2)	Nfu_p_1_002514	Nfu_t_1_002514	Nfu_c_1_002514	ENSDARG00000088168	Nfu_p_1_002514	ENSG00000173210	ABLIM3	22885
Nfu_g_1_014958	TBKBP1	Nfu_p_1_036005	Nfu_t_1_036005	Nfu_c_1_036005	ENSDARG00000061473	Nfu_p_1_036005	ENSG00000198933	TBKBP1	9755
Nfu_g_1_020634	TJAP1	Nfu_p_1_049401	Nfu_t_1_049401	Nfu_c_1_049401	ENSDARG00000010681	Nfu_p_1_049401	ENSG00000137221	TJAP1	93643
Nfu_g_1_017833	APAF1	Nfu_p_1_042688	Nfu_t_1_042688	Nfu_c_1_042688	ENSDARG00000021239	Nfu_p_1_042688	ENSG00000120868	APAF1	317
Nfu_g_1_003761	C11H12ORF50	Nfu_p_1_009245	Nfu_t_1_009245	Nfu_c_1_009245	ENSDARG00000009754	Nfu_p_1_009245	ENSG00000058673	ZC3H11A	9877
Nfu_g_1_004996	OATX	Nfu_p_1_012082	Nfu_t_1_012082	Nfu_c_1_012082	ENSDARG00000019713	Nfu_p_1_012082	ENSG00000137204	SLC22A7	10864
Nfu_g_1_022102	FZD1	Nfu_p_1_052885	Nfu_t_1_052885	Nfu_c_1_052885	ENSDARG00000060004	Nfu_p_1_052885	ENSG00000157240	FZD1	8321
Nfu_g_1_004896	BX323050.1	Nfu_p_1_011931	Nfu_t_1_011931	Nfu_c_1_011931	ENSDARG00000062329	Nfu_p_1_011931	ENSG00000158850	B4GALT3	8703
Nfu_g_1_004895	ATP6AP1L (1 OF 2)	Nfu_p_1_011922	Nfu_t_1_011922	Nfu_c_1_011922	ENSDARG00000090963	Nfu_p_1_011922	ENSG00000205464	ATP6AP1L	92270
Nfu_g_1_010793	ADOA	Nfu_p_1_026089	Nfu_t_1_026089	Nfu_c_1_026089	ENSDARG00000042827	Nfu_p_1_026089	ENSG00000181915	ADO	84890
Nfu_g_1_016621	EAPP	Nfu_p_1_039805	Nfu_t_1_039805	Nfu_c_1_039805	ENSDARG00000017272	Nfu_p_1_039805	ENSG00000129518	EAPP	55837
Nfu_g_1_016622	EGLN3	Nfu_p_1_039808	Nfu_t_1_039808	Nfu_c_1_039808	ENSDARG00000032553	Nfu_p_1_039808	ENSG00000129521	EGLN3	112399
Nfu_g_1_016641	DONSON	Nfu_p_1_039844	Nfu_t_1_039844	Nfu_c_1_039844		Nfu_p_1_039844	ENSG00000159147	DONSON	29980
Nfu_g_1_016609	TKT	Nfu_p_1_039787	Nfu_t_1_039787	Nfu_c_1_039787	ENSDARG00000006019	Nfu_p_1_039787	ENSG00000007350	TKTL1	8277
Nfu_g_1_016900	IER5L	Nfu_p_1_040383	Nfu_t_1_040383	Nfu_c_1_040383	ENSDARG00000054906	Nfu_p_1_040383	ENSG00000188483	IER5L	389792
Nfu_g_1_012798	NCKAP1	Nfu_p_1_030885	Nfu_t_1_030885	Nfu_c_1_030885	ENSDARG00000060853	Nfu_p_1_030885	ENSG00000061676	NCKAP1	10787
Nfu_g_1_007311	MLL3 (2 OF 2)	Nfu_p_1_017751	Nfu_t_1_017751	Nfu_c_1_017751	ENSDARG00000075560	Nfu_p_1_017751	ENSG00000055609	KMT2C	58508
Nfu_g_1_013525	ARL6	Nfu_p_1_032557	Nfu_t_1_032557	Nfu_c_1_032557	ENSDARG00000032056	Nfu_p_1_032557	ENSG00000113966	ARL6	84100
Nfu_g_1_009800	DIRAS1A	Nfu_p_1_023854	Nfu_t_1_023854	Nfu_c_1_023854	ENSDARG00000009372	Nfu_p_1_023854	ENSG00000176490	DIRAS1	148252
Nfu_g_1_016991	NUBPL	Nfu_p_1_040582	Nfu_t_1_040582	Nfu_c_1_040582	ENSDARG00000054821	Nfu_p_1_040582	ENSG00000151413	NUBPL	80224
Nfu_g_1_010760	E2F3	Nfu_p_1_026022	Nfu_t_1_026022	Nfu_c_1_026022	ENSDARG00000070463	Nfu_p_1_026022	ENSG00000112242	E2F3	1871
Nfu_g_1_004239	ANXA5B	Nfu_p_1_010351	Nfu_t_1_010351	Nfu_c_1_010351	ENSDARG00000016470	Nfu_p_1_010351	ENSG00000164111	ANXA5	308
Nfu_g_1_004080	BLNK	Nfu_p_1_010029	Nfu_t_1_010029	Nfu_c_1_010029	ENSDARG00000042722	Nfu_p_1_010029	ENSG00000095585	BLNK	29760
Nfu_g_1_013598	PCGF3	Nfu_p_1_032759	Nfu_t_1_032759	Nfu_c_1_032759	ENSDARG00000001249	Nfu_p_1_032759	ENSG00000185619	PCGF3	10336
Nfu_g_1_005637	SCO2	Nfu_p_1_013622	Nfu_t_1_013622	Nfu_c_1_013622	ENSDARG00000045555	Nfu_p_1_013622	ENSG00000130489	SCO2	9997
Nfu_g_1_013963	MED15	Nfu_p_1_033596	Nfu_t_1_033596	Nfu_c_1_033596	ENSDARG00000014292	Nfu_p_1_033596	ENSG00000099917	MED15	51586
Nfu_g_1_021978	C7 (1 OF 2)	Nfu_p_1_052593	Nfu_t_1_052593	Nfu_c_1_052593	ENSDARG00000057121	Nfu_p_1_052593	ENSG00000112936	C7	730
Nfu_g_1_001696	CCND1	Nfu_p_1_004225	Nfu_t_1_004225	Nfu_c_1_004225	ENSDARG00000035750	Nfu_p_1_004225	ENSG00000110092	CCND1	595
Nfu_g_1_014318	TRIM25 (2 OF 2)	Nfu_p_1_034511	Nfu_t_1_034511	Nfu_c_1_034511	ENSDARG00000015865	Nfu_p_1_034511	ENSG00000121060	TRIM25	7706
Nfu_g_1_022594	AP1S1	Nfu_p_1_054077	Nfu_t_1_054077	Nfu_c_1_054077	ENSDARG00000056803	Nfu_p_1_054077	ENSG00000106367	AP1S1	1174
Nfu_g_1_022595	VGF	Nfu_p_1_054078	Nfu_t_1_054078	Nfu_c_1_054078	ENSDARG00000091371	Nfu_p_1_054078	ENSG00000128564	VGF	7425
Nfu_g_1_015650	Nfu_g_1_015650	Nfu_p_1_037597	Nfu_t_1_037597	Nfu_c_1_037597	ENSDARG00000026882	Nfu_p_1_037597	ENSG00000099864	PALM	5064
Nfu_g_1_019942	ZFR	Nfu_p_1_047593	Nfu_t_1_047593	Nfu_c_1_047593	ENSDARG00000027109	Nfu_p_1_047593	ENSG00000056097	ZFR	51663
Nfu_g_1_012108	HDAC3	Nfu_p_1_029334	Nfu_t_1_029334	Nfu_c_1_029334	ENSDARG00000037514	Nfu_p_1_029334	ENSG00000171720	HDAC3	8841
Nfu_g_1_013511	LAMB3	Nfu_p_1_032535	Nfu_t_1_032535	Nfu_c_1_032535	ENSDARG00000059369	Nfu_p_1_032535	ENSG00000196878	LAMB3	3914
Nfu_g_1_013351	LRRTM2	Nfu_p_1_032138	Nfu_t_1_032138	Nfu_c_1_032138	ENSDARG00000071374	Nfu_p_1_032138	ENSG00000146006	LRRTM2	26045
Nfu_g_1_010566	MATN2	Nfu_p_1_025567	Nfu_t_1_025567	Nfu_c_1_025567	ENSDARG00000015947	Nfu_p_1_025567	ENSG00000124159	MATN4	8785
Nfu_g_1_001698	ADHFE1	Nfu_p_1_004227	Nfu_t_1_004227	Nfu_c_1_004227	ENSDARG00000053518	Nfu_p_1_004227	ENSG00000147576	ADHFE1	137872
Nfu_g_1_012651	AMPD3 (1 OF 2)	Nfu_p_1_030559	Nfu_t_1_030559	Nfu_c_1_030559	ENSDARG00000032469	Nfu_p_1_030559	ENSG00000133805	AMPD3	272
Nfu_g_1_002133	NCAPH2	Nfu_p_1_005384	Nfu_t_1_005384	Nfu_c_1_005384	ENSDARG00000033757	Nfu_p_1_005384	ENSG00000025770	NCAPH2	29781
Nfu_g_1_002132	NCAPH2	Nfu_p_1_005383	Nfu_t_1_005383	Nfu_c_1_005383	ENSDARG00000033757	Nfu_p_1_005383	ENSG00000025770	NCAPH2	29781
Nfu_g_1_019329	ERBB4 (2 OF 2)	Nfu_p_1_046184	Nfu_t_1_046184	Nfu_c_1_046184	ENSDARG00000090408	Nfu_p_1_046184	ENSG00000178568	ERBB4	2066
Nfu_g_1_002690	MIF	Nfu_p_1_006713	Nfu_t_1_006713	Nfu_c_1_006713	ENSDARG00000071336	Nfu_p_1_006713	ENSG00000240972	MIF	4282
Nfu_g_1_009859	NLK2	Nfu_p_1_024023	Nfu_t_1_024023	Nfu_c_1_024023	ENSDARG00000028793	Nfu_p_1_024023	ENSG00000087095	NLK	51701
Nfu_g_1_022328	Nfu_g_1_022328	Nfu_p_1_053465	Nfu_t_1_053465	Nfu_c_1_053465	ENSDARG00000070522	Nfu_p_1_053465	ENSG00000100346	CACNA1I	8911
Nfu_g_1_005613	TTC40	Nfu_p_1_013550	Nfu_t_1_013550	Nfu_c_1_013550	ENSDARG00000089451	Nfu_p_1_013550	ENSG00000171811	CFAP46	54777
Nfu_g_1_005655	OLA.16268	Nfu_p_1_013654	Nfu_t_1_013654	Nfu_c_1_013654	ENSDARG00000010423	Nfu_p_1_013654	ENSG00000188886	ASTL	431705
Nfu_g_1_016941	NUP50	Nfu_p_1_040488	Nfu_t_1_040488	Nfu_c_1_040488	ENSDARG00000017454	Nfu_p_1_040488	ENSG00000093000	NUP50	10762
Nfu_g_1_018068	ARRB2 (1 OF 2)	Nfu_p_1_043234	Nfu_t_1_043234	Nfu_c_1_043234	ENSDARG00000039215	Nfu_p_1_043234	ENSG00000141480	ARRB2	409
Nfu_g_1_003440	ALDH1L1	Nfu_p_1_008551	Nfu_t_1_008551	Nfu_c_1_008551	ENSDARG00000077004	Nfu_p_1_008551	ENSG00000144908	ALDH1L1	10840
Nfu_g_1_003439	Nfu_g_1_003439	Nfu_p_1_008548	Nfu_t_1_008548	Nfu_c_1_008548	ENSDARG00000074365	Nfu_p_1_008548	ENSG00000167384	ZNF180	7733
Nfu_g_1_019327	CPED1	Nfu_p_1_046178	Nfu_t_1_046178	Nfu_c_1_046178	ENSDARG00000045747	Nfu_p_1_046178	ENSG00000106034	CPED1	79974
Nfu_g_1_009926	FBXW8	Nfu_p_1_024172	Nfu_t_1_024172	Nfu_c_1_024172	ENSDARG00000079089	Nfu_p_1_024172	ENSG00000174989	FBXW8	26259
Nfu_g_1_005658	CCDC102A	Nfu_p_1_013662	Nfu_t_1_013662	Nfu_c_1_013662	ENSDARG00000003872	Nfu_p_1_013662	ENSG00000135736	CCDC102A	92922
Nfu_g_1_010630	TBCELA	Nfu_p_1_025710	Nfu_t_1_025710	Nfu_c_1_025710	ENSDARG00000002682	Nfu_p_1_025710	ENSG00000154114	TBCEL	219899
Nfu_g_1_016264	CYP19A1A	Nfu_p_1_038968	Nfu_t_1_038968	Nfu_c_1_038968	ENSDARG00000041348	Nfu_p_1_038968	ENSG00000137869	CYP19A1	1588
Nfu_g_1_002163	TXNIPA	Nfu_p_1_005440	Nfu_t_1_005440	Nfu_c_1_005440	ENSDARG00000036107	Nfu_p_1_005440	ENSG00000265972	TXNIP	10628
Nfu_g_1_012123	OSBPL3 (1 OF 2)	Nfu_p_1_029357	Nfu_t_1_029357	Nfu_c_1_029357	ENSDARG00000040482	Nfu_p_1_029357	ENSG00000070882	OSBPL3	26031
Nfu_g_1_017865	ULK2	Nfu_p_1_042784	Nfu_t_1_042784	Nfu_c_1_042784	ENSDARG00000074481	Nfu_p_1_042784	ENSG00000083290	ULK2	9706
Nfu_g_1_020647	RBM12B	Nfu_p_1_049423	Nfu_t_1_049423	Nfu_c_1_049423	ENSDARG00000079717	Nfu_p_1_049423	ENSG00000183808	RBM12B	389677
Nfu_g_1_012266	SSTR3	Nfu_p_1_029704	Nfu_t_1_029704	Nfu_c_1_029704	ENSDARG00000014477	Nfu_p_1_029704	ENSG00000278195	SSTR3	6753
Nfu_g_1_012267	SSTR3	Nfu_p_1_029705	Nfu_t_1_029705	Nfu_c_1_029705	ENSDARG00000014477	Nfu_p_1_029705	ENSG00000278195	SSTR3	6753
Nfu_g_1_004878	KDELR2 (1 OF 2)	Nfu_p_1_011893	Nfu_t_1_011893	Nfu_c_1_011893	ENSDARG00000037361	Nfu_p_1_011893	ENSG00000136240	KDELR2	11014
Nfu_g_1_003411	C11H12ORF50	Nfu_p_1_008480	Nfu_t_1_008480	Nfu_c_1_008480	ENSDARG00000009754	Nfu_p_1_008480	ENSG00000058673	ZC3H11A	9877
Nfu_g_1_011547	SH3BGRL3	Nfu_p_1_027868	Nfu_t_1_027868	Nfu_c_1_027868	ENSDARG00000036016	Nfu_p_1_027868	ENSG00000142669	SH3BGRL3	83442
Nfu_g_1_003425	PTPDC1	Nfu_p_1_008510	Nfu_t_1_008510	Nfu_c_1_008510	ENSDARG00000061656	Nfu_p_1_008510	ENSG00000158079	PTPDC1	138639
Nfu_g_1_014908	Nfu_g_1_014908	Nfu_p_1_035886	Nfu_t_1_035886	Nfu_c_1_035886	ENSDARG00000071697	Nfu_p_1_035886	ENSG00000196872	KIAA1211L	343990
Nfu_g_1_014894	LONRF3	Nfu_p_1_035858	Nfu_t_1_035858	Nfu_c_1_035858	ENSDARG00000089138	Nfu_p_1_035858	ENSG00000175556	LONRF3	79836
Nfu_g_1_014920	CTSF	Nfu_p_1_035923	Nfu_t_1_035923	Nfu_c_1_035923	ENSDARG00000063095	Nfu_p_1_035923	ENSG00000174080	CTSF	8722
Nfu_g_1_014882	CXXC5	Nfu_p_1_035827	Nfu_t_1_035827	Nfu_c_1_035827	ENSDARG00000075735	Nfu_p_1_035827	ENSG00000171604	CXXC5	51523
Nfu_g_1_014911	GPC3	Nfu_p_1_035901	Nfu_t_1_035901	Nfu_c_1_035901	ENSDARG00000032199	Nfu_p_1_035901	ENSG00000147257	GPC3	2719
Nfu_g_1_014852	ZDHHC2	Nfu_p_1_035755	Nfu_t_1_035755	Nfu_c_1_035755	ENSDARG00000034757	Nfu_p_1_035755	ENSG00000104219	ZDHHC2	51201
Nfu_g_1_014843	CNOT7	Nfu_p_1_035737	Nfu_t_1_035737	Nfu_c_1_035737	ENSDARG00000032116	Nfu_p_1_035737	ENSG00000198791	CNOT7	29883
Nfu_g_1_014922	ITM2A	Nfu_p_1_035928	Nfu_t_1_035928	Nfu_c_1_035928	ENSDARG00000007098	Nfu_p_1_035928	ENSG00000078596	ITM2A	9452
Nfu_g_1_014865	HDX	Nfu_p_1_035793	Nfu_t_1_035793	Nfu_c_1_035793	ENSDARG00000079382	Nfu_p_1_035793	ENSG00000165259	HDX	139324
Nfu_g_1_016676	EIF4EBP3	Nfu_p_1_039918	Nfu_t_1_039918	Nfu_c_1_039918	ENSDARG00000041607	Nfu_p_1_039918	ENSG00000243056	EIF4EBP3	8637
Nfu_g_1_014632	TCTN1	Nfu_p_1_035202	Nfu_t_1_035202	Nfu_c_1_035202	ENSDARG00000078447	Nfu_p_1_035202	ENSG00000204852	TCTN1	79600
Nfu_g_1_014712	UVSSA	Nfu_p_1_035413	Nfu_t_1_035413	Nfu_c_1_035413	ENSDARG00000004958	Nfu_p_1_035413	ENSG00000163945	UVSSA	57654
Nfu_g_1_014656	SETD7	Nfu_p_1_035277	Nfu_t_1_035277	Nfu_c_1_035277	ENSDARG00000038858	Nfu_p_1_035277	ENSG00000145391	SETD7	80854
Nfu_g_1_014662	HSPA9	Nfu_p_1_035292	Nfu_t_1_035292	Nfu_c_1_035292	ENSDARG00000003035	Nfu_p_1_035292	ENSG00000113013	HSPA9	3313
Nfu_g_1_014705	STOX2 (2 OF 2)	Nfu_p_1_035405	Nfu_t_1_035405	Nfu_c_1_035405	ENSDARG00000070162	Nfu_p_1_035405	ENSG00000173320	STOX2	56977
Nfu_g_1_014669	TMEM129	Nfu_p_1_035309	Nfu_t_1_035309	Nfu_c_1_035309	ENSDARG00000075346	Nfu_p_1_035309	ENSG00000168936	TMEM129	92305
Nfu_g_1_014706	IGBP1	Nfu_p_1_035407	Nfu_t_1_035407	Nfu_c_1_035407	ENSDARG00000002184	Nfu_p_1_035407	ENSG00000089289	IGBP1	3476
Nfu_g_1_014638	C14H4ORF29	Nfu_p_1_035231	Nfu_t_1_035231	Nfu_c_1_035231	ENSDARG00000029975	Nfu_p_1_035231	ENSG00000164074	ABHD18	80167
Nfu_g_1_014639	C14H4ORF29	Nfu_p_1_035232	Nfu_t_1_035232	Nfu_c_1_035232	ENSDARG00000029975	Nfu_p_1_035232	ENSG00000164074	ABHD18	80167
Nfu_g_1_014663	MAGT1	Nfu_p_1_035296	Nfu_t_1_035296	Nfu_c_1_035296	ENSDARG00000058062	Nfu_p_1_035296	ENSG00000102158	MAGT1	84061
Nfu_g_1_014694	SLC7A11	Nfu_p_1_035377	Nfu_t_1_035377	Nfu_c_1_035377	ENSDARG00000071384	Nfu_p_1_035377	ENSG00000151012	SLC7A11	23657
Nfu_g_1_014701	NSDHL	Nfu_p_1_035388	Nfu_t_1_035388	Nfu_c_1_035388	ENSDARG00000057723	Nfu_p_1_035388	ENSG00000147383	NSDHL	50814
Nfu_g_1_014625	ZNF711	Nfu_p_1_035185	Nfu_t_1_035185	Nfu_c_1_035185	ENSDARG00000071868	Nfu_p_1_035185	ENSG00000147180	ZNF711	7552
Nfu_g_1_014647	PRPS1A	Nfu_p_1_035264	Nfu_t_1_035264	Nfu_c_1_035264	ENSDARG00000037506	Nfu_p_1_035264	ENSG00000101911	PRPS2	5634
Nfu_g_1_004349	SH3RF2	Nfu_p_1_010623	Nfu_t_1_010623	Nfu_c_1_010623	ENSDARG00000086954	Nfu_p_1_010623	ENSG00000156463	SH3RF2	153769
Nfu_g_1_004432	HSPA4B	Nfu_p_1_010799	Nfu_t_1_010799	Nfu_c_1_010799	ENSDARG00000018989	Nfu_p_1_010799	ENSG00000170606	HSPA4	3308
Nfu_g_1_004307	GABRB2	Nfu_p_1_010506	Nfu_t_1_010506	Nfu_c_1_010506	ENSDARG00000079586	Nfu_p_1_010506	ENSG00000145864	GABRB2	2561
Nfu_g_1_004593	GABRB2	Nfu_p_1_011177	Nfu_t_1_011177	Nfu_c_1_011177	ENSDARG00000079586	Nfu_p_1_011177	ENSG00000145864	GABRB2	2561
Nfu_g_1_004688	CLK4A	Nfu_p_1_011420	Nfu_t_1_011420	Nfu_c_1_011420	ENSDARG00000089372	Nfu_p_1_011420	ENSG00000013441	CLK1	1195
Nfu_g_1_004831	SLU7	Nfu_p_1_011777	Nfu_t_1_011777	Nfu_c_1_011777	ENSDARG00000038870	Nfu_p_1_011777	ENSG00000164609	SLU7	10569
Nfu_g_1_004767	TMCO6	Nfu_p_1_011607	Nfu_t_1_011607	Nfu_c_1_011607	ENSDARG00000016336	Nfu_p_1_011607	ENSG00000113119	TMCO6	55374
Nfu_g_1_004375	PDGFRB	Nfu_p_1_010682	Nfu_t_1_010682	Nfu_c_1_010682	ENSDARG00000057345	Nfu_p_1_010682	ENSG00000113721	PDGFRB	5159
Nfu_g_1_004380	TCIRG1	Nfu_p_1_010691	Nfu_t_1_010691	Nfu_c_1_010691	ENSDARG00000076003	Nfu_p_1_010691	ENSG00000185344	ATP6V0A2	23545
Nfu_g_1_004603	KIAA0141	Nfu_p_1_011198	Nfu_t_1_011198	Nfu_c_1_011198	ENSDARG00000070042	Nfu_p_1_011198	ENSG00000081791	KIAA0141	9812
Nfu_g_1_004369	SPOCK1	Nfu_p_1_010670	Nfu_t_1_010670	Nfu_c_1_010670	ENSDARG00000074644	Nfu_p_1_010670	ENSG00000152377	SPOCK1	6695
Nfu_g_1_004826	Nfu_g_1_004826	Nfu_p_1_011757	Nfu_t_1_011757	Nfu_c_1_011757	ENSDARG00000071044	Nfu_p_1_011757	ENSG00000132879	FBXO44	93611
Nfu_g_1_004788	BX005294.4	Nfu_p_1_011655	Nfu_t_1_011655	Nfu_c_1_011655	ENSDARG00000090614	Nfu_p_1_011655	ENSG00000112852	PCDHB2	56133
Nfu_g_1_004479	ZDHHC5 (2 OF 2)	Nfu_p_1_010919	Nfu_t_1_010919	Nfu_c_1_010919	ENSDARG00000087417	Nfu_p_1_010919	ENSG00000156599	ZDHHC5	25921
Nfu_g_1_004562	Nfu_g_1_004562	Nfu_p_1_011107	Nfu_t_1_011107	Nfu_c_1_011107	ENSDARG00000052277	Nfu_p_1_011107	ENSG00000157782	CABP1	9478
Nfu_g_1_004359	CHRNB3B	Nfu_p_1_010647	Nfu_t_1_010647	Nfu_c_1_010647	ENSDARG00000052764	Nfu_p_1_010647	ENSG00000147432	CHRNB3	1142
Nfu_g_1_004718	KLHL4	Nfu_p_1_011475	Nfu_t_1_011475	Nfu_c_1_011475	ENSDARG00000016531	Nfu_p_1_011475	ENSG00000102271	KLHL4	56062
Nfu_g_1_004692	Nfu_g_1_004692	Nfu_p_1_011425	Nfu_t_1_011425	Nfu_c_1_011425	ENSDARG00000036383	Nfu_p_1_011425	ENSG00000185052	SLC24A3	57419
Nfu_g_1_004668	WU:FB52C12	Nfu_p_1_011364	Nfu_t_1_011364	Nfu_c_1_011364	ENSDARG00000088195	Nfu_p_1_011364	ENSG00000164488	DACT2	168002
Nfu_g_1_004247	ATG2A	Nfu_p_1_010371	Nfu_t_1_010371	Nfu_c_1_010371	ENSDARG00000087010	Nfu_p_1_010371	ENSG00000066739	ATG2B	55102
Nfu_g_1_004554	NUDT22	Nfu_p_1_011087	Nfu_t_1_011087	Nfu_c_1_011087	ENSDARG00000071671	Nfu_p_1_011087	ENSG00000149761	NUDT22	84304
Nfu_g_1_004634	HNRNPUL2	Nfu_p_1_011251	Nfu_t_1_011251	Nfu_c_1_011251	ENSDARG00000056830	Nfu_p_1_011251	ENSG00000105323	HNRNPUL1	11100
Nfu_g_1_004621	2021-09-06	Nfu_p_1_011228	Nfu_t_1_011228	Nfu_c_1_011228	ENSDARG00000010721	Nfu_p_1_011228	ENSG00000125354	SEPT6	23157
Nfu_g_1_004387	NKAP	Nfu_p_1_010705	Nfu_t_1_010705	Nfu_c_1_010705	ENSDARG00000033450	Nfu_p_1_010705	ENSG00000189134	NKAPL	222698
Nfu_g_1_004697	SRPX2	Nfu_p_1_011434	Nfu_t_1_011434	Nfu_c_1_011434	ENSDARG00000034559	Nfu_p_1_011434	ENSG00000102359	SRPX2	27286
Nfu_g_1_004647	ATL3	Nfu_p_1_011275	Nfu_t_1_011275	Nfu_c_1_011275	ENSDARG00000004270	Nfu_p_1_011275	ENSG00000184743	ATL3	25923
Nfu_g_1_004262	NPAS4A	Nfu_p_1_010407	Nfu_t_1_010407	Nfu_c_1_010407	ENSDARG00000055752	Nfu_p_1_010407	ENSG00000174576	NPAS4	266743
Nfu_g_1_004857	RBMX	Nfu_p_1_011830	Nfu_t_1_011830	Nfu_c_1_011830	ENSDARG00000014244	Nfu_p_1_011830	ENSG00000170748	RBMXL2	27288
Nfu_g_1_004281	SLC9A6A	Nfu_p_1_010453	Nfu_t_1_010453	Nfu_c_1_010453	ENSDARG00000009209	Nfu_p_1_010453	ENSG00000198689	SLC9A6	10479
Nfu_g_1_004579	GPC6L	Nfu_p_1_011131	Nfu_t_1_011131	Nfu_c_1_011131	ENSDARG00000037150	Nfu_p_1_011131	ENSG00000213420	GPC2	221914
Nfu_g_1_004675	CTBP1	Nfu_p_1_011385	Nfu_t_1_011385	Nfu_c_1_011385	ENSDARG00000019213	Nfu_p_1_011385	ENSG00000159692	CTBP1	1487
Nfu_g_1_004442	KLHL3	Nfu_p_1_010823	Nfu_t_1_010823	Nfu_c_1_010823	ENSDARG00000056647	Nfu_p_1_010823	ENSG00000146021	KLHL3	26249
Nfu_g_1_004649	ADH5	Nfu_p_1_011285	Nfu_t_1_011285	Nfu_c_1_011285	ENSDARG00000080010	Nfu_p_1_011285	ENSG00000197894	ADH5	128
Nfu_g_1_004764	ELOVL6	Nfu_p_1_011596	Nfu_t_1_011596	Nfu_c_1_011596	ENSDARG00000004402	Nfu_p_1_011596	ENSG00000170522	ELOVL6	79071
Nfu_g_1_004542	LRIT3 (1 OF 2)	Nfu_p_1_011048	Nfu_t_1_011048	Nfu_c_1_011048	ENSDARG00000055463	Nfu_p_1_011048	ENSG00000183423	LRIT3	345193
Nfu_g_1_004278	GPM6AA	Nfu_p_1_010450	Nfu_t_1_010450	Nfu_c_1_010450	ENSDARG00000055455	Nfu_p_1_010450	ENSG00000150625	GPM6A	2823
Nfu_g_1_004671	CTSO	Nfu_p_1_011372	Nfu_t_1_011372	Nfu_c_1_011372	ENSDARG00000052855	Nfu_p_1_011372	ENSG00000256043	CTSO	1519
Nfu_g_1_004573	PPID	Nfu_p_1_011125	Nfu_t_1_011125	Nfu_c_1_011125	ENSDARG00000087128	Nfu_p_1_011125	ENSG00000171497	PPID	5481
Nfu_g_1_004599	QDPRA	Nfu_p_1_011189	Nfu_t_1_011189	Nfu_c_1_011189	ENSDARG00000040190	Nfu_p_1_011189	ENSG00000151552	QDPR	5860
Nfu_g_1_004655	ANXA5A	Nfu_p_1_011344	Nfu_t_1_011344	Nfu_c_1_011344	ENSDARG00000026406	Nfu_p_1_011344	ENSG00000164111	ANXA5	308
Nfu_g_1_004515	SPRY1	Nfu_p_1_010986	Nfu_t_1_010986	Nfu_c_1_010986	ENSDARG00000024286	Nfu_p_1_010986	ENSG00000164056	SPRY1	10252
Nfu_g_1_004286	NCBP1	Nfu_p_1_010467	Nfu_t_1_010467	Nfu_c_1_010467	ENSDARG00000087007	Nfu_p_1_010467	ENSG00000136937	NCBP1	4686
Nfu_g_1_004709	G3BP1	Nfu_p_1_011455	Nfu_t_1_011455	Nfu_c_1_011455	ENSDARG00000017741	Nfu_p_1_011455	ENSG00000145907	G3BP1	10146
Nfu_g_1_004475	MATR3L1.1	Nfu_p_1_010904	Nfu_t_1_010904	Nfu_c_1_010904	ENSDARG00000000394	Nfu_p_1_010904	ENSG00000280987	MATR3	9782
Nfu_g_1_004351	PAIP2	Nfu_p_1_010625	Nfu_t_1_010625	Nfu_c_1_010625	ENSDARG00000008706	Nfu_p_1_010625	ENSG00000124374	PAIP2B	400961
Nfu_g_1_004683	SQSTM1	Nfu_p_1_011410	Nfu_t_1_011410	Nfu_c_1_011410	ENSDARG00000075014	Nfu_p_1_011410	ENSG00000161011	SQSTM1	8878
Nfu_g_1_004374	BICD1 (2 OF 2)	Nfu_p_1_010679	Nfu_t_1_010679	Nfu_c_1_010679	ENSDARG00000079496	Nfu_p_1_010679	ENSG00000151746	BICD1	636
Nfu_g_1_004520	C4H12ORF39	Nfu_p_1_010994	Nfu_t_1_010994	Nfu_c_1_010994	ENSDARG00000056859	Nfu_p_1_010994	ENSG00000134548	SPX	80763
Nfu_g_1_004690	AEBP2	Nfu_p_1_011423	Nfu_t_1_011423	Nfu_c_1_011423	ENSDARG00000006038	Nfu_p_1_011423	ENSG00000139154	AEBP2	121536
Nfu_g_1_004429	SULT4A1	Nfu_p_1_010785	Nfu_t_1_010785	Nfu_c_1_010785	ENSDARG00000062957	Nfu_p_1_010785	ENSG00000130540	SULT4A1	25830
Nfu_g_1_004296	IPO8	Nfu_p_1_010486	Nfu_t_1_010486	Nfu_c_1_010486	ENSDARG00000058159	Nfu_p_1_010486	ENSG00000133704	IPO8	10526
Nfu_g_1_004721	CHST11	Nfu_p_1_011486	Nfu_t_1_011486	Nfu_c_1_011486	ENSDARG00000034375	Nfu_p_1_011486	ENSG00000171310	CHST11	50515
Nfu_g_1_004762	LRIG3	Nfu_p_1_011594	Nfu_t_1_011594	Nfu_c_1_011594	ENSDARG00000079363	Nfu_p_1_011594	ENSG00000139263	LRIG3	121227
Nfu_g_1_004737	OPTN	Nfu_p_1_011531	Nfu_t_1_011531	Nfu_c_1_011531	ENSDARG00000002663	Nfu_p_1_011531	ENSG00000123240	OPTN	10133
Nfu_g_1_004760	HCFC2	Nfu_p_1_011588	Nfu_t_1_011588	Nfu_c_1_011588	ENSDARG00000012519	Nfu_p_1_011588	ENSG00000172534	HCFC1	3054
Nfu_g_1_011747	OPTN	Nfu_p_1_028419	Nfu_t_1_028419	Nfu_c_1_028419	ENSDARG00000002663	Nfu_p_1_028419	ENSG00000123240	OPTN	10133
Nfu_g_1_011829	FBXO18	Nfu_p_1_028598	Nfu_t_1_028598	Nfu_c_1_028598	ENSDARG00000062983	Nfu_p_1_028598	ENSG00000134452	FBXO18	84893
Nfu_g_1_012016	PFKFB3	Nfu_p_1_029105	Nfu_t_1_029105	Nfu_c_1_029105	ENSDARG00000001953	Nfu_p_1_029105	ENSG00000170525	PFKFB3	5209
Nfu_g_1_012032	ARNTL2	Nfu_p_1_029151	Nfu_t_1_029151	Nfu_c_1_029151	ENSDARG00000006791	Nfu_p_1_029151	ENSG00000029153	ARNTL2	56938
Nfu_g_1_011712	DNAJC2	Nfu_p_1_028311	Nfu_t_1_028311	Nfu_c_1_028311	ENSDARG00000070477	Nfu_p_1_028311	ENSG00000105821	DNAJC2	27000
Nfu_g_1_011851	APEX1	Nfu_p_1_028664	Nfu_t_1_028664	Nfu_c_1_028664	ENSDARG00000045843	Nfu_p_1_028664	ENSG00000100823	APEX1	328
Nfu_g_1_012036	ZNF697	Nfu_p_1_029165	Nfu_t_1_029165	Nfu_c_1_029165	ENSDARG00000089344	Nfu_p_1_029165	ENSG00000180626	ZNF594	84622
Nfu_g_1_012006	SBF1	Nfu_p_1_029079	Nfu_t_1_029079	Nfu_c_1_029079	ENSDARG00000062968	Nfu_p_1_029079	ENSG00000100241	SBF1	6305
Nfu_g_1_011987	ASB13A.1	Nfu_p_1_029032	Nfu_t_1_029032	Nfu_c_1_029032	ENSDARG00000079698	Nfu_p_1_029032	ENSG00000196372	ASB13	79754
Nfu_g_1_011906	SLC5A8	Nfu_p_1_028798	Nfu_t_1_028798	Nfu_c_1_028798	ENSDARG00000003697	Nfu_p_1_028798	ENSG00000256870	SLC5A8	160728
Nfu_g_1_011757	ETNK1	Nfu_p_1_028436	Nfu_t_1_028436	Nfu_c_1_028436	ENSDARG00000019420	Nfu_p_1_028436	ENSG00000139163	ETNK1	55500
Nfu_g_1_012035	RYROXD1	Nfu_p_1_029158	Nfu_t_1_029158	Nfu_c_1_029158	ENSDARG00000033586	Nfu_p_1_029158	ENSG00000121350	PYROXD1	79912
Nfu_g_1_011824	CRELD2	Nfu_p_1_028580	Nfu_t_1_028580	Nfu_c_1_028580	ENSDARG00000029071	Nfu_p_1_028580	ENSG00000184164	CRELD2	79174
Nfu_g_1_011947	SLC6A13 (1 OF 2)	Nfu_p_1_028914	Nfu_t_1_028914	Nfu_c_1_028914	ENSDARG00000067567	Nfu_p_1_028914	ENSG00000010379	SLC6A13	6540
Nfu_g_1_011900	PPARAA	Nfu_p_1_028774	Nfu_t_1_028774	Nfu_c_1_028774	ENSDARG00000054323	Nfu_p_1_028774	ENSG00000186951	PPARA	5465
Nfu_g_1_011715	CDPF1	Nfu_p_1_028317	Nfu_t_1_028317	Nfu_c_1_028317	ENSDARG00000095705	Nfu_p_1_028317	ENSG00000205643	CDPF1	150383
Nfu_g_1_011923	IFRD1	Nfu_p_1_028841	Nfu_t_1_028841	Nfu_c_1_028841	ENSDARG00000068708	Nfu_p_1_028841	ENSG00000006652	IFRD1	3475
Nfu_g_1_012043	GPR85	Nfu_p_1_029183	Nfu_t_1_029183	Nfu_c_1_029183	ENSDARG00000068701	Nfu_p_1_029183	ENSG00000164604	GPR85	54329
Nfu_g_1_011979	MDFIC	Nfu_p_1_029005	Nfu_t_1_029005	Nfu_c_1_029005	ENSDARG00000074223	Nfu_p_1_029005	ENSG00000135272	MDFIC	29969
Nfu_g_1_011717	THAP5	Nfu_p_1_028331	Nfu_t_1_028331	Nfu_c_1_028331	ENSDARG00000001210	Nfu_p_1_028331	ENSG00000177683	THAP5	168451
Nfu_g_1_011662	PDZRN4	Nfu_p_1_028179	Nfu_t_1_028179	Nfu_c_1_028179	ENSDARG00000045687	Nfu_p_1_028179	ENSG00000165966	PDZRN4	29951
Nfu_g_1_012022	PUS7L	Nfu_p_1_029120	Nfu_t_1_029120	Nfu_c_1_029120	ENSDARG00000069780	Nfu_p_1_029120	ENSG00000129317	PUS7L	83448
Nfu_g_1_011963	ATXN7L1	Nfu_p_1_028968	Nfu_t_1_028968	Nfu_c_1_028968	ENSDARG00000089860	Nfu_p_1_028968	ENSG00000146776	ATXN7L1	222255
Nfu_g_1_011893	Nfu_g_1_011893	Nfu_p_1_028762	Nfu_t_1_028762	Nfu_c_1_028762	ENSDARG00000095332	Nfu_p_1_028762	ENSG00000167384	ZNF180	7733
Nfu_g_1_011558	NAPEPLD	Nfu_p_1_027888	Nfu_t_1_027888	Nfu_c_1_027888	ENSDARG00000009252	Nfu_p_1_027888	ENSG00000161048	NAPEPLD	222236
Nfu_g_1_011886	DCP1B	Nfu_p_1_028754	Nfu_t_1_028754	Nfu_c_1_028754	ENSDARG00000045484	Nfu_p_1_028754	ENSG00000151065	DCP1B	196513
Nfu_g_1_011733	NRF1	Nfu_p_1_028384	Nfu_t_1_028384	Nfu_c_1_028384	ENSDARG00000000018	Nfu_p_1_028384	ENSG00000106459	NRF1	4899
Nfu_g_1_011574	EXOC4	Nfu_p_1_027937	Nfu_t_1_027937	Nfu_c_1_027937	ENSDARG00000004336	Nfu_p_1_027937	ENSG00000131558	EXOC4	60412
Nfu_g_1_011561	COPG2	Nfu_p_1_027897	Nfu_t_1_027897	Nfu_c_1_027897	ENSDARG00000034823	Nfu_p_1_027897	ENSG00000158623	COPG2	26958
Nfu_g_1_012050	Nfu_g_1_012050	Nfu_p_1_029193	Nfu_t_1_029193	Nfu_c_1_029193	ENSDARG00000045760	Nfu_p_1_029193	ENSG00000111218	PRMT8	56341
Nfu_g_1_011931	PCLOA	Nfu_p_1_028882	Nfu_t_1_028882	Nfu_c_1_028882	ENSDARG00000063299	Nfu_p_1_028882	ENSG00000186472	PCLO	27445
Nfu_g_1_011882	DEPDC4	Nfu_p_1_028729	Nfu_t_1_028729	Nfu_c_1_028729	ENSDARG00000089908	Nfu_p_1_028729	ENSG00000166153	DEPDC4	120863
Nfu_g_1_012056	TCP11L2	Nfu_p_1_029200	Nfu_t_1_029200	Nfu_c_1_029200	ENSDARG00000027316	Nfu_p_1_029200	ENSG00000166046	TCP11L2	255394
Nfu_g_1_011582	IKBIP	Nfu_p_1_028487	Nfu_t_1_028487	Nfu_c_1_028487	ENSDARG00000092735	Nfu_p_1_028487	ENSG00000166130	IKBIP	121457
Nfu_g_1_011742	ARFGAP3	Nfu_p_1_028403	Nfu_t_1_028403	Nfu_c_1_028403	ENSDARG00000067601	Nfu_p_1_028403	ENSG00000149182	ARFGAP2	84364
Nfu_g_1_012015	CCDC53	Nfu_p_1_029104	Nfu_t_1_029104	Nfu_c_1_029104	ENSDARG00000045563	Nfu_p_1_029104	ENSG00000120860	CCDC53	51019
Nfu_g_1_011876	CHPT1	Nfu_p_1_028709	Nfu_t_1_028709	Nfu_c_1_028709	ENSDARG00000014572	Nfu_p_1_028709	ENSG00000111666	CHPT1	56994
Nfu_g_1_011797	JHDM1D	Nfu_p_1_028511	Nfu_t_1_028511	Nfu_c_1_028511	ENSDARG00000018559	Nfu_p_1_028511	ENSG00000006459	KDM7A	80853
Nfu_g_1_011943	SEMA3C	Nfu_p_1_028903	Nfu_t_1_028903	Nfu_c_1_028903	ENSDARG00000034300	Nfu_p_1_028903	ENSG00000075223	SEMA3C	10512
Nfu_g_1_011568	PTN	Nfu_p_1_027906	Nfu_t_1_027906	Nfu_c_1_027906	ENSDARG00000045798	Nfu_p_1_027906	ENSG00000105894	PTN	5764
Nfu_g_1_012010	MDM2	Nfu_p_1_029098	Nfu_t_1_029098	Nfu_c_1_029098	ENSDARG00000033443	Nfu_p_1_029098	ENSG00000135679	MDM2	4193
Nfu_g_1_011660	LAMB1B	Nfu_p_1_028176	Nfu_t_1_028176	Nfu_c_1_028176	ENSDARG00000045524	Nfu_p_1_028176	ENSG00000091136	LAMB1	3912
Nfu_g_1_011872	FGD6	Nfu_p_1_028701	Nfu_t_1_028701	Nfu_c_1_028701	ENSDARG00000045528	Nfu_p_1_028701	ENSG00000180263	FGD6	55785
Nfu_g_1_012002	OLA.20330	Nfu_p_1_029070	Nfu_t_1_029070	Nfu_c_1_029070	ENSDARG00000008867	Nfu_p_1_029070	ENSG00000116473	RAP1A	5906
Nfu_g_1_011628	CAND1	Nfu_p_1_028091	Nfu_t_1_028091	Nfu_c_1_028091	ENSDARG00000017841	Nfu_p_1_028091	ENSG00000111530	CAND1	55832
Nfu_g_1_011964	SMC6	Nfu_p_1_028970	Nfu_t_1_028970	Nfu_c_1_028970	ENSDARG00000058719	Nfu_p_1_028970	ENSG00000163029	SMC6	79677
Nfu_g_1_012001	CKAP5	Nfu_p_1_029065	Nfu_t_1_029065	Nfu_c_1_029065	ENSDARG00000005446	Nfu_p_1_029065	ENSG00000175216	CKAP5	9793
Nfu_g_1_012027	FBXO7	Nfu_p_1_029133	Nfu_t_1_029133	Nfu_c_1_029133	ENSDARG00000059115	Nfu_p_1_029133	ENSG00000100225	FBXO7	25793
Nfu_g_1_007081	TRMT1	Nfu_p_1_017119	Nfu_t_1_017119	Nfu_c_1_017119	ENSDARG00000010978	Nfu_p_1_017119	ENSG00000104907	TRMT1	55621
Nfu_g_1_007240	KPNA2 (2 OF 2)	Nfu_p_1_017541	Nfu_t_1_017541	Nfu_c_1_017541	ENSDARG00000038066	Nfu_p_1_017541	ENSG00000171634	BPTF	2186
Nfu_g_1_007116	HELZ	Nfu_p_1_017222	Nfu_t_1_017222	Nfu_c_1_017222	ENSDARG00000030560	Nfu_p_1_017222	ENSG00000198265	HELZ	9931
Nfu_g_1_007147	ABCA1A	Nfu_p_1_017312	Nfu_t_1_017312	Nfu_c_1_017312	ENSDARG00000074635	Nfu_p_1_017312	ENSG00000165029	ABCA1	19
Nfu_g_1_007184	CPLX2L	Nfu_p_1_017394	Nfu_t_1_017394	Nfu_c_1_017394	ENSDARG00000018997	Nfu_p_1_017394	ENSG00000168993	CPLX1	10815
Nfu_g_1_007203	DNM2 (2 OF 2)	Nfu_p_1_017437	Nfu_t_1_017437	Nfu_c_1_017437	ENSDARG00000069937	Nfu_p_1_017437	ENSG00000079805	DNM2	1785
Nfu_g_1_007160	CABZ01043822.1	Nfu_p_1_017336	Nfu_t_1_017336	Nfu_c_1_017336	ENSDARG00000030417	Nfu_p_1_017336	ENSG00000008710	PKD1	5310
Nfu_g_1_007261	FRMPD1 (6 OF 6)	Nfu_p_1_017585	Nfu_t_1_017585	Nfu_c_1_017585	ENSDARG00000079074	Nfu_p_1_017585	ENSG00000070601	FRMPD1	22844
Nfu_g_1_007185	PARN	Nfu_p_1_017396	Nfu_t_1_017396	Nfu_c_1_017396	ENSDARG00000024702	Nfu_p_1_017396	ENSG00000140694	PARN	5073
Nfu_g_1_007218	CAMSAP3 (2 OF 2)	Nfu_p_1_017488	Nfu_t_1_017488	Nfu_c_1_017488	ENSDARG00000059475	Nfu_p_1_017488	ENSG00000076826	CAMSAP3	57662
Nfu_g_1_007219	AKAP8L	Nfu_p_1_017492	Nfu_t_1_017492	Nfu_c_1_017492	ENSDARG00000089073	Nfu_p_1_017492	ENSG00000011243	AKAP8L	26993
Nfu_g_1_007175	EGFL6	Nfu_p_1_017374	Nfu_t_1_017374	Nfu_c_1_017374	ENSDARG00000018721	Nfu_p_1_017374	ENSG00000198759	EGFL6	25975
Nfu_g_1_007190	SMARCA5	Nfu_p_1_017405	Nfu_t_1_017405	Nfu_c_1_017405	ENSDARG00000052348	Nfu_p_1_017405	ENSG00000153147	SMARCA5	8467
Nfu_g_1_007194	USP38	Nfu_p_1_017410	Nfu_t_1_017410	Nfu_c_1_017410	ENSDARG00000075798	Nfu_p_1_017410	ENSG00000170185	USP38	84640
Nfu_g_1_007216	PPM1K	Nfu_p_1_017479	Nfu_t_1_017479	Nfu_c_1_017479	ENSDARG00000010655	Nfu_p_1_017479	ENSG00000163644	PPM1K	152926
Nfu_g_1_007087	ANP32B	Nfu_p_1_017129	Nfu_t_1_017129	Nfu_c_1_017129	ENSDARG00000023330	Nfu_p_1_017129	ENSG00000139223	ANP32D	23519
Nfu_g_1_007178	PSIP1	Nfu_p_1_017379	Nfu_t_1_017379	Nfu_c_1_017379	ENSDARG00000018745	Nfu_p_1_017379	ENSG00000164985	PSIP1	11168
Nfu_g_1_007110	CU914772.1	Nfu_p_1_017209	Nfu_t_1_017209	Nfu_c_1_017209	ENSDARG00000074282	Nfu_p_1_017209	ENSG00000171298	GAA	2548
Nfu_g_1_007042	ARPC1A	Nfu_p_1_017027	Nfu_t_1_017027	Nfu_c_1_017027	ENSDARG00000008383	Nfu_p_1_017027	ENSG00000241685	ARPC1A	10552
Nfu_g_1_007234	FOXK1	Nfu_p_1_017522	Nfu_t_1_017522	Nfu_c_1_017522	ENSDARG00000037872	Nfu_p_1_017522	ENSG00000141568	FOXK2	3607
Nfu_g_1_007035	GNA12A	Nfu_p_1_017010	Nfu_t_1_017010	Nfu_c_1_017010	ENSDARG00000025826	Nfu_p_1_017010	ENSG00000146535	GNA12	2768
Nfu_g_1_007206	ERN2	Nfu_p_1_017444	Nfu_t_1_017444	Nfu_c_1_017444	ENSDARG00000058475	Nfu_p_1_017444	ENSG00000178607	ERN1	2081
Nfu_g_1_007076	GRAPB	Nfu_p_1_017109	Nfu_t_1_017109	Nfu_c_1_017109	ENSDARG00000022668	Nfu_p_1_017109	ENSG00000189152	GRAPL	400581
Nfu_g_1_007242	FAM193A	Nfu_p_1_017544	Nfu_t_1_017544	Nfu_c_1_017544	ENSDARG00000036595	Nfu_p_1_017544	ENSG00000125386	FAM193A	8603
Nfu_g_1_007133	TRIM2A	Nfu_p_1_017280	Nfu_t_1_017280	Nfu_c_1_017280	ENSDARG00000031817	Nfu_p_1_017280	ENSG00000109654	TRIM2	23321
Nfu_g_1_015738	WDR17	Nfu_p_1_037781	Nfu_t_1_037781	Nfu_c_1_037781	ENSDARG00000075098	Nfu_p_1_037781	ENSG00000150627	WDR17	116966
Nfu_g_1_015963	GPM6AB	Nfu_p_1_038350	Nfu_t_1_038350	Nfu_c_1_038350	ENSDARG00000055455	Nfu_p_1_038350	ENSG00000150625	GPM6A	2823
Nfu_g_1_015946	ETAA1	Nfu_p_1_038295	Nfu_t_1_038295	Nfu_c_1_038295	ENSDARG00000074915	Nfu_p_1_038295	ENSG00000143971	ETAA1	54465
Nfu_g_1_015941	TMEM63BB	Nfu_p_1_038280	Nfu_t_1_038280	Nfu_c_1_038280	ENSDARG00000003836	Nfu_p_1_038280	ENSG00000137216	TMEM63B	55362
Nfu_g_1_015737	SMARCE1 (1 OF 2)	Nfu_p_1_037775	Nfu_t_1_037775	Nfu_c_1_037775	ENSDARG00000016871	Nfu_p_1_037775	ENSG00000073584	SMARCE1	6605
Nfu_g_1_015853	HTRA3A	Nfu_p_1_038021	Nfu_t_1_038021	Nfu_c_1_038021	ENSDARG00000010925	Nfu_p_1_038021	ENSG00000170801	HTRA3	94031
Nfu_g_1_015881	RGS12B	Nfu_p_1_038085	Nfu_t_1_038085	Nfu_c_1_038085	ENSDARG00000036774	Nfu_p_1_038085	ENSG00000159788	RGS12	6002
Nfu_g_1_015942	GRK4	Nfu_p_1_038281	Nfu_t_1_038281	Nfu_c_1_038281	ENSDARG00000070460	Nfu_p_1_038281	ENSG00000125388	GRK4	2868
Nfu_g_1_015976	WIZ	Nfu_p_1_038385	Nfu_t_1_038385	Nfu_c_1_038385	ENSDARG00000086761	Nfu_p_1_038385	ENSG00000011451	WIZ	58525
Nfu_g_1_015876	SLC44A2	Nfu_p_1_038064	Nfu_t_1_038064	Nfu_c_1_038064	ENSDARG00000037059	Nfu_p_1_038064	ENSG00000129353	SLC44A2	57153
Nfu_g_1_015954	RGL3A	Nfu_p_1_038331	Nfu_t_1_038331	Nfu_c_1_038331	ENSDARG00000071213	Nfu_p_1_038331	ENSG00000205517	RGL3	57139
Nfu_g_1_015835	KLFD	Nfu_p_1_037983	Nfu_t_1_037983	Nfu_c_1_037983	ENSDARG00000017400	Nfu_p_1_037983	ENSG00000105610	KLF1	10661
Nfu_g_1_015791	MYH11A	Nfu_p_1_037895	Nfu_t_1_037895	Nfu_c_1_037895	ENSDARG00000009782	Nfu_p_1_037895	ENSG00000133392	MYH11	4629
Nfu_g_1_015951	SEC23B	Nfu_p_1_038305	Nfu_t_1_038305	Nfu_c_1_038305	ENSDARG00000019360	Nfu_p_1_038305	ENSG00000101310	SEC23B	10483
Nfu_g_1_015783	BCL11AB	Nfu_p_1_037882	Nfu_t_1_037882	Nfu_c_1_037882	ENSDARG00000061352	Nfu_p_1_037882	ENSG00000119866	BCL11A	53335
Nfu_g_1_015766	ITPRIP (2 OF 2)	Nfu_p_1_037849	Nfu_t_1_037849	Nfu_c_1_037849	ENSDARG00000036479	Nfu_p_1_037849	ENSG00000148841	ITPRIP	85450
Nfu_g_1_015898	PDCD11	Nfu_p_1_038158	Nfu_t_1_038158	Nfu_c_1_038158	ENSDARG00000052480	Nfu_p_1_038158	ENSG00000148843	PDCD11	22984
Nfu_g_1_015816	INAB	Nfu_p_1_037947	Nfu_t_1_037947	Nfu_c_1_037947	ENSDARG00000053248	Nfu_p_1_037947	ENSG00000148798	INA	9118
Nfu_g_1_015770	LDB1 (1 OF 2)	Nfu_p_1_037858	Nfu_t_1_037858	Nfu_c_1_037858	ENSDARG00000010137	Nfu_p_1_037858	ENSG00000198728	LDB1	8861
Nfu_g_1_015795	CANT1 (2 OF 2)	Nfu_p_1_037910	Nfu_t_1_037910	Nfu_c_1_037910	ENSDARG00000087157	Nfu_p_1_037910	ENSG00000171302	CANT1	124583
Nfu_g_1_015754	MAFG (1 OF 2)	Nfu_p_1_037827	Nfu_t_1_037827	Nfu_c_1_037827	ENSDARG00000030791	Nfu_p_1_037827	ENSG00000197063	MAFG	4097
Nfu_g_1_015811	TNPO2 (1 OF 2)	Nfu_p_1_037938	Nfu_t_1_037938	Nfu_c_1_037938	ENSDARG00000038239	Nfu_p_1_037938	ENSG00000105576	TNPO2	30000
Nfu_g_1_010823	MVB12BA	Nfu_p_1_026166	Nfu_t_1_026166	Nfu_c_1_026166	ENSDARG00000079478	Nfu_p_1_026166	ENSG00000196814	MVB12B	89853
Nfu_g_1_010804	IL6ST	Nfu_p_1_026121	Nfu_t_1_026121	Nfu_c_1_026121	ENSDARG00000030498	Nfu_p_1_026121	ENSG00000134352	IL6ST	3572
Nfu_g_1_010846	HELQ	Nfu_p_1_026206	Nfu_t_1_026206	Nfu_c_1_026206	ENSDARG00000079818	Nfu_p_1_026206	ENSG00000163312	HELQ	113510
Nfu_g_1_010854	Nfu_g_1_010854	Nfu_p_1_026239	Nfu_t_1_026239	Nfu_c_1_026239	ENSDARG00000038159	Nfu_p_1_026239	ENSG00000152284	TCF7L1	83439
Nfu_g_1_006479	ZMIZ2	Nfu_p_1_015629	Nfu_t_1_015629	Nfu_c_1_015629	ENSDARG00000079812	Nfu_p_1_015629	ENSG00000122515	ZMIZ2	83637
Nfu_g_1_006428	PITPNB	Nfu_p_1_015534	Nfu_t_1_015534	Nfu_c_1_015534	ENSDARG00000036005	Nfu_p_1_015534	ENSG00000180957	PITPNB	23760
Nfu_g_1_006547	RPH3A (2 OF 2)	Nfu_p_1_015777	Nfu_t_1_015777	Nfu_c_1_015777	ENSDARG00000063436	Nfu_p_1_015777	ENSG00000089169	RPH3A	22895
Nfu_g_1_006737	BCL7A	Nfu_p_1_016286	Nfu_t_1_016286	Nfu_c_1_016286	ENSDARG00000052907	Nfu_p_1_016286	ENSG00000110987	BCL7A	605
Nfu_g_1_006509	PPP2R2A (1 OF 2)	Nfu_p_1_015695	Nfu_t_1_015695	Nfu_c_1_015695	ENSDARG00000006624	Nfu_p_1_015695	ENSG00000221914	PPP2R2A	5520
Nfu_g_1_006273	DPYSL2B	Nfu_p_1_015153	Nfu_t_1_015153	Nfu_c_1_015153	ENSDARG00000032083	Nfu_p_1_015153	ENSG00000092964	DPYSL2	1808
Nfu_g_1_006517	CABZ01115322.1	Nfu_p_1_015711	Nfu_t_1_015711	Nfu_c_1_015711	ENSDARG00000010793	Nfu_p_1_015711	ENSG00000148123	PLPPR1	54886
Nfu_g_1_006321	ULK1B	Nfu_p_1_015267	Nfu_t_1_015267	Nfu_c_1_015267	ENSDARG00000074481	Nfu_p_1_015267	ENSG00000177169	ULK1	8408
Nfu_g_1_006664	RIMBP2 (3 OF 4)	Nfu_p_1_016068	Nfu_t_1_016068	Nfu_c_1_016068	ENSDARG00000088977	Nfu_p_1_016068	ENSG00000060709	RIMBP2	23504
Nfu_g_1_006267	POU5F1	Nfu_p_1_015139	Nfu_t_1_015139	Nfu_c_1_015139	ENSDARG00000044774	Nfu_p_1_015139	ENSG00000212993	POU5F1B	5462
Nfu_g_1_006453	RCL1	Nfu_p_1_015581	Nfu_t_1_015581	Nfu_c_1_015581	ENSDARG00000038312	Nfu_p_1_015581	ENSG00000120158	RCL1	10171
Nfu_g_1_006319	AK3	Nfu_p_1_015261	Nfu_t_1_015261	Nfu_c_1_015261	ENSDARG00000058226	Nfu_p_1_015261	ENSG00000147853	AK3	50808
Nfu_g_1_006596	SH2D3CA	Nfu_p_1_015908	Nfu_t_1_015908	Nfu_c_1_015908	ENSDARG00000028099	Nfu_p_1_015908	ENSG00000137936	BCAR3	8412
Nfu_g_1_006647	JAK2A	Nfu_p_1_016038	Nfu_t_1_016038	Nfu_c_1_016038	ENSDARG00000007915	Nfu_p_1_016038	ENSG00000096968	JAK2	3717
Nfu_g_1_006380	NNT	Nfu_p_1_015420	Nfu_t_1_015420	Nfu_c_1_015420	ENSDARG00000023536	Nfu_p_1_015420	ENSG00000112992	NNT	23530
Nfu_g_1_006374	RAI14	Nfu_p_1_015408	Nfu_t_1_015408	Nfu_c_1_015408	ENSDARG00000039974	Nfu_p_1_015408	ENSG00000039560	RAI14	26064
Nfu_g_1_006636	DRG1	Nfu_p_1_016013	Nfu_t_1_016013	Nfu_c_1_016013	ENSDARG00000039345	Nfu_p_1_016013	ENSG00000108591	DRG2	1819
Nfu_g_1_006281	SLC20A1B	Nfu_p_1_015188	Nfu_t_1_015188	Nfu_c_1_015188	ENSDARG00000010641	Nfu_p_1_015188	ENSG00000144136	SLC20A1	6574
Nfu_g_1_006671	MAT2AA	Nfu_p_1_016092	Nfu_t_1_016092	Nfu_c_1_016092	ENSDARG00000040334	Nfu_p_1_016092	ENSG00000168906	MAT2A	4144
Nfu_g_1_006758	INPP5JA	Nfu_p_1_016316	Nfu_t_1_016316	Nfu_c_1_016316	ENSDARG00000078542	Nfu_p_1_016316	ENSG00000185133	INPP5J	27124
Nfu_g_1_006522	CORO1C (2 OF 2)	Nfu_p_1_015720	Nfu_t_1_015720	Nfu_c_1_015720	ENSDARG00000021193	Nfu_p_1_015720	ENSG00000110880	CORO1C	23603
Nfu_g_1_006375	TESCB	Nfu_p_1_015409	Nfu_t_1_015409	Nfu_c_1_015409	ENSDARG00000030839	Nfu_p_1_015409	ENSG00000088992	TESC	54997
Nfu_g_1_006643	PDLIM5B	Nfu_p_1_016025	Nfu_t_1_016025	Nfu_c_1_016025	ENSDARG00000027600	Nfu_p_1_016025	ENSG00000163110	PDLIM5	10611
Nfu_g_1_006340	BMP10 (2 OF 2)	Nfu_p_1_015292	Nfu_t_1_015292	Nfu_c_1_015292	ENSDARG00000061769	Nfu_p_1_015292	ENSG00000163217	BMP10	27302
Nfu_g_1_006587	MLANA	Nfu_p_1_015891	Nfu_t_1_015891	Nfu_c_1_015891	ENSDARG00000052667	Nfu_p_1_015891	ENSG00000120215	MLANA	2315
Nfu_g_1_006421	RAB14L	Nfu_p_1_015511	Nfu_t_1_015511	Nfu_c_1_015511	ENSDARG00000035188	Nfu_p_1_015511	ENSG00000119396	RAB14	51552
Nfu_g_1_006665	FUBP3 (1 OF 2)	Nfu_p_1_016076	Nfu_t_1_016076	Nfu_c_1_016076	ENSDARG00000029248	Nfu_p_1_016076	ENSG00000107164	FUBP3	8939
Nfu_g_1_006607	RNF213	Nfu_p_1_015937	Nfu_t_1_015937	Nfu_c_1_015937	ENSDARG00000075710	Nfu_p_1_015937	ENSG00000173821	RNF213	57674
Nfu_g_1_006740	HSPA5	Nfu_p_1_016289	Nfu_t_1_016289	Nfu_c_1_016289	ENSDARG00000004665	Nfu_p_1_016289	ENSG00000044574	HSPA5	3309
Nfu_g_1_006417	HSPA5	Nfu_p_1_015502	Nfu_t_1_015502	Nfu_c_1_015502	ENSDARG00000004665	Nfu_p_1_015502	ENSG00000044574	HSPA5	3309
Nfu_g_1_006317	AK1	Nfu_p_1_015255	Nfu_t_1_015255	Nfu_c_1_015255	ENSDARG00000001950	Nfu_p_1_015255	ENSG00000106992	AK1	203
Nfu_g_1_006260	ZNF532	Nfu_p_1_015117	Nfu_t_1_015117	Nfu_c_1_015117	ENSDARG00000052894	Nfu_p_1_015117	ENSG00000074657	ZNF532	55205
Nfu_g_1_006641	TMEFF1A	Nfu_p_1_016023	Nfu_t_1_016023	Nfu_c_1_016023	ENSDARG00000056740	Nfu_p_1_016023	ENSG00000251349	MSANTD3-TMEFF1	100526694
Nfu_g_1_006407	PTPN13	Nfu_p_1_015484	Nfu_t_1_015484	Nfu_c_1_015484	ENSDARG00000073862	Nfu_p_1_015484	ENSG00000163629	PTPN13	5783
Nfu_g_1_006549	PPAP2A (2 OF 2)	Nfu_p_1_015784	Nfu_t_1_015784	Nfu_c_1_015784	ENSDARG00000079790	Nfu_p_1_015784	ENSG00000067113	PLPP1	8611
Nfu_g_1_006324	Nfu_g_1_006324	Nfu_p_1_015270	Nfu_t_1_015270	Nfu_c_1_015270	ENSDARG00000010149	Nfu_p_1_015270	ENSG00000152234	ATP5A1	498
Nfu_g_1_006717	COL27A1A	Nfu_p_1_016206	Nfu_t_1_016206	Nfu_c_1_016206	ENSDARG00000034373	Nfu_p_1_016206	ENSG00000196739	COL27A1	85301
Nfu_g_1_006567	NTNG2 (1 OF 2)	Nfu_p_1_015832	Nfu_t_1_015832	Nfu_c_1_015832	ENSDARG00000077367	Nfu_p_1_015832	ENSG00000196358	NTNG2	84628
Nfu_g_1_006648	GARNL3	Nfu_p_1_016046	Nfu_t_1_016046	Nfu_c_1_016046	ENSDARG00000060631	Nfu_p_1_016046	ENSG00000136895	GARNL3	84253
Nfu_g_1_006756	ST6GALNAC6	Nfu_p_1_016313	Nfu_t_1_016313	Nfu_c_1_016313	ENSDARG00000036913	Nfu_p_1_016313	ENSG00000160408	ST6GALNAC6	30815
Nfu_g_1_006635	HNRNPD	Nfu_p_1_016012	Nfu_t_1_016012	Nfu_c_1_016012	ENSDARG00000059246	Nfu_p_1_016012	ENSG00000138668	HNRNPD	3184
Nfu_g_1_006578	ARSB	Nfu_p_1_015858	Nfu_t_1_015858	Nfu_c_1_015858	ENSDARG00000077590	Nfu_p_1_015858	ENSG00000113273	ARSB	411
Nfu_g_1_006302	JMY	Nfu_p_1_015231	Nfu_t_1_015231	Nfu_c_1_015231	ENSDARG00000092836	Nfu_p_1_015231	ENSG00000152409	JMY	133746
Nfu_g_1_006602	GRAMD3 (2 OF 2)	Nfu_p_1_015918	Nfu_t_1_015918	Nfu_c_1_015918	ENSDARG00000088075	Nfu_p_1_015918	ENSG00000155324	GRAMD3	65983
Nfu_g_1_006278	MAST4	Nfu_p_1_015181	Nfu_t_1_015181	Nfu_c_1_015181	ENSDARG00000078270	Nfu_p_1_015181	ENSG00000069020	MAST4	375449
Nfu_g_1_010697	OLFM1A	Nfu_p_1_025897	Nfu_t_1_025897	Nfu_c_1_025897	ENSDARG00000018270	Nfu_p_1_025897	ENSG00000130558	OLFM1	10439
Nfu_g_1_010676	EGFL7	Nfu_p_1_025833	Nfu_t_1_025833	Nfu_c_1_025833	ENSDARG00000043376	Nfu_p_1_025833	ENSG00000172889	EGFL7	51162
Nfu_g_1_010700	CU856539.1	Nfu_p_1_025904	Nfu_t_1_025904	Nfu_c_1_025904	ENSDARG00000010023	Nfu_p_1_025904	ENSG00000148110	MFSD14B	84641
Nfu_g_1_010698	FKTN	Nfu_p_1_025899	Nfu_t_1_025899	Nfu_c_1_025899	ENSDARG00000059437	Nfu_p_1_025899	ENSG00000106692	FKTN	2218
Nfu_g_1_010687	FSD1L	Nfu_p_1_025883	Nfu_t_1_025883	Nfu_c_1_025883	ENSDARG00000059432	Nfu_p_1_025883	ENSG00000106701	FSD1L	83856
Nfu_g_1_010749	APC	Nfu_p_1_025997	Nfu_t_1_025997	Nfu_c_1_025997	ENSDARG00000058868	Nfu_p_1_025997	ENSG00000134982	APC	324
Nfu_g_1_010669	NADKD1	Nfu_p_1_025819	Nfu_t_1_025819	Nfu_c_1_025819	ENSDARG00000007181	Nfu_p_1_025819	ENSG00000152620	NADK2	133686
Nfu_g_1_010739	CABZ01087670.1	Nfu_p_1_025979	Nfu_t_1_025979	Nfu_c_1_025979	ENSDARG00000079029	Nfu_p_1_025979	ENSG00000089876	DHX32	55760
Nfu_g_1_010675	CABZ01087670.1	Nfu_p_1_025826	Nfu_t_1_025826	Nfu_c_1_025826	ENSDARG00000059455	Nfu_p_1_025826	ENSG00000144045	DQX1	165545
Nfu_g_1_018274	IER5L (1 OF 2)	Nfu_p_1_043693	Nfu_t_1_043693	Nfu_c_1_043693	ENSDARG00000054906	Nfu_p_1_043693	ENSG00000188483	IER5L	389792
Nfu_g_1_018251	MBD2	Nfu_p_1_043639	Nfu_t_1_043639	Nfu_c_1_043639	ENSDARG00000061774	Nfu_p_1_043639	ENSG00000230522	MBD3L2	125997
Nfu_g_1_018296	GADD45G (3 OF 3)	Nfu_p_1_043728	Nfu_t_1_043728	Nfu_c_1_043728	ENSDARG00000016725	Nfu_p_1_043728	ENSG00000130222	GADD45G	10912
Nfu_g_1_018353	CCNG2 (1 OF 2)	Nfu_p_1_043857	Nfu_t_1_043857	Nfu_c_1_043857	ENSDARG00000017602	Nfu_p_1_043857	ENSG00000138764	CCNG2	901
Nfu_g_1_018224	CCNI	Nfu_p_1_043595	Nfu_t_1_043595	Nfu_c_1_043595	ENSDARG00000068214	Nfu_p_1_043595	ENSG00000118816	CCNI	10983
Nfu_g_1_018197	SLC30A5	Nfu_p_1_043526	Nfu_t_1_043526	Nfu_c_1_043526	ENSDARG00000051921	Nfu_p_1_043526	ENSG00000145740	SLC30A5	64924
Nfu_g_1_018413	APBA1B	Nfu_p_1_044009	Nfu_t_1_044009	Nfu_c_1_044009	ENSDARG00000074328	Nfu_p_1_044009	ENSG00000107282	APBA1	320
Nfu_g_1_018240	TPRN	Nfu_p_1_043625	Nfu_t_1_043625	Nfu_c_1_043625	ENSDARG00000076063	Nfu_p_1_043625	ENSG00000176058	TPRN	286262
Nfu_g_1_018362	EHMT1B	Nfu_p_1_043878	Nfu_t_1_043878	Nfu_c_1_043878	ENSDARG00000026634	Nfu_p_1_043878	ENSG00000181090	EHMT1	79813
Nfu_g_1_018188	CEL (1 OF 3)	Nfu_p_1_043512	Nfu_t_1_043512	Nfu_c_1_043512	ENSDARG00000017490	Nfu_p_1_043512	ENSG00000170835	CEL	1056
Nfu_g_1_018401	GTF3C5	Nfu_p_1_043985	Nfu_t_1_043985	Nfu_c_1_043985	ENSDARG00000067979	Nfu_p_1_043985	ENSG00000148308	GTF3C5	9328
Nfu_g_1_018412	GTF3C4	Nfu_p_1_044006	Nfu_t_1_044006	Nfu_c_1_044006	ENSDARG00000069538	Nfu_p_1_044006	ENSG00000125484	GTF3C4	9329
Nfu_g_1_018406	SETD8A	Nfu_p_1_043991	Nfu_t_1_043991	Nfu_c_1_043991	ENSDARG00000068319	Nfu_p_1_043991	ENSG00000183955	KMT5A	387893
Nfu_g_1_018396	TMPRSS6	Nfu_p_1_043971	Nfu_t_1_043971	Nfu_c_1_043971	ENSDARG00000086161	Nfu_p_1_043971	ENSG00000187045	TMPRSS6	164656
Nfu_g_1_018207	APBB2B	Nfu_p_1_043546	Nfu_t_1_043546	Nfu_c_1_043546	ENSDARG00000061880	Nfu_p_1_043546	ENSG00000163697	APBB2	323
Nfu_g_1_018263	RBM47	Nfu_p_1_043661	Nfu_t_1_043661	Nfu_c_1_043661	ENSDARG00000061985	Nfu_p_1_043661	ENSG00000163694	RBM47	54502
Nfu_g_1_018359	LONRF1L	Nfu_p_1_043871	Nfu_t_1_043871	Nfu_c_1_043871	ENSDARG00000078567	Nfu_p_1_043871	ENSG00000175556	LONRF3	79836
Nfu_g_1_018213	SPARCL1	Nfu_p_1_043555	Nfu_t_1_043555	Nfu_c_1_043555	ENSDARG00000074989	Nfu_p_1_043555	ENSG00000152583	SPARCL1	8404
Nfu_g_1_018440	APTX	Nfu_p_1_044053	Nfu_t_1_044053	Nfu_c_1_044053	ENSDARG00000027143	Nfu_p_1_044053	ENSG00000137074	APTX	54840
Nfu_g_1_018285	SMU1	Nfu_p_1_043714	Nfu_t_1_043714	Nfu_c_1_043714	ENSDARG00000002538	Nfu_p_1_043714	ENSG00000122692	SMU1	55234
Nfu_g_1_018323	CCDC149B	Nfu_p_1_043772	Nfu_t_1_043772	Nfu_c_1_043772	ENSDARG00000020857	Nfu_p_1_043772	ENSG00000181982	CCDC149	91050
Nfu_g_1_018172	PAPSS1	Nfu_p_1_043477	Nfu_t_1_043477	Nfu_c_1_043477	ENSDARG00000057099	Nfu_p_1_043477	ENSG00000138801	PAPSS1	9061
Nfu_g_1_018318	NDUFB6	Nfu_p_1_043764	Nfu_t_1_043764	Nfu_c_1_043764	ENSDARG00000037259	Nfu_p_1_043764	ENSG00000165264	NDUFB6	4712
Nfu_g_1_018338	MOGS	Nfu_p_1_043814	Nfu_t_1_043814	Nfu_c_1_043814	ENSDARG00000060252	Nfu_p_1_043814	ENSG00000115275	MOGS	7841
Nfu_g_1_018212	KIAA1430	Nfu_p_1_043551	Nfu_t_1_043551	Nfu_c_1_043551	ENSDARG00000056381	Nfu_p_1_043551	ENSG00000164323	CFAP97	57587
Nfu_g_1_018394	USP53B	Nfu_p_1_043965	Nfu_t_1_043965	Nfu_c_1_043965	ENSDARG00000076499	Nfu_p_1_043965	ENSG00000145390	USP53	54532
Nfu_g_1_018297	DHX15	Nfu_p_1_043729	Nfu_t_1_043729	Nfu_c_1_043729	ENSDARG00000015392	Nfu_p_1_043729	ENSG00000109606	DHX15	1665
Nfu_g_1_018175	SOD3	Nfu_p_1_043480	Nfu_t_1_043480	Nfu_c_1_043480	ENSDARG00000079183	Nfu_p_1_043480	ENSG00000109610	SOD3	6649
Nfu_g_1_018313	HADH	Nfu_p_1_043759	Nfu_t_1_043759	Nfu_c_1_043759	ENSDARG00000030765	Nfu_p_1_043759	ENSG00000138796	HADH	3033
Nfu_g_1_018279	NAA15 (1 OF 3)	Nfu_p_1_043702	Nfu_t_1_043702	Nfu_c_1_043702	ENSDARG00000003213	Nfu_p_1_043702	ENSG00000164134	NAA15	80155
Nfu_g_1_018423	PGAM1A	Nfu_p_1_044021	Nfu_t_1_044021	Nfu_c_1_044021	ENSDARG00000005423	Nfu_p_1_044021	ENSG00000164708	PGAM2	5224
Nfu_g_1_018186	CRTAC1A	Nfu_p_1_043503	Nfu_t_1_043503	Nfu_c_1_043503	ENSDARG00000059826	Nfu_p_1_043503	ENSG00000095713	CRTAC1	55118
Nfu_g_1_016100	GPATCH11	Nfu_p_1_038642	Nfu_t_1_038642	Nfu_c_1_038642	ENSDARG00000026892	Nfu_p_1_038642	ENSG00000152133	GPATCH11	253635
Nfu_g_1_016116	B3GALNT2	Nfu_p_1_038692	Nfu_t_1_038692	Nfu_c_1_038692	ENSDARG00000046133	Nfu_p_1_038692	ENSG00000162885	B3GALNT2	148789
Nfu_g_1_016095	EGLN1 (2 OF 2)	Nfu_p_1_038632	Nfu_t_1_038632	Nfu_c_1_038632	ENSDARG00000038996	Nfu_p_1_038632	ENSG00000135766	EGLN1	54583
Nfu_g_1_016154	MCMBP	Nfu_p_1_038785	Nfu_t_1_038785	Nfu_c_1_038785	ENSDARG00000055314	Nfu_p_1_038785	ENSG00000197771	MCMBP	79892
Nfu_g_1_016122	DNAJC12	Nfu_p_1_038704	Nfu_t_1_038704	Nfu_c_1_038704	ENSDARG00000086691	Nfu_p_1_038704	ENSG00000108176	DNAJC12	56521
Nfu_g_1_007841	PDLIM1	Nfu_p_1_018909	Nfu_t_1_018909	Nfu_c_1_018909	ENSDARG00000019845	Nfu_p_1_018909	ENSG00000107438	PDLIM1	9124
Nfu_g_1_007816	EIF3S10	Nfu_p_1_018846	Nfu_t_1_018846	Nfu_c_1_018846	ENSDARG00000076815	Nfu_p_1_018846	ENSG00000107581	EIF3A	8661
Nfu_g_1_007877	TTL	Nfu_p_1_018994	Nfu_t_1_018994	Nfu_c_1_018994	ENSDARG00000062418	Nfu_p_1_018994	ENSG00000114999	TTL	150465
Nfu_g_1_007872	THADA	Nfu_p_1_018986	Nfu_t_1_018986	Nfu_c_1_018986	ENSDARG00000053082	Nfu_p_1_018986	ENSG00000115970	THADA	63892
Nfu_g_1_007891	CYP1B1	Nfu_p_1_019048	Nfu_t_1_019048	Nfu_c_1_019048	ENSDARG00000068934	Nfu_p_1_019048	ENSG00000138061	CYP1B1	1545
Nfu_g_1_007857	PDZD8	Nfu_p_1_018935	Nfu_t_1_018935	Nfu_c_1_018935	ENSDARG00000088699	Nfu_p_1_018935	ENSG00000165650	PDZD8	118987
Nfu_g_1_013466	SNX5	Nfu_p_1_032405	Nfu_t_1_032405	Nfu_c_1_032405	ENSDARG00000020442	Nfu_p_1_032405	ENSG00000089006	SNX5	27131
Nfu_g_1_014442	MYOF	Nfu_p_1_034775	Nfu_t_1_034775	Nfu_c_1_034775	ENSDARG00000017128	Nfu_p_1_034775	ENSG00000138119	MYOF	26509
Nfu_g_1_014476	ERCC6	Nfu_p_1_034843	Nfu_t_1_034843	Nfu_c_1_034843	ENSDARG00000075612	Nfu_p_1_034843	ENSG00000225830	ERCC6	2074
Nfu_g_1_014374	PTPN20	Nfu_p_1_034626	Nfu_t_1_034626	Nfu_c_1_034626	ENSDARG00000075459	Nfu_p_1_034626	ENSG00000170324	FRMPD2	143162
Nfu_g_1_014453	HEY1 (1 OF 2)	Nfu_p_1_034795	Nfu_t_1_034795	Nfu_c_1_034795	ENSDARG00000070538	Nfu_p_1_034795	ENSG00000164683	HEY1	23462
Nfu_g_1_014470	MGEA5	Nfu_p_1_034829	Nfu_t_1_034829	Nfu_c_1_034829	ENSDARG00000074686	Nfu_p_1_034829	ENSG00000198408	MGEA5	10724
Nfu_g_1_014353	ABCC2 (1 OF 2)	Nfu_p_1_034574	Nfu_t_1_034574	Nfu_c_1_034574	ENSDARG00000014031	Nfu_p_1_034574	ENSG00000023839	ABCC2	1244
Nfu_g_1_014523	MORN4	Nfu_p_1_034979	Nfu_t_1_034979	Nfu_c_1_034979	ENSDARG00000039062	Nfu_p_1_034979	ENSG00000171160	MORN4	118812
Nfu_g_1_014444	ALOX5	Nfu_p_1_034779	Nfu_t_1_034779	Nfu_c_1_034779	ENSDARG00000057273	Nfu_p_1_034779	ENSG00000012779	ALOX5	240
Nfu_g_1_014361	Nfu_g_1_014361	Nfu_p_1_034594	Nfu_t_1_034594	Nfu_c_1_034594	ENSDARG00000021404	Nfu_p_1_034594	ENSG00000169599	NFU1	27247
Nfu_g_1_014408	STOX1	Nfu_p_1_034690	Nfu_t_1_034690	Nfu_c_1_034690	ENSDARG00000062593	Nfu_p_1_034690	ENSG00000165730	STOX1	219736
Nfu_g_1_014516	FAM213AA	Nfu_p_1_034964	Nfu_t_1_034964	Nfu_c_1_034964	ENSDARG00000057378	Nfu_p_1_034964	ENSG00000122378	FAM213A	84293
Nfu_g_1_014343	LZTS2A	Nfu_p_1_034559	Nfu_t_1_034559	Nfu_c_1_034559	ENSDARG00000074597	Nfu_p_1_034559	ENSG00000107816	LZTS2	84445
Nfu_g_1_014510	EFEMP1	Nfu_p_1_034955	Nfu_t_1_034955	Nfu_c_1_034955	ENSDARG00000070996	Nfu_p_1_034955	ENSG00000115380	EFEMP1	2202
Nfu_g_1_014411	Nfu_g_1_014411	Nfu_p_1_034697	Nfu_t_1_034697	Nfu_c_1_034697	ENSDARG00000061647	Nfu_p_1_034697	ENSG00000179915	NRXN1	9378
Nfu_g_1_014362	FBXO11A	Nfu_p_1_034597	Nfu_t_1_034597	Nfu_c_1_034597	ENSDARG00000059973	Nfu_p_1_034597	ENSG00000138081	FBXO11	80204
Nfu_g_1_014482	PRR18	Nfu_p_1_034851	Nfu_t_1_034851	Nfu_c_1_034851	ENSDARG00000093768	Nfu_p_1_034851	ENSG00000176381	PRR18	285800
Nfu_g_1_014381	NKX6-2	Nfu_p_1_034638	Nfu_t_1_034638	Nfu_c_1_034638	ENSDARG00000044075	Nfu_p_1_034638	ENSG00000148826	NKX6-2	84504
Nfu_g_1_002936	DYNC2LI1	Nfu_p_1_007383	Nfu_t_1_007383	Nfu_c_1_007383	ENSDARG00000039770	Nfu_p_1_007383	ENSG00000138036	DYNC2LI1	51626
Nfu_g_1_002880	PNPT1	Nfu_p_1_007255	Nfu_t_1_007255	Nfu_c_1_007255	ENSDARG00000088210	Nfu_p_1_007255	ENSG00000138035	PNPT1	87178
Nfu_g_1_002894	ANAPC1	Nfu_p_1_007277	Nfu_t_1_007277	Nfu_c_1_007277	ENSDARG00000075687	Nfu_p_1_007277	ENSG00000153107	ANAPC1	64682
Nfu_g_1_002876	MAP4K3 (2 OF 2)	Nfu_p_1_007248	Nfu_t_1_007248	Nfu_c_1_007248	ENSDARG00000087742	Nfu_p_1_007248	ENSG00000011566	MAP4K3	8491
Nfu_g_1_002759	SLC17A5	Nfu_p_1_006877	Nfu_t_1_006877	Nfu_c_1_006877	ENSDARG00000055190	Nfu_p_1_006877	ENSG00000119899	SLC17A5	26503
Nfu_g_1_002953	GPR155B	Nfu_p_1_007413	Nfu_t_1_007413	Nfu_c_1_007413	ENSDARG00000071086	Nfu_p_1_007413	ENSG00000163328	GPR155	151556
Nfu_g_1_002905	CU928220.2	Nfu_p_1_007324	Nfu_t_1_007324	Nfu_c_1_007324	ENSDARG00000087749	Nfu_p_1_007324	ENSG00000107771	CCSER2	54462
Nfu_g_1_002920	P4HA1B	Nfu_p_1_007352	Nfu_t_1_007352	Nfu_c_1_007352	ENSDARG00000071082	Nfu_p_1_007352	ENSG00000122884	P4HA1	5033
Nfu_g_1_002750	PHYHIPLB	Nfu_p_1_006860	Nfu_t_1_006860	Nfu_c_1_006860	ENSDARG00000070498	Nfu_p_1_006860	ENSG00000165443	PHYHIPL	84457
Nfu_g_1_002812	FAM13C	Nfu_p_1_007090	Nfu_t_1_007090	Nfu_c_1_007090	ENSDARG00000096601	Nfu_p_1_007090	ENSG00000148541	FAM13C	220965
Nfu_g_1_002874	SLC16A9A	Nfu_p_1_007225	Nfu_t_1_007225	Nfu_c_1_007225	ENSDARG00000013926	Nfu_p_1_007225	ENSG00000165449	SLC16A9	220963
Nfu_g_1_002741	UBAC2	Nfu_p_1_006842	Nfu_t_1_006842	Nfu_c_1_006842	ENSDARG00000060581	Nfu_p_1_006842	ENSG00000134882	UBAC2	337867
Nfu_g_1_002828	COG2	Nfu_p_1_007139	Nfu_t_1_007139	Nfu_c_1_007139	ENSDARG00000004037	Nfu_p_1_007139	ENSG00000135775	COG2	22796
Nfu_g_1_002796	METTL10	Nfu_p_1_007058	Nfu_t_1_007058	Nfu_c_1_007058	ENSDARG00000014289	Nfu_p_1_007058	ENSG00000203791	METTL10	399818
Nfu_g_1_002771	PTPREB	Nfu_p_1_006960	Nfu_t_1_006960	Nfu_c_1_006960	ENSDARG00000021151	Nfu_p_1_006960	ENSG00000132334	PTPRE	5791
Nfu_g_1_002924	PAPSS2	Nfu_p_1_007359	Nfu_t_1_007359	Nfu_c_1_007359	ENSDARG00000056600	Nfu_p_1_007359	ENSG00000198682	PAPSS2	9060
Nfu_g_1_002795	Nfu_g_1_002795	Nfu_p_1_007055	Nfu_t_1_007055	Nfu_c_1_007055	ENSDARG00000071018	Nfu_p_1_007055	ENSG00000171862	PTEN	5728
Nfu_g_1_002829	UGP2B	Nfu_p_1_007140	Nfu_t_1_007140	Nfu_c_1_007140	ENSDARG00000008200	Nfu_p_1_007140	ENSG00000169764	UGP2	7360
Nfu_g_1_010621	MCM8	Nfu_p_1_025686	Nfu_t_1_025686	Nfu_c_1_025686	ENSDARG00000074326	Nfu_p_1_025686	ENSG00000125885	MCM8	84515
Nfu_g_1_010606	ZNF804A	Nfu_p_1_025649	Nfu_t_1_025649	Nfu_c_1_025649	ENSDARG00000027079	Nfu_p_1_025649	ENSG00000170396	ZNF804A	91752
Nfu_g_1_010612	SETD4	Nfu_p_1_025667	Nfu_t_1_025667	Nfu_c_1_025667	ENSDARG00000036592	Nfu_p_1_025667	ENSG00000185917	SETD4	54093
Nfu_g_1_019488	CYGB1	Nfu_p_1_046565	Nfu_t_1_046565	Nfu_c_1_046565	ENSDARG00000070148	Nfu_p_1_046565	ENSG00000198125	MB	4151
Nfu_g_1_019537	Nfu_g_1_019537	Nfu_p_1_046677	Nfu_t_1_046677	Nfu_c_1_046677	ENSDARG00000060265	Nfu_p_1_046677	ENSG00000182676	PPP1R27	116729
Nfu_g_1_019388	MAPK8IP3	Nfu_p_1_046309	Nfu_t_1_046309	Nfu_c_1_046309	ENSDARG00000062531	Nfu_p_1_046309	ENSG00000138834	MAPK8IP3	23162
Nfu_g_1_019743	CACNA1AA	Nfu_p_1_047169	Nfu_t_1_047169	Nfu_c_1_047169	ENSDARG00000006923	Nfu_p_1_047169	ENSG00000148408	CACNA1B	774
Nfu_g_1_019429	LUC7L3	Nfu_p_1_046417	Nfu_t_1_046417	Nfu_c_1_046417	ENSDARG00000014366	Nfu_p_1_046417	ENSG00000108848	LUC7L3	51747
Nfu_g_1_019484	ANKRD40	Nfu_p_1_046557	Nfu_t_1_046557	Nfu_c_1_046557	ENSDARG00000076490	Nfu_p_1_046557	ENSG00000154945	ANKRD40	91369
Nfu_g_1_019353	FBXW9	Nfu_p_1_046225	Nfu_t_1_046225	Nfu_c_1_046225	ENSDARG00000058020	Nfu_p_1_046225	ENSG00000132004	FBXW9	84261
Nfu_g_1_019737	HN1B	Nfu_p_1_047161	Nfu_t_1_047161	Nfu_c_1_047161	ENSDARG00000029419	Nfu_p_1_047161	ENSG00000189159	HN1	51155
Nfu_g_1_019420	LMTK2	Nfu_p_1_046392	Nfu_t_1_046392	Nfu_c_1_046392	ENSDARG00000076324	Nfu_p_1_046392	ENSG00000164715	LMTK2	22853
Nfu_g_1_019807	TOM1L2 (1 OF 2)	Nfu_p_1_047297	Nfu_t_1_047297	Nfu_c_1_047297	ENSDARG00000056394	Nfu_p_1_047297	ENSG00000175662	TOM1L2	146691
Nfu_g_1_019342	RPS2	Nfu_p_1_046205	Nfu_t_1_046205	Nfu_c_1_046205	ENSDARG00000077291	Nfu_p_1_046205	ENSG00000140988	RPS2	6187
Nfu_g_1_019781	GRID2IPA	Nfu_p_1_047245	Nfu_t_1_047245	Nfu_c_1_047245	ENSDARG00000095603	Nfu_p_1_047245	ENSG00000215045	GRID2IP	392862
Nfu_g_1_019516	SLC5A11	Nfu_p_1_046639	Nfu_t_1_046639	Nfu_c_1_046639	ENSDARG00000019932	Nfu_p_1_046639	ENSG00000158865	SLC5A11	115584
Nfu_g_1_019403	CBX4	Nfu_p_1_046351	Nfu_t_1_046351	Nfu_c_1_046351	ENSDARG00000070807	Nfu_p_1_046351	ENSG00000141582	CBX4	8535
Nfu_g_1_019748	TEX2 (1 OF 2)	Nfu_p_1_047177	Nfu_t_1_047177	Nfu_c_1_047177	ENSDARG00000078186	Nfu_p_1_047177	ENSG00000136478	TEX2	55852
Nfu_g_1_019811	PRKCA (1 OF 2)	Nfu_p_1_047303	Nfu_t_1_047303	Nfu_c_1_047303	ENSDARG00000039241	Nfu_p_1_047303	ENSG00000154229	PRKCA	5578
Nfu_g_1_019449	PROZA	Nfu_p_1_046459	Nfu_t_1_046459	Nfu_c_1_046459	ENSDARG00000037783	Nfu_p_1_046459	ENSG00000126231	PROZ	8858
Nfu_g_1_019846	CCP110	Nfu_p_1_047383	Nfu_t_1_047383	Nfu_c_1_047383	ENSDARG00000086359	Nfu_p_1_047383	ENSG00000103540	CCP110	9738
Nfu_g_1_019574	ADCY9 (2 OF 2)	Nfu_p_1_046759	Nfu_t_1_046759	Nfu_c_1_046759	ENSDARG00000069419	Nfu_p_1_046759	ENSG00000162104	ADCY9	115
Nfu_g_1_019601	ABCA3B	Nfu_p_1_046818	Nfu_t_1_046818	Nfu_c_1_046818	ENSDARG00000075490	Nfu_p_1_046818	ENSG00000167972	ABCA3	21
Nfu_g_1_019446	NVL	Nfu_p_1_046455	Nfu_t_1_046455	Nfu_c_1_046455	ENSDARG00000025605	Nfu_p_1_046455	ENSG00000143748	NVL	4931
Nfu_g_1_019504	PCCA	Nfu_p_1_046606	Nfu_t_1_046606	Nfu_c_1_046606	ENSDARG00000028982	Nfu_p_1_046606	ENSG00000175198	PCCA	5095
Nfu_g_1_019660	UBR2	Nfu_p_1_046973	Nfu_t_1_046973	Nfu_c_1_046973	ENSDARG00000070164	Nfu_p_1_046973	ENSG00000024048	UBR2	23304
Nfu_g_1_019467	CLEC16A	Nfu_p_1_046531	Nfu_t_1_046531	Nfu_c_1_046531	ENSDARG00000038094	Nfu_p_1_046531	ENSG00000038532	CLEC16A	23274
Nfu_g_1_019713	C3H16ORF72 (2 OF 2)	Nfu_p_1_047113	Nfu_t_1_047113	Nfu_c_1_047113	ENSDARG00000012458	Nfu_p_1_047113	ENSG00000182831	C16orf72	29035
Nfu_g_1_019797	ARHGDIG	Nfu_p_1_047271	Nfu_t_1_047271	Nfu_c_1_047271	ENSDARG00000004034	Nfu_p_1_047271	ENSG00000111348	ARHGDIB	397
Nfu_g_1_019769	OLA.26734	Nfu_p_1_047230	Nfu_t_1_047230	Nfu_c_1_047230	ENSDARG00000060325	Nfu_p_1_047230	ENSG00000177706	FAM20C	56975
Nfu_g_1_019670	FSCN1A	Nfu_p_1_046998	Nfu_t_1_046998	Nfu_c_1_046998	ENSDARG00000059680	Nfu_p_1_046998	ENSG00000075618	FSCN1	6624
Nfu_g_1_019683	TNRC18	Nfu_p_1_047027	Nfu_t_1_047027	Nfu_c_1_047027	ENSDARG00000077052	Nfu_p_1_047027	ENSG00000182095	TNRC18	84629
Nfu_g_1_019757	CBX7A	Nfu_p_1_047193	Nfu_t_1_047193	Nfu_c_1_047193	ENSDARG00000038025	Nfu_p_1_047193	ENSG00000141582	CBX4	8535
Nfu_g_1_019542	TEFB	Nfu_p_1_046682	Nfu_t_1_046682	Nfu_c_1_046682	ENSDARG00000038401	Nfu_p_1_046682	ENSG00000167074	TEF	7008
Nfu_g_1_019452	WBP2	Nfu_p_1_046465	Nfu_t_1_046465	Nfu_c_1_046465	ENSDARG00000056605	Nfu_p_1_046465	ENSG00000132471	WBP2	23558
Nfu_g_1_019749	DDX5	Nfu_p_1_047178	Nfu_t_1_047178	Nfu_c_1_047178	ENSDARG00000038068	Nfu_p_1_047178	ENSG00000108654	DDX5	1655
Nfu_g_1_019505	USP43 (2 OF 2)	Nfu_p_1_046607	Nfu_t_1_046607	Nfu_c_1_046607	ENSDARG00000088072	Nfu_p_1_046607	ENSG00000154914	USP43	124739
Nfu_g_1_019673	MCM5	Nfu_p_1_047007	Nfu_t_1_047007	Nfu_c_1_047007	ENSDARG00000019507	Nfu_p_1_047007	ENSG00000073111	MCM2	4171
Nfu_g_1_019669	LDLR	Nfu_p_1_046997	Nfu_t_1_046997	Nfu_c_1_046997	ENSDARG00000029476	Nfu_p_1_046997	ENSG00000130164	LDLR	3949
Nfu_g_1_019355	SMARCA4	Nfu_p_1_046231	Nfu_t_1_046231	Nfu_c_1_046231	ENSDARG00000077226	Nfu_p_1_046231	ENSG00000127616	SMARCA4	6597
Nfu_g_1_019782	MAST1 (2 OF 2)	Nfu_p_1_047250	Nfu_t_1_047250	Nfu_c_1_047250	ENSDARG00000088789	Nfu_p_1_047250	ENSG00000105613	MAST1	22983
Nfu_g_1_019494	DDX39AB	Nfu_p_1_046588	Nfu_t_1_046588	Nfu_c_1_046588	ENSDARG00000015111	Nfu_p_1_046588	ENSG00000123136	DDX39A	10212
Nfu_g_1_019535	ENG	Nfu_p_1_046671	Nfu_t_1_046671	Nfu_c_1_046671	ENSDARG00000088795	Nfu_p_1_046671	ENSG00000069702	TGFBR3	7049
Nfu_g_1_019515	THRA (2 OF 2)	Nfu_p_1_046633	Nfu_t_1_046633	Nfu_c_1_046633	ENSDARG00000052654	Nfu_p_1_046633	ENSG00000126351	THRA	7067
Nfu_g_1_019641	FTL	Nfu_p_1_046929	Nfu_t_1_046929	Nfu_c_1_046929	ENSDARG00000031776	Nfu_p_1_046929	ENSG00000087086	FTL	2512
Nfu_g_1_019550	EPOR	Nfu_p_1_046702	Nfu_t_1_046702	Nfu_c_1_046702	ENSDARG00000043609	Nfu_p_1_046702	ENSG00000187266	EPOR	2057
Nfu_g_1_019421	FARSA	Nfu_p_1_046397	Nfu_t_1_046397	Nfu_c_1_046397	ENSDARG00000032750	Nfu_p_1_046397	ENSG00000179115	FARSA	2193
Nfu_g_1_019356	ILF3B	Nfu_p_1_046234	Nfu_t_1_046234	Nfu_c_1_046234	ENSDARG00000029394	Nfu_p_1_046234	ENSG00000129351	ILF3	3609
Nfu_g_1_023525	PPP1CBL	Nfu_p_1_056449	Nfu_t_1_056449	Nfu_c_1_056449	ENSDARG00000044153	Nfu_p_1_056449	ENSG00000186298	PPP1CC	5501
Nfu_g_1_019149	OTUD4	Nfu_p_1_045795	Nfu_t_1_045795	Nfu_c_1_045795	ENSDARG00000077810	Nfu_p_1_045795	ENSG00000101901	ALG13	79868
Nfu_g_1_019191	TMEM184C (1 OF 2)	Nfu_p_1_045901	Nfu_t_1_045901	Nfu_c_1_045901	ENSDARG00000078789	Nfu_p_1_045901	ENSG00000164168	TMEM184C	55751
Nfu_g_1_019179	Nfu_g_1_019179	Nfu_p_1_045877	Nfu_t_1_045877	Nfu_c_1_045877	ENSDARG00000088202	Nfu_p_1_045877	ENSG00000109686	SH3D19	152503
Nfu_g_1_009528	KDM6B (1 OF 2)	Nfu_p_1_023224	Nfu_t_1_023224	Nfu_c_1_023224	ENSDARG00000088087	Nfu_p_1_023224	ENSG00000183914	DNAH2	146754
Nfu_g_1_009511	RPGRIP1	Nfu_p_1_023195	Nfu_t_1_023195	Nfu_c_1_023195	ENSDARG00000076055	Nfu_p_1_023195	ENSG00000103494	RPGRIP1L	23322
Nfu_g_1_009629	SYT4	Nfu_p_1_023464	Nfu_t_1_023464	Nfu_c_1_023464	ENSDARG00000036505	Nfu_p_1_023464	ENSG00000132872	SYT4	6860
Nfu_g_1_009605	HDAC8	Nfu_p_1_023416	Nfu_t_1_023416	Nfu_c_1_023416	ENSDARG00000003021	Nfu_p_1_023416	ENSG00000147099	HDAC8	55869
Nfu_g_1_009527	INO80B	Nfu_p_1_023221	Nfu_t_1_023221	Nfu_c_1_023221	ENSDARG00000062749	Nfu_p_1_023221	ENSG00000115274	INO80B	83444
Nfu_g_1_009544	PPBP	Nfu_p_1_023276	Nfu_t_1_023276	Nfu_c_1_023276	ENSDARG00000093779	Nfu_p_1_023276	ENSG00000124875	CXCL6	6372
Nfu_g_1_009580	F13A1B	Nfu_p_1_023368	Nfu_t_1_023368	Nfu_c_1_023368	ENSDARG00000036893	Nfu_p_1_023368	ENSG00000124491	F13A1	2162
Nfu_g_1_009529	BMPR2	Nfu_p_1_023226	Nfu_t_1_023226	Nfu_c_1_023226	ENSDARG00000020057	Nfu_p_1_023226	ENSG00000204217	BMPR2	659
Nfu_g_1_012589	TMEM179B (2 OF 2)	Nfu_p_1_030339	Nfu_t_1_030339	Nfu_c_1_030339	ENSDARG00000056233	Nfu_p_1_030339	ENSG00000185475	TMEM179B	374395
Nfu_g_1_012628	PPP1R14B	Nfu_p_1_030448	Nfu_t_1_030448	Nfu_c_1_030448	ENSDARG00000030161	Nfu_p_1_030448	ENSG00000198729	PPP1R14C	81706
Nfu_g_1_012609	PPP2R5B	Nfu_p_1_030403	Nfu_t_1_030403	Nfu_c_1_030403	ENSDARG00000054931	Nfu_p_1_030403	ENSG00000066027	PPP2R5A	5525
Nfu_g_1_012602	B3GAT3	Nfu_p_1_030384	Nfu_t_1_030384	Nfu_c_1_030384	ENSDARG00000001939	Nfu_p_1_030384	ENSG00000109956	B3GAT1	27087
Nfu_g_1_012620	RCOR2	Nfu_p_1_030434	Nfu_t_1_030434	Nfu_c_1_030434	ENSDARG00000008278	Nfu_p_1_030434	ENSG00000167771	RCOR2	283248
Nfu_g_1_003726	LANCL1	Nfu_p_1_009177	Nfu_t_1_009177	Nfu_c_1_009177	ENSDARG00000013741	Nfu_p_1_009177	ENSG00000115365	LANCL1	10314
Nfu_g_1_003659	MAP2 (1 OF 2)	Nfu_p_1_009038	Nfu_t_1_009038	Nfu_c_1_009038	ENSDARG00000055052	Nfu_p_1_009038	ENSG00000078018	MAP2	4133
Nfu_g_1_003703	MAP2	Nfu_p_1_009130	Nfu_t_1_009130	Nfu_c_1_009130	ENSDARG00000055052	Nfu_p_1_009130	ENSG00000078018	MAP2	4133
Nfu_g_1_003654	UNC80	Nfu_p_1_009028	Nfu_t_1_009028	Nfu_c_1_009028	ENSDARG00000079480	Nfu_p_1_009028	ENSG00000144406	UNC80	285175
Nfu_g_1_003688	MRPS9	Nfu_p_1_009084	Nfu_t_1_009084	Nfu_c_1_009084	ENSDARG00000061505	Nfu_p_1_009084	ENSG00000135972	MRPS9	64965
Nfu_g_1_003672	NELFA	Nfu_p_1_009059	Nfu_t_1_009059	Nfu_c_1_009059	ENSDARG00000061411	Nfu_p_1_009059	ENSG00000185049	NELFA	7469
Nfu_g_1_003693	TESK1 (1 OF 2)	Nfu_p_1_009098	Nfu_t_1_009098	Nfu_c_1_009098	ENSDARG00000078251	Nfu_p_1_009098	ENSG00000107140	TESK1	7016
Nfu_g_1_003632	TXNDC2	Nfu_p_1_008957	Nfu_t_1_008957	Nfu_c_1_008957	ENSDARG00000044125	Nfu_p_1_008957	ENSG00000136810	TXN	7295
Nfu_g_1_003696	LRP10	Nfu_p_1_009108	Nfu_t_1_009108	Nfu_c_1_009108	ENSDARG00000054539	Nfu_p_1_009108	ENSG00000147650	LRP12	29967
Nfu_g_1_003690	CHD3	Nfu_p_1_009091	Nfu_t_1_009091	Nfu_c_1_009091	ENSDARG00000063535	Nfu_p_1_009091	ENSG00000170004	CHD3	1107
Nfu_g_1_003648	ZGC:114045	Nfu_p_1_008998	Nfu_t_1_008998	Nfu_c_1_008998	ENSDARG00000069334	Nfu_p_1_008998	ENSG00000106351	AGFG2	3268
Nfu_g_1_003710	SLC16A13	Nfu_p_1_009137	Nfu_t_1_009137	Nfu_c_1_009137	ENSDARG00000055342	Nfu_p_1_009137	ENSG00000174327	SLC16A13	201232
Nfu_g_1_014160	SHBG	Nfu_p_1_034069	Nfu_t_1_034069	Nfu_c_1_034069	ENSDARG00000019492	Nfu_p_1_034069	ENSG00000129214	SHBG	6462
Nfu_g_1_014137	TP53	Nfu_p_1_034017	Nfu_t_1_034017	Nfu_c_1_034017	ENSDARG00000035559	Nfu_p_1_034017	ENSG00000141510	TP53	7157
Nfu_g_1_014145	OSBP	Nfu_p_1_034032	Nfu_t_1_034032	Nfu_c_1_034032	ENSDARG00000004634	Nfu_p_1_034032	ENSG00000184792	OSBP2	23762
Nfu_g_1_003104	PTPRD	Nfu_p_1_007731	Nfu_t_1_007731	Nfu_c_1_007731	ENSDARG00000019945	Nfu_p_1_007731	ENSG00000153707	PTPRD	5789
Nfu_g_1_003100	USP53B	Nfu_p_1_007717	Nfu_t_1_007717	Nfu_c_1_007717	ENSDARG00000076499	Nfu_p_1_007717	ENSG00000145390	USP53	54532
Nfu_g_1_019037	EYA4	Nfu_p_1_045502	Nfu_t_1_045502	Nfu_c_1_045502	ENSDARG00000012397	Nfu_p_1_045502	ENSG00000112319	EYA4	2070
Nfu_g_1_018838	LCA5	Nfu_p_1_044998	Nfu_t_1_044998	Nfu_c_1_044998	ENSDARG00000076153	Nfu_p_1_044998	ENSG00000135338	LCA5	167691
Nfu_g_1_018760	YLPM1	Nfu_p_1_044759	Nfu_t_1_044759	Nfu_c_1_044759	ENSDARG00000043680	Nfu_p_1_044759	ENSG00000119596	YLPM1	56252
Nfu_g_1_019091	MSGN1	Nfu_p_1_045671	Nfu_t_1_045671	Nfu_c_1_045671	ENSDARG00000070546	Nfu_p_1_045671	ENSG00000151379	MSGN1	343930
Nfu_g_1_019076	MTHFD1L	Nfu_p_1_045616	Nfu_t_1_045616	Nfu_c_1_045616	ENSDARG00000042221	Nfu_p_1_045616	ENSG00000120254	MTHFD1L	25902
Nfu_g_1_018665	SGPP1 (2 OF 2)	Nfu_p_1_044561	Nfu_t_1_044561	Nfu_c_1_044561	ENSDARG00000079369	Nfu_p_1_044561	ENSG00000126821	SGPP1	81537
Nfu_g_1_018783	ABHD1	Nfu_p_1_044827	Nfu_t_1_044827	Nfu_c_1_044827	ENSDARG00000018809	Nfu_p_1_044827	ENSG00000143994	ABHD1	84696
Nfu_g_1_018678	SNX9B	Nfu_p_1_044591	Nfu_t_1_044591	Nfu_c_1_044591	ENSDARG00000069302	Nfu_p_1_044591	ENSG00000130340	SNX9	51429
Nfu_g_1_018966	RPS6KC1	Nfu_p_1_045303	Nfu_t_1_045303	Nfu_c_1_045303	ENSDARG00000076212	Nfu_p_1_045303	ENSG00000136643	RPS6KC1	26750
Nfu_g_1_018647	PARP1	Nfu_p_1_044533	Nfu_t_1_044533	Nfu_c_1_044533	ENSDARG00000019529	Nfu_p_1_044533	ENSG00000143799	PARP1	142
Nfu_g_1_018880	HEBP2	Nfu_p_1_045117	Nfu_t_1_045117	Nfu_c_1_045117	ENSDARG00000042630	Nfu_p_1_045117	ENSG00000051620	HEBP2	23593
Nfu_g_1_018779	FTSJD2	Nfu_p_1_044795	Nfu_t_1_044795	Nfu_c_1_044795	ENSDARG00000030830	Nfu_p_1_044795	ENSG00000137200	CMTR1	23070
Nfu_g_1_018929	FAM150BA	Nfu_p_1_045225	Nfu_t_1_045225	Nfu_c_1_045225	ENSDARG00000091073	Nfu_p_1_045225	ENSG00000189292	FAM150B	285016
Nfu_g_1_018679	PAPLNB	Nfu_p_1_044592	Nfu_t_1_044592	Nfu_c_1_044592	ENSDARG00000042186	Nfu_p_1_044592	ENSG00000100767	PAPLN	89932
Nfu_g_1_018683	PREP	Nfu_p_1_044601	Nfu_t_1_044601	Nfu_c_1_044601	ENSDARG00000057151	Nfu_p_1_044601	ENSG00000085377	PREP	5550
Nfu_g_1_019073	CABZ01079057.1	Nfu_p_1_045607	Nfu_t_1_045607	Nfu_c_1_045607	ENSDARG00000074515	Nfu_p_1_045607	ENSG00000164418	GRIK2	2898
Nfu_g_1_018756	SOBP (3 OF 3)	Nfu_p_1_044750	Nfu_t_1_044750	Nfu_c_1_044750	ENSDARG00000054253	Nfu_p_1_044750	ENSG00000112320	SOBP	55084
Nfu_g_1_019054	KCNF1A	Nfu_p_1_045562	Nfu_t_1_045562	Nfu_c_1_045562	ENSDARG00000027940	Nfu_p_1_045562	ENSG00000162975	KCNF1	3754
Nfu_g_1_018736	PDIP5	Nfu_p_1_044705	Nfu_t_1_044705	Nfu_c_1_044705	ENSDARG00000009001	Nfu_p_1_044705	ENSG00000143870	PDIA6	10130
Nfu_g_1_018956	ELMSAN1 (2 OF 2)	Nfu_p_1_045283	Nfu_t_1_045283	Nfu_c_1_045283	ENSDARG00000011445	Nfu_p_1_045283	ENSG00000156030	ELMSAN1	91748
Nfu_g_1_018670	CAPN3 (2 OF 2)	Nfu_p_1_044572	Nfu_t_1_044572	Nfu_c_1_044572	ENSDARG00000043035	Nfu_p_1_044572	ENSG00000092529	CAPN3	825
Nfu_g_1_019013	RHAG	Nfu_p_1_045447	Nfu_t_1_045447	Nfu_c_1_045447	ENSDARG00000019253	Nfu_p_1_045447	ENSG00000112077	RHAG	6005
Nfu_g_1_018708	PPP2R5A	Nfu_p_1_044660	Nfu_t_1_044660	Nfu_c_1_044660	ENSDARG00000027017	Nfu_p_1_044660	ENSG00000066027	PPP2R5A	5525
Nfu_g_1_019015	MIA3	Nfu_p_1_045456	Nfu_t_1_045456	Nfu_c_1_045456	ENSDARG00000008184	Nfu_p_1_045456	ENSG00000154305	MIA3	375056
Nfu_g_1_018840	AIDA	Nfu_p_1_045001	Nfu_t_1_045001	Nfu_c_1_045001	ENSDARG00000014532	Nfu_p_1_045001	ENSG00000186063	AIDA	64853
Nfu_g_1_018954	SLC35B2	Nfu_p_1_045277	Nfu_t_1_045277	Nfu_c_1_045277	ENSDARG00000007886	Nfu_p_1_045277	ENSG00000157593	SLC35B2	347734
Nfu_g_1_019081	Nfu_g_1_019081	Nfu_p_1_045627	Nfu_t_1_045627	Nfu_c_1_045627	ENSDARG00000006395	Nfu_p_1_045627	ENSG00000119707	RBM25	58517
Nfu_g_1_018901	CPSF2	Nfu_p_1_045158	Nfu_t_1_045158	Nfu_c_1_045158	ENSDARG00000028971	Nfu_p_1_045158	ENSG00000165934	CPSF2	53981
Nfu_g_1_019045	SYT14B	Nfu_p_1_045530	Nfu_t_1_045530	Nfu_c_1_045530	ENSDARG00000001891	Nfu_p_1_045530	ENSG00000143469	SYT14	255928
Nfu_g_1_018890	AKIRIN2 (1 OF 2)	Nfu_p_1_045133	Nfu_t_1_045133	Nfu_c_1_045133	ENSDARG00000058729	Nfu_p_1_045133	ENSG00000135334	AKIRIN2	55122
Nfu_g_1_019105	EXOC8	Nfu_p_1_045698	Nfu_t_1_045698	Nfu_c_1_045698	ENSDARG00000063211	Nfu_p_1_045698	ENSG00000116903	EXOC8	149371
Nfu_g_1_018671	DPYSL5B	Nfu_p_1_044575	Nfu_t_1_044575	Nfu_c_1_044575	ENSDARG00000011141	Nfu_p_1_044575	ENSG00000157851	DPYSL5	56896
Nfu_g_1_019101	DNMT3AA	Nfu_p_1_045692	Nfu_t_1_045692	Nfu_c_1_045692	ENSDARG00000015566	Nfu_p_1_045692	ENSG00000119772	DNMT3A	1788
Nfu_g_1_018680	CABZ01076801.1	Nfu_p_1_044593	Nfu_t_1_044593	Nfu_c_1_044593	ENSDARG00000012081	Nfu_p_1_044593	ENSG00000084731	KIF3C	3797
Nfu_g_1_018743	NUP43	Nfu_p_1_044717	Nfu_t_1_044717	Nfu_c_1_044717	ENSDARG00000043884	Nfu_p_1_044717	ENSG00000120253	NUP43	348995
Nfu_g_1_019022	CLU	Nfu_p_1_045475	Nfu_t_1_045475	Nfu_c_1_045475	ENSDARG00000010434	Nfu_p_1_045475	ENSG00000120885	CLU	1191
Nfu_g_1_018895	RYR3	Nfu_p_1_045143	Nfu_t_1_045143	Nfu_c_1_045143	ENSDARG00000071331	Nfu_p_1_045143	ENSG00000198838	RYR3	6263
Nfu_g_1_019080	KATNBL1	Nfu_p_1_045625	Nfu_t_1_045625	Nfu_c_1_045625	ENSDARG00000042522	Nfu_p_1_045625	ENSG00000134152	KATNBL1	79768
Nfu_g_1_018942	Nfu_g_1_018942	Nfu_p_1_045254	Nfu_t_1_045254	Nfu_c_1_045254	ENSDARG00000026484	Nfu_p_1_045254	ENSG00000139998	RAB15	376267
Nfu_g_1_018711	CAD	Nfu_p_1_044668	Nfu_t_1_044668	Nfu_c_1_044668	ENSDARG00000041895	Nfu_p_1_044668	ENSG00000084774	CAD	790
Nfu_g_1_018876	ZFAND3 (1 OF 2)	Nfu_p_1_045113	Nfu_t_1_045113	Nfu_c_1_045113	ENSDARG00000052833	Nfu_p_1_045113	ENSG00000156639	ZFAND3	60685
Nfu_g_1_019085	ANGEL2	Nfu_p_1_045642	Nfu_t_1_045642	Nfu_c_1_045642	ENSDARG00000016743	Nfu_p_1_045642	ENSG00000174606	ANGEL2	90806
Nfu_g_1_018845	HIVEP2	Nfu_p_1_045017	Nfu_t_1_045017	Nfu_c_1_045017	ENSDARG00000039987	Nfu_p_1_045017	ENSG00000010818	HIVEP2	3097
Nfu_g_1_018822	PAK6	Nfu_p_1_044945	Nfu_t_1_044945	Nfu_c_1_044945	ENSDARG00000027564	Nfu_p_1_044945	ENSG00000137843	PAK6	56924
Nfu_g_1_018780	KBTBD11	Nfu_p_1_044824	Nfu_t_1_044824	Nfu_c_1_044824	ENSDARG00000059272	Nfu_p_1_044824	ENSG00000176595	KBTBD11	9920
Nfu_g_1_019001	ZDHHC14	Nfu_p_1_045395	Nfu_t_1_045395	Nfu_c_1_045395	ENSDARG00000037069	Nfu_p_1_045395	ENSG00000175048	ZDHHC14	79683
Nfu_g_1_012711	LPIN1 (2 OF 2)	Nfu_p_1_030686	Nfu_t_1_030686	Nfu_c_1_030686	ENSDARG00000020239	Nfu_p_1_030686	ENSG00000134324	LPIN1	23175
Nfu_g_1_012709	BRN1.2	Nfu_p_1_030680	Nfu_t_1_030680	Nfu_c_1_030680	ENSDARG00000076262	Nfu_p_1_030680	ENSG00000184486	POU3F2	5454
Nfu_g_1_012719	PGM3	Nfu_p_1_030700	Nfu_t_1_030700	Nfu_c_1_030700	ENSDARG00000024654	Nfu_p_1_030700	ENSG00000013375	PGM3	5238
Nfu_g_1_012734	SNAP91 (2 OF 2)	Nfu_p_1_030742	Nfu_t_1_030742	Nfu_c_1_030742	ENSDARG00000015931	Nfu_p_1_030742	ENSG00000065609	SNAP91	9892
Nfu_g_1_012731	RSPO3 (2 OF 2)	Nfu_p_1_030730	Nfu_t_1_030730	Nfu_c_1_030730	ENSDARG00000070081	Nfu_p_1_030730	ENSG00000146374	RSPO3	84870
Nfu_g_1_012769	ADCK3	Nfu_p_1_030833	Nfu_t_1_030833	Nfu_c_1_030833	ENSDARG00000020123	Nfu_p_1_030833	ENSG00000163050	COQ8A	56997
Nfu_g_1_012761	ADCK3	Nfu_p_1_030811	Nfu_t_1_030811	Nfu_c_1_030811	ENSDARG00000020123	Nfu_p_1_030811	ENSG00000163050	COQ8A	56997
Nfu_g_1_012746	CTGFA	Nfu_p_1_030781	Nfu_t_1_030781	Nfu_c_1_030781	ENSDARG00000042934	Nfu_p_1_030781	ENSG00000118523	CTGF	1490
Nfu_g_1_012766	WDR21	Nfu_p_1_030827	Nfu_t_1_030827	Nfu_c_1_030827	ENSDARG00000003197	Nfu_p_1_030827	ENSG00000182308	DCAF4L1	285429
Nfu_g_1_012768	ZFYVE1	Nfu_p_1_030832	Nfu_t_1_030832	Nfu_c_1_030832	ENSDARG00000078652	Nfu_p_1_030832	ENSG00000165861	ZFYVE1	53349
Nfu_g_1_012732	CHAC1	Nfu_p_1_030731	Nfu_t_1_030731	Nfu_c_1_030731	ENSDARG00000070426	Nfu_p_1_030731	ENSG00000128965	CHAC1	79094
Nfu_g_1_012419	HMGN3	Nfu_p_1_030025	Nfu_t_1_030025	Nfu_c_1_030025	ENSDARG00000036754	Nfu_p_1_030025	ENSG00000118418	HMGN3	9324
Nfu_g_1_012438	UBXN2A	Nfu_p_1_030072	Nfu_t_1_030072	Nfu_c_1_030072	ENSDARG00000087180	Nfu_p_1_030072	ENSG00000173960	UBXN2A	165324
Nfu_g_1_012428	KLHL29	Nfu_p_1_030057	Nfu_t_1_030057	Nfu_c_1_030057	ENSDARG00000087688	Nfu_p_1_030057	ENSG00000119771	KLHL29	114818
Nfu_g_1_012415	HNRNPA0L	Nfu_p_1_030012	Nfu_t_1_030012	Nfu_c_1_030012	ENSDARG00000076380	Nfu_p_1_030012	ENSG00000125812	GZF1	64412
Nfu_g_1_012397	MAPKBP1	Nfu_p_1_029986	Nfu_t_1_029986	Nfu_c_1_029986	ENSDARG00000088774	Nfu_p_1_029986	ENSG00000137802	MAPKBP1	23005
Nfu_g_1_012411	LRFN5 (2 OF 2)	Nfu_p_1_030005	Nfu_t_1_030005	Nfu_c_1_030005	ENSDARG00000079396	Nfu_p_1_030005	ENSG00000165379	LRFN5	145581
Nfu_g_1_012426	ZNF410	Nfu_p_1_030050	Nfu_t_1_030050	Nfu_c_1_030050	ENSDARG00000008218	Nfu_p_1_030050	ENSG00000119725	ZNF410	57862
Nfu_g_1_012401	Nfu_g_1_012401	Nfu_p_1_029991	Nfu_t_1_029991	Nfu_c_1_029991	ENSDARG00000052928	Nfu_p_1_029991	ENSG00000165527	ARF6	382
Nfu_g_1_012433	PRPF39	Nfu_p_1_030063	Nfu_t_1_030063	Nfu_c_1_030063	ENSDARG00000042080	Nfu_p_1_030063	ENSG00000185246	PRPF39	55015
Nfu_g_1_012362	OLA.15322	Nfu_p_1_029914	Nfu_t_1_029914	Nfu_c_1_029914	ENSDARG00000042112	Nfu_p_1_029914	ENSG00000211448	DIO2	1734
Nfu_g_1_000087	SNX14	Nfu_p_1_000218	Nfu_t_1_000218	Nfu_c_1_000218	ENSDARG00000006332	Nfu_p_1_000218	ENSG00000135317	SNX14	57231
Nfu_g_1_000098	SYNCRIP	Nfu_p_1_000241	Nfu_t_1_000241	Nfu_c_1_000241	ENSDARG00000040184	Nfu_p_1_000241	ENSG00000125944	HNRNPR	10236
Nfu_g_1_000123	INTS9	Nfu_p_1_000286	Nfu_t_1_000286	Nfu_c_1_000286	ENSDARG00000067913	Nfu_p_1_000286	ENSG00000104299	INTS9	55756
Nfu_g_1_017474	TLR5 (3 OF 3)	Nfu_p_1_041831	Nfu_t_1_041831	Nfu_c_1_041831	ENSDARG00000052322	Nfu_p_1_041831	ENSG00000187554	TLR5	7100
Nfu_g_1_017453	ZNF395B	Nfu_p_1_041773	Nfu_t_1_041773	Nfu_c_1_041773	ENSDARG00000024195	Nfu_p_1_041773	ENSG00000186918	ZNF395	55893
Nfu_g_1_017443	SNAP25 (1 OF 2)	Nfu_p_1_041743	Nfu_t_1_041743	Nfu_c_1_041743	ENSDARG00000020609	Nfu_p_1_041743	ENSG00000132639	SNAP25	6616
Nfu_g_1_007737	METRNL	Nfu_p_1_018655	Nfu_t_1_018655	Nfu_c_1_018655	ENSDARG00000052555	Nfu_p_1_018655	ENSG00000176845	METRNL	284207
Nfu_g_1_007622	FN3KRP	Nfu_p_1_018367	Nfu_t_1_018367	Nfu_c_1_018367	ENSDARG00000025086	Nfu_p_1_018367	ENSG00000167363	FN3K	64122
Nfu_g_1_007584	LPHN1 (3 OF 3)	Nfu_p_1_018311	Nfu_t_1_018311	Nfu_c_1_018311	ENSDARG00000089292	Nfu_p_1_018311	ENSG00000072071	ADGRL1	22859
Nfu_g_1_007506	AL840631.3	Nfu_p_1_018135	Nfu_t_1_018135	Nfu_c_1_018135	ENSDARG00000089883	Nfu_p_1_018135	ENSG00000176371	ZSCAN2	54993
Nfu_g_1_007478	BRD4	Nfu_p_1_018080	Nfu_t_1_018080	Nfu_c_1_018080	ENSDARG00000078904	Nfu_p_1_018080	ENSG00000141867	BRD4	23476
Nfu_g_1_007674	OLFM2A	Nfu_p_1_018519	Nfu_t_1_018519	Nfu_c_1_018519	ENSDARG00000077847	Nfu_p_1_018519	ENSG00000105088	OLFM2	93145
Nfu_g_1_007726	PPAN	Nfu_p_1_018632	Nfu_t_1_018632	Nfu_c_1_018632	ENSDARG00000022232	Nfu_p_1_018632	ENSG00000243207	PPAN-P2RY11	692312
Nfu_g_1_007635	ELAVL3	Nfu_p_1_018408	Nfu_t_1_018408	Nfu_c_1_018408	ENSDARG00000014420	Nfu_p_1_018408	ENSG00000196361	ELAVL3	1995
Nfu_g_1_007654	Nfu_g_1_007654	Nfu_p_1_018482	Nfu_t_1_018482	Nfu_c_1_018482	ENSDARG00000079078	Nfu_p_1_018482	ENSG00000213934	HBG1	3047
Nfu_g_1_007641	Nfu_g_1_007641	Nfu_p_1_018428	Nfu_t_1_018428	Nfu_c_1_018428	ENSDARG00000089087	Nfu_p_1_018428	ENSG00000213934	HBG1	3047
Nfu_g_1_007467	DNAH10	Nfu_p_1_018066	Nfu_t_1_018066	Nfu_c_1_018066	ENSDARG00000061486	Nfu_p_1_018066	ENSG00000197653	DNAH10	196385
Nfu_g_1_007547	UNKL	Nfu_p_1_018217	Nfu_t_1_018217	Nfu_c_1_018217	ENSDARG00000037838	Nfu_p_1_018217	ENSG00000059145	UNKL	64718
Nfu_g_1_007644	INTS1	Nfu_p_1_018447	Nfu_t_1_018447	Nfu_c_1_018447	ENSDARG00000059631	Nfu_p_1_018447	ENSG00000164880	INTS1	26173
Nfu_g_1_007579	MAFK	Nfu_p_1_018292	Nfu_t_1_018292	Nfu_c_1_018292	ENSDARG00000033709	Nfu_p_1_018292	ENSG00000198517	MAFK	7975
Nfu_g_1_007510	BCAT2	Nfu_p_1_018142	Nfu_t_1_018142	Nfu_c_1_018142	ENSDARG00000054849	Nfu_p_1_018142	ENSG00000060982	BCAT1	586
Nfu_g_1_007567	EZH1	Nfu_p_1_018271	Nfu_t_1_018271	Nfu_c_1_018271	ENSDARG00000037894	Nfu_p_1_018271	ENSG00000106462	EZH2	2146
Nfu_g_1_007672	EZH1	Nfu_p_1_018514	Nfu_t_1_018514	Nfu_c_1_018514	ENSDARG00000037894	Nfu_p_1_018514	ENSG00000108799	EZH1	2145
Nfu_g_1_007559	CNTNAP1	Nfu_p_1_018253	Nfu_t_1_018253	Nfu_c_1_018253	ENSDARG00000074524	Nfu_p_1_018253	ENSG00000108797	CNTNAP1	8506
Nfu_g_1_007637	FAM134C	Nfu_p_1_018419	Nfu_t_1_018419	Nfu_c_1_018419	ENSDARG00000059804	Nfu_p_1_018419	ENSG00000141699	FAM134C	162427
Nfu_g_1_007629	MLX	Nfu_p_1_018390	Nfu_t_1_018390	Nfu_c_1_018390	ENSDARG00000037891	Nfu_p_1_018390	ENSG00000108788	MLX	6945
Nfu_g_1_007709	SRCIN1 (1 OF 2)	Nfu_p_1_018602	Nfu_t_1_018602	Nfu_c_1_018602	ENSDARG00000059773	Nfu_p_1_018602	ENSG00000277363	SRCIN1	80725
Nfu_g_1_007657	GPATCH8	Nfu_p_1_018486	Nfu_t_1_018486	Nfu_c_1_018486	ENSDARG00000059768	Nfu_p_1_018486	ENSG00000186566	GPATCH8	23131
Nfu_g_1_007588	CCDC47	Nfu_p_1_018320	Nfu_t_1_018320	Nfu_c_1_018320	ENSDARG00000054362	Nfu_p_1_018320	ENSG00000108588	CCDC47	57003
Nfu_g_1_007561	DCAF7	Nfu_p_1_018256	Nfu_t_1_018256	Nfu_c_1_018256	ENSDARG00000054355	Nfu_p_1_018256	ENSG00000136485	DCAF7	10238
Nfu_g_1_007500	RNF113A	Nfu_p_1_018123	Nfu_t_1_018123	Nfu_c_1_018123	ENSDARG00000037930	Nfu_p_1_018123	ENSG00000139797	RNF113B	140432
Nfu_g_1_007721	LIMD2	Nfu_p_1_018625	Nfu_t_1_018625	Nfu_c_1_018625	ENSDARG00000078092	Nfu_p_1_018625	ENSG00000136490	LIMD2	80774
Nfu_g_1_007568	SLC4A1A	Nfu_p_1_018273	Nfu_t_1_018273	Nfu_c_1_018273	ENSDARG00000012881	Nfu_p_1_018273	ENSG00000004939	SLC4A1	6521
Nfu_g_1_007461	TMUB2	Nfu_p_1_018055	Nfu_t_1_018055	Nfu_c_1_018055	ENSDARG00000056467	Nfu_p_1_018055	ENSG00000168591	TMUB2	79089
Nfu_g_1_007521	RETSAT	Nfu_p_1_018164	Nfu_t_1_018164	Nfu_c_1_018164	ENSDARG00000018600	Nfu_p_1_018164	ENSG00000042445	RETSAT	54884
Nfu_g_1_007572	NMT1A	Nfu_p_1_018279	Nfu_t_1_018279	Nfu_c_1_018279	ENSDARG00000052966	Nfu_p_1_018279	ENSG00000136448	NMT1	4836
Nfu_g_1_007655	HEXIM1	Nfu_p_1_018483	Nfu_t_1_018483	Nfu_c_1_018483	ENSDARG00000036482	Nfu_p_1_018483	ENSG00000186834	HEXIM1	10614
Nfu_g_1_007689	LASP1 (1 OF 2)	Nfu_p_1_018566	Nfu_t_1_018566	Nfu_c_1_018566	ENSDARG00000057867	Nfu_p_1_018566	ENSG00000002834	LASP1	3927
Nfu_g_1_007718	VAT1	Nfu_p_1_018619	Nfu_t_1_018619	Nfu_c_1_018619	ENSDARG00000056481	Nfu_p_1_018619	ENSG00000108828	VAT1	10493
Nfu_g_1_007716	CDK12	Nfu_p_1_018615	Nfu_t_1_018615	Nfu_c_1_018615	ENSDARG00000063726	Nfu_p_1_018615	ENSG00000167258	CDK12	51755
Nfu_g_1_016575	MMD	Nfu_p_1_039723	Nfu_t_1_039723	Nfu_c_1_039723	ENSDARG00000040387	Nfu_p_1_039723	ENSG00000108960	MMD	23531
Nfu_g_1_006215	HDAC9B	Nfu_p_1_015015	Nfu_t_1_015015	Nfu_c_1_015015	ENSDARG00000056642	Nfu_p_1_015015	ENSG00000048052	HDAC9	9734
Nfu_g_1_006248	RXRBB	Nfu_p_1_015086	Nfu_t_1_015086	Nfu_c_1_015086	ENSDARG00000078954	Nfu_p_1_015086	ENSG00000143171	RXRG	6258
Nfu_g_1_006207	Nfu_g_1_006207	Nfu_p_1_014999	Nfu_t_1_014999	Nfu_c_1_014999	ENSDARG00000078164	Nfu_p_1_014999	ENSG00000172006	ZNF554	115196
Nfu_g_1_006187	Nfu_g_1_006187	Nfu_p_1_014942	Nfu_t_1_014942	Nfu_c_1_014942	ENSDARG00000087530	Nfu_p_1_014942	ENSG00000180626	ZNF594	84622
Nfu_g_1_006241	PAQR7B	Nfu_p_1_015071	Nfu_t_1_015071	Nfu_c_1_015071	ENSDARG00000034907	Nfu_p_1_015071	ENSG00000182749	PAQR7	164091
Nfu_g_1_001713	CCK	Nfu_p_1_004251	Nfu_t_1_004251	Nfu_c_1_004251	ENSDARG00000070810	Nfu_p_1_004251	ENSG00000187094	CCK	885
Nfu_g_1_001762	HINT3	Nfu_p_1_004370	Nfu_t_1_004370	Nfu_c_1_004370	ENSDARG00000074286	Nfu_p_1_004370	ENSG00000111911	HINT3	135114
Nfu_g_1_001708	FBXO32	Nfu_p_1_004242	Nfu_t_1_004242	Nfu_c_1_004242	ENSDARG00000040277	Nfu_p_1_004242	ENSG00000156804	FBXO32	114907
Nfu_g_1_001740	BX248082.1	Nfu_p_1_004296	Nfu_t_1_004296	Nfu_c_1_004296	ENSDARG00000076829	Nfu_p_1_004296	ENSG00000001629	ANKIB1	54467
Nfu_g_1_001751	BX248082.1	Nfu_p_1_004334	Nfu_t_1_004334	Nfu_c_1_004334	ENSDARG00000076829	Nfu_p_1_004334	ENSG00000001629	ANKIB1	54467
Nfu_g_1_001729	EOMESB	Nfu_p_1_004280	Nfu_t_1_004280	Nfu_c_1_004280	ENSDARG00000006640	Nfu_p_1_004280	ENSG00000163508	EOMES	8320
Nfu_g_1_001711	ADCY2A	Nfu_p_1_004245	Nfu_t_1_004245	Nfu_c_1_004245	ENSDARG00000058392	Nfu_p_1_004245	ENSG00000078295	ADCY2	108
Nfu_g_1_001760	KIAA0947	Nfu_p_1_004354	Nfu_t_1_004354	Nfu_c_1_004354	ENSDARG00000090222	Nfu_p_1_004354	ENSG00000164151	ICE1	23379
Nfu_g_1_001709	NRSN1	Nfu_p_1_004243	Nfu_t_1_004243	Nfu_c_1_004243	ENSDARG00000044719	Nfu_p_1_004243	ENSG00000125841	NRSN2	80023
Nfu_g_1_001775	SOX4B	Nfu_p_1_004412	Nfu_t_1_004412	Nfu_c_1_004412	ENSDARG00000043235	Nfu_p_1_004412	ENSG00000124766	SOX4	6659
Nfu_g_1_001722	MTBP	Nfu_p_1_004270	Nfu_t_1_004270	Nfu_c_1_004270	ENSDARG00000090447	Nfu_p_1_004270	ENSG00000172167	MTBP	27085
Nfu_g_1_001791	GPN2	Nfu_p_1_004437	Nfu_t_1_004437	Nfu_c_1_004437	ENSDARG00000069820	Nfu_p_1_004437	ENSG00000142751	GPN2	54707
Nfu_g_1_017356	ID4	Nfu_p_1_041489	Nfu_t_1_041489	Nfu_c_1_041489	ENSDARG00000045131	Nfu_p_1_041489	ENSG00000172201	ID4	3400
Nfu_g_1_017355	SQLE	Nfu_p_1_041487	Nfu_t_1_041487	Nfu_c_1_041487	ENSDARG00000079946	Nfu_p_1_041487	ENSG00000104549	SQLE	6713
Nfu_g_1_017387	OXR1 (2 OF 3)	Nfu_p_1_041622	Nfu_t_1_041622	Nfu_c_1_041622	ENSDARG00000063310	Nfu_p_1_041622	ENSG00000164830	OXR1	55074
Nfu_g_1_017378	PNISR	Nfu_p_1_041603	Nfu_t_1_041603	Nfu_c_1_041603	ENSDARG00000069855	Nfu_p_1_041603	ENSG00000132424	PNISR	25957
Nfu_g_1_017397	DOPEY1	Nfu_p_1_041649	Nfu_t_1_041649	Nfu_c_1_041649	ENSDARG00000019962	Nfu_p_1_041649	ENSG00000083097	DOPEY1	23033
Nfu_g_1_016793	TTK	Nfu_p_1_040181	Nfu_t_1_040181	Nfu_c_1_040181	ENSDARG00000041361	Nfu_p_1_040181	ENSG00000112742	TTK	7272
Nfu_g_1_016781	SYBU	Nfu_p_1_040160	Nfu_t_1_040160	Nfu_c_1_040160	ENSDARG00000060112	Nfu_p_1_040160	ENSG00000147642	SYBU	55638
Nfu_g_1_016798	EMC2	Nfu_p_1_040190	Nfu_t_1_040190	Nfu_c_1_040190	ENSDARG00000003308	Nfu_p_1_040190	ENSG00000104412	EMC2	9694
Nfu_g_1_016884	OLA.11716	Nfu_p_1_040362	Nfu_t_1_040362	Nfu_c_1_040362	ENSDARG00000078825	Nfu_p_1_040362	ENSG00000156970	BUB1B	701
Nfu_g_1_016795	MBPB	Nfu_p_1_040183	Nfu_t_1_040183	Nfu_c_1_040183	ENSDARG00000089413	Nfu_p_1_040183	ENSG00000197971	MBP	4155
Nfu_g_1_016835	ZHX1 (1 OF 2)	Nfu_p_1_040285	Nfu_t_1_040285	Nfu_c_1_040285	ENSDARG00000055162	Nfu_p_1_040285	ENSG00000165156	ZHX1	11244
Nfu_g_1_016740	ATAD2	Nfu_p_1_040060	Nfu_t_1_040060	Nfu_c_1_040060	ENSDARG00000076590	Nfu_p_1_040060	ENSG00000156802	ATAD2	29028
Nfu_g_1_016728	SDHA	Nfu_p_1_040040	Nfu_t_1_040040	Nfu_c_1_040040	ENSDARG00000016721	Nfu_p_1_040040	ENSG00000073578	SDHA	6389
Nfu_g_1_016806	CCDC127 (1 OF 2)	Nfu_p_1_040205	Nfu_t_1_040205	Nfu_c_1_040205	ENSDARG00000040119	Nfu_p_1_040205	ENSG00000164366	CCDC127	133957
Nfu_g_1_016885	FXYD6	Nfu_p_1_040363	Nfu_t_1_040363	Nfu_c_1_040363	ENSDARG00000095094	Nfu_p_1_040363	ENSG00000266964	FXYD1	5348
Nfu_g_1_016724	CYB5R4	Nfu_p_1_040031	Nfu_t_1_040031	Nfu_c_1_040031	ENSDARG00000020898	Nfu_p_1_040031	ENSG00000065615	CYB5R4	51167
Nfu_g_1_016817	DYRK1B	Nfu_p_1_040236	Nfu_t_1_040236	Nfu_c_1_040236	ENSDARG00000070187	Nfu_p_1_040236	ENSG00000105204	DYRK1B	9149
Nfu_g_1_016774	CNOT10	Nfu_p_1_040145	Nfu_t_1_040145	Nfu_c_1_040145	ENSDARG00000058528	Nfu_p_1_040145	ENSG00000182973	CNOT10	25904
Nfu_g_1_016763	PPOX	Nfu_p_1_040118	Nfu_t_1_040118	Nfu_c_1_040118	ENSDARG00000025200	Nfu_p_1_040118	ENSG00000143224	PPOX	5498
Nfu_g_1_016783	SELENBP1	Nfu_p_1_040165	Nfu_t_1_040165	Nfu_c_1_040165	ENSDARG00000024717	Nfu_p_1_040165	ENSG00000143416	SELENBP1	8991
Nfu_g_1_016804	PIK3R4	Nfu_p_1_040203	Nfu_t_1_040203	Nfu_c_1_040203	ENSDARG00000060469	Nfu_p_1_040203	ENSG00000196455	PIK3R4	30849
Nfu_g_1_016871	RNF183	Nfu_p_1_040335	Nfu_t_1_040335	Nfu_c_1_040335	ENSDARG00000068851	Nfu_p_1_040335	ENSG00000237330	RNF223	401934
Nfu_g_1_011103	CABZ01027547.1	Nfu_p_1_026826	Nfu_t_1_026826	Nfu_c_1_026826	ENSDARG00000076638	Nfu_p_1_026826	ENSG00000254726	MEX3A	92312
Nfu_g_1_010951	SYNGAP1 (2 OF 2)	Nfu_p_1_026515	Nfu_t_1_026515	Nfu_c_1_026515	ENSDARG00000069765	Nfu_p_1_026515	ENSG00000136848	DAB2IP	153090
Nfu_g_1_011026	PHF1	Nfu_p_1_026682	Nfu_t_1_026682	Nfu_c_1_026682	ENSDARG00000057439	Nfu_p_1_026682	ENSG00000143033	MTF2	22823
Nfu_g_1_010908	UBE2E2	Nfu_p_1_026416	Nfu_t_1_026416	Nfu_c_1_026416	ENSDARG00000034670	Nfu_p_1_026416	ENSG00000170142	UBE2E1	7324
Nfu_g_1_010960	NR1D2A	Nfu_p_1_026536	Nfu_t_1_026536	Nfu_c_1_026536	ENSDARG00000009594	Nfu_p_1_026536	ENSG00000174738	NR1D2	9975
Nfu_g_1_011093	COL28A1 (2 OF 2)	Nfu_p_1_026812	Nfu_t_1_026812	Nfu_c_1_026812	ENSDARG00000077084	Nfu_p_1_026812	ENSG00000215018	COL28A1	340267
Nfu_g_1_011057	ISPD	Nfu_p_1_026753	Nfu_t_1_026753	Nfu_c_1_026753	ENSDARG00000005034	Nfu_p_1_026753	ENSG00000214960	ISPD	729920
Nfu_g_1_011043	HERPUD2	Nfu_p_1_026724	Nfu_t_1_026724	Nfu_c_1_026724	ENSDARG00000021033	Nfu_p_1_026724	ENSG00000122557	HERPUD2	64224
Nfu_g_1_011086	MCL1B	Nfu_p_1_026796	Nfu_t_1_026796	Nfu_c_1_026796	ENSDARG00000008363	Nfu_p_1_026796	ENSG00000143384	MCL1	4170
Nfu_g_1_011136	CTSK	Nfu_p_1_026892	Nfu_t_1_026892	Nfu_c_1_026892	ENSDARG00000040251	Nfu_p_1_026892	ENSG00000143387	CTSK	1513
Nfu_g_1_010950	Nfu_g_1_010950	Nfu_p_1_026507	Nfu_t_1_026507	Nfu_c_1_026507	ENSDARG00000005162	Nfu_p_1_026507	ENSG00000140416	TPM1	7168
Nfu_g_1_011064	NT5C3	Nfu_p_1_026762	Nfu_t_1_026762	Nfu_c_1_026762	ENSDARG00000058597	Nfu_p_1_026762	ENSG00000122643	NT5C3A	51251
Nfu_g_1_011030	NES	Nfu_p_1_026690	Nfu_t_1_026690	Nfu_c_1_026690	ENSDARG00000088805	Nfu_p_1_026690	ENSG00000132688	NES	10763
Nfu_g_1_010984	MEF2D	Nfu_p_1_026606	Nfu_t_1_026606	Nfu_c_1_026606	ENSDARG00000040237	Nfu_p_1_026606	ENSG00000116604	MEF2D	4209
Nfu_g_1_010976	RHBG	Nfu_p_1_026574	Nfu_t_1_026574	Nfu_c_1_026574	ENSDARG00000009018	Nfu_p_1_026574	ENSG00000132677	RHBG	57127
Nfu_g_1_010894	HAPLN2	Nfu_p_1_026381	Nfu_t_1_026381	Nfu_c_1_026381	ENSDARG00000003903	Nfu_p_1_026381	ENSG00000132702	HAPLN2	60484
Nfu_g_1_010940	ETHE1	Nfu_p_1_026486	Nfu_t_1_026486	Nfu_c_1_026486	ENSDARG00000005713	Nfu_p_1_026486	ENSG00000105755	ETHE1	23474
Nfu_g_1_011105	AKIRIN1	Nfu_p_1_026828	Nfu_t_1_026828	Nfu_c_1_026828	ENSDARG00000039969	Nfu_p_1_026828	ENSG00000174574	AKIRIN1	79647
Nfu_g_1_010879	STK40	Nfu_p_1_026342	Nfu_t_1_026342	Nfu_c_1_026342	ENSDARG00000060318	Nfu_p_1_026342	ENSG00000196182	STK40	83931
Nfu_g_1_010923	INPP5B	Nfu_p_1_026456	Nfu_t_1_026456	Nfu_c_1_026456	ENSDARG00000042111	Nfu_p_1_026456	ENSG00000204084	INPP5B	3633
Nfu_g_1_011079	FOXO6 (1 OF 2)	Nfu_p_1_026785	Nfu_t_1_026785	Nfu_c_1_026785	ENSDARG00000024619	Nfu_p_1_026785	ENSG00000204060	FOXO6	100132074
Nfu_g_1_010895	CITED4B	Nfu_p_1_026383	Nfu_t_1_026383	Nfu_c_1_026383	ENSDARG00000028514	Nfu_p_1_026383	ENSG00000179862	CITED4	163732
Nfu_g_1_011120	BCAM	Nfu_p_1_026866	Nfu_t_1_026866	Nfu_c_1_026866	ENSDARG00000090190	Nfu_p_1_026866	ENSG00000076706	MCAM	4162
Nfu_g_1_001100	Nfu_g_1_001100	Nfu_p_1_002707	Nfu_t_1_002707	Nfu_c_1_002707	ENSDARG00000057687	Nfu_p_1_002707	ENSG00000187550	SBK2	646643
Nfu_g_1_001065	CU694256.1	Nfu_p_1_002620	Nfu_t_1_002620	Nfu_c_1_002620	ENSDARG00000013295	Nfu_p_1_002620	ENSG00000117394	SLC2A1	6513
Nfu_g_1_001077	KEL	Nfu_p_1_002641	Nfu_t_1_002641	Nfu_c_1_002641	ENSDARG00000076950	Nfu_p_1_002641	ENSG00000197993	KEL	3792
Nfu_g_1_001086	TPI1B	Nfu_p_1_002665	Nfu_t_1_002665	Nfu_c_1_002665	ENSDARG00000040988	Nfu_p_1_002665	ENSG00000111669	TPI1	7167
Nfu_g_1_001315	VARS	Nfu_p_1_003259	Nfu_t_1_003259	Nfu_c_1_003259	ENSDARG00000044575	Nfu_p_1_003259	ENSG00000204394	VARS	7407
Nfu_g_1_001297	LIPEB	Nfu_p_1_003197	Nfu_t_1_003197	Nfu_c_1_003197	ENSDARG00000078373	Nfu_p_1_003197	ENSG00000144959	NCEH1	57552
Nfu_g_1_001191	CBLC	Nfu_p_1_002923	Nfu_t_1_002923	Nfu_c_1_002923	ENSDARG00000078217	Nfu_p_1_002923	ENSG00000142273	CBLC	23624
Nfu_g_1_001064	CCDC106 (2 OF 2)	Nfu_p_1_002617	Nfu_t_1_002617	Nfu_c_1_002617	ENSDARG00000004211	Nfu_p_1_002617	ENSG00000173581	CCDC106	29903
Nfu_g_1_001313	KIAA0907	Nfu_p_1_003247	Nfu_t_1_003247	Nfu_c_1_003247	ENSDARG00000035023	Nfu_p_1_003247	ENSG00000132680	KIAA0907	22889
Nfu_g_1_001235	OLA.23516	Nfu_p_1_003015	Nfu_t_1_003015	Nfu_c_1_003015	ENSDARG00000017785	Nfu_p_1_003015	ENSG00000175866	BAIAP2	10458
Nfu_g_1_001335	LENG8	Nfu_p_1_003297	Nfu_t_1_003297	Nfu_c_1_003297	ENSDARG00000076805	Nfu_p_1_003297	ENSG00000160294	MCM3AP	8888
Nfu_g_1_001342	ZNF865	Nfu_p_1_003326	Nfu_t_1_003326	Nfu_c_1_003326	ENSDARG00000036698	Nfu_p_1_003326	ENSG00000167384	ZNF180	7733
Nfu_g_1_001258	ZNF865	Nfu_p_1_003094	Nfu_t_1_003094	Nfu_c_1_003094	ENSDARG00000078220	Nfu_p_1_003094	ENSG00000180626	ZNF594	84622
Nfu_g_1_001176	CRABP2 (1 OF 2)	Nfu_p_1_002876	Nfu_t_1_002876	Nfu_c_1_002876	ENSDARG00000073978	Nfu_p_1_002876	ENSG00000143320	CRABP2	1382
Nfu_g_1_001112	Nfu_g_1_001112	Nfu_p_1_002736	Nfu_t_1_002736	Nfu_c_1_002736	ENSDARG00000070981	Nfu_p_1_002736	ENSG00000152217	SETBP1	26040
Nfu_g_1_001134	FAM189B	Nfu_p_1_002786	Nfu_t_1_002786	Nfu_c_1_002786	ENSDARG00000053380	Nfu_p_1_002786	ENSG00000160767	FAM189B	10712
Nfu_g_1_001261	ZNF687A	Nfu_p_1_003104	Nfu_t_1_003104	Nfu_c_1_003104	ENSDARG00000019299	Nfu_p_1_003104	ENSG00000074657	ZNF532	55205
Nfu_g_1_001278	NR4A3	Nfu_p_1_003156	Nfu_t_1_003156	Nfu_c_1_003156	ENSDARG00000055854	Nfu_p_1_003156	ENSG00000119508	NR4A3	8013
Nfu_g_1_001224	EIF3JB	Nfu_p_1_002995	Nfu_t_1_002995	Nfu_c_1_002995	ENSDARG00000012603	Nfu_p_1_002995	ENSG00000104131	EIF3J	8669
Nfu_g_1_001198	FAM171A1	Nfu_p_1_002942	Nfu_t_1_002942	Nfu_c_1_002942	ENSDARG00000079788	Nfu_p_1_002942	ENSG00000148468	FAM171A1	221061
Nfu_g_1_001329	ABCB4	Nfu_p_1_003289	Nfu_t_1_003289	Nfu_c_1_003289	ENSDARG00000010936	Nfu_p_1_003289	ENSG00000005471	ABCB4	5244
Nfu_g_1_001180	NACAD	Nfu_p_1_002892	Nfu_t_1_002892	Nfu_c_1_002892	ENSDARG00000012347	Nfu_p_1_002892	ENSG00000136274	NACAD	23148
Nfu_g_1_001196	GLIPR2L	Nfu_p_1_002938	Nfu_t_1_002938	Nfu_c_1_002938	ENSDARG00000016837	Nfu_p_1_002938	ENSG00000122694	GLIPR2	152007
Nfu_g_1_001221	Nfu_g_1_001221	Nfu_p_1_002989	Nfu_t_1_002989	Nfu_c_1_002989	ENSDARG00000045089	Nfu_p_1_002989	ENSG00000132693	CRP	1401
Nfu_g_1_016333	SAE1	Nfu_p_1_039130	Nfu_t_1_039130	Nfu_c_1_039130	ENSDARG00000010487	Nfu_p_1_039130	ENSG00000142230	SAE1	10055
Nfu_g_1_016338	BLVRB	Nfu_p_1_039138	Nfu_t_1_039138	Nfu_c_1_039138	ENSDARG00000042310	Nfu_p_1_039138	ENSG00000090013	BLVRB	645
Nfu_g_1_016415	NOVA2	Nfu_p_1_039312	Nfu_t_1_039312	Nfu_c_1_039312	ENSDARG00000020178	Nfu_p_1_039312	ENSG00000104967	NOVA2	4858
Nfu_g_1_016414	RASGRP4	Nfu_p_1_039307	Nfu_t_1_039307	Nfu_c_1_039307	ENSDARG00000061796	Nfu_p_1_039307	ENSG00000172575	RASGRP1	10125
Nfu_g_1_016299	IWS1	Nfu_p_1_039038	Nfu_t_1_039038	Nfu_c_1_039038	ENSDARG00000087950	Nfu_p_1_039038	ENSG00000163166	IWS1	55677
Nfu_g_1_016368	ABCF3	Nfu_p_1_039195	Nfu_t_1_039195	Nfu_c_1_039195	ENSDARG00000031795	Nfu_p_1_039195	ENSG00000161204	ABCF3	55324
Nfu_g_1_016404	CLRN1	Nfu_p_1_039288	Nfu_t_1_039288	Nfu_c_1_039288	ENSDARG00000042863	Nfu_p_1_039288	ENSG00000163646	CLRN1	7401
Nfu_g_1_000549	SRSF1 (1 OF 2)	Nfu_p_1_001332	Nfu_t_1_001332	Nfu_c_1_001332	ENSDARG00000017843	Nfu_p_1_001332	ENSG00000136450	SRSF1	6426
Nfu_g_1_000638	NEK8	Nfu_p_1_001529	Nfu_t_1_001529	Nfu_c_1_001529	ENSDARG00000045626	Nfu_p_1_001529	ENSG00000160602	NEK8	284086
Nfu_g_1_000469	TLCD1	Nfu_p_1_001096	Nfu_t_1_001096	Nfu_c_1_001096	ENSDARG00000002391	Nfu_p_1_001096	ENSG00000160606	TLCD1	116238
Nfu_g_1_000687	YWHAG2	Nfu_p_1_001665	Nfu_t_1_001665	Nfu_c_1_001665	ENSDARG00000071658	Nfu_p_1_001665	ENSG00000170027	YWHAG	7532
Nfu_g_1_000578	NMD3	Nfu_p_1_001388	Nfu_t_1_001388	Nfu_c_1_001388	ENSDARG00000015676	Nfu_p_1_001388	ENSG00000169251	NMD3	51068
Nfu_g_1_000450	CENPE	Nfu_p_1_001046	Nfu_t_1_001046	Nfu_c_1_001046	ENSDARG00000063385	Nfu_p_1_001046	ENSG00000138778	CENPE	1062
Nfu_g_1_000367	MED13B	Nfu_p_1_000885	Nfu_t_1_000885	Nfu_c_1_000885	ENSDARG00000053884	Nfu_p_1_000885	ENSG00000108510	MED13	9969
Nfu_g_1_000653	ALCAMB	Nfu_p_1_001603	Nfu_t_1_001603	Nfu_c_1_001603	ENSDARG00000058538	Nfu_p_1_001603	ENSG00000170017	ALCAM	214
Nfu_g_1_000686	DIXDC1A	Nfu_p_1_001664	Nfu_t_1_001664	Nfu_c_1_001664	ENSDARG00000025302	Nfu_p_1_001664	ENSG00000150764	DIXDC1	85458
Nfu_g_1_000477	WDR81	Nfu_p_1_001110	Nfu_t_1_001110	Nfu_c_1_001110	ENSDARG00000079702	Nfu_p_1_001110	ENSG00000167716	WDR81	124997
Nfu_g_1_000304	Nfu_g_1_000304	Nfu_p_1_000721	Nfu_t_1_000721	Nfu_c_1_000721	ENSDARG00000087520	Nfu_p_1_000721	ENSG00000142494	SLC47A1	55244
Nfu_g_1_000611	Nfu_g_1_000611	Nfu_p_1_001474	Nfu_t_1_001474	Nfu_c_1_001474	ENSDARG00000055255	Nfu_p_1_001474	ENSG00000091622	PITPNM3	83394
Nfu_g_1_000714	ACTN4	Nfu_p_1_001758	Nfu_t_1_001758	Nfu_c_1_001758	ENSDARG00000007219	Nfu_p_1_001758	ENSG00000072110	ACTN1	87
Nfu_g_1_000529	SLC8A2B	Nfu_p_1_001265	Nfu_t_1_001265	Nfu_c_1_001265	ENSDARG00000040625	Nfu_p_1_001265	ENSG00000100678	SLC8A3	6547
Nfu_g_1_000305	EHD2	Nfu_p_1_000722	Nfu_t_1_000722	Nfu_c_1_000722	ENSDARG00000040362	Nfu_p_1_000722	ENSG00000024422	EHD2	30846
Nfu_g_1_000750	DDX6	Nfu_p_1_001832	Nfu_t_1_001832	Nfu_c_1_001832	ENSDARG00000061338	Nfu_p_1_001832	ENSG00000110367	DDX6	1656
Nfu_g_1_000742	RCSD1 (1 OF 2)	Nfu_p_1_001822	Nfu_t_1_001822	Nfu_c_1_001822	ENSDARG00000074913	Nfu_p_1_001822	ENSG00000198771	RCSD1	92241
Nfu_g_1_000488	CADM2B	Nfu_p_1_001132	Nfu_t_1_001132	Nfu_c_1_001132	ENSDARG00000062633	Nfu_p_1_001132	ENSG00000175161	CADM2	253559
Nfu_g_1_000654	USP16	Nfu_p_1_001608	Nfu_t_1_001608	Nfu_c_1_001608	ENSDARG00000060633	Nfu_p_1_001608	ENSG00000156256	USP16	10600
Nfu_g_1_000669	GRIK1 (1 OF 2)	Nfu_p_1_001638	Nfu_t_1_001638	Nfu_c_1_001638	ENSDARG00000040627	Nfu_p_1_001638	ENSG00000171189	GRIK1	2897
Nfu_g_1_000360	SCAF4B	Nfu_p_1_000869	Nfu_t_1_000869	Nfu_c_1_000869	ENSDARG00000077093	Nfu_p_1_000869	ENSG00000156304	SCAF4	57466
Nfu_g_1_000311	CR388091.1	Nfu_p_1_000735	Nfu_t_1_000735	Nfu_c_1_000735	ENSDARG00000070025	Nfu_p_1_000735	ENSG00000166341	DCHS1	8642
Nfu_g_1_000730	GFM1	Nfu_p_1_001794	Nfu_t_1_001794	Nfu_c_1_001794	ENSDARG00000063624	Nfu_p_1_001794	ENSG00000168827	GFM1	85476
Nfu_g_1_000268	ZNF296	Nfu_p_1_000607	Nfu_t_1_000607	Nfu_c_1_000607	ENSDARG00000077897	Nfu_p_1_000607	ENSG00000127152	BCL11B	64919
Nfu_g_1_000355	FOSB	Nfu_p_1_000858	Nfu_t_1_000858	Nfu_c_1_000858	ENSDARG00000055751	Nfu_p_1_000858	ENSG00000125740	FOSB	2354
Nfu_g_1_000534	C18H19ORF47	Nfu_p_1_001275	Nfu_t_1_001275	Nfu_c_1_001275	ENSDARG00000020611	Nfu_p_1_001275	ENSG00000160392	C19orf47	126526
Nfu_g_1_000449	RRM1 (1 OF 2)	Nfu_p_1_001045	Nfu_t_1_001045	Nfu_c_1_001045	ENSDARG00000014017	Nfu_p_1_001045	ENSG00000167325	RRM1	6240
Nfu_g_1_000414	NPAS3B	Nfu_p_1_000986	Nfu_t_1_000986	Nfu_c_1_000986	ENSDARG00000015876	Nfu_p_1_000986	ENSG00000130751	NPAS1	4861
Nfu_g_1_000724	STRN4	Nfu_p_1_001784	Nfu_t_1_001784	Nfu_c_1_001784	ENSDARG00000086823	Nfu_p_1_001784	ENSG00000090372	STRN4	29888
Nfu_g_1_000507	DSCAML1	Nfu_p_1_001184	Nfu_t_1_001184	Nfu_c_1_001184	ENSDARG00000057052	Nfu_p_1_001184	ENSG00000177103	DSCAML1	57453
Nfu_g_1_000283	SIK2B	Nfu_p_1_000641	Nfu_t_1_000641	Nfu_c_1_000641	ENSDARG00000062315	Nfu_p_1_000641	ENSG00000170145	SIK2	23235
Nfu_g_1_000248	LAYN (2 OF 2)	Nfu_p_1_000556	Nfu_t_1_000556	Nfu_c_1_000556	ENSDARG00000056835	Nfu_p_1_000556	ENSG00000204381	LAYN	143903
Nfu_g_1_000634	UBE4A	Nfu_p_1_001516	Nfu_t_1_001516	Nfu_c_1_001516	ENSDARG00000040571	Nfu_p_1_001516	ENSG00000110344	UBE4A	9354
Nfu_g_1_000276	MNT	Nfu_p_1_000619	Nfu_t_1_000619	Nfu_c_1_000619	ENSDARG00000073988	Nfu_p_1_000619	ENSG00000070444	MNT	4335
Nfu_g_1_000393	SARM1	Nfu_p_1_000945	Nfu_t_1_000945	Nfu_c_1_000945	ENSDARG00000010610	Nfu_p_1_000945	ENSG00000004139	SARM1	23098
Nfu_g_1_000599	BLOC1S3	Nfu_p_1_001446	Nfu_t_1_001446	Nfu_c_1_001446	ENSDARG00000068828	Nfu_p_1_001446	ENSG00000189114	BLOC1S3	388552
Nfu_g_1_000266	FAM168A	Nfu_p_1_000605	Nfu_t_1_000605	Nfu_c_1_000605	ENSDARG00000063564	Nfu_p_1_000605	ENSG00000054965	FAM168A	23201
Nfu_g_1_000270	AASDHPPT	Nfu_p_1_000612	Nfu_t_1_000612	Nfu_c_1_000612	ENSDARG00000037501	Nfu_p_1_000612	ENSG00000149313	AASDHPPT	60496
Nfu_g_1_000583	CU694319.1	Nfu_p_1_001399	Nfu_t_1_001399	Nfu_c_1_001399	ENSDARG00000018040	Nfu_p_1_001399	ENSG00000170903	MSANTD4	84437
Nfu_g_1_000499	FOLH1	Nfu_p_1_001165	Nfu_t_1_001165	Nfu_c_1_001165	ENSDARG00000021383	Nfu_p_1_001165	ENSG00000086205	FOLH1	2346
Nfu_g_1_000395	CLPB	Nfu_p_1_000948	Nfu_t_1_000948	Nfu_c_1_000948	ENSDARG00000088463	Nfu_p_1_000948	ENSG00000162129	CLPB	81570
Nfu_g_1_000494	TAF15	Nfu_p_1_001154	Nfu_t_1_001154	Nfu_c_1_001154	ENSDARG00000070019	Nfu_p_1_001154	ENSG00000270647	TAF15	8148
Nfu_g_1_000702	YPEL2	Nfu_p_1_001689	Nfu_t_1_001689	Nfu_c_1_001689	ENSDARG00000087258	Nfu_p_1_001689	ENSG00000175155	YPEL2	388403
Nfu_g_1_000291	HIP1	Nfu_p_1_000665	Nfu_t_1_000665	Nfu_c_1_000665	ENSDARG00000062972	Nfu_p_1_000665	ENSG00000127946	HIP1	3092
Nfu_g_1_000315	CABZ01024201.1	Nfu_p_1_000742	Nfu_t_1_000742	Nfu_c_1_000742	ENSDARG00000078775	Nfu_p_1_000742	ENSG00000155903	RASA2	5922
Nfu_g_1_000656	BACE2	Nfu_p_1_001610	Nfu_t_1_001610	Nfu_c_1_001610	ENSDARG00000044781	Nfu_p_1_001610	ENSG00000182240	BACE2	25825
Nfu_g_1_000630	PCP4	Nfu_p_1_001505	Nfu_t_1_001505	Nfu_c_1_001505	ENSDARG00000087386	Nfu_p_1_001505	ENSG00000183036	PCP4	5121
Nfu_g_1_000198	BRWD1	Nfu_p_1_000444	Nfu_t_1_000444	Nfu_c_1_000444	ENSDARG00000074747	Nfu_p_1_000444	ENSG00000185658	BRWD1	54014
Nfu_g_1_000177	TNFRSF19	Nfu_p_1_000387	Nfu_t_1_000387	Nfu_c_1_000387	ENSDARG00000041869	Nfu_p_1_000387	ENSG00000127863	TNFRSF19	55504
Nfu_g_1_000217	SACS	Nfu_p_1_000501	Nfu_t_1_000501	Nfu_c_1_000501	ENSDARG00000062627	Nfu_p_1_000501	ENSG00000151835	SACS	26278
Nfu_g_1_000219	SNRPD2	Nfu_p_1_000505	Nfu_t_1_000505	Nfu_c_1_000505	ENSDARG00000040440	Nfu_p_1_000505	ENSG00000125743	SNRPD2	6633
Nfu_g_1_000235	OLA.3124	Nfu_p_1_000535	Nfu_t_1_000535	Nfu_c_1_000535	ENSDARG00000034941	Nfu_p_1_000535	ENSG00000166105	GLB1L3	112937
Nfu_g_1_000192	SERPINH1B	Nfu_p_1_000424	Nfu_t_1_000424	Nfu_c_1_000424	ENSDARG00000019949	Nfu_p_1_000424	ENSG00000149257	SERPINH1	871
Nfu_g_1_000182	USP32	Nfu_p_1_000397	Nfu_t_1_000397	Nfu_c_1_000397	ENSDARG00000061895	Nfu_p_1_000397	ENSG00000170832	USP32	84669
Nfu_g_1_016554	CR848784.2	Nfu_p_1_039675	Nfu_t_1_039675	Nfu_c_1_039675	ENSDARG00000074791	Nfu_p_1_039675	ENSG00000072210	ALDH3A2	224
Nfu_g_1_016546	FARSB	Nfu_p_1_039632	Nfu_t_1_039632	Nfu_c_1_039632	ENSDARG00000016864	Nfu_p_1_039632	ENSG00000116120	FARSB	10056
Nfu_g_1_013985	CREB3L1	Nfu_p_1_033661	Nfu_t_1_033661	Nfu_c_1_033661	ENSDARG00000015793	Nfu_p_1_033661	ENSG00000157613	CREB3L1	90993
Nfu_g_1_014038	ATG13	Nfu_p_1_033771	Nfu_t_1_033771	Nfu_c_1_033771	ENSDARG00000036040	Nfu_p_1_033771	ENSG00000175224	ATG13	9776
Nfu_g_1_013978	KCNH3	Nfu_p_1_033647	Nfu_t_1_033647	Nfu_c_1_033647	ENSDARG00000069560	Nfu_p_1_033647	ENSG00000135519	KCNH3	23416
Nfu_g_1_013975	PL10	Nfu_p_1_033637	Nfu_t_1_033637	Nfu_c_1_033637	ENSDARG00000020573	Nfu_p_1_033637	ENSG00000215301	DDX3X	1654
Nfu_g_1_014011	CABZ01008011.1	Nfu_p_1_033713	Nfu_t_1_033713	Nfu_c_1_033713	ENSDARG00000033993	Nfu_p_1_033713	ENSG00000173638	SLC19A1	6573
Nfu_g_1_014071	AAMP	Nfu_p_1_033853	Nfu_t_1_033853	Nfu_c_1_033853	ENSDARG00000045019	Nfu_p_1_033853	ENSG00000127837	AAMP	14
Nfu_g_1_014056	GPM6B (2 OF 2)	Nfu_p_1_033819	Nfu_t_1_033819	Nfu_c_1_033819	ENSDARG00000005739	Nfu_p_1_033819	ENSG00000046653	GPM6B	2824
Nfu_g_1_014044	U2AF1	Nfu_p_1_033788	Nfu_t_1_033788	Nfu_c_1_033788	ENSDARG00000015325	Nfu_p_1_033788	ENSG00000275895	U2AF1L5	7307
Nfu_g_1_013968	CBS (1 OF 2)	Nfu_p_1_033618	Nfu_t_1_033618	Nfu_c_1_033618	ENSDARG00000053500	Nfu_p_1_033618	ENSG00000274276	CBSL	102724560
Nfu_g_1_014035	CHN1 (1 OF 2)	Nfu_p_1_033768	Nfu_t_1_033768	Nfu_c_1_033768	ENSDARG00000011845	Nfu_p_1_033768	ENSG00000128656	CHN1	1123
Nfu_g_1_014010	PPIB	Nfu_p_1_033711	Nfu_t_1_033711	Nfu_c_1_033711	ENSDARG00000092798	Nfu_p_1_033711	ENSG00000166794	PPIB	5479
Nfu_g_1_008684	Nfu_g_1_008684	Nfu_p_1_021075	Nfu_t_1_021075	Nfu_c_1_021075	ENSDARG00000069866	Nfu_p_1_021075	ENSG00000182968	SOX1	6656
Nfu_g_1_008769	MAP4K4 (1 OF 2)	Nfu_p_1_021278	Nfu_t_1_021278	Nfu_c_1_021278	ENSDARG00000056218	Nfu_p_1_021278	ENSG00000071054	MAP4K4	9448
Nfu_g_1_008789	ZC3H13	Nfu_p_1_021315	Nfu_t_1_021315	Nfu_c_1_021315	ENSDARG00000037177	Nfu_p_1_021315	ENSG00000123200	ZC3H13	23091
Nfu_g_1_008632	RAPH1 (1 OF 2)	Nfu_p_1_020950	Nfu_t_1_020950	Nfu_c_1_020950	ENSDARG00000061732	Nfu_p_1_020950	ENSG00000173166	RAPH1	65059
Nfu_g_1_008722	SLITRK5	Nfu_p_1_021174	Nfu_t_1_021174	Nfu_c_1_021174	ENSDARG00000076987	Nfu_p_1_021174	ENSG00000165300	SLITRK5	26050
Nfu_g_1_008776	GPR137C	Nfu_p_1_021298	Nfu_t_1_021298	Nfu_c_1_021298	ENSDARG00000045289	Nfu_p_1_021298	ENSG00000180998	GPR137C	283554
Nfu_g_1_008700	NBEAL1	Nfu_p_1_021109	Nfu_t_1_021109	Nfu_c_1_021109	ENSDARG00000012524	Nfu_p_1_021109	ENSG00000144426	NBEAL1	65065
Nfu_g_1_008790	ARHGAP20	Nfu_p_1_021316	Nfu_t_1_021316	Nfu_c_1_021316	ENSDARG00000089326	Nfu_p_1_021316	ENSG00000137727	ARHGAP20	57569
Nfu_g_1_008778	RND3A	Nfu_p_1_021300	Nfu_t_1_021300	Nfu_c_1_021300	ENSDARG00000076799	Nfu_p_1_021300	ENSG00000115963	RND3	390
Nfu_g_1_008642	SLC4A10 (2 OF 2)	Nfu_p_1_020970	Nfu_t_1_020970	Nfu_c_1_020970	ENSDARG00000063133	Nfu_p_1_020970	ENSG00000144290	SLC4A10	57282
Nfu_g_1_008746	SCN1LAB	Nfu_p_1_021228	Nfu_t_1_021228	Nfu_c_1_021228	ENSDARG00000062744	Nfu_p_1_021228	ENSG00000136546	SCN7A	6332
Nfu_g_1_008774	SCN1LAB	Nfu_p_1_021292	Nfu_t_1_021292	Nfu_c_1_021292	ENSDARG00000062744	Nfu_p_1_021292	ENSG00000136546	SCN7A	6332
Nfu_g_1_008701	LRFN4	Nfu_p_1_021113	Nfu_t_1_021113	Nfu_c_1_021113	ENSDARG00000078078	Nfu_p_1_021113	ENSG00000173621	LRFN4	78999
Nfu_g_1_002090	CTSBA	Nfu_p_1_005290	Nfu_t_1_005290	Nfu_c_1_005290	ENSDARG00000055120	Nfu_p_1_005290	ENSG00000164733	CTSB	1508
Nfu_g_1_002057	NRBP1 (2 OF 2)	Nfu_p_1_005221	Nfu_t_1_005221	Nfu_c_1_005221	ENSDARG00000056089	Nfu_p_1_005221	ENSG00000115216	NRBP1	29959
Nfu_g_1_000051	DPEP2	Nfu_p_1_000131	Nfu_t_1_000131	Nfu_c_1_000131	ENSDARG00000079216	Nfu_p_1_000131	ENSG00000167261	DPEP2	64174
Nfu_g_1_004014	Nfu_g_1_004014	Nfu_p_1_009849	Nfu_t_1_009849	Nfu_c_1_009849	ENSDARG00000011088	Nfu_p_1_009849	ENSG00000278599	TBC1D3E	102723859
Nfu_g_1_004031	BRSK2	Nfu_p_1_009893	Nfu_t_1_009893	Nfu_c_1_009893	ENSDARG00000077791	Nfu_p_1_009893	ENSG00000174672	BRSK2	9024
Nfu_g_1_004044	OSBPL3 (1 OF 2)	Nfu_p_1_009952	Nfu_t_1_009952	Nfu_c_1_009952	ENSDARG00000040482	Nfu_p_1_009952	ENSG00000070882	OSBPL3	26031
Nfu_g_1_003970	RAB11A	Nfu_p_1_009761	Nfu_t_1_009761	Nfu_c_1_009761	ENSDARG00000041450	Nfu_p_1_009761	ENSG00000103769	RAB11A	8766
Nfu_g_1_004001	HSD11B2	Nfu_p_1_009821	Nfu_t_1_009821	Nfu_c_1_009821	ENSDARG00000001975	Nfu_p_1_009821	ENSG00000176387	HSD11B2	3291
Nfu_g_1_003828	IDH3A	Nfu_p_1_009440	Nfu_t_1_009440	Nfu_c_1_009440	ENSDARG00000030278	Nfu_p_1_009440	ENSG00000166411	IDH3A	3419
Nfu_g_1_003829	SLC9A5	Nfu_p_1_009443	Nfu_t_1_009443	Nfu_c_1_009443	ENSDARG00000078560	Nfu_p_1_009443	ENSG00000135740	SLC9A5	6553
Nfu_g_1_003929	PLEKHG4	Nfu_p_1_009665	Nfu_t_1_009665	Nfu_c_1_009665	ENSDARG00000075964	Nfu_p_1_009665	ENSG00000196155	PLEKHG4	25894
Nfu_g_1_003822	STMN4L	Nfu_p_1_009431	Nfu_t_1_009431	Nfu_c_1_009431	ENSDARG00000043932	Nfu_p_1_009431	ENSG00000015592	STMN4	81551
Nfu_g_1_003791	ZNF710 (2 OF 2)	Nfu_p_1_009300	Nfu_t_1_009300	Nfu_c_1_009300	ENSDARG00000026166	Nfu_p_1_009300	ENSG00000140548	ZNF710	374655
Nfu_g_1_004005	DHODH	Nfu_p_1_009826	Nfu_t_1_009826	Nfu_c_1_009826	ENSDARG00000051889	Nfu_p_1_009826	ENSG00000102967	DHODH	1723
Nfu_g_1_003893	BDNF	Nfu_p_1_009591	Nfu_t_1_009591	Nfu_c_1_009591	ENSDARG00000018817	Nfu_p_1_009591	ENSG00000176697	BDNF	627
Nfu_g_1_003810	SORD	Nfu_p_1_009363	Nfu_t_1_009363	Nfu_c_1_009363	ENSDARG00000053405	Nfu_p_1_009363	ENSG00000140263	SORD	6652
Nfu_g_1_004066	CT030046.1	Nfu_p_1_009994	Nfu_t_1_009994	Nfu_c_1_009994	ENSDARG00000062956	Nfu_p_1_009994	ENSG00000164535	DAGLB	221955
Nfu_g_1_004059	ST5	Nfu_p_1_009983	Nfu_t_1_009983	Nfu_c_1_009983	ENSDARG00000037363	Nfu_p_1_009983	ENSG00000166444	ST5	6764
Nfu_g_1_003824	GNAO1B	Nfu_p_1_009435	Nfu_t_1_009435	Nfu_c_1_009435	ENSDARG00000016676	Nfu_p_1_009435	ENSG00000087258	GNAO1	2775
Nfu_g_1_003841	ZNF280D	Nfu_p_1_009464	Nfu_t_1_009464	Nfu_c_1_009464	ENSDARG00000077013	Nfu_p_1_009464	ENSG00000137871	ZNF280D	54816
Nfu_g_1_003831	SLTM	Nfu_p_1_009445	Nfu_t_1_009445	Nfu_c_1_009445	ENSDARG00000052728	Nfu_p_1_009445	ENSG00000137776	SLTM	79811
Nfu_g_1_003992	DHX38	Nfu_p_1_009809	Nfu_t_1_009809	Nfu_c_1_009809	ENSDARG00000053946	Nfu_p_1_009809	ENSG00000140829	DHX38	9785
Nfu_g_1_003879	NFAT5	Nfu_p_1_009554	Nfu_t_1_009554	Nfu_c_1_009554	ENSDARG00000014022	Nfu_p_1_009554	ENSG00000102908	NFAT5	10725
Nfu_g_1_003926	DKK3A	Nfu_p_1_009660	Nfu_t_1_009660	Nfu_c_1_009660	ENSDARG00000077630	Nfu_p_1_009660	ENSG00000050165	DKK3	27122
Nfu_g_1_003881	FTSJD1	Nfu_p_1_009556	Nfu_t_1_009556	Nfu_c_1_009556	ENSDARG00000036345	Nfu_p_1_009556	ENSG00000180917	CMTR2	55783
Nfu_g_1_003320	AMFR (2 OF 2)	Nfu_p_1_008251	Nfu_t_1_008251	Nfu_c_1_008251	ENSDARG00000020218	Nfu_p_1_008251	ENSG00000159461	AMFR	267
Nfu_g_1_003302	PDCD2	Nfu_p_1_008212	Nfu_t_1_008212	Nfu_c_1_008212	ENSDARG00000007892	Nfu_p_1_008212	ENSG00000071994	PDCD2	5134
Nfu_g_1_003371	RUFY2	Nfu_p_1_008387	Nfu_t_1_008387	Nfu_c_1_008387	ENSDARG00000062019	Nfu_p_1_008387	ENSG00000204130	RUFY2	55680
Nfu_g_1_003235	HNRNPH3	Nfu_p_1_008017	Nfu_t_1_008017	Nfu_c_1_008017	ENSDARG00000039466	Nfu_p_1_008017	ENSG00000096746	HNRNPH3	3189
Nfu_g_1_003349	DDX21	Nfu_p_1_008341	Nfu_t_1_008341	Nfu_c_1_008341	ENSDARG00000063626	Nfu_p_1_008341	ENSG00000165732	DDX21	9188
Nfu_g_1_003299	MPPED2	Nfu_p_1_008208	Nfu_t_1_008208	Nfu_c_1_008208	ENSDARG00000006889	Nfu_p_1_008208	ENSG00000066382	MPPED2	744
Nfu_g_1_003132	Nfu_g_1_003132	Nfu_p_1_007800	Nfu_t_1_007800	Nfu_c_1_007800	ENSDARG00000051875	Nfu_p_1_007800	ENSG00000167178	ISLR2	57611
Nfu_g_1_003326	Nfu_g_1_003326	Nfu_p_1_008268	Nfu_t_1_008268	Nfu_c_1_008268	ENSDARG00000051875	Nfu_p_1_008268	ENSG00000167178	ISLR2	57611
Nfu_g_1_003158	DENND4A (1 OF 2)	Nfu_p_1_007868	Nfu_t_1_007868	Nfu_c_1_007868	ENSDARG00000062721	Nfu_p_1_007868	ENSG00000174485	DENND4A	10260
Nfu_g_1_003350	PRMT3	Nfu_p_1_008342	Nfu_t_1_008342	Nfu_c_1_008342	ENSDARG00000019791	Nfu_p_1_008342	ENSG00000185238	PRMT3	10196
Nfu_g_1_003138	MAPK8IP1 (1 OF 2)	Nfu_p_1_007812	Nfu_t_1_007812	Nfu_c_1_007812	ENSDARG00000090326	Nfu_p_1_007812	ENSG00000121653	MAPK8IP1	9479
Nfu_g_1_003276	ATPV0E1	Nfu_p_1_008101	Nfu_t_1_008101	Nfu_c_1_008101	ENSDARG00000039642	Nfu_p_1_008101	ENSG00000113732	ATP6V0E1	8992
Nfu_g_1_003261	APIP	Nfu_p_1_008074	Nfu_t_1_008074	Nfu_c_1_008074	ENSDARG00000003132	Nfu_p_1_008074	ENSG00000149089	APIP	51074
Nfu_g_1_003125	TTC18	Nfu_p_1_007787	Nfu_t_1_007787	Nfu_c_1_007787	ENSDARG00000058508	Nfu_p_1_007787	ENSG00000156042	CFAP70	118491
Nfu_g_1_003355	MFGE8 (2 OF 2)	Nfu_p_1_008350	Nfu_t_1_008350	Nfu_c_1_008350	ENSDARG00000015349	Nfu_p_1_008350	ENSG00000140545	MFGE8	4240
Nfu_g_1_003368	C18H15ORF48	Nfu_p_1_008384	Nfu_t_1_008384	Nfu_c_1_008384	ENSDARG00000092903	Nfu_p_1_008384	ENSG00000166920	C15orf48	84419
Nfu_g_1_003367	MYEF2	Nfu_p_1_008381	Nfu_t_1_008381	Nfu_c_1_008381	ENSDARG00000059398	Nfu_p_1_008381	ENSG00000104177	MYEF2	50804
Nfu_g_1_003323	CDKL5	Nfu_p_1_008260	Nfu_t_1_008260	Nfu_c_1_008260	ENSDARG00000015240	Nfu_p_1_008260	ENSG00000008086	CDKL5	6792
Nfu_g_1_003124	PSMD14	Nfu_p_1_007786	Nfu_t_1_007786	Nfu_c_1_007786	ENSDARG00000063100	Nfu_p_1_007786	ENSG00000115233	PSMD14	10213
Nfu_g_1_003222	ERCC3	Nfu_p_1_007991	Nfu_t_1_007991	Nfu_c_1_007991	ENSDARG00000002402	Nfu_p_1_007991	ENSG00000163161	ERCC3	2071
Nfu_g_1_003244	RBM26	Nfu_p_1_008029	Nfu_t_1_008029	Nfu_c_1_008029	ENSDARG00000018889	Nfu_p_1_008029	ENSG00000139746	RBM26	64062
Nfu_g_1_003281	DIAPH3	Nfu_p_1_008115	Nfu_t_1_008115	Nfu_c_1_008115	ENSDARG00000090785	Nfu_p_1_008115	ENSG00000139734	DIAPH3	81624
Nfu_g_1_003296	CUL4A	Nfu_p_1_008205	Nfu_t_1_008205	Nfu_c_1_008205	ENSDARG00000060510	Nfu_p_1_008205	ENSG00000139842	CUL4A	8451
Nfu_g_1_012558	PKP3 (2 OF 2)	Nfu_p_1_030283	Nfu_t_1_030283	Nfu_c_1_030283	ENSDARG00000051861	Nfu_p_1_030283	ENSG00000081277	PKP1	5317
Nfu_g_1_012556	FAH	Nfu_p_1_030279	Nfu_t_1_030279	Nfu_c_1_030279	ENSDARG00000039743	Nfu_p_1_030279	ENSG00000103876	FAH	2184
Nfu_g_1_002145	TNFAIP8L3	Nfu_p_1_005408	Nfu_t_1_005408	Nfu_c_1_005408	ENSDARG00000088709	Nfu_p_1_005408	ENSG00000183578	TNFAIP8L3	388121
Nfu_g_1_002142	SCG3	Nfu_p_1_005403	Nfu_t_1_005403	Nfu_c_1_005403	ENSDARG00000086288	Nfu_p_1_005403	ENSG00000104112	SCG3	29106
Nfu_g_1_002143	LYSMD2	Nfu_p_1_005405	Nfu_t_1_005405	Nfu_c_1_005405	ENSDARG00000091771	Nfu_p_1_005405	ENSG00000140280	LYSMD2	256586
Nfu_g_1_022059	CTSD	Nfu_p_1_052771	Nfu_t_1_052771	Nfu_c_1_052771	ENSDARG00000057698	Nfu_p_1_052771	ENSG00000117984	CTSD	1509
Nfu_g_1_022047	PRC1B	Nfu_p_1_052752	Nfu_t_1_052752	Nfu_c_1_052752	ENSDARG00000005993	Nfu_p_1_052752	ENSG00000198901	PRC1	9055
Nfu_g_1_022019	PTPMT1	Nfu_p_1_052685	Nfu_t_1_052685	Nfu_c_1_052685	ENSDARG00000013860	Nfu_p_1_052685	ENSG00000110536	PTPMT1	114971
Nfu_g_1_022046	IGF1RB	Nfu_p_1_052751	Nfu_t_1_052751	Nfu_c_1_052751	ENSDARG00000027423	Nfu_p_1_052751	ENSG00000140443	IGF1R	3480
Nfu_g_1_022052	SYAP1 (1 OF 2)	Nfu_p_1_052758	Nfu_t_1_052758	Nfu_c_1_052758	ENSDARG00000012946	Nfu_p_1_052758	ENSG00000169895	SYAP1	94056
Nfu_g_1_022030	TDP1	Nfu_p_1_052707	Nfu_t_1_052707	Nfu_c_1_052707	ENSDARG00000073866	Nfu_p_1_052707	ENSG00000042088	TDP1	55775
Nfu_g_1_012459	ULK3	Nfu_p_1_030112	Nfu_t_1_030112	Nfu_c_1_030112	ENSDARG00000075200	Nfu_p_1_030112	ENSG00000140474	ULK3	25989
Nfu_g_1_012466	TARSL2	Nfu_p_1_030129	Nfu_t_1_030129	Nfu_c_1_030129	ENSDARG00000013250	Nfu_p_1_030129	ENSG00000113407	TARS	6897
Nfu_g_1_012485	LARP6	Nfu_p_1_030157	Nfu_t_1_030157	Nfu_c_1_030157	ENSDARG00000005355	Nfu_p_1_030157	ENSG00000166173	LARP6	55323
Nfu_g_1_012464	ADAMTSL7	Nfu_p_1_030122	Nfu_t_1_030122	Nfu_c_1_030122	ENSDARG00000055439	Nfu_p_1_030122	ENSG00000187720	THSD4	79875
Nfu_g_1_003393	CD276	Nfu_p_1_008438	Nfu_t_1_008438	Nfu_c_1_008438	ENSDARG00000003061	Nfu_p_1_008438	ENSG00000103855	CD276	80381
Nfu_g_1_013931	WIPF2 (2 OF 2)	Nfu_p_1_033520	Nfu_t_1_033520	Nfu_c_1_033520	ENSDARG00000006712	Nfu_p_1_033520	ENSG00000122574	WIPF3	644150
Nfu_g_1_013837	CR847973.1	Nfu_p_1_033294	Nfu_t_1_033294	Nfu_c_1_033294	ENSDARG00000075433	Nfu_p_1_033294	ENSG00000036448	MYOM2	9172
Nfu_g_1_013666	HK1 (2 OF 2)	Nfu_p_1_032879	Nfu_t_1_032879	Nfu_c_1_032879	ENSDARG00000039452	Nfu_p_1_032879	ENSG00000156515	HK1	3098
Nfu_g_1_013820	NPEPPS	Nfu_p_1_033229	Nfu_t_1_033229	Nfu_c_1_033229	ENSDARG00000044943	Nfu_p_1_033229	ENSG00000141279	NPEPPS	9520
Nfu_g_1_013804	GLRBA	Nfu_p_1_033190	Nfu_t_1_033190	Nfu_c_1_033190	ENSDARG00000052769	Nfu_p_1_033190	ENSG00000109738	GLRB	2743
Nfu_g_1_013801	GLRBA	Nfu_p_1_033186	Nfu_t_1_033186	Nfu_c_1_033186	ENSDARG00000052782	Nfu_p_1_033186	ENSG00000109738	GLRB	2743
Nfu_g_1_013888	HNRPLL	Nfu_p_1_033422	Nfu_t_1_033422	Nfu_c_1_033422	ENSDARG00000059303	Nfu_p_1_033422	ENSG00000143889	HNRNPLL	92906
Nfu_g_1_013759	ATAD5A	Nfu_p_1_033108	Nfu_t_1_033108	Nfu_c_1_033108	ENSDARG00000070568	Nfu_p_1_033108	ENSG00000176208	ATAD5	79915
Nfu_g_1_013784	LUC7L2	Nfu_p_1_033158	Nfu_t_1_033158	Nfu_c_1_033158	ENSDARG00000019765	Nfu_p_1_033158	ENSG00000007392	LUC7L	55692
Nfu_g_1_013707	Nfu_g_1_013707	Nfu_p_1_032984	Nfu_t_1_032984	Nfu_c_1_032984	ENSDARG00000026759	Nfu_p_1_032984	ENSG00000130164	LDLR	3949
Nfu_g_1_013879	UGP2A	Nfu_p_1_033396	Nfu_t_1_033396	Nfu_c_1_033396	ENSDARG00000008200	Nfu_p_1_033396	ENSG00000169764	UGP2	7360
Nfu_g_1_013842	NAF1	Nfu_p_1_033305	Nfu_t_1_033305	Nfu_c_1_033305	ENSDARG00000057929	Nfu_p_1_033305	ENSG00000145414	NAF1	92345
Nfu_g_1_013708	MYH10	Nfu_p_1_032985	Nfu_t_1_032985	Nfu_c_1_032985	ENSDARG00000000103	Nfu_p_1_032985	ENSG00000133026	MYH10	4628
Nfu_g_1_013927	UBE2O	Nfu_p_1_033514	Nfu_t_1_033514	Nfu_c_1_033514	ENSDARG00000075552	Nfu_p_1_033514	ENSG00000175931	UBE2O	63893
Nfu_g_1_013843	CABZ01066695.1	Nfu_p_1_033307	Nfu_t_1_033307	Nfu_c_1_033307	ENSDARG00000091603	Nfu_p_1_033307	ENSG00000104903	LYL1	4066
Nfu_g_1_013791	HMOX1	Nfu_p_1_033167	Nfu_t_1_033167	Nfu_c_1_033167	ENSDARG00000027529	Nfu_p_1_033167	ENSG00000103415	HMOX2	3163
Nfu_g_1_013705	NFIXA	Nfu_p_1_032969	Nfu_t_1_032969	Nfu_c_1_032969	ENSDARG00000043226	Nfu_p_1_032969	ENSG00000008441	NFIX	4784
Nfu_g_1_013738	ATF7IP	Nfu_p_1_033056	Nfu_t_1_033056	Nfu_c_1_033056	ENSDARG00000069619	Nfu_p_1_033056	ENSG00000171681	ATF7IP	55729
Nfu_g_1_013866	RBFOX2 (2 OF 2)	Nfu_p_1_033366	Nfu_t_1_033366	Nfu_c_1_033366	ENSDARG00000052182	Nfu_p_1_033366	ENSG00000167281	RBFOX3	146713
Nfu_g_1_013670	Nfu_g_1_013670	Nfu_p_1_032907	Nfu_t_1_032907	Nfu_c_1_032907	ENSDARG00000019945	Nfu_p_1_032907	ENSG00000153707	PTPRD	5789
Nfu_g_1_013736	CRMP1	Nfu_p_1_033052	Nfu_t_1_033052	Nfu_c_1_033052	ENSDARG00000056742	Nfu_p_1_033052	ENSG00000072832	CRMP1	1400
Nfu_g_1_013742	OLA.25127	Nfu_p_1_033071	Nfu_t_1_033071	Nfu_c_1_033071	ENSDARG00000074487	Nfu_p_1_033071	ENSG00000124875	CXCL6	6372
Nfu_g_1_013762	FBXO10	Nfu_p_1_033120	Nfu_t_1_033120	Nfu_c_1_033120	ENSDARG00000061936	Nfu_p_1_033120	ENSG00000147912	FBXO10	26267
Nfu_g_1_013897	TBC1D1	Nfu_p_1_033438	Nfu_t_1_033438	Nfu_c_1_033438	ENSDARG00000062081	Nfu_p_1_033438	ENSG00000065882	TBC1D1	23216
Nfu_g_1_013900	MAP9	Nfu_p_1_033450	Nfu_t_1_033450	Nfu_c_1_033450	ENSDARG00000037276	Nfu_p_1_033450	ENSG00000164114	MAP9	79884
Nfu_g_1_013832	UBE2KA	Nfu_p_1_033264	Nfu_t_1_033264	Nfu_c_1_033264	ENSDARG00000013505	Nfu_p_1_033264	ENSG00000078140	UBE2K	3093
Nfu_g_1_013693	PDS5A	Nfu_p_1_032940	Nfu_t_1_032940	Nfu_c_1_032940	ENSDARG00000055022	Nfu_p_1_032940	ENSG00000121892	PDS5A	23244
Nfu_g_1_013800	N4BP2	Nfu_p_1_033184	Nfu_t_1_033184	Nfu_c_1_033184	ENSDARG00000061451	Nfu_p_1_033184	ENSG00000078177	N4BP2	55728
Nfu_g_1_009770	ARMC4	Nfu_p_1_023800	Nfu_t_1_023800	Nfu_c_1_023800	ENSDARG00000055128	Nfu_p_1_023800	ENSG00000169126	ARMC4	55130
Nfu_g_1_006901	UBA5	Nfu_p_1_016604	Nfu_t_1_016604	Nfu_c_1_016604	ENSDARG00000063588	Nfu_p_1_016604	ENSG00000081307	UBA5	79876
Nfu_g_1_006865	ARL8	Nfu_p_1_016535	Nfu_t_1_016535	Nfu_c_1_016535	ENSDARG00000094709	Nfu_p_1_016535	ENSG00000165997	ARL5B	221079
Nfu_g_1_006956	TYMS	Nfu_p_1_016801	Nfu_t_1_016801	Nfu_c_1_016801	ENSDARG00000042894	Nfu_p_1_016801	ENSG00000176890	TYMS	7298
Nfu_g_1_006938	LYPLA1	Nfu_p_1_016744	Nfu_t_1_016744	Nfu_c_1_016744	ENSDARG00000041337	Nfu_p_1_016744	ENSG00000120992	LYPLA1	10434
Nfu_g_1_006952	SMARCD3	Nfu_p_1_016795	Nfu_t_1_016795	Nfu_c_1_016795	ENSDARG00000019969	Nfu_p_1_016795	ENSG00000082014	SMARCD3	6604
Nfu_g_1_006879	SLC4A2B	Nfu_p_1_016558	Nfu_t_1_016558	Nfu_c_1_016558	ENSDARG00000052330	Nfu_p_1_016558	ENSG00000164889	SLC4A2	6522
Nfu_g_1_006908	NRBP2 (2 OF 2)	Nfu_p_1_016612	Nfu_t_1_016612	Nfu_c_1_016612	ENSDARG00000009626	Nfu_p_1_016612	ENSG00000185189	NRBP2	340371
Nfu_g_1_006878	TOPBP1	Nfu_p_1_016556	Nfu_t_1_016556	Nfu_c_1_016556	ENSDARG00000059322	Nfu_p_1_016556	ENSG00000163781	TOPBP1	11073
Nfu_g_1_013373	PALMDB	Nfu_p_1_032202	Nfu_t_1_032202	Nfu_c_1_032202	ENSDARG00000034321	Nfu_p_1_032202	ENSG00000099260	PALMD	54873
Nfu_g_1_013380	CHCHD7	Nfu_p_1_032213	Nfu_t_1_032213	Nfu_c_1_032213	ENSDARG00000068156	Nfu_p_1_032213	ENSG00000170791	CHCHD7	79145
Nfu_g_1_013428	STEAP2	Nfu_p_1_032312	Nfu_t_1_032312	Nfu_c_1_032312	ENSDARG00000062887	Nfu_p_1_032312	ENSG00000157214	STEAP2	261729
Nfu_g_1_013426	RMDN1	Nfu_p_1_032309	Nfu_t_1_032309	Nfu_c_1_032309	ENSDARG00000074507	Nfu_p_1_032309	ENSG00000176623	RMDN1	51115
Nfu_g_1_013459	CT955984.1	Nfu_p_1_032385	Nfu_t_1_032385	Nfu_c_1_032385	ENSDARG00000026329	Nfu_p_1_032385	ENSG00000180448	ARHGAP45	23526
Nfu_g_1_013453	ITGB1A	Nfu_p_1_032375	Nfu_t_1_032375	Nfu_c_1_032375	ENSDARG00000071863	Nfu_p_1_032375	ENSG00000150093	ITGB1	3688
Nfu_g_1_013443	CCNY	Nfu_p_1_032354	Nfu_t_1_032354	Nfu_c_1_032354	ENSDARG00000063677	Nfu_p_1_032354	ENSG00000108100	CCNY	219771
Nfu_g_1_013377	COL11A1A	Nfu_p_1_032208	Nfu_t_1_032208	Nfu_c_1_032208	ENSDARG00000026165	Nfu_p_1_032208	ENSG00000080573	COL5A3	50509
Nfu_g_1_013365	RNPC3	Nfu_p_1_032173	Nfu_t_1_032173	Nfu_c_1_032173	ENSDARG00000011247	Nfu_p_1_032173	ENSG00000185946	RNPC3	55599
Nfu_g_1_013389	NSMAF	Nfu_p_1_032230	Nfu_t_1_032230	Nfu_c_1_032230	ENSDARG00000051920	Nfu_p_1_032230	ENSG00000035681	NSMAF	8439
Nfu_g_1_013416	FAM168B	Nfu_p_1_032289	Nfu_t_1_032289	Nfu_c_1_032289	ENSDARG00000061929	Nfu_p_1_032289	ENSG00000152102	FAM168B	130074
Nfu_g_1_013424	CABZ01029422.1	Nfu_p_1_032307	Nfu_t_1_032307	Nfu_c_1_032307	ENSDARG00000058876	Nfu_p_1_032307	ENSG00000156103	MMP16	4325
Nfu_g_1_013372	DCAF11	Nfu_p_1_032198	Nfu_t_1_032198	Nfu_c_1_032198	ENSDARG00000009868	Nfu_p_1_032198	ENSG00000100897	DCAF11	80344
Nfu_g_1_019273	SLC10A2	Nfu_p_1_046052	Nfu_t_1_046052	Nfu_c_1_046052	ENSDARG00000014916	Nfu_p_1_046052	ENSG00000125255	SLC10A2	6555
Nfu_g_1_019299	ARGLU1	Nfu_p_1_046112	Nfu_t_1_046112	Nfu_c_1_046112	ENSDARG00000018319	Nfu_p_1_046112	ENSG00000134884	ARGLU1	55082
Nfu_g_1_019281	VOPP1 (1 OF 2)	Nfu_p_1_046067	Nfu_t_1_046067	Nfu_c_1_046067	ENSDARG00000076373	Nfu_p_1_046067	ENSG00000154978	VOPP1	81552
Nfu_g_1_011416	U2SURP	Nfu_p_1_027568	Nfu_t_1_027568	Nfu_c_1_027568	ENSDARG00000061490	Nfu_p_1_027568	ENSG00000163714	U2SURP	23350
Nfu_g_1_011235	SLC35G2B	Nfu_p_1_027064	Nfu_t_1_027064	Nfu_c_1_027064	ENSDARG00000045447	Nfu_p_1_027064	ENSG00000236396	SLC35G4	646000
Nfu_g_1_011365	CSRNP1B	Nfu_p_1_027427	Nfu_t_1_027427	Nfu_c_1_027427	ENSDARG00000038429	Nfu_p_1_027427	ENSG00000144655	CSRNP1	64651
Nfu_g_1_011388	DLEC1	Nfu_p_1_027486	Nfu_t_1_027486	Nfu_c_1_027486	ENSDARG00000075825	Nfu_p_1_027486	ENSG00000008226	DLEC1	9940
Nfu_g_1_011238	GARS	Nfu_p_1_027067	Nfu_t_1_027067	Nfu_c_1_027067	ENSDARG00000059070	Nfu_p_1_027067	ENSG00000106105	GARS	2617
Nfu_g_1_011520	ZBTB47	Nfu_p_1_027817	Nfu_t_1_027817	Nfu_c_1_027817	ENSDARG00000057751	Nfu_p_1_027817	ENSG00000114853	ZBTB47	92999
Nfu_g_1_011391	KPNA1	Nfu_p_1_027490	Nfu_t_1_027490	Nfu_c_1_027490	ENSDARG00000016360	Nfu_p_1_027490	ENSG00000114030	KPNA1	3836
Nfu_g_1_011233	GRAMD1C	Nfu_p_1_027061	Nfu_t_1_027061	Nfu_c_1_027061	ENSDARG00000076238	Nfu_p_1_027061	ENSG00000178075	GRAMD1C	54762
Nfu_g_1_011469	WASF3	Nfu_p_1_027705	Nfu_t_1_027705	Nfu_c_1_027705	ENSDARG00000062948	Nfu_p_1_027705	ENSG00000132970	WASF3	10810
Nfu_g_1_011400	ABHD10B	Nfu_p_1_027506	Nfu_t_1_027506	Nfu_c_1_027506	ENSDARG00000075627	Nfu_p_1_027506	ENSG00000144827	ABHD10	55347
Nfu_g_1_011368	Nfu_g_1_011368	Nfu_p_1_027432	Nfu_t_1_027432	Nfu_c_1_027432	ENSDARG00000095649	Nfu_p_1_027432	ENSG00000135541	AHI1	54806
Nfu_g_1_011339	ARFGEF1	Nfu_p_1_027355	Nfu_t_1_027355	Nfu_c_1_027355	ENSDARG00000063474	Nfu_p_1_027355	ENSG00000066777	ARFGEF1	10565
Nfu_g_1_011501	STAU2	Nfu_p_1_027785	Nfu_t_1_027785	Nfu_c_1_027785	ENSDARG00000026801	Nfu_p_1_027785	ENSG00000040341	STAU2	27067
Nfu_g_1_011286	POLA1	Nfu_p_1_027216	Nfu_t_1_027216	Nfu_c_1_027216	ENSDARG00000045308	Nfu_p_1_027216	ENSG00000101868	POLA1	5422
Nfu_g_1_011354	PCYT1BA	Nfu_p_1_027408	Nfu_t_1_027408	Nfu_c_1_027408	ENSDARG00000058162	Nfu_p_1_027408	ENSG00000102230	PCYT1B	9468
Nfu_g_1_011493	BMI1	Nfu_p_1_027771	Nfu_t_1_027771	Nfu_c_1_027771	ENSDARG00000006010	Nfu_p_1_027771	ENSG00000269897	COMMD3-BMI1	100532731
Nfu_g_1_011397	SAE1	Nfu_p_1_027502	Nfu_t_1_027502	Nfu_c_1_027502	ENSDARG00000010487	Nfu_p_1_027502	ENSG00000142230	SAE1	10055
Nfu_g_1_011338	CA2	Nfu_p_1_027353	Nfu_t_1_027353	Nfu_c_1_027353	ENSDARG00000011166	Nfu_p_1_027353	ENSG00000164879	CA3	761
Nfu_g_1_011316	YME1L1A	Nfu_p_1_027299	Nfu_t_1_027299	Nfu_c_1_027299	ENSDARG00000075192	Nfu_p_1_027299	ENSG00000136758	YME1L1	10730
Nfu_g_1_011466	GAD2	Nfu_p_1_027701	Nfu_t_1_027701	Nfu_c_1_027701	ENSDARG00000015537	Nfu_p_1_027701	ENSG00000136750	GAD2	2572
Nfu_g_1_011484	PTCHD3 (3 OF 3)	Nfu_p_1_027750	Nfu_t_1_027750	Nfu_c_1_027750	ENSDARG00000010075	Nfu_p_1_027750	ENSG00000182077	PTCHD3	374308
Nfu_g_1_011523	GGH	Nfu_p_1_027825	Nfu_t_1_027825	Nfu_c_1_027825	ENSDARG00000037176	Nfu_p_1_027825	ENSG00000137563	GGH	8836
Nfu_g_1_011495	CDH18 (1 OF 2)	Nfu_p_1_027776	Nfu_t_1_027776	Nfu_c_1_027776	ENSDARG00000061371	Nfu_p_1_027776	ENSG00000145526	CDH18	1016
Nfu_g_1_011527	APOOB	Nfu_p_1_027834	Nfu_t_1_027834	Nfu_c_1_027834	ENSDARG00000026444	Nfu_p_1_027834	ENSG00000184831	APOO	79135
Nfu_g_1_011467	LRRC31	Nfu_p_1_027702	Nfu_t_1_027702	Nfu_c_1_027702	ENSDARG00000087606	Nfu_p_1_027702	ENSG00000114248	LRRC31	79782
Nfu_g_1_011437	CUL1B	Nfu_p_1_027641	Nfu_t_1_027641	Nfu_c_1_027641	ENSDARG00000019239	Nfu_p_1_027641	ENSG00000055130	CUL1	8454
Nfu_g_1_012974	SOX4A	Nfu_p_1_031344	Nfu_t_1_031344	Nfu_c_1_031344	ENSDARG00000004588	Nfu_p_1_031344	ENSG00000124766	SOX4	6659
Nfu_g_1_013086	UBE2QL1	Nfu_p_1_031591	Nfu_t_1_031591	Nfu_c_1_031591	ENSDARG00000079276	Nfu_p_1_031591	ENSG00000215218	UBE2QL1	134111
Nfu_g_1_012957	TRIO (1 OF 2)	Nfu_p_1_031290	Nfu_t_1_031290	Nfu_c_1_031290	ENSDARG00000019426	Nfu_p_1_031290	ENSG00000038382	TRIO	7204
Nfu_g_1_012961	GRB10A	Nfu_p_1_031317	Nfu_t_1_031317	Nfu_c_1_031317	ENSDARG00000002013	Nfu_p_1_031317	ENSG00000106078	COBL	23242
Nfu_g_1_012857	FHOD3 (2 OF 2)	Nfu_p_1_030998	Nfu_t_1_030998	Nfu_c_1_030998	ENSDARG00000063682	Nfu_p_1_030998	ENSG00000134775	FHOD3	80206
Nfu_g_1_012822	EPB41A	Nfu_p_1_030936	Nfu_t_1_030936	Nfu_c_1_030936	ENSDARG00000076364	Nfu_p_1_030936	ENSG00000159023	EPB41	2035
Nfu_g_1_012877	TOP2B	Nfu_p_1_031077	Nfu_t_1_031077	Nfu_c_1_031077	ENSDARG00000034195	Nfu_p_1_031077	ENSG00000077097	TOP2B	7155
Nfu_g_1_013091	THRB	Nfu_p_1_031600	Nfu_t_1_031600	Nfu_c_1_031600	ENSDARG00000021163	Nfu_p_1_031600	ENSG00000151090	THRB	7068
Nfu_g_1_013203	PPP1R10	Nfu_p_1_031831	Nfu_t_1_031831	Nfu_c_1_031831	ENSDARG00000032651	Nfu_p_1_031831	ENSG00000158545	ZC3H18	124245
Nfu_g_1_012962	TBC1D5	Nfu_p_1_031319	Nfu_t_1_031319	Nfu_c_1_031319	ENSDARG00000036212	Nfu_p_1_031319	ENSG00000131374	TBC1D5	9779
Nfu_g_1_013237	SATB1A	Nfu_p_1_031902	Nfu_t_1_031902	Nfu_c_1_031902	ENSDARG00000062621	Nfu_p_1_031902	ENSG00000182568	SATB1	6304
Nfu_g_1_012900	KCNH8	Nfu_p_1_031156	Nfu_t_1_031156	Nfu_c_1_031156	ENSDARG00000062640	Nfu_p_1_031156	ENSG00000183960	KCNH8	131096
Nfu_g_1_012975	PPP1R9A	Nfu_p_1_031345	Nfu_t_1_031345	Nfu_c_1_031345	ENSDARG00000061304	Nfu_p_1_031345	ENSG00000158528	PPP1R9A	55607
Nfu_g_1_013161	SGCE	Nfu_p_1_031738	Nfu_t_1_031738	Nfu_c_1_031738	ENSDARG00000012138	Nfu_p_1_031738	ENSG00000127990	SGCE	8910
Nfu_g_1_013298	COL1A2	Nfu_p_1_032009	Nfu_t_1_032009	Nfu_c_1_032009	ENSDARG00000020007	Nfu_p_1_032009	ENSG00000164692	COL1A2	1278
Nfu_g_1_013041	CCDC132	Nfu_p_1_031497	Nfu_t_1_031497	Nfu_c_1_031497	ENSDARG00000002880	Nfu_p_1_031497	ENSG00000004766	VPS50	55610
Nfu_g_1_012910	BTD	Nfu_p_1_031177	Nfu_t_1_031177	Nfu_c_1_031177	ENSDARG00000006926	Nfu_p_1_031177	ENSG00000169814	BTD	686
Nfu_g_1_012848	CDCA7L	Nfu_p_1_030983	Nfu_t_1_030983	Nfu_c_1_030983	ENSDARG00000076659	Nfu_p_1_030983	ENSG00000164649	CDCA7L	55536
Nfu_g_1_012942	HEYL	Nfu_p_1_031262	Nfu_t_1_031262	Nfu_c_1_031262	ENSDARG00000055798	Nfu_p_1_031262	ENSG00000163909	HEYL	26508
Nfu_g_1_013255	OXNAD1	Nfu_p_1_031943	Nfu_t_1_031943	Nfu_c_1_031943	ENSDARG00000062664	Nfu_p_1_031943	ENSG00000154814	OXNAD1	92106
Nfu_g_1_013162	NFE2L3	Nfu_p_1_031742	Nfu_t_1_031742	Nfu_c_1_031742	ENSDARG00000019810	Nfu_p_1_031742	ENSG00000050344	NFE2L3	9603
Nfu_g_1_012825	CBX3A	Nfu_p_1_030943	Nfu_t_1_030943	Nfu_c_1_030943	ENSDARG00000003860	Nfu_p_1_030943	ENSG00000122565	CBX3	11335
Nfu_g_1_013071	CREB5 (2 OF 2)	Nfu_p_1_031556	Nfu_t_1_031556	Nfu_c_1_031556	ENSDARG00000070536	Nfu_p_1_031556	ENSG00000115966	ATF2	1386
Nfu_g_1_013187	FASTK	Nfu_p_1_031792	Nfu_t_1_031792	Nfu_c_1_031792	ENSDARG00000077075	Nfu_p_1_031792	ENSG00000164896	FASTK	10922
Nfu_g_1_012894	SLC39A6	Nfu_p_1_031099	Nfu_t_1_031099	Nfu_c_1_031099	ENSDARG00000068143	Nfu_p_1_031099	ENSG00000141424	SLC39A6	25800
Nfu_g_1_013284	ZNF622	Nfu_p_1_031986	Nfu_t_1_031986	Nfu_c_1_031986	ENSDARG00000014692	Nfu_p_1_031986	ENSG00000173545	ZNF622	90441
Nfu_g_1_013049	ADCY8	Nfu_p_1_031522	Nfu_t_1_031522	Nfu_c_1_031522	ENSDARG00000031783	Nfu_p_1_031522	ENSG00000155897	ADCY8	114
Nfu_g_1_013107	SLCO5A1	Nfu_p_1_031629	Nfu_t_1_031629	Nfu_c_1_031629	ENSDARG00000071685	Nfu_p_1_031629	ENSG00000137571	SLCO5A1	81796
Nfu_g_1_013282	EPDR1	Nfu_p_1_031984	Nfu_t_1_031984	Nfu_c_1_031984	ENSDARG00000045420	Nfu_p_1_031984	ENSG00000086289	EPDR1	54749
Nfu_g_1_013265	BX323064.1	Nfu_p_1_031957	Nfu_t_1_031957	Nfu_c_1_031957	ENSDARG00000079059	Nfu_p_1_031957	ENSG00000154153	FAM134B	54463
Nfu_g_1_013024	WDR37 (1 OF 2)	Nfu_p_1_031449	Nfu_t_1_031449	Nfu_c_1_031449	ENSDARG00000074611	Nfu_p_1_031449	ENSG00000047056	WDR37	22884
Nfu_g_1_013232	CREM	Nfu_p_1_031894	Nfu_t_1_031894	Nfu_c_1_031894	ENSDARG00000023217	Nfu_p_1_031894	ENSG00000095794	CREM	1390
Nfu_g_1_013074	EPC1 (1 OF 2)	Nfu_p_1_031562	Nfu_t_1_031562	Nfu_c_1_031562	ENSDARG00000060054	Nfu_p_1_031562	ENSG00000120616	EPC1	80314
Nfu_g_1_013269	POLD3	Nfu_p_1_031965	Nfu_t_1_031965	Nfu_c_1_031965	ENSDARG00000076169	Nfu_p_1_031965	ENSG00000077514	POLD3	10714
Nfu_g_1_013304	PEX19	Nfu_p_1_032025	Nfu_t_1_032025	Nfu_c_1_032025	ENSDARG00000004891	Nfu_p_1_032025	ENSG00000162735	PEX19	5824
Nfu_g_1_013077	TEP1	Nfu_p_1_031570	Nfu_t_1_031570	Nfu_c_1_031570	ENSDARG00000038713	Nfu_p_1_031570	ENSG00000123977	DAW1	164781
Nfu_g_1_013184	ACADM	Nfu_p_1_031785	Nfu_t_1_031785	Nfu_c_1_031785	ENSDARG00000038900	Nfu_p_1_031785	ENSG00000117054	ACADM	34
Nfu_g_1_012864	RABGGTB	Nfu_p_1_031020	Nfu_t_1_031020	Nfu_c_1_031020	ENSDARG00000068587	Nfu_p_1_031020	ENSG00000137955	RABGGTB	5876
Nfu_g_1_013144	ST6GALNAC3	Nfu_p_1_031697	Nfu_t_1_031697	Nfu_c_1_031697	ENSDARG00000058473	Nfu_p_1_031697	ENSG00000184005	ST6GALNAC3	256435
Nfu_g_1_012811	CABZ01050249.1	Nfu_p_1_030917	Nfu_t_1_030917	Nfu_c_1_030917	ENSDARG00000052350	Nfu_p_1_030917	ENSG00000101160	CTSZ	1522
Nfu_g_1_013138	CABZ01087853.1	Nfu_p_1_031689	Nfu_t_1_031689	Nfu_c_1_031689	ENSDARG00000037781	Nfu_p_1_031689	ENSG00000131069	ACSS2	55902
Nfu_g_1_013228	ZBTB14 (2 OF 2)	Nfu_p_1_031888	Nfu_t_1_031888	Nfu_c_1_031888	ENSDARG00000089700	Nfu_p_1_031888	ENSG00000198081	ZBTB14	7541
Nfu_g_1_013109	RHEB	Nfu_p_1_031636	Nfu_t_1_031636	Nfu_c_1_031636	ENSDARG00000039162	Nfu_p_1_031636	ENSG00000106615	RHEB	6009
Nfu_g_1_013291	ARHGAP29B	Nfu_p_1_031994	Nfu_t_1_031994	Nfu_c_1_031994	ENSDARG00000017748	Nfu_p_1_031994	ENSG00000180448	ARHGAP45	23526
Nfu_g_1_012921	TMEM48	Nfu_p_1_031208	Nfu_t_1_031208	Nfu_c_1_031208	ENSDARG00000021120	Nfu_p_1_031208	ENSG00000058804	NDC1	55706
Nfu_g_1_013042	RANBP3 (1 OF 2)	Nfu_p_1_031500	Nfu_t_1_031500	Nfu_c_1_031500	ENSDARG00000069056	Nfu_p_1_031500	ENSG00000031823	RANBP3	8498
Nfu_g_1_013236	ATCAYB	Nfu_p_1_031901	Nfu_t_1_031901	Nfu_c_1_031901	ENSDARG00000059781	Nfu_p_1_031901	ENSG00000167654	ATCAY	85300
Nfu_g_1_020335	CHMP5A	Nfu_p_1_048643	Nfu_t_1_048643	Nfu_c_1_048643	ENSDARG00000041900	Nfu_p_1_048643	ENSG00000086065	CHMP5	51510
Nfu_g_1_020476	ATP6V1H	Nfu_p_1_049022	Nfu_t_1_049022	Nfu_c_1_049022	ENSDARG00000006370	Nfu_p_1_049022	ENSG00000047249	ATP6V1H	51606
Nfu_g_1_020179	VIML	Nfu_p_1_048168	Nfu_t_1_048168	Nfu_c_1_048168	ENSDARG00000010008	Nfu_p_1_048168	ENSG00000026025	VIM	7431
Nfu_g_1_020009	NPC1	Nfu_p_1_047754	Nfu_t_1_047754	Nfu_c_1_047754	ENSDARG00000017180	Nfu_p_1_047754	ENSG00000141458	NPC1	4864
Nfu_g_1_020411	ABHD3	Nfu_p_1_048874	Nfu_t_1_048874	Nfu_c_1_048874	ENSDARG00000018809	Nfu_p_1_048874	ENSG00000158201	ABHD3	171586
Nfu_g_1_020290	GREB1L	Nfu_p_1_048479	Nfu_t_1_048479	Nfu_c_1_048479	ENSDARG00000039196	Nfu_p_1_048479	ENSG00000141449	GREB1L	80000
Nfu_g_1_020334	PCMTD1	Nfu_p_1_048642	Nfu_t_1_048642	Nfu_c_1_048642	ENSDARG00000053152	Nfu_p_1_048642	ENSG00000168300	PCMTD1	115294
Nfu_g_1_020462	MCM4	Nfu_p_1_048999	Nfu_t_1_048999	Nfu_c_1_048999	ENSDARG00000040041	Nfu_p_1_048999	ENSG00000104738	MCM4	4173
Nfu_g_1_020401	DTNA	Nfu_p_1_048836	Nfu_t_1_048836	Nfu_c_1_048836	ENSDARG00000031015	Nfu_p_1_048836	ENSG00000134769	DTNA	1837
Nfu_g_1_020494	SIRT5	Nfu_p_1_049049	Nfu_t_1_049049	Nfu_c_1_049049	ENSDARG00000039684	Nfu_p_1_049049	ENSG00000124523	SIRT5	23408
Nfu_g_1_020207	TNS3 (1 OF 2)	Nfu_p_1_048251	Nfu_t_1_048251	Nfu_c_1_048251	ENSDARG00000031911	Nfu_p_1_048251	ENSG00000136205	TNS3	64759
Nfu_g_1_020341	TUBB2B	Nfu_p_1_048656	Nfu_t_1_048656	Nfu_c_1_048656	ENSDARG00000039522	Nfu_p_1_048656	ENSG00000137267	TUBB2A	7280
Nfu_g_1_020301	SS18	Nfu_p_1_048552	Nfu_t_1_048552	Nfu_c_1_048552	ENSDARG00000002970	Nfu_p_1_048552	ENSG00000141380	SS18	6760
Nfu_g_1_020043	ITM2CB	Nfu_p_1_047852	Nfu_t_1_047852	Nfu_c_1_047852	ENSDARG00000039650	Nfu_p_1_047852	ENSG00000135916	ITM2C	81618
Nfu_g_1_020032	Nfu_g_1_020032	Nfu_p_1_047830	Nfu_t_1_047830	Nfu_c_1_047830	ENSDARG00000006200	Nfu_p_1_047830	ENSG00000114867	EIF4G1	1981
Nfu_g_1_020569	PLK3	Nfu_p_1_049230	Nfu_t_1_049230	Nfu_c_1_049230	ENSDARG00000038754	Nfu_p_1_049230	ENSG00000173846	PLK3	1263
Nfu_g_1_020205	PTCH2	Nfu_p_1_048241	Nfu_t_1_048241	Nfu_c_1_048241	ENSDARG00000055026	Nfu_p_1_048241	ENSG00000117425	PTCH2	8643
Nfu_g_1_020414	PARLA	Nfu_p_1_048882	Nfu_t_1_048882	Nfu_c_1_048882	ENSDARG00000039310	Nfu_p_1_048882	ENSG00000175193	PARL	55486
Nfu_g_1_020332	TMEM125B	Nfu_p_1_048635	Nfu_t_1_048635	Nfu_c_1_048635	ENSDARG00000093357	Nfu_p_1_048635	ENSG00000144460	NYAP2	57624
Nfu_g_1_020242	SCG2B	Nfu_p_1_048315	Nfu_t_1_048315	Nfu_c_1_048315	ENSDARG00000038574	Nfu_p_1_048315	ENSG00000171951	SCG2	7857
Nfu_g_1_020100	PASK	Nfu_p_1_047986	Nfu_t_1_047986	Nfu_c_1_047986	ENSDARG00000075008	Nfu_p_1_047986	ENSG00000115687	PASK	23178
Nfu_g_1_020059	CAPN10	Nfu_p_1_047899	Nfu_t_1_047899	Nfu_c_1_047899	ENSDARG00000076634	Nfu_p_1_047899	ENSG00000142330	CAPN10	11132
Nfu_g_1_020505	PRPF38B	Nfu_p_1_049070	Nfu_t_1_049070	Nfu_c_1_049070	ENSDARG00000053101	Nfu_p_1_049070	ENSG00000134186	PRPF38B	55119
Nfu_g_1_020318	CABZ01087111.1	Nfu_p_1_048588	Nfu_t_1_048588	Nfu_c_1_048588	ENSDARG00000018524	Nfu_p_1_048588	ENSG00000167470	MIDN	90007
Nfu_g_1_020386	C22H19ORF26 (2 OF 2)	Nfu_p_1_048790	Nfu_t_1_048790	Nfu_c_1_048790	ENSDARG00000071325	Nfu_p_1_048790	ENSG00000099625	CBARP	255057
Nfu_g_1_020151	AP2M1A	Nfu_p_1_048116	Nfu_t_1_048116	Nfu_c_1_048116	ENSDARG00000002790	Nfu_p_1_048116	ENSG00000161203	AP2M1	1173
Nfu_g_1_020272	CABZ01080014.1	Nfu_p_1_048419	Nfu_t_1_048419	Nfu_c_1_048419	ENSDARG00000061829	Nfu_p_1_048419	ENSG00000130477	UNC13A	23025
Nfu_g_1_020163	MEX3D	Nfu_p_1_048140	Nfu_t_1_048140	Nfu_c_1_048140	ENSDARG00000087332	Nfu_p_1_048140	ENSG00000183496	MEX3B	84206
Nfu_g_1_020282	OLFML2BB	Nfu_p_1_048463	Nfu_t_1_048463	Nfu_c_1_048463	ENSDARG00000021480	Nfu_p_1_048463	ENSG00000162745	OLFML2B	25903
Nfu_g_1_020125	DPYDB	Nfu_p_1_048058	Nfu_t_1_048058	Nfu_c_1_048058	ENSDARG00000010267	Nfu_p_1_048058	ENSG00000188641	DPYD	1806
Nfu_g_1_020087	PTBP2B	Nfu_p_1_047953	Nfu_t_1_047953	Nfu_c_1_047953	ENSDARG00000015901	Nfu_p_1_047953	ENSG00000117569	PTBP2	58155
Nfu_g_1_020326	ANKRD33BB	Nfu_p_1_048612	Nfu_t_1_048612	Nfu_c_1_048612	ENSDARG00000015589	Nfu_p_1_048612	ENSG00000164236	ANKRD33B	651746
Nfu_g_1_020011	SLC6A9	Nfu_p_1_047758	Nfu_t_1_047758	Nfu_c_1_047758	ENSDARG00000018534	Nfu_p_1_047758	ENSG00000196517	SLC6A9	6536
Nfu_g_1_020587	REM2	Nfu_p_1_049272	Nfu_t_1_049272	Nfu_c_1_049272	ENSDARG00000074064	Nfu_p_1_049272	ENSG00000139890	REM2	161253
Nfu_g_1_020273	PRMT5	Nfu_p_1_048422	Nfu_t_1_048422	Nfu_c_1_048422	ENSDARG00000079605	Nfu_p_1_048422	ENSG00000100462	PRMT5	10419
Nfu_g_1_020112	SALL2 (2 OF 2)	Nfu_p_1_048024	Nfu_t_1_048024	Nfu_c_1_048024	ENSDARG00000075116	Nfu_p_1_048024	ENSG00000256463	SALL3	27164
Nfu_g_1_020303	Nfu_g_1_020303	Nfu_p_1_048556	Nfu_t_1_048556	Nfu_c_1_048556	ENSDARG00000056551	Nfu_p_1_048556	ENSG00000172940	SLC22A13	9390
Nfu_g_1_020488	MCM6	Nfu_p_1_049040	Nfu_t_1_049040	Nfu_c_1_049040	ENSDARG00000057683	Nfu_p_1_049040	ENSG00000076003	MCM6	4175
Nfu_g_1_020340	GAD1B	Nfu_p_1_048655	Nfu_t_1_048655	Nfu_c_1_048655	ENSDARG00000027419	Nfu_p_1_048655	ENSG00000128683	GAD1	2571
Nfu_g_1_020296	TNK2B	Nfu_p_1_048512	Nfu_t_1_048512	Nfu_c_1_048512	ENSDARG00000075716	Nfu_p_1_048512	ENSG00000061938	TNK2	10188
Nfu_g_1_020281	CAHZ	Nfu_p_1_048462	Nfu_t_1_048462	Nfu_c_1_048462	ENSDARG00000011166	Nfu_p_1_048462	ENSG00000164879	CA3	761
Nfu_g_1_020199	EN2	Nfu_p_1_048233	Nfu_t_1_048233	Nfu_c_1_048233	ENSDARG00000038868	Nfu_p_1_048233	ENSG00000164778	EN2	2020
Nfu_g_1_020260	SUCO (2 OF 2)	Nfu_p_1_048369	Nfu_t_1_048369	Nfu_c_1_048369	ENSDARG00000016532	Nfu_p_1_048369	ENSG00000094975	SUCO	51430
Nfu_g_1_020418	Nfu_g_1_020418	Nfu_p_1_048894	Nfu_t_1_048894	Nfu_c_1_048894	ENSDARG00000077288	Nfu_p_1_048894	ENSG00000133246	PRAM1	84106
Nfu_g_1_020007	RGS11	Nfu_p_1_047752	Nfu_t_1_047752	Nfu_c_1_047752	ENSDARG00000037646	Nfu_p_1_047752	ENSG00000076344	RGS11	8786
Nfu_g_1_020144	MGST3	Nfu_p_1_048107	Nfu_t_1_048107	Nfu_c_1_048107	ENSDARG00000024143	Nfu_p_1_048107	ENSG00000143198	MGST3	4259
Nfu_g_1_020127	NASP (1 OF 2)	Nfu_p_1_048066	Nfu_t_1_048066	Nfu_c_1_048066	ENSDARG00000039208	Nfu_p_1_048066	ENSG00000132780	NASP	4678
Nfu_g_1_020135	IPP	Nfu_p_1_048082	Nfu_t_1_048082	Nfu_c_1_048082	ENSDARG00000075339	Nfu_p_1_048082	ENSG00000197429	IPP	3652
Nfu_g_1_020146	Nfu_g_1_020146	Nfu_p_1_048110	Nfu_t_1_048110	Nfu_c_1_048110	ENSDARG00000034409	Nfu_p_1_048110	ENSG00000117461	PIK3R3	8503
Nfu_g_1_020286	MIER1B	Nfu_p_1_048474	Nfu_t_1_048474	Nfu_c_1_048474	ENSDARG00000001447	Nfu_p_1_048474	ENSG00000198160	MIER1	57708
Nfu_g_1_022369	GAL3ST4	Nfu_p_1_053541	Nfu_t_1_053541	Nfu_c_1_053541	ENSDARG00000079712	Nfu_p_1_053541	ENSG00000197093	GAL3ST4	79690
Nfu_g_1_022446	ZCCHC4	Nfu_p_1_053701	Nfu_t_1_053701	Nfu_c_1_053701	ENSDARG00000018810	Nfu_p_1_053701	ENSG00000168228	ZCCHC4	29063
Nfu_g_1_022450	CR848021.1	Nfu_p_1_053730	Nfu_t_1_053730	Nfu_c_1_053730	ENSDARG00000055223	Nfu_p_1_053730	ENSG00000163995	ABLIM2	84448
Nfu_g_1_022419	BX465854.1	Nfu_p_1_053653	Nfu_t_1_053653	Nfu_c_1_053653	ENSDARG00000055284	Nfu_p_1_053653	ENSG00000196526	AFAP1	60312
Nfu_g_1_022416	ADARB1A	Nfu_p_1_053648	Nfu_t_1_053648	Nfu_c_1_053648	ENSDARG00000003544	Nfu_p_1_053648	ENSG00000197381	ADARB1	104
Nfu_g_1_022410	PRKX	Nfu_p_1_053638	Nfu_t_1_053638	Nfu_c_1_053638	ENSDARG00000060716	Nfu_p_1_053638	ENSG00000183943	PRKX	5613
Nfu_g_1_022430	NLGN4A	Nfu_p_1_053669	Nfu_t_1_053669	Nfu_c_1_053669	ENSDARG00000079455	Nfu_p_1_053669	ENSG00000146938	NLGN4X	57502
Nfu_g_1_022370	RUNX1	Nfu_p_1_053545	Nfu_t_1_053545	Nfu_c_1_053545	ENSDARG00000040261	Nfu_p_1_053545	ENSG00000159216	RUNX1	861
Nfu_g_1_022394	DDRGK1	Nfu_p_1_053616	Nfu_t_1_053616	Nfu_c_1_053616	ENSDARG00000075690	Nfu_p_1_053616	ENSG00000198171	DDRGK1	65992
Nfu_g_1_022390	OLA.13614	Nfu_p_1_053602	Nfu_t_1_053602	Nfu_c_1_053602	ENSDARG00000086557	Nfu_p_1_053602	ENSG00000175455	CCDC14	64770
Nfu_g_1_022365	SNX9A	Nfu_p_1_053530	Nfu_t_1_053530	Nfu_c_1_053530	ENSDARG00000000837	Nfu_p_1_053530	ENSG00000130340	SNX9	51429
Nfu_g_1_022445	LRRFIP1B	Nfu_p_1_053697	Nfu_t_1_053697	Nfu_c_1_053697	ENSDARG00000095170	Nfu_p_1_053697	ENSG00000124831	LRRFIP1	9208
Nfu_g_1_022400	OLA.14447	Nfu_p_1_053624	Nfu_t_1_053624	Nfu_c_1_053624	ENSDARG00000074825	Nfu_p_1_053624	ENSG00000167384	ZNF180	7733
Nfu_g_1_022357	Nfu_g_1_022357	Nfu_p_1_053520	Nfu_t_1_053520	Nfu_c_1_053520	ENSDARG00000008407	Nfu_p_1_053520	ENSG00000000003	TSPAN6	7105
Nfu_g_1_022372	ABI3BP	Nfu_p_1_053553	Nfu_t_1_053553	Nfu_c_1_053553	ENSDARG00000071095	Nfu_p_1_053553	ENSG00000154175	ABI3BP	25890
Nfu_g_1_005563	NHSL1B	Nfu_p_1_013440	Nfu_t_1_013440	Nfu_c_1_013440	ENSDARG00000042627	Nfu_p_1_013440	ENSG00000135540	NHSL1	57224
Nfu_g_1_005554	Nfu_g_1_005554	Nfu_p_1_013416	Nfu_t_1_013416	Nfu_c_1_013416	ENSDARG00000074868	Nfu_p_1_013416	ENSG00000147180	ZNF711	7552
Nfu_g_1_022526	NAB1A	Nfu_p_1_053915	Nfu_t_1_053915	Nfu_c_1_053915	ENSDARG00000040700	Nfu_p_1_053915	ENSG00000138386	NAB1	4664
Nfu_g_1_022491	BZW1A	Nfu_p_1_053845	Nfu_t_1_053845	Nfu_c_1_053845	ENSDARG00000010481	Nfu_p_1_053845	ENSG00000082153	BZW1	9689
Nfu_g_1_022575	KYNU	Nfu_p_1_054025	Nfu_t_1_054025	Nfu_c_1_054025	ENSDARG00000028345	Nfu_p_1_054025	ENSG00000115919	KYNU	8942
Nfu_g_1_022467	KIF5C (1 OF 2)	Nfu_p_1_053786	Nfu_t_1_053786	Nfu_c_1_053786	ENSDARG00000076027	Nfu_p_1_053786	ENSG00000168280	KIF5C	3800
Nfu_g_1_022510	ALOX12	Nfu_p_1_053882	Nfu_t_1_053882	Nfu_c_1_053882	ENSDARG00000069463	Nfu_p_1_053882	ENSG00000108839	ALOX12	239
Nfu_g_1_022565	RBM4.1	Nfu_p_1_054000	Nfu_t_1_054000	Nfu_c_1_054000	ENSDARG00000036386	Nfu_p_1_054000	ENSG00000248643	RBM14-RBM4	100526737
Nfu_g_1_022522	RAP1GDS1	Nfu_p_1_053905	Nfu_t_1_053905	Nfu_c_1_053905	ENSDARG00000073741	Nfu_p_1_053905	ENSG00000138698	RAP1GDS1	5910
Nfu_g_1_022482	H2AFVB	Nfu_p_1_053829	Nfu_t_1_053829	Nfu_c_1_053829	ENSDARG00000042502	Nfu_p_1_053829	ENSG00000164032	H2AFZ	3015
Nfu_g_1_022536	SF1	Nfu_p_1_053941	Nfu_t_1_053941	Nfu_c_1_053941	ENSDARG00000008188	Nfu_p_1_053941	ENSG00000168066	SF1	7536
Nfu_g_1_022572	KIRRELA	Nfu_p_1_054017	Nfu_t_1_054017	Nfu_c_1_054017	ENSDARG00000001634	Nfu_p_1_054017	ENSG00000183853	KIRREL	55243
Nfu_g_1_022469	Nfu_g_1_022469	Nfu_p_1_053800	Nfu_t_1_053800	Nfu_c_1_053800	ENSDARG00000022129	Nfu_p_1_053800	ENSG00000248643	RBM14-RBM4	100526737
Nfu_g_1_022498	COL10A1 (1 OF 2)	Nfu_p_1_053864	Nfu_t_1_053864	Nfu_c_1_053864	ENSDARG00000054753	Nfu_p_1_053864	ENSG00000123500	COL10A1	1300
Nfu_g_1_021014	RBBP5	Nfu_p_1_050293	Nfu_t_1_050293	Nfu_c_1_050293	ENSDARG00000042147	Nfu_p_1_050293	ENSG00000117222	RBBP5	5929
Nfu_g_1_020835	FAM203B	Nfu_p_1_049857	Nfu_t_1_049857	Nfu_c_1_049857	ENSDARG00000035696	Nfu_p_1_049857	ENSG00000235173	HGH1	51236
Nfu_g_1_021695	NOL8	Nfu_p_1_051910	Nfu_t_1_051910	Nfu_c_1_051910	ENSDARG00000044143	Nfu_p_1_051910	ENSG00000198000	NOL8	55035
Nfu_g_1_021007	MANF	Nfu_p_1_050276	Nfu_t_1_050276	Nfu_c_1_050276	ENSDARG00000063177	Nfu_p_1_050276	ENSG00000145050	MANF	7873
Nfu_g_1_020768	RBM15B	Nfu_p_1_049705	Nfu_t_1_049705	Nfu_c_1_049705	ENSDARG00000078966	Nfu_p_1_049705	ENSG00000259956	RBM15B	29890
Nfu_g_1_020911	PCIF1	Nfu_p_1_050039	Nfu_t_1_050039	Nfu_c_1_050039	ENSDARG00000004917	Nfu_p_1_050039	ENSG00000100982	PCIF1	63935
Nfu_g_1_021562	Nfu_g_1_021562	Nfu_p_1_051567	Nfu_t_1_051567	Nfu_c_1_051567	ENSDARG00000011613	Nfu_p_1_051567	ENSG00000131051	RBM39	9584
Nfu_g_1_020909	MKRN2	Nfu_p_1_050036	Nfu_t_1_050036	Nfu_c_1_050036	ENSDARG00000007630	Nfu_p_1_050036	ENSG00000075975	MKRN2	23609
Nfu_g_1_021410	FAM107A (1 OF 2)	Nfu_p_1_051241	Nfu_t_1_051241	Nfu_c_1_051241	ENSDARG00000086300	Nfu_p_1_051241	ENSG00000168309	FAM107A	11170
Nfu_g_1_021703	PIK3C2B	Nfu_p_1_051930	Nfu_t_1_051930	Nfu_c_1_051930	ENSDARG00000086927	Nfu_p_1_051930	ENSG00000133056	PIK3C2B	5287
Nfu_g_1_021557	DDX27	Nfu_p_1_051558	Nfu_t_1_051558	Nfu_c_1_051558	ENSDARG00000091831	Nfu_p_1_051558	ENSG00000124228	DDX27	55661
Nfu_g_1_021710	HP1BP3	Nfu_p_1_051946	Nfu_t_1_051946	Nfu_c_1_051946	ENSDARG00000044669	Nfu_p_1_051946	ENSG00000127483	HP1BP3	50809
Nfu_g_1_021611	EIF4G3	Nfu_p_1_051716	Nfu_t_1_051716	Nfu_c_1_051716	ENSDARG00000074331	Nfu_p_1_051716	ENSG00000075151	EIF4G3	8672
Nfu_g_1_020936	CHD5	Nfu_p_1_050089	Nfu_t_1_050089	Nfu_c_1_050089	ENSDARG00000063535	Nfu_p_1_050089	ENSG00000116254	CHD5	26038
Nfu_g_1_021176	DRAXIN	Nfu_p_1_050679	Nfu_t_1_050679	Nfu_c_1_050679	ENSDARG00000058256	Nfu_p_1_050679	ENSG00000162490	DRAXIN	374946
Nfu_g_1_021675	IP6K2	Nfu_p_1_051869	Nfu_t_1_051869	Nfu_c_1_051869	ENSDARG00000008310	Nfu_p_1_051869	ENSG00000068745	IP6K2	51447
Nfu_g_1_021110	VPRBP (2 OF 2)	Nfu_p_1_050525	Nfu_t_1_050525	Nfu_c_1_050525	ENSDARG00000087418	Nfu_p_1_050525	ENSG00000145041	DCAF1	9730
Nfu_g_1_021084	KCNS1	Nfu_p_1_050464	Nfu_t_1_050464	Nfu_c_1_050464	ENSDARG00000026084	Nfu_p_1_050464	ENSG00000124134	KCNS1	3787
Nfu_g_1_020964	RBM12	Nfu_p_1_050154	Nfu_t_1_050154	Nfu_c_1_050154	ENSDARG00000079717	Nfu_p_1_050154	ENSG00000244462	RBM12	10137
Nfu_g_1_021643	NFS1	Nfu_p_1_051786	Nfu_t_1_051786	Nfu_c_1_051786	ENSDARG00000062237	Nfu_p_1_051786	ENSG00000244005	NFS1	9054
Nfu_g_1_021233	MCM2	Nfu_p_1_050854	Nfu_t_1_050854	Nfu_c_1_050854	ENSDARG00000015911	Nfu_p_1_050854	ENSG00000073111	MCM2	4171
Nfu_g_1_021277	PADI2	Nfu_p_1_050934	Nfu_t_1_050934	Nfu_c_1_050934	ENSDARG00000044167	Nfu_p_1_050934	ENSG00000159339	PADI4	23569
Nfu_g_1_021638	PACSIN1B	Nfu_p_1_051778	Nfu_t_1_051778	Nfu_c_1_051778	ENSDARG00000042128	Nfu_p_1_051778	ENSG00000124507	PACSIN1	29993
Nfu_g_1_020999	FAM116A	Nfu_p_1_050265	Nfu_t_1_050265	Nfu_c_1_050265	ENSDARG00000011605	Nfu_p_1_050265	ENSG00000174839	DENND6A	201627
Nfu_g_1_021692	APPL1	Nfu_p_1_051902	Nfu_t_1_051902	Nfu_c_1_051902	ENSDARG00000060734	Nfu_p_1_051902	ENSG00000157500	APPL1	26060
Nfu_g_1_021391	FP017304.1	Nfu_p_1_051201	Nfu_t_1_051201	Nfu_c_1_051201	ENSDARG00000008473	Nfu_p_1_051201	ENSG00000239388	ASB14	142686
Nfu_g_1_021021	ATP6AP1L (2 OF 2)	Nfu_p_1_050306	Nfu_t_1_050306	Nfu_c_1_050306	ENSDARG00000090963	Nfu_p_1_050306	ENSG00000205464	ATP6AP1L	92270
Nfu_g_1_021351	PSMF1	Nfu_p_1_051129	Nfu_t_1_051129	Nfu_c_1_051129	ENSDARG00000022652	Nfu_p_1_051129	ENSG00000125818	PSMF1	9491
Nfu_g_1_020794	TMCC1 (1 OF 2)	Nfu_p_1_049748	Nfu_t_1_049748	Nfu_c_1_049748	ENSDARG00000060954	Nfu_p_1_049748	ENSG00000172765	TMCC1	23023
Nfu_g_1_020750	DIDO1	Nfu_p_1_049675	Nfu_t_1_049675	Nfu_c_1_049675	ENSDARG00000057940	Nfu_p_1_049675	ENSG00000101191	DIDO1	11083
Nfu_g_1_020919	ITIH4 (3 OF 3)	Nfu_p_1_050056	Nfu_t_1_050056	Nfu_c_1_050056	ENSDARG00000024928	Nfu_p_1_050056	ENSG00000055955	ITIH4	3700
Nfu_g_1_021170	ITIH4 (3 OF 3)	Nfu_p_1_050658	Nfu_t_1_050658	Nfu_c_1_050658	ENSDARG00000024928	Nfu_p_1_050658	ENSG00000055955	ITIH4	3700
Nfu_g_1_021175	RASSF1	Nfu_p_1_050675	Nfu_t_1_050675	Nfu_c_1_050675	ENSDARG00000004840	Nfu_p_1_050675	ENSG00000068028	RASSF1	11186
Nfu_g_1_021461	CACNA2D2 (3 OF 3)	Nfu_p_1_051366	Nfu_t_1_051366	Nfu_c_1_051366	ENSDARG00000078169	Nfu_p_1_051366	ENSG00000007402	CACNA2D2	9254
Nfu_g_1_021168	P4HTM (1 OF 2)	Nfu_p_1_050644	Nfu_t_1_050644	Nfu_c_1_050644	ENSDARG00000075209	Nfu_p_1_050644	ENSG00000178467	P4HTM	54681
Nfu_g_1_021424	C6H1ORF159	Nfu_p_1_051266	Nfu_t_1_051266	Nfu_c_1_051266	ENSDARG00000086336	Nfu_p_1_051266	ENSG00000131591	C1orf159	54991
Nfu_g_1_021696	SRSF3 (2 OF 2)	Nfu_p_1_051911	Nfu_t_1_051911	Nfu_c_1_051911	ENSDARG00000059360	Nfu_p_1_051911	ENSG00000112081	SRSF3	6428
Nfu_g_1_021312	STAU1	Nfu_p_1_051029	Nfu_t_1_051029	Nfu_c_1_051029	ENSDARG00000044182	Nfu_p_1_051029	ENSG00000124214	STAU1	6780
Nfu_g_1_021497	GRM7	Nfu_p_1_051435	Nfu_t_1_051435	Nfu_c_1_051435	ENSDARG00000007195	Nfu_p_1_051435	ENSG00000164082	GRM2	2912
Nfu_g_1_021066	RBM5	Nfu_p_1_050383	Nfu_t_1_050383	Nfu_c_1_050383	ENSDARG00000077400	Nfu_p_1_050383	ENSG00000003756	RBM5	10181
Nfu_g_1_021565	CACNA2D2 (1 OF 2)	Nfu_p_1_051577	Nfu_t_1_051577	Nfu_c_1_051577	ENSDARG00000078169	Nfu_p_1_051577	ENSG00000007402	CACNA2D2	9254
Nfu_g_1_021271	HEMK1	Nfu_p_1_050927	Nfu_t_1_050927	Nfu_c_1_050927	ENSDARG00000078894	Nfu_p_1_050927	ENSG00000114735	HEMK1	51409
Nfu_g_1_021594	BRPF3	Nfu_p_1_051644	Nfu_t_1_051644	Nfu_c_1_051644	ENSDARG00000070513	Nfu_p_1_051644	ENSG00000096070	BRPF3	27154
Nfu_g_1_021555	PLCH2 (2 OF 2)	Nfu_p_1_051555	Nfu_t_1_051555	Nfu_c_1_051555	ENSDARG00000056805	Nfu_p_1_051555	ENSG00000149527	PLCH2	9651
Nfu_g_1_020982	KAZN (3 OF 3)	Nfu_p_1_050207	Nfu_t_1_050207	Nfu_c_1_050207	ENSDARG00000076923	Nfu_p_1_050207	ENSG00000189337	KAZN	23254
Nfu_g_1_020749	SLC6A1 (2 OF 2)	Nfu_p_1_049674	Nfu_t_1_049674	Nfu_c_1_049674	ENSDARG00000039647	Nfu_p_1_049674	ENSG00000157103	SLC6A1	6529
Nfu_g_1_020980	ATP2B2	Nfu_p_1_050199	Nfu_t_1_050199	Nfu_c_1_050199	ENSDARG00000023445	Nfu_p_1_050199	ENSG00000157087	ATP2B2	491
Nfu_g_1_021033	ITGA7	Nfu_p_1_050320	Nfu_t_1_050320	Nfu_c_1_050320	ENSDARG00000042282	Nfu_p_1_050320	ENSG00000135424	ITGA7	3679
Nfu_g_1_020827	PPP1R1C	Nfu_p_1_049846	Nfu_t_1_049846	Nfu_c_1_049846	ENSDARG00000038941	Nfu_p_1_049846	ENSG00000135447	PPP1R1A	5502
Nfu_g_1_021483	SHMT2	Nfu_p_1_051396	Nfu_t_1_051396	Nfu_c_1_051396	ENSDARG00000068724	Nfu_p_1_051396	ENSG00000182199	SHMT2	6472
Nfu_g_1_021608	ARHGAP40	Nfu_p_1_051691	Nfu_t_1_051691	Nfu_c_1_051691	ENSDARG00000074625	Nfu_p_1_051691	ENSG00000124143	ARHGAP40	343578
Nfu_g_1_021610	SLMO2	Nfu_p_1_051700	Nfu_t_1_051700	Nfu_c_1_051700	ENSDARG00000009505	Nfu_p_1_051700	ENSG00000101166	PRELID3B	51012
Nfu_g_1_021347	TUBB1	Nfu_p_1_051123	Nfu_t_1_051123	Nfu_c_1_051123	ENSDARG00000053066	Nfu_p_1_051123	ENSG00000101162	TUBB1	81027
Nfu_g_1_021373	EYA2	Nfu_p_1_051169	Nfu_t_1_051169	Nfu_c_1_051169	ENSDARG00000018984	Nfu_p_1_051169	ENSG00000064655	EYA2	2139
Nfu_g_1_021444	ITCH	Nfu_p_1_051339	Nfu_t_1_051339	Nfu_c_1_051339	ENSDARG00000074903	Nfu_p_1_051339	ENSG00000078747	ITCH	83737
Nfu_g_1_021408	SMARCD1	Nfu_p_1_051239	Nfu_t_1_051239	Nfu_c_1_051239	ENSDARG00000019004	Nfu_p_1_051239	ENSG00000066117	SMARCD1	6602
Nfu_g_1_021529	VAPB	Nfu_p_1_051502	Nfu_t_1_051502	Nfu_c_1_051502	ENSDARG00000070435	Nfu_p_1_051502	ENSG00000124164	VAPB	9217
Nfu_g_1_020969	NCOA5	Nfu_p_1_050163	Nfu_t_1_050163	Nfu_c_1_050163	ENSDARG00000016345	Nfu_p_1_050163	ENSG00000124160	NCOA5	57727
Nfu_g_1_020956	LRIG1	Nfu_p_1_050128	Nfu_t_1_050128	Nfu_c_1_050128	ENSDARG00000075625	Nfu_p_1_050128	ENSG00000144749	LRIG1	26018
Nfu_g_1_021705	WDR1	Nfu_p_1_051932	Nfu_t_1_051932	Nfu_c_1_051932	ENSDARG00000077991	Nfu_p_1_051932	ENSG00000071127	WDR1	9948
Nfu_g_1_021220	PCSK1	Nfu_p_1_050823	Nfu_t_1_050823	Nfu_c_1_050823	ENSDARG00000002600	Nfu_p_1_050823	ENSG00000175426	PCSK1	5122
Nfu_g_1_020904	GLRX	Nfu_p_1_050026	Nfu_t_1_050026	Nfu_c_1_050026	ENSDARG00000028106	Nfu_p_1_050026	ENSG00000023572	GLRX2	51022
Nfu_g_1_021193	RFESD	Nfu_p_1_050719	Nfu_t_1_050719	Nfu_c_1_050719	ENSDARG00000058725	Nfu_p_1_050719	ENSG00000175449	RFESD	317671
Nfu_g_1_021644	TPGS2	Nfu_p_1_051787	Nfu_t_1_051787	Nfu_c_1_051787	ENSDARG00000011926	Nfu_p_1_051787	ENSG00000134779	TPGS2	25941
Nfu_g_1_021683	EVC2	Nfu_p_1_051885	Nfu_t_1_051885	Nfu_c_1_051885	ENSDARG00000017425	Nfu_p_1_051885	ENSG00000173040	EVC2	132884
Nfu_g_1_021350	DLGAP4	Nfu_p_1_051128	Nfu_t_1_051128	Nfu_c_1_051128	ENSDARG00000012823	Nfu_p_1_051128	ENSG00000170579	DLGAP1	9229
Nfu_g_1_021178	CR318593.2	Nfu_p_1_050685	Nfu_t_1_050685	Nfu_c_1_050685	ENSDARG00000077095	Nfu_p_1_050685	ENSG00000163349	HIPK1	204851
Nfu_g_1_021305	MAPK14 (1 OF 2)	Nfu_p_1_051015	Nfu_t_1_051015	Nfu_c_1_051015	ENSDARG00000028721	Nfu_p_1_051015	ENSG00000112062	MAPK14	1432
Nfu_g_1_021151	NEK4	Nfu_p_1_050614	Nfu_t_1_050614	Nfu_c_1_050614	ENSDARG00000040152	Nfu_p_1_050614	ENSG00000114904	NEK4	6787
Nfu_g_1_020944	CR848745.1	Nfu_p_1_050103	Nfu_t_1_050103	Nfu_c_1_050103	ENSDARG00000070601	Nfu_p_1_050103	ENSG00000266094	RASSF5	83593
Nfu_g_1_020880	DYRK3	Nfu_p_1_049969	Nfu_t_1_049969	Nfu_c_1_049969	ENSDARG00000070600	Nfu_p_1_049969	ENSG00000143479	DYRK3	8444
Nfu_g_1_021586	NAB2	Nfu_p_1_051617	Nfu_t_1_051617	Nfu_c_1_051617	ENSDARG00000078076	Nfu_p_1_051617	ENSG00000166886	NAB2	4665
Nfu_g_1_020774	ZNF385A (2 OF 2)	Nfu_p_1_049718	Nfu_t_1_049718	Nfu_c_1_049718	ENSDARG00000009899	Nfu_p_1_049718	ENSG00000161642	ZNF385A	25946
Nfu_g_1_020842	SMARCC2	Nfu_p_1_049878	Nfu_t_1_049878	Nfu_c_1_049878	ENSDARG00000077946	Nfu_p_1_049878	ENSG00000173473	SMARCC1	6599
Nfu_g_1_020882	NR1D4B	Nfu_p_1_049979	Nfu_t_1_049979	Nfu_c_1_049979	ENSDARG00000059370	Nfu_p_1_049979	ENSG00000174738	NR1D2	9975
Nfu_g_1_021577	MARCH9	Nfu_p_1_051601	Nfu_t_1_051601	Nfu_c_1_051601	ENSDARG00000055740	Nfu_p_1_051601	ENSG00000139266	MARCH9	92979
Nfu_g_1_020892	MCRS1	Nfu_p_1_049992	Nfu_t_1_049992	Nfu_c_1_049992	ENSDARG00000020840	Nfu_p_1_049992	ENSG00000187778	MCRS1	10445
Nfu_g_1_021252	PMELA	Nfu_p_1_050891	Nfu_t_1_050891	Nfu_c_1_050891	ENSDARG00000091298	Nfu_p_1_050891	ENSG00000185664	PMEL	6490
Nfu_g_1_020796	ADIPOR1A	Nfu_p_1_049762	Nfu_t_1_049762	Nfu_c_1_049762	ENSDARG00000002912	Nfu_p_1_049762	ENSG00000159346	ADIPOR1	51094
Nfu_g_1_021225	CTSZ	Nfu_p_1_050836	Nfu_t_1_050836	Nfu_c_1_050836	ENSDARG00000043081	Nfu_p_1_050836	ENSG00000101160	CTSZ	1522
Nfu_g_1_021427	NPEPL1	Nfu_p_1_051275	Nfu_t_1_051275	Nfu_c_1_051275	ENSDARG00000012871	Nfu_p_1_051275	ENSG00000215440	NPEPL1	79716
Nfu_g_1_021080	CR450814.1	Nfu_p_1_050457	Nfu_t_1_050457	Nfu_c_1_050457	ENSDARG00000060413	Nfu_p_1_050457	ENSG00000127951	FGL2	10875
Nfu_g_1_021053	IP6K2 (2 OF 2)	Nfu_p_1_050359	Nfu_t_1_050359	Nfu_c_1_050359	ENSDARG00000008310	Nfu_p_1_050359	ENSG00000068745	IP6K2	51447
Nfu_g_1_021624	PBRM1 (1 OF 2)	Nfu_p_1_051746	Nfu_t_1_051746	Nfu_c_1_051746	ENSDARG00000003877	Nfu_p_1_051746	ENSG00000163939	PBRM1	55193
Nfu_g_1_021613	STRIP1	Nfu_p_1_051723	Nfu_t_1_051723	Nfu_c_1_051723	ENSDARG00000074084	Nfu_p_1_051723	ENSG00000143093	STRIP1	85369
Nfu_g_1_020894	CROCC	Nfu_p_1_049995	Nfu_t_1_049995	Nfu_c_1_049995	ENSDARG00000017425	Nfu_p_1_049995	ENSG00000226321	CROCC2	728763
Nfu_g_1_020795	ITPR1	Nfu_p_1_049760	Nfu_t_1_049760	Nfu_c_1_049760	ENSDARG00000074149	Nfu_p_1_049760	ENSG00000150995	ITPR1	3708
Nfu_g_1_021131	PPP4R2B	Nfu_p_1_050561	Nfu_t_1_050561	Nfu_c_1_050561	ENSDARG00000053447	Nfu_p_1_050561	ENSG00000163605	PPP4R2	151987
Nfu_g_1_021453	MON1A	Nfu_p_1_051355	Nfu_t_1_051355	Nfu_c_1_051355	ENSDARG00000078585	Nfu_p_1_051355	ENSG00000164077	MON1A	84315
Nfu_g_1_020752	TRAIP	Nfu_p_1_049677	Nfu_t_1_049677	Nfu_c_1_049677	ENSDARG00000011262	Nfu_p_1_049677	ENSG00000183763	TRAIP	10293
Nfu_g_1_020924	HCFC1B	Nfu_p_1_050061	Nfu_t_1_050061	Nfu_c_1_050061	ENSDARG00000015990	Nfu_p_1_050061	ENSG00000172534	HCFC1	3054
Nfu_g_1_021341	GATA1A	Nfu_p_1_051102	Nfu_t_1_051102	Nfu_c_1_051102	ENSDARG00000013477	Nfu_p_1_051102	ENSG00000102145	GATA1	2623
Nfu_g_1_021398	BCL2L1 (2 OF 2)	Nfu_p_1_051225	Nfu_t_1_051225	Nfu_c_1_051225	ENSDARG00000008434	Nfu_p_1_051225	ENSG00000171552	BCL2L1	598
Nfu_g_1_020991	ZHX3 (2 OF 2)	Nfu_p_1_050233	Nfu_t_1_050233	Nfu_c_1_050233	ENSDARG00000019774	Nfu_p_1_050233	ENSG00000174306	ZHX3	23051
Nfu_g_1_021099	TOP1L	Nfu_p_1_050496	Nfu_t_1_050496	Nfu_c_1_050496	ENSDARG00000070545	Nfu_p_1_050496	ENSG00000198900	TOP1	7150
Nfu_g_1_020875	SULF2	Nfu_p_1_049947	Nfu_t_1_049947	Nfu_c_1_049947	ENSDARG00000018423	Nfu_p_1_049947	ENSG00000196562	SULF2	55959
Nfu_g_1_021133	SULF2	Nfu_p_1_050565	Nfu_t_1_050565	Nfu_c_1_050565	ENSDARG00000018423	Nfu_p_1_050565	ENSG00000196562	SULF2	55959
Nfu_g_1_021185	ID1	Nfu_p_1_050708	Nfu_t_1_050708	Nfu_c_1_050708	ENSDARG00000040764	Nfu_p_1_050708	ENSG00000125968	ID1	3397
Nfu_g_1_021127	NCOA3	Nfu_p_1_050554	Nfu_t_1_050554	Nfu_c_1_050554	ENSDARG00000077404	Nfu_p_1_050554	ENSG00000124151	NCOA3	8202
Nfu_g_1_011188	CASS4	Nfu_p_1_026980	Nfu_t_1_026980	Nfu_c_1_026980	ENSDARG00000006775	Nfu_p_1_026980	ENSG00000087589	CASS4	57091
Nfu_g_1_011191	PDRG1	Nfu_p_1_026988	Nfu_t_1_026988	Nfu_c_1_026988	ENSDARG00000045017	Nfu_p_1_026988	ENSG00000088356	PDRG1	81572
Nfu_g_1_011190	ALDH1L1	Nfu_p_1_026987	Nfu_t_1_026987	Nfu_c_1_026987	ENSDARG00000077004	Nfu_p_1_026987	ENSG00000144908	ALDH1L1	10840
Nfu_g_1_017070	TAL2	Nfu_p_1_040780	Nfu_t_1_040780	Nfu_c_1_040780	ENSDARG00000042041	Nfu_p_1_040780	ENSG00000186051	TAL2	6887
Nfu_g_1_017085	Nfu_g_1_017085	Nfu_p_1_040820	Nfu_t_1_040820	Nfu_c_1_040820	ENSDARG00000086060	Nfu_p_1_040820	ENSG00000154134	ROBO3	64221
Nfu_g_1_017150	BX000468.1	Nfu_p_1_040980	Nfu_t_1_040980	Nfu_c_1_040980	ENSDARG00000037495	Nfu_p_1_040980	ENSG00000185924	RTN4RL1	146760
Nfu_g_1_017208	CABZ01064108.1	Nfu_p_1_041136	Nfu_t_1_041136	Nfu_c_1_041136	ENSDARG00000079484	Nfu_p_1_041136	ENSG00000107147	KCNT1	57582
Nfu_g_1_017181	NF2A	Nfu_p_1_041050	Nfu_t_1_041050	Nfu_c_1_041050	ENSDARG00000020204	Nfu_p_1_041050	ENSG00000186575	NF2	4771
Nfu_g_1_017125	FBXW8	Nfu_p_1_040916	Nfu_t_1_040916	Nfu_c_1_040916	ENSDARG00000079089	Nfu_p_1_040916	ENSG00000174989	FBXW8	26259
Nfu_g_1_017130	KSR2	Nfu_p_1_040924	Nfu_t_1_040924	Nfu_c_1_040924	ENSDARG00000094526	Nfu_p_1_040924	ENSG00000171435	KSR2	283455
Nfu_g_1_017154	COQ5	Nfu_p_1_040991	Nfu_t_1_040991	Nfu_c_1_040991	ENSDARG00000035618	Nfu_p_1_040991	ENSG00000100109	TFIP11	24144
Nfu_g_1_017259	CAMK2B1	Nfu_p_1_041262	Nfu_t_1_041262	Nfu_c_1_041262	ENSDARG00000021065	Nfu_p_1_041262	ENSG00000058404	CAMK2B	816
Nfu_g_1_017056	H2AFVA	Nfu_p_1_040733	Nfu_t_1_040733	Nfu_c_1_040733	ENSDARG00000068820	Nfu_p_1_040733	ENSG00000105968	H2AFV	94239
Nfu_g_1_017026	POMT1	Nfu_p_1_040655	Nfu_t_1_040655	Nfu_c_1_040655	ENSDARG00000067670	Nfu_p_1_040655	ENSG00000130714	POMT1	10585
Nfu_g_1_017188	FAM160B2	Nfu_p_1_041070	Nfu_t_1_041070	Nfu_c_1_041070	ENSDARG00000060029	Nfu_p_1_041070	ENSG00000158863	FAM160B2	64760
Nfu_g_1_017189	SNAPC4	Nfu_p_1_041076	Nfu_t_1_041076	Nfu_c_1_041076	ENSDARG00000067673	Nfu_p_1_041076	ENSG00000165684	SNAPC4	6621
Nfu_g_1_017226	BRD3A	Nfu_p_1_041176	Nfu_t_1_041176	Nfu_c_1_041176	ENSDARG00000006527	Nfu_p_1_041176	ENSG00000169925	BRD3	8019
Nfu_g_1_017246	NACC2 (2 OF 2)	Nfu_p_1_041236	Nfu_t_1_041236	Nfu_c_1_041236	ENSDARG00000077425	Nfu_p_1_041236	ENSG00000148411	NACC2	138151
Nfu_g_1_017230	GRIN1B	Nfu_p_1_041186	Nfu_t_1_041186	Nfu_c_1_041186	ENSDARG00000027828	Nfu_p_1_041186	ENSG00000176884	GRIN1	2902
Nfu_g_1_017234	PRDM12 (2 OF 2)	Nfu_p_1_041198	Nfu_t_1_041198	Nfu_c_1_041198	ENSDARG00000007430	Nfu_p_1_041198	ENSG00000130711	PRDM12	59335
Nfu_g_1_017174	Nfu_g_1_017174	Nfu_p_1_041037	Nfu_t_1_041037	Nfu_c_1_041037	ENSDARG00000074246	Nfu_p_1_041037	ENSG00000119396	RAB14	51552
Nfu_g_1_017101	PIK3R1 (1 OF 2)	Nfu_p_1_040859	Nfu_t_1_040859	Nfu_c_1_040859	ENSDARG00000038524	Nfu_p_1_040859	ENSG00000145675	PIK3R1	5295
Nfu_g_1_017275	LOX (2 OF 2)	Nfu_p_1_041299	Nfu_t_1_041299	Nfu_c_1_041299	ENSDARG00000003259	Nfu_p_1_041299	ENSG00000113083	LOX	4015
Nfu_g_1_017032	DAPK1	Nfu_p_1_040662	Nfu_t_1_040662	Nfu_c_1_040662	ENSDARG00000060093	Nfu_p_1_040662	ENSG00000196730	DAPK1	1612
Nfu_g_1_017170	CTSL	Nfu_p_1_041031	Nfu_t_1_041031	Nfu_c_1_041031	ENSDARG00000007836	Nfu_p_1_041031	ENSG00000136943	CTSV	1515
Nfu_g_1_017298	NPFFR2.1	Nfu_p_1_041366	Nfu_t_1_041366	Nfu_c_1_041366	ENSDARG00000033635	Nfu_p_1_041366	ENSG00000056291	NPFFR2	10886
Nfu_g_1_017240	SLC4A4A	Nfu_p_1_041220	Nfu_t_1_041220	Nfu_c_1_041220	ENSDARG00000013730	Nfu_p_1_041220	ENSG00000080493	SLC4A4	8671
Nfu_g_1_017280	P2RX7	Nfu_p_1_041315	Nfu_t_1_041315	Nfu_c_1_041315	ENSDARG00000042440	Nfu_p_1_041315	ENSG00000089041	P2RX7	5027
Nfu_g_1_017237	SMARCB1 (1 OF 3)	Nfu_p_1_041206	Nfu_t_1_041206	Nfu_c_1_041206	ENSDARG00000033647	Nfu_p_1_041206	ENSG00000099956	SMARCB1	6598
Nfu_g_1_017071	WDFY3	Nfu_p_1_040783	Nfu_t_1_040783	Nfu_c_1_040783	ENSDARG00000078890	Nfu_p_1_040783	ENSG00000163625	WDFY3	23001
Nfu_g_1_017207	SLC25A25A	Nfu_p_1_041128	Nfu_t_1_041128	Nfu_c_1_041128	ENSDARG00000010572	Nfu_p_1_041128	ENSG00000148339	SLC25A25	114789
Nfu_g_1_017292	EI24	Nfu_p_1_041351	Nfu_t_1_041351	Nfu_c_1_041351	ENSDARG00000053840	Nfu_p_1_041351	ENSG00000149547	EI24	9538
Nfu_g_1_017060	MAP6	Nfu_p_1_040743	Nfu_t_1_040743	Nfu_c_1_040743	ENSDARG00000074521	Nfu_p_1_040743	ENSG00000171533	MAP6	4135
Nfu_g_1_017064	INTS2	Nfu_p_1_040761	Nfu_t_1_040761	Nfu_c_1_040761	ENSDARG00000069085	Nfu_p_1_040761	ENSG00000108506	INTS2	57508
Nfu_g_1_017096	NRIP1B	Nfu_p_1_040854	Nfu_t_1_040854	Nfu_c_1_040854	ENSDARG00000068894	Nfu_p_1_040854	ENSG00000180530	NRIP1	8204
Nfu_g_1_005168	DLB	Nfu_p_1_012550	Nfu_t_1_012550	Nfu_c_1_012550	ENSDARG00000004232	Nfu_p_1_012550	ENSG00000198719	DLL1	28514
Nfu_g_1_005395	CAPNS1A	Nfu_p_1_013106	Nfu_t_1_013106	Nfu_c_1_013106	ENSDARG00000035329	Nfu_p_1_013106	ENSG00000256812	CAPNS2	84290
Nfu_g_1_005464	H3F3B.1	Nfu_p_1_013244	Nfu_t_1_013244	Nfu_c_1_013244	ENSDARG00000033009	Nfu_p_1_013244	ENSG00000163041	H3F3A	3020
Nfu_g_1_005460	ARHGAP32 (1 OF 2)	Nfu_p_1_013240	Nfu_t_1_013240	Nfu_c_1_013240	ENSDARG00000074184	Nfu_p_1_013240	ENSG00000134909	ARHGAP32	9743
Nfu_g_1_005309	HSPA8	Nfu_p_1_012904	Nfu_t_1_012904	Nfu_c_1_012904	ENSDARG00000068992	Nfu_p_1_012904	ENSG00000173110	HSPA6	3310
Nfu_g_1_005128	VASP (2 OF 2)	Nfu_p_1_012434	Nfu_t_1_012434	Nfu_c_1_012434	ENSDARG00000017105	Nfu_p_1_012434	ENSG00000125753	VASP	7408
Nfu_g_1_005097	CLTC (3 OF 3)	Nfu_p_1_012359	Nfu_t_1_012359	Nfu_c_1_012359	ENSDARG00000043493	Nfu_p_1_012359	ENSG00000141367	CLTC	1213
Nfu_g_1_005393	FDXACB1	Nfu_p_1_013104	Nfu_t_1_013104	Nfu_c_1_013104	ENSDARG00000095750	Nfu_p_1_013104	ENSG00000255561	FDXACB1	91893
Nfu_g_1_005067	GNG8	Nfu_p_1_012246	Nfu_t_1_012246	Nfu_c_1_012246	ENSDARG00000042970	Nfu_p_1_012246	ENSG00000167414	GNG8	94235
Nfu_g_1_005105	NFRKB	Nfu_p_1_012385	Nfu_t_1_012385	Nfu_c_1_012385	ENSDARG00000091512	Nfu_p_1_012385	ENSG00000170322	NFRKB	4798
Nfu_g_1_005354	PRDX4	Nfu_p_1_012997	Nfu_t_1_012997	Nfu_c_1_012997	ENSDARG00000069013	Nfu_p_1_012997	ENSG00000123131	PRDX4	10549
Nfu_g_1_005122	PAK3	Nfu_p_1_012420	Nfu_t_1_012420	Nfu_c_1_012420	ENSDARG00000042624	Nfu_p_1_012420	ENSG00000077264	PAK3	5063
Nfu_g_1_005314	SIPA1	Nfu_p_1_012918	Nfu_t_1_012918	Nfu_c_1_012918	ENSDARG00000076697	Nfu_p_1_012918	ENSG00000116991	SIPA1L2	57568
Nfu_g_1_005398	SLC12A9	Nfu_p_1_013114	Nfu_t_1_013114	Nfu_c_1_013114	ENSDARG00000060366	Nfu_p_1_013114	ENSG00000146828	SLC12A9	56996
Nfu_g_1_005457	SRRT	Nfu_p_1_013232	Nfu_t_1_013232	Nfu_c_1_013232	ENSDARG00000017762	Nfu_p_1_013232	ENSG00000087087	SRRT	51593
Nfu_g_1_005419	RNF167	Nfu_p_1_013144	Nfu_t_1_013144	Nfu_c_1_013144	ENSDARG00000017636	Nfu_p_1_013144	ENSG00000108523	RNF167	26001
Nfu_g_1_005253	RRM1 (2 OF 2)	Nfu_p_1_012777	Nfu_t_1_012777	Nfu_c_1_012777	ENSDARG00000014017	Nfu_p_1_012777	ENSG00000167325	RRM1	6240
Nfu_g_1_005050	THOC2	Nfu_p_1_012185	Nfu_t_1_012185	Nfu_c_1_012185	ENSDARG00000037503	Nfu_p_1_012185	ENSG00000125676	THOC2	57187
Nfu_g_1_005215	GRIA3A	Nfu_p_1_012673	Nfu_t_1_012673	Nfu_c_1_012673	ENSDARG00000032737	Nfu_p_1_012673	ENSG00000125675	GRIA3	2892
Nfu_g_1_005242	PLP1B	Nfu_p_1_012750	Nfu_t_1_012750	Nfu_c_1_012750	ENSDARG00000011929	Nfu_p_1_012750	ENSG00000123560	PLP1	5354
Nfu_g_1_005244	EPD	Nfu_p_1_012757	Nfu_t_1_012757	Nfu_c_1_012757	ENSDARG00000014745	Nfu_p_1_012757	ENSG00000086289	EPDR1	54749
Nfu_g_1_005274	MYO1C (2 OF 2)	Nfu_p_1_012809	Nfu_t_1_012809	Nfu_c_1_012809	ENSDARG00000020924	Nfu_p_1_012809	ENSG00000197879	MYO1C	4641
Nfu_g_1_005120	ARHGAP35	Nfu_p_1_012417	Nfu_t_1_012417	Nfu_c_1_012417	ENSDARG00000060297	Nfu_p_1_012417	ENSG00000160007	ARHGAP35	2909
Nfu_g_1_005308	Nfu_g_1_005308	Nfu_p_1_012902	Nfu_t_1_012902	Nfu_c_1_012902	ENSDARG00000042236	Nfu_p_1_012902	ENSG00000085224	ATRX	546
Nfu_g_1_005310	C5HXORF57	Nfu_p_1_012905	Nfu_t_1_012905	Nfu_c_1_012905	ENSDARG00000010331	Nfu_p_1_012905	ENSG00000147231	CXorf57	55086
Nfu_g_1_005098	NUFIP2	Nfu_p_1_012361	Nfu_t_1_012361	Nfu_c_1_012361	ENSDARG00000069066	Nfu_p_1_012361	ENSG00000108256	NUFIP2	57532
Nfu_g_1_005326	SEZ6A	Nfu_p_1_012944	Nfu_t_1_012944	Nfu_c_1_012944	ENSDARG00000079414	Nfu_p_1_012944	ENSG00000063015	SEZ6	124925
Nfu_g_1_005044	ROBO1 (3 OF 3)	Nfu_p_1_012174	Nfu_t_1_012174	Nfu_c_1_012174	ENSDARG00000026784	Nfu_p_1_012174	ENSG00000169855	ROBO1	6091
Nfu_g_1_005157	KDM6BB	Nfu_p_1_012516	Nfu_t_1_012516	Nfu_c_1_012516	ENSDARG00000056929	Nfu_p_1_012516	ENSG00000183878	UTY	7404
Nfu_g_1_005366	PPM1E	Nfu_p_1_013043	Nfu_t_1_013043	Nfu_c_1_013043	ENSDARG00000026499	Nfu_p_1_013043	ENSG00000175175	PPM1E	22843
Nfu_g_1_005062	CCDC15	Nfu_p_1_012238	Nfu_t_1_012238	Nfu_c_1_012238	ENSDARG00000067517	Nfu_p_1_012238	ENSG00000149548	CCDC15	80071
Nfu_g_1_005401	POM121	Nfu_p_1_013117	Nfu_t_1_013117	Nfu_c_1_013117	ENSDARG00000055113	Nfu_p_1_013117	ENSG00000158553	POM121L2	94026
Nfu_g_1_005311	ZSWIM7	Nfu_p_1_012908	Nfu_t_1_012908	Nfu_c_1_012908	ENSDARG00000067608	Nfu_p_1_012908	ENSG00000214941	ZSWIM7	125150
Nfu_g_1_005396	ESRRA	Nfu_p_1_013111	Nfu_t_1_013111	Nfu_c_1_013111	ENSDARG00000069266	Nfu_p_1_013111	ENSG00000119715	ESRRB	2103
Nfu_g_1_005172	HSPA4A	Nfu_p_1_012569	Nfu_t_1_012569	Nfu_c_1_012569	ENSDARG00000004754	Nfu_p_1_012569	ENSG00000170606	HSPA4	3308
Nfu_g_1_005479	GRXCR2	Nfu_p_1_013273	Nfu_t_1_013273	Nfu_c_1_013273	ENSDARG00000053692	Nfu_p_1_013273	ENSG00000204928	GRXCR2	643226
Nfu_g_1_005155	CABZ01034707.1	Nfu_p_1_012511	Nfu_t_1_012511	Nfu_c_1_012511	ENSDARG00000089134	Nfu_p_1_012511	ENSG00000113739	STC2	8614
Nfu_g_1_005259	PCYOX1L	Nfu_p_1_012789	Nfu_t_1_012789	Nfu_c_1_012789	ENSDARG00000024037	Nfu_p_1_012789	ENSG00000145882	PCYOX1L	78991
Nfu_g_1_005088	CLINT1 (1 OF 2)	Nfu_p_1_012333	Nfu_t_1_012333	Nfu_c_1_012333	ENSDARG00000025535	Nfu_p_1_012333	ENSG00000113282	CLINT1	9685
Nfu_g_1_005170	SH3PXD2B	Nfu_p_1_012559	Nfu_t_1_012559	Nfu_c_1_012559	ENSDARG00000021377	Nfu_p_1_012559	ENSG00000174705	SH3PXD2B	285590
Nfu_g_1_005131	STK32A	Nfu_p_1_012440	Nfu_t_1_012440	Nfu_c_1_012440	ENSDARG00000079499	Nfu_p_1_012440	ENSG00000169302	STK32A	202374
Nfu_g_1_005080	DPYSL3	Nfu_p_1_012312	Nfu_t_1_012312	Nfu_c_1_012312	ENSDARG00000002587	Nfu_p_1_012312	ENSG00000113657	DPYSL3	1809
Nfu_g_1_022322	TAOK1 (1 OF 2)	Nfu_p_1_053456	Nfu_t_1_053456	Nfu_c_1_053456	ENSDARG00000069603	Nfu_p_1_053456	ENSG00000160551	TAOK1	57551
Nfu_g_1_022280	WBSCR27	Nfu_p_1_053344	Nfu_t_1_053344	Nfu_c_1_053344	ENSDARG00000069507	Nfu_p_1_053344	ENSG00000165171	WBSCR27	155368
Nfu_g_1_022277	MNTB	Nfu_p_1_053341	Nfu_t_1_053341	Nfu_c_1_053341	ENSDARG00000073988	Nfu_p_1_053341	ENSG00000070444	MNT	4335
Nfu_g_1_022134	UNC119B	Nfu_p_1_052994	Nfu_t_1_052994	Nfu_c_1_052994	ENSDARG00000044362	Nfu_p_1_052994	ENSG00000109103	UNC119	9094
Nfu_g_1_022183	ASL	Nfu_p_1_053120	Nfu_t_1_053120	Nfu_c_1_053120	ENSDARG00000033361	Nfu_p_1_053120	ENSG00000126522	ASL	435
Nfu_g_1_022316	STARD13A	Nfu_p_1_053435	Nfu_t_1_053435	Nfu_c_1_053435	ENSDARG00000079542	Nfu_p_1_053435	ENSG00000133121	STARD13	90627
Nfu_g_1_022217	RFC3	Nfu_p_1_053192	Nfu_t_1_053192	Nfu_c_1_053192	ENSDARG00000055969	Nfu_p_1_053192	ENSG00000133119	RFC3	5983
Nfu_g_1_022124	HMGB1A	Nfu_p_1_052967	Nfu_t_1_052967	Nfu_c_1_052967	ENSDARG00000079772	Nfu_p_1_052967	ENSG00000189403	HMGB1	3146
Nfu_g_1_022297	TRPC4 (2 OF 2)	Nfu_p_1_053382	Nfu_t_1_053382	Nfu_c_1_053382	ENSDARG00000062183	Nfu_p_1_053382	ENSG00000133107	TRPC4	7223
Nfu_g_1_022204	DCHS1B	Nfu_p_1_053176	Nfu_t_1_053176	Nfu_c_1_053176	ENSDARG00000079850	Nfu_p_1_053176	ENSG00000166341	DCHS1	8642
Nfu_g_1_022320	SLC46A3 (1 OF 2)	Nfu_p_1_053440	Nfu_t_1_053440	Nfu_c_1_053440	ENSDARG00000079933	Nfu_p_1_053440	ENSG00000139508	SLC46A3	283537
Nfu_g_1_022247	C10H21ORF59	Nfu_p_1_053290	Nfu_t_1_053290	Nfu_c_1_053290	ENSDARG00000035332	Nfu_p_1_053290	ENSG00000159079	C21orf59	56683
Nfu_g_1_022296	HUNK	Nfu_p_1_053381	Nfu_t_1_053381	Nfu_c_1_053381	ENSDARG00000091317	Nfu_p_1_053381	ENSG00000142149	HUNK	30811
Nfu_g_1_022105	CHORDC1 (1 OF 2)	Nfu_p_1_052889	Nfu_t_1_052889	Nfu_c_1_052889	ENSDARG00000017067	Nfu_p_1_052889	ENSG00000110172	CHORDC1	26973
Nfu_g_1_022306	VGF	Nfu_p_1_053410	Nfu_t_1_053410	Nfu_c_1_053410	ENSDARG00000091371	Nfu_p_1_053410	ENSG00000128564	VGF	7425
Nfu_g_1_022230	YWHAG1	Nfu_p_1_053240	Nfu_t_1_053240	Nfu_c_1_053240	ENSDARG00000067626	Nfu_p_1_053240	ENSG00000170027	YWHAG	7532
Nfu_g_1_022146	ERAL1	Nfu_p_1_053027	Nfu_t_1_053027	Nfu_c_1_053027	ENSDARG00000059887	Nfu_p_1_053027	ENSG00000132591	ERAL1	26284
Nfu_g_1_022252	HEPACAM (2 OF 2)	Nfu_p_1_053296	Nfu_t_1_053296	Nfu_c_1_053296	ENSDARG00000077945	Nfu_p_1_053296	ENSG00000165478	HEPACAM	220296
Nfu_g_1_015706	GEMIN5	Nfu_p_1_037701	Nfu_t_1_037701	Nfu_c_1_037701	ENSDARG00000079257	Nfu_p_1_037701	ENSG00000082516	GEMIN5	25929
Nfu_g_1_015705	FAM114A2	Nfu_p_1_037700	Nfu_t_1_037700	Nfu_c_1_037700	ENSDARG00000079508	Nfu_p_1_037700	ENSG00000055147	FAM114A2	10827
Nfu_g_1_015707	GRIA1B	Nfu_p_1_037706	Nfu_t_1_037706	Nfu_c_1_037706	ENSDARG00000032714	Nfu_p_1_037706	ENSG00000155511	GRIA1	2890
Nfu_g_1_012256	CLIP2	Nfu_p_1_029680	Nfu_t_1_029680	Nfu_c_1_029680	ENSDARG00000059596	Nfu_p_1_029680	ENSG00000106665	CLIP2	7461
Nfu_g_1_012243	LIG3	Nfu_p_1_029631	Nfu_t_1_029631	Nfu_c_1_029631	ENSDARG00000052553	Nfu_p_1_029631	ENSG00000005156	LIG3	3980
Nfu_g_1_012250	C10H11ORF30	Nfu_p_1_029652	Nfu_t_1_029652	Nfu_c_1_029652	ENSDARG00000059059	Nfu_p_1_029652	ENSG00000158636	EMSY	56946
Nfu_g_1_012245	FOXRED1	Nfu_p_1_029637	Nfu_t_1_029637	Nfu_c_1_029637	ENSDARG00000060790	Nfu_p_1_029637	ENSG00000110074	FOXRED1	55572
Nfu_g_1_012255	MYO7AB	Nfu_p_1_029678	Nfu_t_1_029678	Nfu_c_1_029678	ENSDARG00000061937	Nfu_p_1_029678	ENSG00000137474	MYO7A	4647
Nfu_g_1_006081	RNASEK-C17ORF49	Nfu_p_1_014718	Nfu_t_1_014718	Nfu_c_1_014718	ENSDARG00000015161	Nfu_p_1_014718	ENSG00000161939	RNASEK-C17orf49	100529209
Nfu_g_1_006130	CAPN5B	Nfu_p_1_014816	Nfu_t_1_014816	Nfu_c_1_014816	ENSDARG00000069748	Nfu_p_1_014816	ENSG00000149260	CAPN5	726
Nfu_g_1_006078	SLC35F2	Nfu_p_1_014705	Nfu_t_1_014705	Nfu_c_1_014705	ENSDARG00000069745	Nfu_p_1_014705	ENSG00000110660	SLC35F2	54733
Nfu_g_1_006135	OLA.11772	Nfu_p_1_014827	Nfu_t_1_014827	Nfu_c_1_014827	ENSDARG00000087495	Nfu_p_1_014827	ENSG00000036672	USP2	9099
Nfu_g_1_000954	KLHL30	Nfu_p_1_002322	Nfu_t_1_002322	Nfu_c_1_002322	ENSDARG00000076094	Nfu_p_1_002322	ENSG00000168427	KLHL30	377007
Nfu_g_1_001012	AATF	Nfu_p_1_002472	Nfu_t_1_002472	Nfu_c_1_002472	ENSDARG00000025467	Nfu_p_1_002472	ENSG00000275700	AATF	26574
Nfu_g_1_000902	KDM4A (1 OF 2)	Nfu_p_1_002209	Nfu_t_1_002209	Nfu_c_1_002209	ENSDARG00000018782	Nfu_p_1_002209	ENSG00000066135	KDM4A	9682
Nfu_g_1_000945	KCTD15B	Nfu_p_1_002292	Nfu_t_1_002292	Nfu_c_1_002292	ENSDARG00000074056	Nfu_p_1_002292	ENSG00000134504	KCTD1	284252
Nfu_g_1_000800	LMNB2	Nfu_p_1_001974	Nfu_t_1_001974	Nfu_c_1_001974	ENSDARG00000009933	Nfu_p_1_001974	ENSG00000176619	LMNB2	84823
Nfu_g_1_001007	TRAPPC8	Nfu_p_1_002450	Nfu_t_1_002450	Nfu_c_1_002450	ENSDARG00000038866	Nfu_p_1_002450	ENSG00000153339	TRAPPC8	22878
Nfu_g_1_000823	NPLOC4	Nfu_p_1_002021	Nfu_t_1_002021	Nfu_c_1_002021	ENSDARG00000071393	Nfu_p_1_002021	ENSG00000182446	NPLOC4	55666
Nfu_g_1_000817	BAIAP2 (2 OF 2)	Nfu_p_1_002013	Nfu_t_1_002013	Nfu_c_1_002013	ENSDARG00000060587	Nfu_p_1_002013	ENSG00000175866	BAIAP2	10458
Nfu_g_1_000989	GRID1 (1 OF 2)	Nfu_p_1_002416	Nfu_t_1_002416	Nfu_c_1_002416	ENSDARG00000074583	Nfu_p_1_002416	ENSG00000182771	GRID1	2894
Nfu_g_1_000838	C12H10ORF88	Nfu_p_1_002067	Nfu_t_1_002067	Nfu_c_1_002067	ENSDARG00000089828	Nfu_p_1_002067	ENSG00000119965	C10orf88	80007
Nfu_g_1_000883	HEATR1	Nfu_p_1_002165	Nfu_t_1_002165	Nfu_c_1_002165	ENSDARG00000020671	Nfu_p_1_002165	ENSG00000119285	HEATR1	55127
Nfu_g_1_000773	PHYHIPLA	Nfu_p_1_001891	Nfu_t_1_001891	Nfu_c_1_001891	ENSDARG00000070498	Nfu_p_1_001891	ENSG00000165443	PHYHIPL	84457
Nfu_g_1_001006	BBS1	Nfu_p_1_002447	Nfu_t_1_002447	Nfu_c_1_002447	ENSDARG00000075169	Nfu_p_1_002447	ENSG00000174483	BBS1	582
Nfu_g_1_000792	SYDE1	Nfu_p_1_001935	Nfu_t_1_001935	Nfu_c_1_001935	ENSDARG00000077440	Nfu_p_1_001935	ENSG00000105137	SYDE1	85360
Nfu_g_1_000947	Nfu_g_1_000947	Nfu_p_1_002296	Nfu_t_1_002296	Nfu_c_1_002296	ENSDARG00000014554	Nfu_p_1_002296	ENSG00000119938	PPP1R3C	5507
Nfu_g_1_000834	DPYSL4	Nfu_p_1_002054	Nfu_t_1_002054	Nfu_c_1_002054	ENSDARG00000057316	Nfu_p_1_002054	ENSG00000151640	DPYSL4	10570
Nfu_g_1_001023	ARMC7	Nfu_p_1_002500	Nfu_t_1_002500	Nfu_c_1_002500	ENSDARG00000061197	Nfu_p_1_002500	ENSG00000125449	ARMC7	79637
Nfu_g_1_000874	NDEL1A	Nfu_p_1_002134	Nfu_t_1_002134	Nfu_c_1_002134	ENSDARG00000010953	Nfu_p_1_002134	ENSG00000166579	NDEL1	81565
Nfu_g_1_000939	ARHGAP44 (2 OF 2)	Nfu_p_1_002275	Nfu_t_1_002275	Nfu_c_1_002275	ENSDARG00000010433	Nfu_p_1_002275	ENSG00000006740	ARHGAP44	9912
Nfu_g_1_000909	AL929039.2	Nfu_p_1_002223	Nfu_t_1_002223	Nfu_c_1_002223	ENSDARG00000074688	Nfu_p_1_002223	ENSG00000156860	FBRS	64319
Nfu_g_1_000837	MSL1 (1 OF 2)	Nfu_p_1_002066	Nfu_t_1_002066	Nfu_c_1_002066	ENSDARG00000074734	Nfu_p_1_002066	ENSG00000188895	MSL1	339287
Nfu_g_1_000915	SNF8	Nfu_p_1_002230	Nfu_t_1_002230	Nfu_c_1_002230	ENSDARG00000058076	Nfu_p_1_002230	ENSG00000159210	SNF8	11267
Nfu_g_1_000930	CBX1B	Nfu_p_1_002259	Nfu_t_1_002259	Nfu_c_1_002259	ENSDARG00000054442	Nfu_p_1_002259	ENSG00000108468	CBX1	10951
Nfu_g_1_022793	TBKBP1	Nfu_p_1_054505	Nfu_t_1_054505	Nfu_c_1_054505	ENSDARG00000061473	Nfu_p_1_054505	ENSG00000198933	TBKBP1	9755
Nfu_g_1_023437	CDK5R1B	Nfu_p_1_056267	Nfu_t_1_056267	Nfu_c_1_056267	ENSDARG00000045087	Nfu_p_1_056267	ENSG00000176749	CDK5R1	8851
Nfu_g_1_023288	NBR1	Nfu_p_1_055918	Nfu_t_1_055918	Nfu_c_1_055918	ENSDARG00000077297	Nfu_p_1_055918	ENSG00000188554	NBR1	4077
Nfu_g_1_023223	BX000438.1	Nfu_p_1_055740	Nfu_t_1_055740	Nfu_c_1_055740	ENSDARG00000012982	Nfu_p_1_055740	ENSG00000196712	NF1	4763
Nfu_g_1_023452	G6PC3	Nfu_p_1_056293	Nfu_t_1_056293	Nfu_c_1_056293	ENSDARG00000020371	Nfu_p_1_056293	ENSG00000141349	G6PC3	92579
Nfu_g_1_023149	COL1A1B	Nfu_p_1_055598	Nfu_t_1_055598	Nfu_c_1_055598	ENSDARG00000035809	Nfu_p_1_055598	ENSG00000164692	COL1A2	1278
Nfu_g_1_022840	LRRC59	Nfu_p_1_054638	Nfu_t_1_054638	Nfu_c_1_054638	ENSDARG00000071426	Nfu_p_1_054638	ENSG00000108829	LRRC59	55379
Nfu_g_1_023328	TIMP2A	Nfu_p_1_055999	Nfu_t_1_055999	Nfu_c_1_055999	ENSDARG00000061226	Nfu_p_1_055999	ENSG00000035862	TIMP2	7077
Nfu_g_1_023405	CDR2 (2 OF 2)	Nfu_p_1_056181	Nfu_t_1_056181	Nfu_c_1_056181	ENSDARG00000035952	Nfu_p_1_056181	ENSG00000140743	CDR2	1039
Nfu_g_1_022943	SEC24C	Nfu_p_1_055066	Nfu_t_1_055066	Nfu_c_1_055066	ENSDARG00000060575	Nfu_p_1_055066	ENSG00000150961	SEC24D	9871
Nfu_g_1_023262	Nfu_g_1_023262	Nfu_p_1_055852	Nfu_t_1_055852	Nfu_c_1_055852	ENSDARG00000008697	Nfu_p_1_055852	ENSG00000116016	EPAS1	2034
Nfu_g_1_023361	PIGF	Nfu_p_1_056088	Nfu_t_1_056088	Nfu_c_1_056088	ENSDARG00000032780	Nfu_p_1_056088	ENSG00000151665	PIGF	5281
Nfu_g_1_023356	FBXO11A	Nfu_p_1_056073	Nfu_t_1_056073	Nfu_c_1_056073	ENSDARG00000059973	Nfu_p_1_056073	ENSG00000138081	FBXO11	80204
Nfu_g_1_023260	HPDL	Nfu_p_1_055849	Nfu_t_1_055849	Nfu_c_1_055849	ENSDARG00000079720	Nfu_p_1_055849	ENSG00000186603	HPDL	84842
Nfu_g_1_022799	OAT	Nfu_p_1_054518	Nfu_t_1_054518	Nfu_c_1_054518	ENSDARG00000078425	Nfu_p_1_054518	ENSG00000065154	OAT	4942
Nfu_g_1_023210	SCD	Nfu_p_1_055713	Nfu_t_1_055713	Nfu_c_1_055713	ENSDARG00000033662	Nfu_p_1_055713	ENSG00000188917	TRMT2B	79979
Nfu_g_1_023267	PALD1B	Nfu_p_1_055864	Nfu_t_1_055864	Nfu_c_1_055864	ENSDARG00000039352	Nfu_p_1_055864	ENSG00000107719	PALD1	27143
Nfu_g_1_023189	POLR3A	Nfu_p_1_055679	Nfu_t_1_055679	Nfu_c_1_055679	ENSDARG00000071269	Nfu_p_1_055679	ENSG00000148606	POLR3A	11128
Nfu_g_1_023004	ANXA11B	Nfu_p_1_055220	Nfu_t_1_055220	Nfu_c_1_055220	ENSDARG00000002632	Nfu_p_1_055220	ENSG00000122359	ANXA11	311
Nfu_g_1_023140	KCNMA1 (2 OF 2)	Nfu_p_1_055577	Nfu_t_1_055577	Nfu_c_1_055577	ENSDARG00000079840	Nfu_p_1_055577	ENSG00000156113	KCNMA1	3778
Nfu_g_1_023133	NT5C3B (2 OF 2)	Nfu_p_1_055539	Nfu_t_1_055539	Nfu_c_1_055539	ENSDARG00000058597	Nfu_p_1_055539	ENSG00000141698	NT5C3B	115024
Nfu_g_1_022905	FKBP10B	Nfu_p_1_054960	Nfu_t_1_054960	Nfu_c_1_054960	ENSDARG00000045129	Nfu_p_1_054960	ENSG00000141756	FKBP10	60681
Nfu_g_1_023222	VAT1 (2 OF 2)	Nfu_p_1_055739	Nfu_t_1_055739	Nfu_c_1_055739	ENSDARG00000056481	Nfu_p_1_055739	ENSG00000108828	VAT1	10493
Nfu_g_1_022868	BECN1	Nfu_p_1_054694	Nfu_t_1_054694	Nfu_c_1_054694	ENSDARG00000079128	Nfu_p_1_054694	ENSG00000126581	BECN1	8678
Nfu_g_1_023010	MPP3 (2 OF 2)	Nfu_p_1_055245	Nfu_t_1_055245	Nfu_c_1_055245	ENSDARG00000062667	Nfu_p_1_055245	ENSG00000161647	MPP3	4356
Nfu_g_1_023101	SMARCD2	Nfu_p_1_055473	Nfu_t_1_055473	Nfu_c_1_055473	ENSDARG00000088877	Nfu_p_1_055473	ENSG00000108604	SMARCD2	6603
Nfu_g_1_023185	SPOP	Nfu_p_1_055674	Nfu_t_1_055674	Nfu_c_1_055674	ENSDARG00000038215	Nfu_p_1_055674	ENSG00000121067	SPOP	8405
Nfu_g_1_023332	TCTN3	Nfu_p_1_056008	Nfu_t_1_056008	Nfu_c_1_056008	ENSDARG00000078447	Nfu_p_1_056008	ENSG00000204852	TCTN1	79600
Nfu_g_1_023311	ATXN2L	Nfu_p_1_055966	Nfu_t_1_055966	Nfu_c_1_055966	ENSDARG00000011597	Nfu_p_1_055966	ENSG00000204842	ATXN2	6311
Nfu_g_1_023426	MAZ (1 OF 2)	Nfu_p_1_056251	Nfu_t_1_056251	Nfu_c_1_056251	ENSDARG00000063555	Nfu_p_1_056251	ENSG00000136451	VEZF1	7716
Nfu_g_1_022822	TAOK2 (1 OF 3)	Nfu_p_1_054581	Nfu_t_1_054581	Nfu_c_1_054581	ENSDARG00000079261	Nfu_p_1_054581	ENSG00000160551	TAOK1	57551
Nfu_g_1_023397	KCNC3B	Nfu_p_1_056164	Nfu_t_1_056164	Nfu_c_1_056164	ENSDARG00000037933	Nfu_p_1_056164	ENSG00000166006	KCNC2	3747
Nfu_g_1_022800	COG7	Nfu_p_1_054523	Nfu_t_1_054523	Nfu_c_1_054523	ENSDARG00000061372	Nfu_p_1_054523	ENSG00000168434	COG7	91949
Nfu_g_1_023236	CU929145.4	Nfu_p_1_055790	Nfu_t_1_055790	Nfu_c_1_055790	ENSDARG00000077737	Nfu_p_1_055790	ENSG00000162032	SPSB3	90864
Nfu_g_1_023266	UBE2I2	Nfu_p_1_055863	Nfu_t_1_055863	Nfu_c_1_055863	ENSDARG00000052649	Nfu_p_1_055863	ENSG00000103275	UBE2I	7329
Nfu_g_1_023278	GNPTG	Nfu_p_1_055883	Nfu_t_1_055883	Nfu_c_1_055883	ENSDARG00000038566	Nfu_p_1_055883	ENSG00000090581	GNPTG	84572
Nfu_g_1_022942	H1F0	Nfu_p_1_055062	Nfu_t_1_055062	Nfu_c_1_055062	ENSDARG00000038559	Nfu_p_1_055062	ENSG00000189060	H1F0	3005
Nfu_g_1_023439	TELO2	Nfu_p_1_056269	Nfu_t_1_056269	Nfu_c_1_056269	ENSDARG00000000830	Nfu_p_1_056269	ENSG00000100726	TELO2	9894
Nfu_g_1_023161	PER2 (1 OF 2)	Nfu_p_1_055617	Nfu_t_1_055617	Nfu_c_1_055617	ENSDARG00000034503	Nfu_p_1_055617	ENSG00000132326	PER2	8864
Nfu_g_1_022851	ITFG3	Nfu_p_1_054656	Nfu_t_1_054656	Nfu_c_1_054656	ENSDARG00000071449	Nfu_p_1_054656	ENSG00000167930	FAM234A	83986
Nfu_g_1_022815	COX6B1	Nfu_p_1_054573	Nfu_t_1_054573	Nfu_c_1_054573	ENSDARG00000045230	Nfu_p_1_054573	ENSG00000126267	COX6B1	1340
Nfu_g_1_022790	KIAA0556	Nfu_p_1_054501	Nfu_t_1_054501	Nfu_c_1_054501	ENSDARG00000092882	Nfu_p_1_054501	ENSG00000047578	KIAA0556	23247
Nfu_g_1_023172	MED24	Nfu_p_1_055646	Nfu_t_1_055646	Nfu_c_1_055646	ENSDARG00000032459	Nfu_p_1_055646	ENSG00000008838	MED24	9862
Nfu_g_1_023110	MPP2B	Nfu_p_1_055492	Nfu_t_1_055492	Nfu_c_1_055492	ENSDARG00000010957	Nfu_p_1_055492	ENSG00000108852	MPP2	4355
Nfu_g_1_022960	ARHGAP17A	Nfu_p_1_055115	Nfu_t_1_055115	Nfu_c_1_055115	ENSDARG00000020488	Nfu_p_1_055115	ENSG00000140750	ARHGAP17	55114
Nfu_g_1_023166	GID4 (1 OF 2)	Nfu_p_1_055628	Nfu_t_1_055628	Nfu_c_1_055628	ENSDARG00000079482	Nfu_p_1_055628	ENSG00000141034	GID4	79018
Nfu_g_1_022853	TOM1L2	Nfu_p_1_054664	Nfu_t_1_054664	Nfu_c_1_054664	ENSDARG00000009217	Nfu_p_1_054664	ENSG00000175662	TOM1L2	146691
Nfu_g_1_023253	PMS2	Nfu_p_1_055828	Nfu_t_1_055828	Nfu_c_1_055828	ENSDARG00000075672	Nfu_p_1_055828	ENSG00000122512	PMS2	5395
Nfu_g_1_023229	RAC1 (2 OF 5)	Nfu_p_1_055754	Nfu_t_1_055754	Nfu_c_1_055754	ENSDARG00000074849	Nfu_p_1_055754	ENSG00000136238	RAC1	5879
Nfu_g_1_023451	UQCRC2B	Nfu_p_1_056292	Nfu_t_1_056292	Nfu_c_1_056292	ENSDARG00000071691	Nfu_p_1_056292	ENSG00000140740	UQCRC2	7385
Nfu_g_1_023410	TEFA	Nfu_p_1_056192	Nfu_t_1_056192	Nfu_c_1_056192	ENSDARG00000039117	Nfu_p_1_056192	ENSG00000108924	HLF	3131
Nfu_g_1_022968	CDC42EP1 (1 OF 2)	Nfu_p_1_055140	Nfu_t_1_055140	Nfu_c_1_055140	ENSDARG00000079549	Nfu_p_1_055140	ENSG00000179604	CDC42EP4	23580
Nfu_g_1_023279	CSNK1E (1 OF 2)	Nfu_p_1_055891	Nfu_t_1_055891	Nfu_c_1_055891	ENSDARG00000045150	Nfu_p_1_055891	ENSG00000141551	CSNK1D	1453
Nfu_g_1_023174	ERCC4	Nfu_p_1_055655	Nfu_t_1_055655	Nfu_c_1_055655	ENSDARG00000014161	Nfu_p_1_055655	ENSG00000175595	ERCC4	2072
Nfu_g_1_022898	NT5C	Nfu_p_1_054938	Nfu_t_1_054938	Nfu_c_1_054938		Nfu_p_1_054938	ENSG00000205309	NT5M	56953
Nfu_g_1_022981	CABZ01073118.1	Nfu_p_1_055163	Nfu_t_1_055163	Nfu_c_1_055163	ENSDARG00000074531	Nfu_p_1_055163	ENSG00000008294	SPAG9	9043
Nfu_g_1_018086	MGAT4C (1 OF 2)	Nfu_p_1_043264	Nfu_t_1_043264	Nfu_c_1_043264	ENSDARG00000041791	Nfu_p_1_043264	ENSG00000182050	MGAT4C	25834
Nfu_g_1_018147	TDG	Nfu_p_1_043437	Nfu_t_1_043437	Nfu_c_1_043437	ENSDARG00000013004	Nfu_p_1_043437	ENSG00000139372	TDG	6996
Nfu_g_1_018084	TDG (2 OF 2)	Nfu_p_1_043252	Nfu_t_1_043252	Nfu_c_1_043252	ENSDARG00000086450	Nfu_p_1_043252	ENSG00000139372	TDG	6996
Nfu_g_1_018107	HSD17B12A	Nfu_p_1_043319	Nfu_t_1_043319	Nfu_c_1_043319	ENSDARG00000015709	Nfu_p_1_043319	ENSG00000149084	HSD17B12	51144
Nfu_g_1_018125	CKMT1	Nfu_p_1_043392	Nfu_t_1_043392	Nfu_c_1_043392	ENSDARG00000016598	Nfu_p_1_043392	ENSG00000237289	CKMT1B	1159
Nfu_g_1_018097	MFGE8 (1 OF 2)	Nfu_p_1_043296	Nfu_t_1_043296	Nfu_c_1_043296	ENSDARG00000045803	Nfu_p_1_043296	ENSG00000140545	MFGE8	4240
Nfu_g_1_018090	SPG11	Nfu_p_1_043279	Nfu_t_1_043279	Nfu_c_1_043279	ENSDARG00000045968	Nfu_p_1_043279	ENSG00000104133	SPG11	80208
Nfu_g_1_018143	C25H7ORF60	Nfu_p_1_043433	Nfu_t_1_043433	Nfu_c_1_043433	ENSDARG00000062181	Nfu_p_1_043433	ENSG00000164603	BMT2	154743
Nfu_g_1_006841	TRIM66	Nfu_p_1_016485	Nfu_t_1_016485	Nfu_c_1_016485	ENSDARG00000054332	Nfu_p_1_016485	ENSG00000166436	TRIM66	9866
Nfu_g_1_003532	WNT7BB	Nfu_p_1_008746	Nfu_t_1_008746	Nfu_c_1_008746	ENSDARG00000071107	Nfu_p_1_008746	ENSG00000188064	WNT7B	7477
Nfu_g_1_003502	SRPK2	Nfu_p_1_008684	Nfu_t_1_008684	Nfu_c_1_008684	ENSDARG00000031560	Nfu_p_1_008684	ENSG00000096063	SRPK1	6732
Nfu_g_1_003511	PUS7	Nfu_p_1_008703	Nfu_t_1_008703	Nfu_c_1_008703	ENSDARG00000031774	Nfu_p_1_008703	ENSG00000091127	PUS7	54517
Nfu_g_1_003515	NAT10	Nfu_p_1_008714	Nfu_t_1_008714	Nfu_c_1_008714	ENSDARG00000054259	Nfu_p_1_008714	ENSG00000135372	NAT10	55226
Nfu_g_1_003503	CELF2 (2 OF 2)	Nfu_p_1_008688	Nfu_t_1_008688	Nfu_c_1_008688	ENSDARG00000002131	Nfu_p_1_008688	ENSG00000048740	CELF2	10659
Nfu_g_1_003519	TAF3	Nfu_p_1_008721	Nfu_t_1_008721	Nfu_c_1_008721	ENSDARG00000045513	Nfu_p_1_008721	ENSG00000165632	TAF3	83860
Nfu_g_1_003512	SLC35B4	Nfu_p_1_008705	Nfu_t_1_008705	Nfu_c_1_008705	ENSDARG00000071087	Nfu_p_1_008705	ENSG00000205060	SLC35B4	84912
Nfu_g_1_008613	CAPRIN1 (1 OF 2)	Nfu_p_1_020879	Nfu_t_1_020879	Nfu_c_1_020879	ENSDARG00000054272	Nfu_p_1_020879	ENSG00000135387	CAPRIN1	4076
Nfu_g_1_008501	PRKAR2B	Nfu_p_1_020540	Nfu_t_1_020540	Nfu_c_1_020540	ENSDARG00000036446	Nfu_p_1_020540	ENSG00000005249	PRKAR2B	5577
Nfu_g_1_008273	HBP1 (1 OF 2)	Nfu_p_1_019917	Nfu_t_1_019917	Nfu_c_1_019917	ENSDARG00000028517	Nfu_p_1_019917	ENSG00000105856	HBP1	26959
Nfu_g_1_008556	CABZ01038928.1	Nfu_p_1_020692	Nfu_t_1_020692	Nfu_c_1_020692	ENSDARG00000088119	Nfu_p_1_020692	ENSG00000140284	SLC27A2	11001
Nfu_g_1_008248	TCF12	Nfu_p_1_019864	Nfu_t_1_019864	Nfu_c_1_019864	ENSDARG00000004714	Nfu_p_1_019864	ENSG00000140262	TCF12	6938
Nfu_g_1_008513	RFX7 (1 OF 2)	Nfu_p_1_020575	Nfu_t_1_020575	Nfu_c_1_020575	ENSDARG00000077237	Nfu_p_1_020575	ENSG00000181827	RFX7	64864
Nfu_g_1_007997	FIBINA	Nfu_p_1_019272	Nfu_t_1_019272	Nfu_c_1_019272	ENSDARG00000039949	Nfu_p_1_019272	ENSG00000176971	FIBIN	387758
Nfu_g_1_008328	PIDD	Nfu_p_1_020035	Nfu_t_1_020035	Nfu_c_1_020035	ENSDARG00000074626	Nfu_p_1_020035	ENSG00000077454	LRCH4	4034
Nfu_g_1_008630	EPS8L2	Nfu_p_1_020934	Nfu_t_1_020934	Nfu_c_1_020934	ENSDARG00000058108	Nfu_p_1_020934	ENSG00000151491	EPS8	2059
Nfu_g_1_008589	PIAS1 (3 OF 3)	Nfu_p_1_020769	Nfu_t_1_020769	Nfu_c_1_020769	ENSDARG00000062445	Nfu_p_1_020769	ENSG00000033800	PIAS1	8554
Nfu_g_1_008125	AAGAB	Nfu_p_1_019570	Nfu_t_1_019570	Nfu_c_1_019570	ENSDARG00000041170	Nfu_p_1_019570	ENSG00000103591	AAGAB	79719
Nfu_g_1_008296	PTPLAD1	Nfu_p_1_019971	Nfu_t_1_019971	Nfu_c_1_019971	ENSDARG00000016038	Nfu_p_1_019971	ENSG00000074696	HACD3	51495
Nfu_g_1_008502	STOML1	Nfu_p_1_020542	Nfu_t_1_020542	Nfu_c_1_020542	ENSDARG00000062142	Nfu_p_1_020542	ENSG00000067221	STOML1	9399
Nfu_g_1_008250	ISLR2	Nfu_p_1_019869	Nfu_t_1_019869	Nfu_c_1_019869	ENSDARG00000051875	Nfu_p_1_019869	ENSG00000167178	ISLR2	57611
Nfu_g_1_008042	SEMA7A	Nfu_p_1_019365	Nfu_t_1_019365	Nfu_c_1_019365	ENSDARG00000078707	Nfu_p_1_019365	ENSG00000138623	SEMA7A	8482
Nfu_g_1_008210	CA12	Nfu_p_1_019775	Nfu_t_1_019775	Nfu_c_1_019775	ENSDARG00000045644	Nfu_p_1_019775	ENSG00000074410	CA12	771
Nfu_g_1_008486	DNAJA4	Nfu_p_1_020511	Nfu_t_1_020511	Nfu_c_1_020511	ENSDARG00000030972	Nfu_p_1_020511	ENSG00000140403	DNAJA4	55466
Nfu_g_1_008139	BNIP2	Nfu_p_1_019597	Nfu_t_1_019597	Nfu_c_1_019597	ENSDARG00000013397	Nfu_p_1_019597	ENSG00000167654	ATCAY	85300
Nfu_g_1_008626	TLN2 (1 OF 2)	Nfu_p_1_020911	Nfu_t_1_020911	Nfu_c_1_020911	ENSDARG00000017901	Nfu_p_1_020911	ENSG00000171914	TLN2	83660
Nfu_g_1_008046	BLM	Nfu_p_1_019369	Nfu_t_1_019369	Nfu_c_1_019369	ENSDARG00000077089	Nfu_p_1_019369	ENSG00000197299	BLM	641
Nfu_g_1_008337	RASGRF1	Nfu_p_1_020068	Nfu_t_1_020068	Nfu_c_1_020068	ENSDARG00000073824	Nfu_p_1_020068	ENSG00000058335	RASGRF1	5923
Nfu_g_1_007966	ZNF710A	Nfu_p_1_019202	Nfu_t_1_019202	Nfu_c_1_019202	ENSDARG00000014680	Nfu_p_1_019202	ENSG00000140548	ZNF710	374655
Nfu_g_1_008601	ST8SIA2	Nfu_p_1_020854	Nfu_t_1_020854	Nfu_c_1_020854	ENSDARG00000018788	Nfu_p_1_020854	ENSG00000140557	ST8SIA2	8128
Nfu_g_1_008469	CHD2	Nfu_p_1_020487	Nfu_t_1_020487	Nfu_c_1_020487	ENSDARG00000060687	Nfu_p_1_020487	ENSG00000173575	CHD2	1106
Nfu_g_1_008456	C2CD5	Nfu_p_1_020422	Nfu_t_1_020422	Nfu_c_1_020422	ENSDARG00000094590	Nfu_p_1_020422	ENSG00000111731	C2CD5	9847
Nfu_g_1_008414	ZFHX2 (2 OF 3)	Nfu_p_1_020259	Nfu_t_1_020259	Nfu_c_1_020259	ENSDARG00000073681	Nfu_p_1_020259	ENSG00000140836	ZFHX3	463
Nfu_g_1_007975	KIAA1324L (1 OF 2)	Nfu_p_1_019226	Nfu_t_1_019226	Nfu_c_1_019226	ENSDARG00000004386	Nfu_p_1_019226	ENSG00000164659	KIAA1324L	222223
Nfu_g_1_008028	CACNA2D1 (1 OF 2)	Nfu_p_1_019324	Nfu_t_1_019324	Nfu_c_1_019324	ENSDARG00000014804	Nfu_p_1_019324	ENSG00000153956	CACNA2D1	781
Nfu_g_1_008410	FRMD4A	Nfu_p_1_020249	Nfu_t_1_020249	Nfu_c_1_020249	ENSDARG00000042249	Nfu_p_1_020249	ENSG00000151474	FRMD4A	55691
Nfu_g_1_008440	ARSA	Nfu_p_1_020363	Nfu_t_1_020363	Nfu_c_1_020363	ENSDARG00000042270	Nfu_p_1_020363	ENSG00000100299	ARSA	410
Nfu_g_1_007943	SEPHS1	Nfu_p_1_019169	Nfu_t_1_019169	Nfu_c_1_019169	ENSDARG00000058292	Nfu_p_1_019169	ENSG00000086475	SEPHS1	22929
Nfu_g_1_008242	Nfu_g_1_008242	Nfu_p_1_019855	Nfu_t_1_019855	Nfu_c_1_019855	ENSDARG00000019686	Nfu_p_1_019855	ENSG00000127951	FGL2	10875
Nfu_g_1_008617	FAM185A	Nfu_p_1_020884	Nfu_t_1_020884	Nfu_c_1_020884	ENSDARG00000019142	Nfu_p_1_020884	ENSG00000222011	FAM185A	222234
Nfu_g_1_008349	FAM60A	Nfu_p_1_020095	Nfu_t_1_020095	Nfu_c_1_020095	ENSDARG00000032653	Nfu_p_1_020095	ENSG00000139146	FAM60A	58516
Nfu_g_1_008289	C18H12ORF23	Nfu_p_1_019959	Nfu_t_1_019959	Nfu_c_1_019959	ENSDARG00000030465	Nfu_p_1_019959	ENSG00000151135	TMEM263	90488
Nfu_g_1_008123	RFX4	Nfu_p_1_019566	Nfu_t_1_019566	Nfu_c_1_019566	ENSDARG00000026395	Nfu_p_1_019566	ENSG00000111783	RFX4	5992
Nfu_g_1_007929	CD44 (1 OF 2)	Nfu_p_1_019121	Nfu_t_1_019121	Nfu_c_1_019121	ENSDARG00000087863	Nfu_p_1_019121	ENSG00000026508	CD44	960
Nfu_g_1_007990	SLC1A2B	Nfu_p_1_019262	Nfu_t_1_019262	Nfu_c_1_019262	ENSDARG00000009563	Nfu_p_1_019262	ENSG00000110436	SLC1A2	6506
Nfu_g_1_008187	FJX1	Nfu_p_1_019716	Nfu_t_1_019716	Nfu_c_1_019716	ENSDARG00000035873	Nfu_p_1_019716	ENSG00000179431	FJX1	24147
Nfu_g_1_008365	ASCL1B	Nfu_p_1_020131	Nfu_t_1_020131	Nfu_c_1_020131	ENSDARG00000094379	Nfu_p_1_020131	ENSG00000139352	ASCL1	429
Nfu_g_1_008104	PHRF1	Nfu_p_1_019511	Nfu_t_1_019511	Nfu_c_1_019511	ENSDARG00000075252	Nfu_p_1_019511	ENSG00000070047	PHRF1	57661
Nfu_g_1_008158	UEVLD	Nfu_p_1_019634	Nfu_t_1_019634	Nfu_c_1_019634	ENSDARG00000009266	Nfu_p_1_019634	ENSG00000151116	UEVLD	55293
Nfu_g_1_008485	USH1C	Nfu_p_1_020506	Nfu_t_1_020506	Nfu_c_1_020506	ENSDARG00000051876	Nfu_p_1_020506	ENSG00000006611	USH1C	10083
Nfu_g_1_008373	URI1	Nfu_p_1_020156	Nfu_t_1_020156	Nfu_c_1_020156	ENSDARG00000026664	Nfu_p_1_020156	ENSG00000105176	URI1	8725
Nfu_g_1_008573	C18H19ORF12 (2 OF 4)	Nfu_p_1_020740	Nfu_t_1_020740	Nfu_c_1_020740	ENSDARG00000058857	Nfu_p_1_020740	ENSG00000131943	C19orf12	83636
Nfu_g_1_007981	Nfu_g_1_007981	Nfu_p_1_019247	Nfu_t_1_019247	Nfu_c_1_019247	ENSDARG00000040633	Nfu_p_1_019247	ENSG00000111218	PRMT8	56341
Nfu_g_1_008417	ZFC3H1	Nfu_p_1_020272	Nfu_t_1_020272	Nfu_c_1_020272	ENSDARG00000014615	Nfu_p_1_020272	ENSG00000133858	ZFC3H1	196441
Nfu_g_1_008413	OLA.7985	Nfu_p_1_020258	Nfu_t_1_020258	Nfu_c_1_020258	ENSDARG00000056152	Nfu_p_1_020258	ENSG00000196937	FAM3C	10447
Nfu_g_1_008137	AMBRA1 (2 OF 2)	Nfu_p_1_019591	Nfu_t_1_019591	Nfu_c_1_019591	ENSDARG00000039878	Nfu_p_1_019591	ENSG00000110497	AMBRA1	55626
Nfu_g_1_007956	KIAA0513	Nfu_p_1_019188	Nfu_t_1_019188	Nfu_c_1_019188	ENSDARG00000041599	Nfu_p_1_019188	ENSG00000135709	KIAA0513	9764
Nfu_g_1_008470	UBA2	Nfu_p_1_020488	Nfu_t_1_020488	Nfu_c_1_020488	ENSDARG00000077024	Nfu_p_1_020488	ENSG00000126261	UBA2	10054
Nfu_g_1_008411	CALB2A	Nfu_p_1_020256	Nfu_t_1_020256	Nfu_c_1_020256	ENSDARG00000041062	Nfu_p_1_020256	ENSG00000172137	CALB2	794
Nfu_g_1_007933	PLA2G15	Nfu_p_1_019146	Nfu_t_1_019146	Nfu_c_1_019146	ENSDARG00000090495	Nfu_p_1_019146	ENSG00000103066	PLA2G15	23659
Nfu_g_1_008190	TCP11L1	Nfu_p_1_019731	Nfu_t_1_019731	Nfu_c_1_019731	ENSDARG00000031890	Nfu_p_1_019731	ENSG00000176148	TCP11L1	55346
Nfu_g_1_008007	ARNTL	Nfu_p_1_019285	Nfu_t_1_019285	Nfu_c_1_019285	ENSDARG00000006791	Nfu_p_1_019285	ENSG00000133794	ARNTL	406
Nfu_g_1_007979	BTBD10A	Nfu_p_1_019238	Nfu_t_1_019238	Nfu_c_1_019238	ENSDARG00000062674	Nfu_p_1_019238	ENSG00000148925	BTBD10	84280
Nfu_g_1_008211	NDRG4	Nfu_p_1_019779	Nfu_t_1_019779	Nfu_c_1_019779	ENSDARG00000062236	Nfu_p_1_019779	ENSG00000103034	NDRG4	65009
Nfu_g_1_008370	ADAT1	Nfu_p_1_020147	Nfu_t_1_020147	Nfu_c_1_020147	ENSDARG00000061348	Nfu_p_1_020147	ENSG00000065457	ADAT1	23536
Nfu_g_1_008036	SLC10A3	Nfu_p_1_019345	Nfu_t_1_019345	Nfu_c_1_019345	ENSDARG00000095660	Nfu_p_1_019345	ENSG00000126903	SLC10A3	8273
Nfu_g_1_008144	C5HXORF56	Nfu_p_1_019606	Nfu_t_1_019606	Nfu_c_1_019606	ENSDARG00000067981	Nfu_p_1_019606	ENSG00000018610	CXorf56	63932
Nfu_g_1_008310	NUP93	Nfu_p_1_019997	Nfu_t_1_019997	Nfu_c_1_019997	ENSDARG00000003487	Nfu_p_1_019997	ENSG00000102900	NUP93	9688
Nfu_g_1_008087	KIAA1147 (1 OF 2)	Nfu_p_1_019475	Nfu_t_1_019475	Nfu_c_1_019475	ENSDARG00000062381	Nfu_p_1_019475	ENSG00000257093	KIAA1147	57189
Nfu_g_1_014306	SPEG (1 OF 2)	Nfu_p_1_034477	Nfu_t_1_034477	Nfu_c_1_034477	ENSDARG00000009567	Nfu_p_1_034477	ENSG00000072195	SPEG	10290
Nfu_g_1_014304	TMEFF2	Nfu_p_1_034475	Nfu_t_1_034475	Nfu_c_1_034475	ENSDARG00000051824	Nfu_p_1_034475	ENSG00000144339	TMEFF2	23671
Nfu_g_1_014287	ADARB1B	Nfu_p_1_034435	Nfu_t_1_034435	Nfu_c_1_034435	ENSDARG00000003544	Nfu_p_1_034435	ENSG00000197381	ADARB1	104
Nfu_g_1_014281	RAMP1 (1 OF 2)	Nfu_p_1_034401	Nfu_t_1_034401	Nfu_c_1_034401	ENSDARG00000056704	Nfu_p_1_034401	ENSG00000132329	RAMP1	10267
Nfu_g_1_005825	CTCF (1 OF 2)	Nfu_p_1_014170	Nfu_t_1_014170	Nfu_c_1_014170	ENSDARG00000056621	Nfu_p_1_014170	ENSG00000102974	CTCF	10664
Nfu_g_1_005895	POT1	Nfu_p_1_014299	Nfu_t_1_014299	Nfu_c_1_014299	ENSDARG00000079915	Nfu_p_1_014299	ENSG00000128513	POT1	25913
Nfu_g_1_005969	LRP5	Nfu_p_1_014450	Nfu_t_1_014450	Nfu_c_1_014450	ENSDARG00000006921	Nfu_p_1_014450	ENSG00000162337	LRP5	4041
Nfu_g_1_005676	PARD6A	Nfu_p_1_013713	Nfu_t_1_013713	Nfu_c_1_013713	ENSDARG00000069378	Nfu_p_1_013713	ENSG00000102981	PARD6A	50855
Nfu_g_1_005999	PDE1A	Nfu_p_1_014498	Nfu_t_1_014498	Nfu_c_1_014498	ENSDARG00000060875	Nfu_p_1_014498	ENSG00000115252	PDE1A	5136
Nfu_g_1_005789	WDR4	Nfu_p_1_014090	Nfu_t_1_014090	Nfu_c_1_014090	ENSDARG00000090581	Nfu_p_1_014090	ENSG00000160193	WDR4	10785
Nfu_g_1_005917	ETV5A	Nfu_p_1_014346	Nfu_t_1_014346	Nfu_c_1_014346	ENSDARG00000069763	Nfu_p_1_014346	ENSG00000244405	ETV5	2119
Nfu_g_1_005760	TBCCD1	Nfu_p_1_014027	Nfu_t_1_014027	Nfu_c_1_014027	ENSDARG00000056886	Nfu_p_1_014027	ENSG00000113838	TBCCD1	55171
Nfu_g_1_005688	SF3B1	Nfu_p_1_013761	Nfu_t_1_013761	Nfu_c_1_013761	ENSDARG00000056138	Nfu_p_1_013761	ENSG00000115524	SF3B1	23451
Nfu_g_1_005727	WDR3	Nfu_p_1_013910	Nfu_t_1_013910	Nfu_c_1_013910	ENSDARG00000011079	Nfu_p_1_013910	ENSG00000065183	WDR3	10885
Nfu_g_1_006046	ZMYM2	Nfu_p_1_014621	Nfu_t_1_014621	Nfu_c_1_014621	ENSDARG00000027353	Nfu_p_1_014621	ENSG00000121741	ZMYM2	7750
Nfu_g_1_005956	ARHGAP20	Nfu_p_1_014421	Nfu_t_1_014421	Nfu_c_1_014421	ENSDARG00000089326	Nfu_p_1_014421	ENSG00000137727	ARHGAP20	57569
Nfu_g_1_005944	MAP4K4 (1 OF 2)	Nfu_p_1_014403	Nfu_t_1_014403	Nfu_c_1_014403	ENSDARG00000093661	Nfu_p_1_014403	ENSG00000071054	MAP4K4	9448
Nfu_g_1_005813	SEC22A	Nfu_p_1_014143	Nfu_t_1_014143	Nfu_c_1_014143	ENSDARG00000078328	Nfu_p_1_014143	ENSG00000121542	SEC22A	26984
Nfu_g_1_006033	HSPBAP1	Nfu_p_1_014591	Nfu_t_1_014591	Nfu_c_1_014591	ENSDARG00000033771	Nfu_p_1_014591	ENSG00000169087	HSPBAP1	79663
Nfu_g_1_005740	INTS6	Nfu_p_1_013936	Nfu_t_1_013936	Nfu_c_1_013936	ENSDARG00000013025	Nfu_p_1_013936	ENSG00000102786	INTS6	26512
Nfu_g_1_005979	FAM160A2	Nfu_p_1_014465	Nfu_t_1_014465	Nfu_c_1_014465	ENSDARG00000078188	Nfu_p_1_014465	ENSG00000051009	FAM160A2	84067
Nfu_g_1_005822	NEUROD	Nfu_p_1_014160	Nfu_t_1_014160	Nfu_c_1_014160	ENSDARG00000019566	Nfu_p_1_014160	ENSG00000162992	NEUROD1	4760
Nfu_g_1_005848	UCHL3	Nfu_p_1_014221	Nfu_t_1_014221	Nfu_c_1_014221	ENSDARG00000030177	Nfu_p_1_014221	ENSG00000118939	UCHL3	7347
Nfu_g_1_005932	KPNA3	Nfu_p_1_014377	Nfu_t_1_014377	Nfu_c_1_014377	ENSDARG00000052641	Nfu_p_1_014377	ENSG00000102753	KPNA3	3839
Nfu_g_1_005940	NCK2	Nfu_p_1_014394	Nfu_t_1_014394	Nfu_c_1_014394	ENSDARG00000018206	Nfu_p_1_014394	ENSG00000071051	NCK2	8440
Nfu_g_1_005938	CEP97	Nfu_p_1_014390	Nfu_t_1_014390	Nfu_c_1_014390	ENSDARG00000027857	Nfu_p_1_014390	ENSG00000182504	CEP97	79598
Nfu_g_1_005777	IRS2 (1 OF 2)	Nfu_p_1_014067	Nfu_t_1_014067	Nfu_c_1_014067	ENSDARG00000037099	Nfu_p_1_014067	ENSG00000185950	IRS2	8660
Nfu_g_1_005936	GPR89B	Nfu_p_1_014386	Nfu_t_1_014386	Nfu_c_1_014386	ENSDARG00000077983	Nfu_p_1_014386	ENSG00000117262	GPR89A	51463
Nfu_g_1_017595	BCL9	Nfu_p_1_042108	Nfu_t_1_042108	Nfu_c_1_042108	ENSDARG00000036687	Nfu_p_1_042108	ENSG00000116128	BCL9	607
Nfu_g_1_017579	Nfu_g_1_017579	Nfu_p_1_042064	Nfu_t_1_042064	Nfu_c_1_042064	ENSDARG00000060482	Nfu_p_1_042064	ENSG00000101871	MID1	4281
Nfu_g_1_017577	RAP2A (1 OF 2)	Nfu_p_1_042061	Nfu_t_1_042061	Nfu_c_1_042061	ENSDARG00000077553	Nfu_p_1_042061	ENSG00000125249	RAP2A	5911
Nfu_g_1_017531	INO80DA	Nfu_p_1_041926	Nfu_t_1_041926	Nfu_c_1_041926	ENSDARG00000078199	Nfu_p_1_041926	ENSG00000114933	INO80D	54891
Nfu_g_1_017539	ATF2	Nfu_p_1_041962	Nfu_t_1_041962	Nfu_c_1_041962	ENSDARG00000023903	Nfu_p_1_041962	ENSG00000115966	ATF2	1386
Nfu_g_1_017551	CHN1	Nfu_p_1_041996	Nfu_t_1_041996	Nfu_c_1_041996	ENSDARG00000011845	Nfu_p_1_041996	ENSG00000128656	CHN1	1123
Nfu_g_1_017566	CDCA7A	Nfu_p_1_042046	Nfu_t_1_042046	Nfu_c_1_042046	ENSDARG00000077620	Nfu_p_1_042046	ENSG00000144354	CDCA7	83879
Nfu_g_1_017758	Nfu_g_1_017758	Nfu_p_1_042491	Nfu_t_1_042491	Nfu_c_1_042491	ENSDARG00000029218	Nfu_p_1_042491	ENSG00000115840	SLC25A12	8604
Nfu_g_1_017659	METTL8	Nfu_p_1_042271	Nfu_t_1_042271	Nfu_c_1_042271	ENSDARG00000017359	Nfu_p_1_042271	ENSG00000123600	METTL8	79828
Nfu_g_1_017559	LRP2A	Nfu_p_1_042032	Nfu_t_1_042032	Nfu_c_1_042032	ENSDARG00000060649	Nfu_p_1_042032	ENSG00000081479	LRP2	4036
Nfu_g_1_017618	CSRNP3	Nfu_p_1_042149	Nfu_t_1_042149	Nfu_c_1_042149	ENSDARG00000079741	Nfu_p_1_042149	ENSG00000178662	CSRNP3	80034
Nfu_g_1_017789	CABZ01069991.1	Nfu_p_1_042567	Nfu_t_1_042567	Nfu_c_1_042567	ENSDARG00000089858	Nfu_p_1_042567	ENSG00000082438	COBLL1	22837
Nfu_g_1_017755	CABZ01055500.1	Nfu_p_1_042481	Nfu_t_1_042481	Nfu_c_1_042481	ENSDARG00000086100	Nfu_p_1_042481	ENSG00000054219	LY75	4065
Nfu_g_1_017668	Nfu_g_1_017668	Nfu_p_1_042300	Nfu_t_1_042300	Nfu_c_1_042300	ENSDARG00000057074	Nfu_p_1_042300	ENSG00000136541	ERMN	57471
Nfu_g_1_017810	PRPF40A	Nfu_p_1_042620	Nfu_t_1_042620	Nfu_c_1_042620	ENSDARG00000058467	Nfu_p_1_042620	ENSG00000196504	PRPF40A	55660
Nfu_g_1_017750	SUMO4	Nfu_p_1_042472	Nfu_t_1_042472	Nfu_c_1_042472	ENSDARG00000035993	Nfu_p_1_042472	ENSG00000184900	SUMO3	6612
Nfu_g_1_017771	XRCC5	Nfu_p_1_042529	Nfu_t_1_042529	Nfu_c_1_042529	ENSDARG00000068862	Nfu_p_1_042529	ENSG00000079246	XRCC5	7520
Nfu_g_1_017684	PFKL	Nfu_p_1_042345	Nfu_t_1_042345	Nfu_c_1_042345	ENSDARG00000060504	Nfu_p_1_042345	ENSG00000141959	PFKL	5211
Nfu_g_1_017647	BZW1 (2 OF 2)	Nfu_p_1_042235	Nfu_t_1_042235	Nfu_c_1_042235	ENSDARG00000010481	Nfu_p_1_042235	ENSG00000082153	BZW1	9689
Nfu_g_1_017660	UGT1AB	Nfu_p_1_042277	Nfu_t_1_042277	Nfu_c_1_042277	ENSDARG00000006220	Nfu_p_1_042277	ENSG00000240224	UGT1A5	54579
Nfu_g_1_017550	PNKD	Nfu_p_1_041992	Nfu_t_1_041992	Nfu_c_1_041992	ENSDARG00000071032	Nfu_p_1_041992	ENSG00000127838	PNKD	25953
Nfu_g_1_017730	PDXK (1 OF 2)	Nfu_p_1_042415	Nfu_t_1_042415	Nfu_c_1_042415	ENSDARG00000036546	Nfu_p_1_042415	ENSG00000160209	PDXK	8566
Nfu_g_1_017562	TSC22D1 (1 OF 2)	Nfu_p_1_042038	Nfu_t_1_042038	Nfu_c_1_042038	ENSDARG00000038306	Nfu_p_1_042038	ENSG00000102804	TSC22D1	8848
Nfu_g_1_014203	EPB49	Nfu_p_1_034162	Nfu_t_1_034162	Nfu_c_1_034162	ENSDARG00000013110	Nfu_p_1_034162	ENSG00000158856	DMTN	2039
Nfu_g_1_014186	LMNB1	Nfu_p_1_034122	Nfu_t_1_034122	Nfu_c_1_034122	ENSDARG00000044299	Nfu_p_1_034122	ENSG00000113368	LMNB1	4001
Nfu_g_1_014219	Nfu_g_1_014219	Nfu_p_1_034201	Nfu_t_1_034201	Nfu_c_1_034201	ENSDARG00000086317	Nfu_p_1_034201	ENSG00000172006	ZNF554	115196
Nfu_g_1_014201	MARCO	Nfu_p_1_034157	Nfu_t_1_034157	Nfu_c_1_034157	ENSDARG00000059294	Nfu_p_1_034157	ENSG00000019169	MARCO	8685
Nfu_g_1_001875	ASXL1	Nfu_p_1_004700	Nfu_t_1_004700	Nfu_c_1_004700	ENSDARG00000036956	Nfu_p_1_004700	ENSG00000171456	ASXL1	171023
Nfu_g_1_001849	ADRM1	Nfu_p_1_004627	Nfu_t_1_004627	Nfu_c_1_004627	ENSDARG00000058560	Nfu_p_1_004627	ENSG00000130706	ADRM1	11047
Nfu_g_1_001873	TAZ	Nfu_p_1_004691	Nfu_t_1_004691	Nfu_c_1_004691	ENSDARG00000041421	Nfu_p_1_004691	ENSG00000102125	TAZ	6901
Nfu_g_1_001955	NDNL2	Nfu_p_1_004954	Nfu_t_1_004954	Nfu_c_1_004954	ENSDARG00000058212	Nfu_p_1_004954	ENSG00000177689	MAGEB10	139422
Nfu_g_1_001885	KDM5C	Nfu_p_1_004738	Nfu_t_1_004738	Nfu_c_1_004738	ENSDARG00000006124	Nfu_p_1_004738	ENSG00000117139	KDM5B	10765
Nfu_g_1_001846	PM20D1	Nfu_p_1_004617	Nfu_t_1_004617	Nfu_c_1_004617	ENSDARG00000062096	Nfu_p_1_004617	ENSG00000162877	PM20D1	148811
Nfu_g_1_001940	DVL1	Nfu_p_1_004916	Nfu_t_1_004916	Nfu_c_1_004916	ENSDARG00000055552	Nfu_p_1_004916	ENSG00000107404	DVL1	1855
Nfu_g_1_001898	GDI1	Nfu_p_1_004768	Nfu_t_1_004768	Nfu_c_1_004768	ENSDARG00000056122	Nfu_p_1_004768	ENSG00000203879	GDI1	2664
Nfu_g_1_001941	TAF8	Nfu_p_1_004923	Nfu_t_1_004923	Nfu_c_1_004923	ENSDARG00000026806	Nfu_p_1_004923	ENSG00000137413	TAF8	129685
Nfu_g_1_001812	FCHO2	Nfu_p_1_004520	Nfu_t_1_004520	Nfu_c_1_004520	ENSDARG00000035389	Nfu_p_1_004520	ENSG00000157107	FCHO2	115548
Nfu_g_1_001874	MAGI3	Nfu_p_1_004696	Nfu_t_1_004696	Nfu_c_1_004696	ENSDARG00000076916	Nfu_p_1_004696	ENSG00000081026	MAGI3	260425
Nfu_g_1_001845	CSRNP2	Nfu_p_1_004616	Nfu_t_1_004616	Nfu_c_1_004616	ENSDARG00000075972	Nfu_p_1_004616	ENSG00000110925	CSRNP2	81566
Nfu_g_1_001816	POU6F1	Nfu_p_1_004552	Nfu_t_1_004552	Nfu_c_1_004552	ENSDARG00000011570	Nfu_p_1_004552	ENSG00000184271	POU6F1	5463
Nfu_g_1_001910	DAZAP2	Nfu_p_1_004819	Nfu_t_1_004819	Nfu_c_1_004819	ENSDARG00000007867	Nfu_p_1_004819	ENSG00000183283	DAZAP2	9802
Nfu_g_1_001848	NR4A1	Nfu_p_1_004623	Nfu_t_1_004623	Nfu_c_1_004623	ENSDARG00000000796	Nfu_p_1_004623	ENSG00000123358	NR4A1	3164
Nfu_g_1_002019	TUBA1C	Nfu_p_1_005132	Nfu_t_1_005132	Nfu_c_1_005132	ENSDARG00000055216	Nfu_p_1_005132	ENSG00000167553	TUBA1C	84790
Nfu_g_1_001866	SPEN	Nfu_p_1_004662	Nfu_t_1_004662	Nfu_c_1_004662	ENSDARG00000074245	Nfu_p_1_004662	ENSG00000065526	SPEN	23013
Nfu_g_1_010198	CASP9	Nfu_p_1_024738	Nfu_t_1_024738	Nfu_c_1_024738	ENSDARG00000004325	Nfu_p_1_024738	ENSG00000132906	CASP9	842
Nfu_g_1_010387	CELSR3	Nfu_p_1_025185	Nfu_t_1_025185	Nfu_c_1_025185	ENSDARG00000055825	Nfu_p_1_025185	ENSG00000008300	CELSR3	1951
Nfu_g_1_010195	DCP1A	Nfu_p_1_024731	Nfu_t_1_024731	Nfu_c_1_024731	ENSDARG00000003323	Nfu_p_1_024731	ENSG00000272886	DCP1A	55802
Nfu_g_1_010237	NSUN5	Nfu_p_1_024835	Nfu_t_1_024835	Nfu_c_1_024835	ENSDARG00000043209	Nfu_p_1_024835	ENSG00000130305	NSUN5	55695
Nfu_g_1_010336	KIF5AA	Nfu_p_1_025058	Nfu_t_1_025058	Nfu_c_1_025058	ENSDARG00000005470	Nfu_p_1_025058	ENSG00000155980	KIF5A	3798
Nfu_g_1_010484	YBX1	Nfu_p_1_025407	Nfu_t_1_025407	Nfu_c_1_025407	ENSDARG00000004757	Nfu_p_1_025407	ENSG00000065978	YBX1	4904
Nfu_g_1_010494	RIMKLA	Nfu_p_1_025433	Nfu_t_1_025433	Nfu_c_1_025433	ENSDARG00000016830	Nfu_p_1_025433	ENSG00000177181	RIMKLA	284716
Nfu_g_1_010282	ALAS2	Nfu_p_1_024946	Nfu_t_1_024946	Nfu_c_1_024946	ENSDARG00000038643	Nfu_p_1_024946	ENSG00000158578	ALAS2	212
Nfu_g_1_010262	PHACTR3A	Nfu_p_1_024897	Nfu_t_1_024897	Nfu_c_1_024897	ENSDARG00000058243	Nfu_p_1_024897	ENSG00000087495	PHACTR3	116154
Nfu_g_1_010369	FAM217B	Nfu_p_1_025131	Nfu_t_1_025131	Nfu_c_1_025131	ENSDARG00000088505	Nfu_p_1_025131	ENSG00000196227	FAM217B	63939
Nfu_g_1_010523	EPB41L1	Nfu_p_1_025486	Nfu_t_1_025486	Nfu_c_1_025486	ENSDARG00000076364	Nfu_p_1_025486	ENSG00000088367	EPB41L1	2036
Nfu_g_1_010514	EXOSC10	Nfu_p_1_025472	Nfu_t_1_025472	Nfu_c_1_025472	ENSDARG00000037708	Nfu_p_1_025472	ENSG00000171824	EXOSC10	5394
Nfu_g_1_010493	SAMD11	Nfu_p_1_025428	Nfu_t_1_025428	Nfu_c_1_025428	ENSDARG00000077852	Nfu_p_1_025428	ENSG00000187634	SAMD11	148398
Nfu_g_1_010187	SLC25A33	Nfu_p_1_024708	Nfu_t_1_024708	Nfu_c_1_024708	ENSDARG00000039931	Nfu_p_1_024708	ENSG00000171612	SLC25A33	84275
Nfu_g_1_010521	OLA.5716	Nfu_p_1_025484	Nfu_t_1_025484	Nfu_c_1_025484	ENSDARG00000042533	Nfu_p_1_025484	ENSG00000084207	GSTP1	2950
Nfu_g_1_010254	SYPL2B	Nfu_p_1_024881	Nfu_t_1_024881	Nfu_c_1_024881	ENSDARG00000000690	Nfu_p_1_024881	ENSG00000143028	SYPL2	284612
Nfu_g_1_010268	NGRN	Nfu_p_1_024908	Nfu_t_1_024908	Nfu_c_1_024908	ENSDARG00000061314	Nfu_p_1_024908	ENSG00000182768	NGRN	51335
Nfu_g_1_010409	AHCYL1 (1 OF 2)	Nfu_p_1_025230	Nfu_t_1_025230	Nfu_c_1_025230	ENSDARG00000056331	Nfu_p_1_025230	ENSG00000168710	AHCYL1	10768
Nfu_g_1_010423	SRPK1A	Nfu_p_1_025259	Nfu_t_1_025259	Nfu_c_1_025259	ENSDARG00000073997	Nfu_p_1_025259	ENSG00000096063	SRPK1	6732
Nfu_g_1_010403	DIP2BA	Nfu_p_1_025221	Nfu_t_1_025221	Nfu_c_1_025221	ENSDARG00000005350	Nfu_p_1_025221	ENSG00000066084	DIP2B	57609
Nfu_g_1_010333	DTX3	Nfu_p_1_025055	Nfu_t_1_025055	Nfu_c_1_025055	ENSDARG00000025766	Nfu_p_1_025055	ENSG00000178498	DTX3	196403
Nfu_g_1_010290	IDH3G	Nfu_p_1_024964	Nfu_t_1_024964	Nfu_c_1_024964	ENSDARG00000023648	Nfu_p_1_024964	ENSG00000067829	IDH3G	3421
Nfu_g_1_010257	NR1D4A	Nfu_p_1_024887	Nfu_t_1_024887	Nfu_c_1_024887	ENSDARG00000031161	Nfu_p_1_024887	ENSG00000174738	NR1D2	9975
Nfu_g_1_010239	RARGA	Nfu_p_1_024850	Nfu_t_1_024850	Nfu_c_1_024850	ENSDARG00000034117	Nfu_p_1_024850	ENSG00000172819	RARG	5916
Nfu_g_1_010245	Nfu_g_1_010245	Nfu_p_1_024869	Nfu_t_1_024869	Nfu_c_1_024869	ENSDARG00000011020	Nfu_p_1_024869	ENSG00000170144	HNRNPA3	220988
Nfu_g_1_010479	MOV10 (1 OF 3)	Nfu_p_1_025396	Nfu_t_1_025396	Nfu_c_1_025396	ENSDARG00000056065	Nfu_p_1_025396	ENSG00000155363	MOV10	4343
Nfu_g_1_010372	APOBEC2 (2 OF 2)	Nfu_p_1_025153	Nfu_t_1_025153	Nfu_c_1_025153	ENSDARG00000034604	Nfu_p_1_025153	ENSG00000124701	APOBEC2	10930
Nfu_g_1_001517	ZHX3	Nfu_p_1_003809	Nfu_t_1_003809	Nfu_c_1_003809	ENSDARG00000019774	Nfu_p_1_003809	ENSG00000174306	ZHX3	23051
Nfu_g_1_001648	TOP1	Nfu_p_1_004116	Nfu_t_1_004116	Nfu_c_1_004116	ENSDARG00000070545	Nfu_p_1_004116	ENSG00000198900	TOP1	7150
Nfu_g_1_001601	MAFBA	Nfu_p_1_003978	Nfu_t_1_003978	Nfu_c_1_003978	ENSDARG00000017121	Nfu_p_1_003978	ENSG00000204103	MAFB	9935
Nfu_g_1_001594	GRM7	Nfu_p_1_003968	Nfu_t_1_003968	Nfu_c_1_003968	ENSDARG00000077654	Nfu_p_1_003968	ENSG00000196277	GRM7	2917
Nfu_g_1_001429	SLMAPB	Nfu_p_1_003513	Nfu_t_1_003513	Nfu_c_1_003513	ENSDARG00000020764	Nfu_p_1_003513	ENSG00000163681	SLMAP	7871
Nfu_g_1_001455	PFKFB2A	Nfu_p_1_003602	Nfu_t_1_003602	Nfu_c_1_003602	ENSDARG00000002037	Nfu_p_1_003602	ENSG00000123836	PFKFB2	5208
Nfu_g_1_001484	RAF1	Nfu_p_1_003719	Nfu_t_1_003719	Nfu_c_1_003719	ENSDARG00000009875	Nfu_p_1_003719	ENSG00000132155	RAF1	5894
Nfu_g_1_001462	CNBPA	Nfu_p_1_003628	Nfu_t_1_003628	Nfu_c_1_003628	ENSDARG00000045776	Nfu_p_1_003628	ENSG00000187969	ZCCHC13	389874
Nfu_g_1_001391	FGD	Nfu_p_1_003408	Nfu_t_1_003408	Nfu_c_1_003408	ENSDARG00000017473	Nfu_p_1_003408	ENSG00000127084	FGD3	89846
Nfu_g_1_001394	AGAP2	Nfu_p_1_003412	Nfu_t_1_003412	Nfu_c_1_003412	ENSDARG00000061117	Nfu_p_1_003412	ENSG00000135439	AGAP2	116986
Nfu_g_1_001610	AGAP2 (2 OF 2)	Nfu_p_1_004006	Nfu_t_1_004006	Nfu_c_1_004006	ENSDARG00000074017	Nfu_p_1_004006	ENSG00000135439	AGAP2	116986
Nfu_g_1_001480	CCNT1	Nfu_p_1_003697	Nfu_t_1_003697	Nfu_c_1_003697	ENSDARG00000017525	Nfu_p_1_003697	ENSG00000129315	CCNT1	904
Nfu_g_1_001536	BRPF1	Nfu_p_1_003843	Nfu_t_1_003843	Nfu_c_1_003843	ENSDARG00000046136	Nfu_p_1_003843	ENSG00000096070	BRPF3	27154
Nfu_g_1_001453	QARS	Nfu_p_1_003595	Nfu_t_1_003595	Nfu_c_1_003595	ENSDARG00000010316	Nfu_p_1_003595	ENSG00000172053	QARS	5859
Nfu_g_1_001639	PRRT3	Nfu_p_1_004100	Nfu_t_1_004100	Nfu_c_1_004100	ENSDARG00000077087	Nfu_p_1_004100	ENSG00000224940	PRRT4	401399
Nfu_g_1_001415	GTPBP5	Nfu_p_1_003464	Nfu_t_1_003464	Nfu_c_1_003464	ENSDARG00000063574	Nfu_p_1_003464	ENSG00000101181	MTG2	26164
Nfu_g_1_001515	RFXAP	Nfu_p_1_003804	Nfu_t_1_003804	Nfu_c_1_003804	ENSDARG00000076891	Nfu_p_1_003804	ENSG00000133111	RFXAP	5994
Nfu_g_1_001408	SMAD9	Nfu_p_1_003451	Nfu_t_1_003451	Nfu_c_1_003451	ENSDARG00000021938	Nfu_p_1_003451	ENSG00000120693	SMAD9	4093
Nfu_g_1_001558	GPD1A	Nfu_p_1_003891	Nfu_t_1_003891	Nfu_c_1_003891	ENSDARG00000043180	Nfu_p_1_003891	ENSG00000167588	GPD1	2819
Nfu_g_1_001397	G6PD	Nfu_p_1_003431	Nfu_t_1_003431	Nfu_c_1_003431	ENSDARG00000071065	Nfu_p_1_003431	ENSG00000160211	G6PD	2539
Nfu_g_1_001540	ADCY6A	Nfu_p_1_003852	Nfu_t_1_003852	Nfu_c_1_003852	ENSDARG00000061445	Nfu_p_1_003852	ENSG00000174233	ADCY6	112
Nfu_g_1_001600	DDX23	Nfu_p_1_003977	Nfu_t_1_003977	Nfu_c_1_003977	ENSDARG00000021945	Nfu_p_1_003977	ENSG00000174243	DDX23	9416
Nfu_g_1_001597	RND1	Nfu_p_1_003974	Nfu_t_1_003974	Nfu_c_1_003974	ENSDARG00000004218	Nfu_p_1_003974	ENSG00000172602	RND1	27289
Nfu_g_1_001424	CABLES2B	Nfu_p_1_003499	Nfu_t_1_003499	Nfu_c_1_003499	ENSDARG00000017154	Nfu_p_1_003499	ENSG00000149679	CABLES2	81928
Nfu_g_1_001627	TMCC1 (2 OF 2)	Nfu_p_1_004064	Nfu_t_1_004064	Nfu_c_1_004064	ENSDARG00000060954	Nfu_p_1_004064	ENSG00000172765	TMCC1	23023
Nfu_g_1_001584	HMGA1	Nfu_p_1_003951	Nfu_t_1_003951	Nfu_c_1_003951	ENSDARG00000028335	Nfu_p_1_003951	ENSG00000137309	HMGA1	3159
Nfu_g_1_001550	OTUD3	Nfu_p_1_003867	Nfu_t_1_003867	Nfu_c_1_003867	ENSDARG00000022648	Nfu_p_1_003867	ENSG00000169914	OTUD3	23252
Nfu_g_1_001516	CHRNA4	Nfu_p_1_003805	Nfu_t_1_003805	Nfu_c_1_003805	ENSDARG00000070724	Nfu_p_1_003805	ENSG00000101204	CHRNA4	1137
Nfu_g_1_001447	HDAC7 (1 OF 2)	Nfu_p_1_003582	Nfu_t_1_003582	Nfu_c_1_003582	ENSDARG00000041204	Nfu_p_1_003582	ENSG00000061273	HDAC7	51564
Nfu_g_1_001664	FAM50A	Nfu_p_1_004157	Nfu_t_1_004157	Nfu_c_1_004157	ENSDARG00000024895	Nfu_p_1_004157	ENSG00000145945	FAM50B	26240
Nfu_g_1_015489	SLC35C2	Nfu_p_1_037235	Nfu_t_1_037235	Nfu_c_1_037235	ENSDARG00000037517	Nfu_p_1_037235	ENSG00000080189	SLC35C2	51006
Nfu_g_1_015554	ADNPB	Nfu_p_1_037367	Nfu_t_1_037367	Nfu_c_1_037367	ENSDARG00000074293	Nfu_p_1_037367	ENSG00000101126	ADNP	23394
Nfu_g_1_015531	NSFL1C	Nfu_p_1_037318	Nfu_t_1_037318	Nfu_c_1_037318	ENSDARG00000087640	Nfu_p_1_037318	ENSG00000088833	NSFL1C	55968
Nfu_g_1_015479	CCDC120 (2 OF 2)	Nfu_p_1_037211	Nfu_t_1_037211	Nfu_c_1_037211	ENSDARG00000012449	Nfu_p_1_037211	ENSG00000147144	CCDC120	90060
Nfu_g_1_015486	HDAC6	Nfu_p_1_037227	Nfu_t_1_037227	Nfu_c_1_037227	ENSDARG00000008384	Nfu_p_1_037227	ENSG00000100429	HDAC10	83933
Nfu_g_1_015524	SULF2 (2 OF 2)	Nfu_p_1_037302	Nfu_t_1_037302	Nfu_c_1_037302	ENSDARG00000013838	Nfu_p_1_037302	ENSG00000196562	SULF2	55959
Nfu_g_1_015581	RCC2	Nfu_p_1_037446	Nfu_t_1_037446	Nfu_c_1_037446	ENSDARG00000011510	Nfu_p_1_037446	ENSG00000179051	RCC2	55920
Nfu_g_1_015562	TNFRSF14	Nfu_p_1_037395	Nfu_t_1_037395	Nfu_c_1_037395	ENSDARG00000089901	Nfu_p_1_037395	ENSG00000157873	TNFRSF14	8764
Nfu_g_1_015477	FLNA	Nfu_p_1_037207	Nfu_t_1_037207	Nfu_c_1_037207	ENSDARG00000074201	Nfu_p_1_037207	ENSG00000196924	FLNA	2316
Nfu_g_1_015508	IKBKG	Nfu_p_1_037277	Nfu_t_1_037277	Nfu_c_1_037277	ENSDARG00000017037	Nfu_p_1_037277	ENSG00000269335	IKBKG	8517
Nfu_g_1_015473	TMED4	Nfu_p_1_037190	Nfu_t_1_037190	Nfu_c_1_037190	ENSDARG00000024954	Nfu_p_1_037190	ENSG00000158604	TMED4	222068
Nfu_g_1_018525	PLA2G4C	Nfu_p_1_044274	Nfu_t_1_044274	Nfu_c_1_044274	ENSDARG00000036713	Nfu_p_1_044274	ENSG00000105499	PLA2G4C	8605
Nfu_g_1_018520	SMG1	Nfu_p_1_044262	Nfu_t_1_044262	Nfu_c_1_044262	ENSDARG00000054570	Nfu_p_1_044262	ENSG00000157106	SMG1	23049
Nfu_g_1_018506	Nfu_g_1_018506	Nfu_p_1_044200	Nfu_t_1_044200	Nfu_c_1_044200	ENSDARG00000014123	Nfu_p_1_044200	ENSG00000189369	GSPT2	23708
Nfu_g_1_018507	CARM1	Nfu_p_1_044204	Nfu_t_1_044204	Nfu_c_1_044204	ENSDARG00000018698	Nfu_p_1_044204	ENSG00000142453	CARM1	10498
Nfu_g_1_018562	ENGASE	Nfu_p_1_044376	Nfu_t_1_044376	Nfu_c_1_044376	ENSDARG00000010035	Nfu_p_1_044376	ENSG00000167280	ENGASE	64772
Nfu_g_1_018515	RAB11FIP4A	Nfu_p_1_044253	Nfu_t_1_044253	Nfu_c_1_044253	ENSDARG00000053855	Nfu_p_1_044253	ENSG00000131242	RAB11FIP4	84440
Nfu_g_1_018533	CKB (1 OF 3)	Nfu_p_1_044286	Nfu_t_1_044286	Nfu_c_1_044286	ENSDARG00000069752	Nfu_p_1_044286	ENSG00000166165	CKB	1152
Nfu_g_1_018547	APOPT1	Nfu_p_1_044318	Nfu_t_1_044318	Nfu_c_1_044318	ENSDARG00000092473	Nfu_p_1_044318	ENSG00000126214	KLC1	3831
Nfu_g_1_018500	BTBD6A	Nfu_p_1_044183	Nfu_t_1_044183	Nfu_c_1_044183	ENSDARG00000076440	Nfu_p_1_044183	ENSG00000184887	BTBD6	90135
Nfu_g_1_009750	OSR1	Nfu_p_1_023757	Nfu_t_1_023757	Nfu_c_1_023757	ENSDARG00000014091	Nfu_p_1_023757	ENSG00000143867	OSR1	130497
Nfu_g_1_009709	GABRB1	Nfu_p_1_023634	Nfu_t_1_023634	Nfu_c_1_023634	ENSDARG00000076127	Nfu_p_1_023634	ENSG00000163288	GABRB1	2560
Nfu_g_1_009714	HHIPL1	Nfu_p_1_023642	Nfu_t_1_023642	Nfu_c_1_023642	ENSDARG00000062501	Nfu_p_1_023642	ENSG00000182218	HHIPL1	84439
Nfu_g_1_009728	C14ORF80	Nfu_p_1_023679	Nfu_t_1_023679	Nfu_c_1_023679	ENSDARG00000091366	Nfu_p_1_023679	ENSG00000185347	C14orf80	283643
Nfu_g_1_009757	APOB (1 OF 3)	Nfu_p_1_023768	Nfu_t_1_023768	Nfu_c_1_023768	ENSDARG00000042780	Nfu_p_1_023768	ENSG00000084674	APOB	338
Nfu_g_1_009708	C17H2ORF43	Nfu_p_1_023630	Nfu_t_1_023630	Nfu_c_1_023630	ENSDARG00000079796	Nfu_p_1_023630	ENSG00000118961	LDAH	60526
Nfu_g_1_009744	RIN3	Nfu_p_1_023732	Nfu_t_1_023732	Nfu_c_1_023732	ENSDARG00000077618	Nfu_p_1_023732	ENSG00000100599	RIN3	79890
Nfu_g_1_009730	QRSL1	Nfu_p_1_023685	Nfu_t_1_023685	Nfu_c_1_023685	ENSDARG00000032704	Nfu_p_1_023685	ENSG00000130348	QRSL1	55278
Nfu_g_1_009715	MOCS1	Nfu_p_1_023643	Nfu_t_1_023643	Nfu_c_1_023643	ENSDARG00000078479	Nfu_p_1_023643	ENSG00000124615	MOCS1	4337
Nfu_g_1_021808	SCAF1	Nfu_p_1_052193	Nfu_t_1_052193	Nfu_c_1_052193	ENSDARG00000054010	Nfu_p_1_052193	ENSG00000070047	PHRF1	57661
Nfu_g_1_021818	SNRNP70	Nfu_p_1_052205	Nfu_t_1_052205	Nfu_c_1_052205	ENSDARG00000077126	Nfu_p_1_052205	ENSG00000184209	SNRNP35	11066
Nfu_g_1_021847	AP2A1	Nfu_p_1_052282	Nfu_t_1_052282	Nfu_c_1_052282	ENSDARG00000054320	Nfu_p_1_052282	ENSG00000183020	AP2A2	161
Nfu_g_1_021740	CYB561	Nfu_p_1_052018	Nfu_t_1_052018	Nfu_c_1_052018	ENSDARG00000038176	Nfu_p_1_052018	ENSG00000008283	CYB561	1534
Nfu_g_1_021754	AOC2	Nfu_p_1_052057	Nfu_t_1_052057	Nfu_c_1_052057	ENSDARG00000014646	Nfu_p_1_052057	ENSG00000131471	AOC3	8639
Nfu_g_1_021900	TRAF3	Nfu_p_1_052409	Nfu_t_1_052409	Nfu_c_1_052409	ENSDARG00000022000	Nfu_p_1_052409	ENSG00000131323	TRAF3	7187
Nfu_g_1_021893	SEC23A	Nfu_p_1_052398	Nfu_t_1_052398	Nfu_c_1_052398	ENSDARG00000016636	Nfu_p_1_052398	ENSG00000100934	SEC23A	10484
Nfu_g_1_021884	NUMB	Nfu_p_1_052381	Nfu_t_1_052381	Nfu_c_1_052381	ENSDARG00000027279	Nfu_p_1_052381	ENSG00000133961	NUMB	8650
Nfu_g_1_021870	TMEM87A	Nfu_p_1_052341	Nfu_t_1_052341	Nfu_c_1_052341	ENSDARG00000074967	Nfu_p_1_052341	ENSG00000103978	TMEM87A	25963
Nfu_g_1_021863	HHIPL2	Nfu_p_1_052325	Nfu_t_1_052325	Nfu_c_1_052325	ENSDARG00000060008	Nfu_p_1_052325	ENSG00000143512	HHIPL2	79802
Nfu_g_1_021952	LOXL3B	Nfu_p_1_052533	Nfu_t_1_052533	Nfu_c_1_052533	ENSDARG00000039563	Nfu_p_1_052533	ENSG00000115318	LOXL3	84695
Nfu_g_1_021911	AHSA1L	Nfu_p_1_052445	Nfu_t_1_052445	Nfu_c_1_052445	ENSDARG00000011127	Nfu_p_1_052445	ENSG00000100591	AHSA1	10598
Nfu_g_1_021841	WHSC1	Nfu_p_1_052267	Nfu_t_1_052267	Nfu_c_1_052267	ENSDARG00000026225	Nfu_p_1_052267	ENSG00000109685	WHSC1	7468
Nfu_g_1_021755	CFL2	Nfu_p_1_052059	Nfu_t_1_052059	Nfu_c_1_052059	ENSDARG00000014106	Nfu_p_1_052059	ENSG00000165410	CFL2	1073
Nfu_g_1_021924	SNX6	Nfu_p_1_052472	Nfu_t_1_052472	Nfu_c_1_052472	ENSDARG00000058444	Nfu_p_1_052472	ENSG00000129515	SNX6	58533
Nfu_g_1_021768	CABZ01043021.1	Nfu_p_1_052097	Nfu_t_1_052097	Nfu_c_1_052097	ENSDARG00000088255	Nfu_p_1_052097	ENSG00000198732	SMOC1	64093
Nfu_g_1_021811	Nfu_g_1_021811	Nfu_p_1_052196	Nfu_t_1_052196	Nfu_c_1_052196	ENSDARG00000006395	Nfu_p_1_052196	ENSG00000119707	RBM25	58517
Nfu_g_1_021857	ARG2	Nfu_p_1_052313	Nfu_t_1_052313	Nfu_c_1_052313	ENSDARG00000039269	Nfu_p_1_052313	ENSG00000081181	ARG2	384
Nfu_g_1_021887	FBLN5	Nfu_p_1_052388	Nfu_t_1_052388	Nfu_c_1_052388	ENSDARG00000039273	Nfu_p_1_052388	ENSG00000140092	FBLN5	10516
Nfu_g_1_021779	PCNX	Nfu_p_1_052125	Nfu_t_1_052125	Nfu_c_1_052125	ENSDARG00000011819	Nfu_p_1_052125	ENSG00000100731	PCNX1	22990
Nfu_g_1_021895	TTC9	Nfu_p_1_052400	Nfu_t_1_052400	Nfu_c_1_052400	ENSDARG00000074363	Nfu_p_1_052400	ENSG00000133985	TTC9	23508
Nfu_g_1_021763	ABHD12B (1 OF 2)	Nfu_p_1_052086	Nfu_t_1_052086	Nfu_c_1_052086	ENSDARG00000071004	Nfu_p_1_052086	ENSG00000131969	ABHD12B	145447
Nfu_g_1_021729	TRIM9	Nfu_p_1_051989	Nfu_t_1_051989	Nfu_c_1_051989	ENSDARG00000039123	Nfu_p_1_051989	ENSG00000100505	TRIM9	114088
Nfu_g_1_021786	GNG2	Nfu_p_1_052135	Nfu_t_1_052135	Nfu_c_1_052135	ENSDARG00000056831	Nfu_p_1_052135	ENSG00000186469	GNG2	54331
Nfu_g_1_021787	HIVEP2 (2 OF 2)	Nfu_p_1_052142	Nfu_t_1_052142	Nfu_c_1_052142	ENSDARG00000039987	Nfu_p_1_052142	ENSG00000010818	HIVEP2	3097
Nfu_g_1_021820	SYNE1B	Nfu_p_1_052207	Nfu_t_1_052207	Nfu_c_1_052207	ENSDARG00000063068	Nfu_p_1_052207	ENSG00000131018	SYNE1	23345
Nfu_g_1_021923	FOXO3A	Nfu_p_1_052469	Nfu_t_1_052469	Nfu_c_1_052469	ENSDARG00000023058	Nfu_p_1_052469	ENSG00000118689	FOXO3	2309
Nfu_g_1_021776	SCML4	Nfu_p_1_052113	Nfu_t_1_052113	Nfu_c_1_052113	ENSDARG00000017266	Nfu_p_1_052113	ENSG00000146285	SCML4	256380
Nfu_g_1_021802	BX005321.2	Nfu_p_1_052177	Nfu_t_1_052177	Nfu_c_1_052177	ENSDARG00000087870	Nfu_p_1_052177	ENSG00000173567	ADGRF3	165082
Nfu_g_1_021832	MAPRE3A	Nfu_p_1_052254	Nfu_t_1_052254	Nfu_c_1_052254	ENSDARG00000020231	Nfu_p_1_052254	ENSG00000084764	MAPRE3	22924
Nfu_g_1_021724	DPYSL5A	Nfu_p_1_051977	Nfu_t_1_051977	Nfu_c_1_051977	ENSDARG00000011141	Nfu_p_1_051977	ENSG00000157851	DPYSL5	56896
Nfu_g_1_021728	DNMT3AB	Nfu_p_1_051988	Nfu_t_1_051988	Nfu_c_1_051988	ENSDARG00000015566	Nfu_p_1_051988	ENSG00000119772	DNMT3A	1788
Nfu_g_1_021816	ZFP36L1	Nfu_p_1_052203	Nfu_t_1_052203	Nfu_c_1_052203	ENSDARG00000016154	Nfu_p_1_052203	ENSG00000185650	ZFP36L1	677
Nfu_g_1_015139	ATR	Nfu_p_1_036470	Nfu_t_1_036470	Nfu_c_1_036470	ENSDARG00000079625	Nfu_p_1_036470	ENSG00000175054	ATR	545
Nfu_g_1_015155	SLC35G2	Nfu_p_1_036504	Nfu_t_1_036504	Nfu_c_1_036504	ENSDARG00000056262	Nfu_p_1_036504	ENSG00000236396	SLC35G4	646000
Nfu_g_1_015298	Nfu_g_1_015298	Nfu_p_1_036835	Nfu_t_1_036835	Nfu_c_1_036835	ENSDARG00000017235	Nfu_p_1_036835	ENSG00000163577	EIF5A2	56648
Nfu_g_1_015002	PTBP1A	Nfu_p_1_036137	Nfu_t_1_036137	Nfu_c_1_036137	ENSDARG00000019362	Nfu_p_1_036137	ENSG00000011304	PTBP1	5725
Nfu_g_1_015390	CDAN1	Nfu_p_1_037043	Nfu_t_1_037043	Nfu_c_1_037043	ENSDARG00000042261	Nfu_p_1_037043	ENSG00000140326	CDAN1	146059
Nfu_g_1_015311	TTBK2 (2 OF 2)	Nfu_p_1_036860	Nfu_t_1_036860	Nfu_c_1_036860	ENSDARG00000005670	Nfu_p_1_036860	ENSG00000128881	TTBK2	146057
Nfu_g_1_015071	HLTF	Nfu_p_1_036294	Nfu_t_1_036294	Nfu_c_1_036294	ENSDARG00000026053	Nfu_p_1_036294	ENSG00000071794	HLTF	6596
Nfu_g_1_015315	ELAVL1	Nfu_p_1_036875	Nfu_t_1_036875	Nfu_c_1_036875	ENSDARG00000038695	Nfu_p_1_036875	ENSG00000066044	ELAVL1	1994
Nfu_g_1_014962	GADD45BB	Nfu_p_1_036012	Nfu_t_1_036012	Nfu_c_1_036012	ENSDARG00000013576	Nfu_p_1_036012	ENSG00000099860	GADD45B	4616
Nfu_g_1_014982	ATG9A	Nfu_p_1_036088	Nfu_t_1_036088	Nfu_c_1_036088	ENSDARG00000044551	Nfu_p_1_036088	ENSG00000198925	ATG9A	79065
Nfu_g_1_015340	SENP2	Nfu_p_1_036926	Nfu_t_1_036926	Nfu_c_1_036926	ENSDARG00000073837	Nfu_p_1_036926	ENSG00000163904	SENP2	59343
Nfu_g_1_015387	TRA2A	Nfu_p_1_037038	Nfu_t_1_037038	Nfu_c_1_037038	ENSDARG00000002168	Nfu_p_1_037038	ENSG00000136527	TRA2B	6434
Nfu_g_1_015072	OLA1	Nfu_p_1_036296	Nfu_t_1_036296	Nfu_c_1_036296	ENSDARG00000044565	Nfu_p_1_036296	ENSG00000138430	OLA1	29789
Nfu_g_1_015141	ELL (2 OF 2)	Nfu_p_1_036473	Nfu_t_1_036473	Nfu_c_1_036473	ENSDARG00000000568	Nfu_p_1_036473	ENSG00000105656	ELL	8178
Nfu_g_1_015122	ISYNA1	Nfu_p_1_036415	Nfu_t_1_036415	Nfu_c_1_036415		Nfu_p_1_036415	ENSG00000105655	ISYNA1	51477
Nfu_g_1_015372	CCDC94	Nfu_p_1_037012	Nfu_t_1_037012	Nfu_c_1_037012	ENSDARG00000026185	Nfu_p_1_037012	ENSG00000104957	CCDC130	81576
Nfu_g_1_015021	FYNA	Nfu_p_1_036179	Nfu_t_1_036179	Nfu_c_1_036179	ENSDARG00000011370	Nfu_p_1_036179	ENSG00000010810	FYN	2534
Nfu_g_1_015015	MARCKSB	Nfu_p_1_036165	Nfu_t_1_036165	Nfu_c_1_036165	ENSDARG00000008803	Nfu_p_1_036165	ENSG00000277443	MARCKS	4082
Nfu_g_1_014973	ATPBD4	Nfu_p_1_036061	Nfu_t_1_036061	Nfu_c_1_036061	ENSDARG00000042839	Nfu_p_1_036061	ENSG00000134146	DPH6	89978
Nfu_g_1_015125	PTPN21	Nfu_p_1_036429	Nfu_t_1_036429	Nfu_c_1_036429	ENSDARG00000062248	Nfu_p_1_036429	ENSG00000070778	PTPN21	11099
Nfu_g_1_015246	KLHDC2	Nfu_p_1_036712	Nfu_t_1_036712	Nfu_c_1_036712	ENSDARG00000078852	Nfu_p_1_036712	ENSG00000165516	KLHDC2	23588
Nfu_g_1_015245	NEMF	Nfu_p_1_036709	Nfu_t_1_036709	Nfu_c_1_036709	ENSDARG00000041779	Nfu_p_1_036709	ENSG00000165525	NEMF	9147
Nfu_g_1_015380	KDM1A	Nfu_p_1_037023	Nfu_t_1_037023	Nfu_c_1_037023	ENSDARG00000060679	Nfu_p_1_037023	ENSG00000004487	KDM1A	23028
Nfu_g_1_015039	ID3	Nfu_p_1_036205	Nfu_t_1_036205	Nfu_c_1_036205	ENSDARG00000054823	Nfu_p_1_036205	ENSG00000117318	ID3	3399
Nfu_g_1_015037	SLC25A29 (2 OF 2)	Nfu_p_1_036203	Nfu_t_1_036203	Nfu_c_1_036203	ENSDARG00000057352	Nfu_p_1_036203	ENSG00000197119	SLC25A29	123096
Nfu_g_1_015180	CABZ01085626.1	Nfu_p_1_036554	Nfu_t_1_036554	Nfu_c_1_036554	ENSDARG00000091201	Nfu_p_1_036554	ENSG00000176473	WDR25	79446
Nfu_g_1_015081	ZNF503	Nfu_p_1_036315	Nfu_t_1_036315	Nfu_c_1_036315	ENSDARG00000018492	Nfu_p_1_036315	ENSG00000165655	ZNF503	84858
Nfu_g_1_015095	SYNCRIPL	Nfu_p_1_036355	Nfu_t_1_036355	Nfu_c_1_036355	ENSDARG00000040184	Nfu_p_1_036355	ENSG00000125944	HNRNPR	10236
Nfu_g_1_015127	SOX11A	Nfu_p_1_036435	Nfu_t_1_036435	Nfu_c_1_036435	ENSDARG00000077811	Nfu_p_1_036435	ENSG00000176887	SOX11	6664
Nfu_g_1_015349	RSAD2	Nfu_p_1_036948	Nfu_t_1_036948	Nfu_c_1_036948	ENSDARG00000004952	Nfu_p_1_036948	ENSG00000134321	RSAD2	91543
Nfu_g_1_015322	ITGB1BP1	Nfu_p_1_036886	Nfu_t_1_036886	Nfu_c_1_036886	ENSDARG00000007169	Nfu_p_1_036886	ENSG00000119185	ITGB1BP1	9270
Nfu_g_1_015391	CPSF3 (2 OF 2)	Nfu_p_1_037045	Nfu_t_1_037045	Nfu_c_1_037045	ENSDARG00000027649	Nfu_p_1_037045	ENSG00000119203	CPSF3	51692
Nfu_g_1_015066	EVLA	Nfu_p_1_036274	Nfu_t_1_036274	Nfu_c_1_036274	ENSDARG00000035650	Nfu_p_1_036274	ENSG00000196405	EVL	51466
Nfu_g_1_015054	SLC38A6	Nfu_p_1_036240	Nfu_t_1_036240	Nfu_c_1_036240	ENSDARG00000054312	Nfu_p_1_036240	ENSG00000188338	SLC38A3	10991
Nfu_g_1_015294	HSPA4L	Nfu_p_1_036828	Nfu_t_1_036828	Nfu_c_1_036828	ENSDARG00000053544	Nfu_p_1_036828	ENSG00000164070	HSPA4L	22824
Nfu_g_1_015183	AP5M1	Nfu_p_1_036561	Nfu_t_1_036561	Nfu_c_1_036561	ENSDARG00000031533	Nfu_p_1_036561	ENSG00000053770	AP5M1	55745
Nfu_g_1_015330	BX936443.2	Nfu_p_1_036907	Nfu_t_1_036907	Nfu_c_1_036907	ENSDARG00000089467	Nfu_p_1_036907	ENSG00000156050	FAM161B	145483
Nfu_g_1_014968	ZC2HC1C	Nfu_p_1_036038	Nfu_t_1_036038	Nfu_c_1_036038	ENSDARG00000070526	Nfu_p_1_036038	ENSG00000119703	ZC2HC1C	79696
Nfu_g_1_015165	FLVCR2 (1 OF 2)	Nfu_p_1_036522	Nfu_t_1_036522	Nfu_c_1_036522	ENSDARG00000031506	Nfu_p_1_036522	ENSG00000119686	FLVCR2	55640
Nfu_g_1_015199	TTLL5	Nfu_p_1_036599	Nfu_t_1_036599	Nfu_c_1_036599	ENSDARG00000089650	Nfu_p_1_036599	ENSG00000119685	TTLL5	23093
Nfu_g_1_014977	GPATCH2L	Nfu_p_1_036078	Nfu_t_1_036078	Nfu_c_1_036078	ENSDARG00000031064	Nfu_p_1_036078	ENSG00000089916	GPATCH2L	55668
Nfu_g_1_015136	LIN52	Nfu_p_1_036466	Nfu_t_1_036466	Nfu_c_1_036466	ENSDARG00000070833	Nfu_p_1_036466	ENSG00000205659	LIN52	91750
Nfu_g_1_014963	Nfu_g_1_014963	Nfu_p_1_036013	Nfu_t_1_036013	Nfu_c_1_036013	ENSDARG00000063667	Nfu_p_1_036013	ENSG00000183760	ACP7	390928
Nfu_g_1_015040	EIF2AK4	Nfu_p_1_036206	Nfu_t_1_036206	Nfu_c_1_036206	ENSDARG00000077010	Nfu_p_1_036206	ENSG00000128829	EIF2AK4	440275
Nfu_g_1_015241	CABZ01060331.1	Nfu_p_1_036690	Nfu_t_1_036690	Nfu_c_1_036690	ENSDARG00000078327	Nfu_p_1_036690	ENSG00000099814	CEP170B	283638
Nfu_g_1_015272	TMEM39B	Nfu_p_1_036767	Nfu_t_1_036767	Nfu_c_1_036767	ENSDARG00000018956	Nfu_p_1_036767	ENSG00000121775	TMEM39B	55116
Nfu_g_1_015116	RHD	Nfu_p_1_036400	Nfu_t_1_036400	Nfu_c_1_036400	ENSDARG00000002194	Nfu_p_1_036400	ENSG00000187010	RHD	6007
Nfu_g_1_015392	SRRM1	Nfu_p_1_037046	Nfu_t_1_037046	Nfu_c_1_037046	ENSDARG00000001244	Nfu_p_1_037046	ENSG00000133226	SRRM1	10250
Nfu_g_1_015338	TIAM2 (1 OF 2)	Nfu_p_1_036921	Nfu_t_1_036921	Nfu_c_1_036921	ENSDARG00000087780	Nfu_p_1_036921	ENSG00000146426	TIAM2	26230
Nfu_g_1_014965	MARCKSL1A	Nfu_p_1_036023	Nfu_t_1_036023	Nfu_c_1_036023	ENSDARG00000039034	Nfu_p_1_036023	ENSG00000175130	MARCKSL1	65108
Nfu_g_1_015258	Nfu_g_1_015258	Nfu_p_1_036728	Nfu_t_1_036728	Nfu_c_1_036728	ENSDARG00000004377	Nfu_p_1_036728	ENSG00000088808	PPP1R13B	23368
Nfu_g_1_007446	MYCL1A	Nfu_p_1_018030	Nfu_t_1_018030	Nfu_c_1_018030	ENSDARG00000034956	Nfu_p_1_018030	ENSG00000116990	MYCL	4610
Nfu_g_1_007458	KHDRBS1A	Nfu_p_1_018052	Nfu_t_1_018052	Nfu_c_1_018052	ENSDARG00000052856	Nfu_p_1_018052	ENSG00000121774	KHDRBS1	10657
Nfu_g_1_012135	LINGO2	Nfu_p_1_029414	Nfu_t_1_029414	Nfu_c_1_029414	ENSDARG00000074535	Nfu_p_1_029414	ENSG00000174482	LINGO2	158038
Nfu_g_1_012132	Nfu_g_1_012132	Nfu_p_1_029410	Nfu_t_1_029410	Nfu_c_1_029410	ENSDARG00000091211	Nfu_p_1_029410	ENSG00000172955	ADH6	130
Nfu_g_1_002301	PTBP1B	Nfu_p_1_005788	Nfu_t_1_005788	Nfu_c_1_005788	ENSDARG00000031907	Nfu_p_1_005788	ENSG00000011304	PTBP1	5725
Nfu_g_1_002292	STIL	Nfu_p_1_005762	Nfu_t_1_005762	Nfu_c_1_005762	ENSDARG00000024904	Nfu_p_1_005762	ENSG00000123473	STIL	6491
Nfu_g_1_002507	S1PR1	Nfu_p_1_006266	Nfu_t_1_006266	Nfu_c_1_006266	ENSDARG00000042690	Nfu_p_1_006266	ENSG00000170989	S1PR1	1901
Nfu_g_1_002390	BPHL	Nfu_p_1_005979	Nfu_t_1_005979	Nfu_c_1_005979	ENSDARG00000086400	Nfu_p_1_005979	ENSG00000137274	BPHL	670
Nfu_g_1_002373	SLC22A23 (3 OF 3)	Nfu_p_1_005950	Nfu_t_1_005950	Nfu_c_1_005950	ENSDARG00000078856	Nfu_p_1_005950	ENSG00000137266	SLC22A23	63027
Nfu_g_1_002495	Nfu_g_1_002495	Nfu_p_1_006245	Nfu_t_1_006245	Nfu_c_1_006245	ENSDARG00000023916	Nfu_p_1_006245	ENSG00000112137	PHACTR1	221692
Nfu_g_1_002311	DNAI2A	Nfu_p_1_005812	Nfu_t_1_005812	Nfu_c_1_005812	ENSDARG00000074081	Nfu_p_1_005812	ENSG00000171595	DNAI2	64446
Nfu_g_1_002620	RPE65 (1 OF 2)	Nfu_p_1_006559	Nfu_t_1_006559	Nfu_c_1_006559	ENSDARG00000054420	Nfu_p_1_006559	ENSG00000116745	RPE65	6121
Nfu_g_1_002330	FNBP1L	Nfu_p_1_005842	Nfu_t_1_005842	Nfu_c_1_005842	ENSDARG00000020131	Nfu_p_1_005842	ENSG00000137942	FNBP1L	54874
Nfu_g_1_002641	FXR1	Nfu_p_1_006614	Nfu_t_1_006614	Nfu_c_1_006614	ENSDARG00000022968	Nfu_p_1_006614	ENSG00000114416	FXR1	8087
Nfu_g_1_002659	ANKMY1	Nfu_p_1_006658	Nfu_t_1_006658	Nfu_c_1_006658	ENSDARG00000062702	Nfu_p_1_006658	ENSG00000144504	ANKMY1	51281
Nfu_g_1_002498	STXBP3	Nfu_p_1_006251	Nfu_t_1_006251	Nfu_c_1_006251	ENSDARG00000008142	Nfu_p_1_006251	ENSG00000116266	STXBP3	6814
Nfu_g_1_002387	FAM102BB	Nfu_p_1_005972	Nfu_t_1_005972	Nfu_c_1_005972	ENSDARG00000002333	Nfu_p_1_005972	ENSG00000162636	FAM102B	284611
Nfu_g_1_002667	COL24A1	Nfu_p_1_006667	Nfu_t_1_006667	Nfu_c_1_006667	ENSDARG00000028236	Nfu_p_1_006667	ENSG00000171502	COL24A1	255631
Nfu_g_1_002633	CABZ01069519.1	Nfu_p_1_006592	Nfu_t_1_006592	Nfu_c_1_006592	ENSDARG00000073768	Nfu_p_1_006592	ENSG00000179178	TMEM125	128218
Nfu_g_1_002297	AK4	Nfu_p_1_005771	Nfu_t_1_005771	Nfu_c_1_005771	ENSDARG00000006546	Nfu_p_1_005771	ENSG00000162433	AK4	205
Nfu_g_1_002406	DNAJC6	Nfu_p_1_006033	Nfu_t_1_006033	Nfu_c_1_006033	ENSDARG00000079891	Nfu_p_1_006033	ENSG00000116675	DNAJC6	9829
Nfu_g_1_002677	IVNS1ABP	Nfu_p_1_006691	Nfu_t_1_006691	Nfu_c_1_006691	ENSDARG00000031100	Nfu_p_1_006691	ENSG00000116679	IVNS1ABP	10625
Nfu_g_1_002432	HMCN1	Nfu_p_1_006094	Nfu_t_1_006094	Nfu_c_1_006094	ENSDARG00000016936	Nfu_p_1_006094	ENSG00000143341	HMCN1	83872
Nfu_g_1_002431	TPRB	Nfu_p_1_006091	Nfu_t_1_006091	Nfu_c_1_006091	ENSDARG00000016630	Nfu_p_1_006091	ENSG00000047410	TPR	7175
Nfu_g_1_002345	RFX2	Nfu_p_1_005891	Nfu_t_1_005891	Nfu_c_1_005891	ENSDARG00000013575	Nfu_p_1_005891	ENSG00000087903	RFX2	5990
Nfu_g_1_002517	ACSBG2	Nfu_p_1_006284	Nfu_t_1_006284	Nfu_c_1_006284	ENSDARG00000004094	Nfu_p_1_006284	ENSG00000130377	ACSBG2	81616
Nfu_g_1_002566	NR2F6 (2 OF 2)	Nfu_p_1_006446	Nfu_t_1_006446	Nfu_c_1_006446	ENSDARG00000003165	Nfu_p_1_006446	ENSG00000160113	NR2F6	2063
Nfu_g_1_002581	Nfu_g_1_002581	Nfu_p_1_006491	Nfu_t_1_006491	Nfu_c_1_006491	ENSDARG00000009673	Nfu_p_1_006491	ENSG00000137959	IFI44L	10964
Nfu_g_1_002380	ARRDC2	Nfu_p_1_005958	Nfu_t_1_005958	Nfu_c_1_005958	ENSDARG00000020761	Nfu_p_1_005958	ENSG00000105643	ARRDC2	27106
Nfu_g_1_002271	ARRDC2	Nfu_p_1_005716	Nfu_t_1_005716	Nfu_c_1_005716	ENSDARG00000020761	Nfu_p_1_005716	ENSG00000105643	ARRDC2	27106
Nfu_g_1_002655	JUND	Nfu_p_1_006654	Nfu_t_1_006654	Nfu_c_1_006654	ENSDARG00000067850	Nfu_p_1_006654	ENSG00000130522	JUND	3727
Nfu_g_1_002460	PDE4CB	Nfu_p_1_006142	Nfu_t_1_006142	Nfu_c_1_006142	ENSDARG00000013221	Nfu_p_1_006142	ENSG00000105650	PDE4C	5143
Nfu_g_1_002434	GAMT	Nfu_p_1_006097	Nfu_t_1_006097	Nfu_c_1_006097	ENSDARG00000070844	Nfu_p_1_006097	ENSG00000130005	GAMT	2593
Nfu_g_1_002580	UHRF1	Nfu_p_1_006490	Nfu_t_1_006490	Nfu_c_1_006490	ENSDARG00000091448	Nfu_p_1_006490	ENSG00000276043	UHRF1	29128
Nfu_g_1_002555	CAMSAP2	Nfu_p_1_006413	Nfu_t_1_006413	Nfu_c_1_006413	ENSDARG00000062173	Nfu_p_1_006413	ENSG00000118200	CAMSAP2	23271
Nfu_g_1_002351	KIAA0226	Nfu_p_1_005913	Nfu_t_1_005913	Nfu_c_1_005913	ENSDARG00000078752	Nfu_p_1_005913	ENSG00000145016	RUBCN	9711
Nfu_g_1_002559	NEGR1	Nfu_p_1_006426	Nfu_t_1_006426	Nfu_c_1_006426	ENSDARG00000021607	Nfu_p_1_006426	ENSG00000172260	NEGR1	257194
Nfu_g_1_002642	MCOLN2	Nfu_p_1_006618	Nfu_t_1_006618	Nfu_c_1_006618	ENSDARG00000018722	Nfu_p_1_006618	ENSG00000153898	MCOLN2	255231
Nfu_g_1_002567	ALDH7A1	Nfu_p_1_006450	Nfu_t_1_006450	Nfu_c_1_006450	ENSDARG00000018426	Nfu_p_1_006450	ENSG00000164904	ALDH7A1	501
Nfu_g_1_002260	TIMM44 (1 OF 2)	Nfu_p_1_005635	Nfu_t_1_005635	Nfu_c_1_005635	ENSDARG00000087613	Nfu_p_1_005635	ENSG00000104980	TIMM44	10469
Nfu_g_1_022630	XPR1 (2 OF 3)	Nfu_p_1_054162	Nfu_t_1_054162	Nfu_c_1_054162	ENSDARG00000062449	Nfu_p_1_054162	ENSG00000143324	XPR1	9213
Nfu_g_1_022715	ABL2	Nfu_p_1_054345	Nfu_t_1_054345	Nfu_c_1_054345	ENSDARG00000013841	Nfu_p_1_054345	ENSG00000143322	ABL2	27
Nfu_g_1_022716	Nfu_g_1_022716	Nfu_p_1_054350	Nfu_t_1_054350	Nfu_c_1_054350	ENSDARG00000040635	Nfu_p_1_054350	ENSG00000123091	RNF11	26994
Nfu_g_1_022658	GCLM	Nfu_p_1_054214	Nfu_t_1_054214	Nfu_c_1_054214	ENSDARG00000018953	Nfu_p_1_054214	ENSG00000023909	GCLM	2730
Nfu_g_1_022616	SAFB	Nfu_p_1_054133	Nfu_t_1_054133	Nfu_c_1_054133	ENSDARG00000020467	Nfu_p_1_054133	ENSG00000130254	SAFB2	9667
Nfu_g_1_022709	SAFB	Nfu_p_1_054333	Nfu_t_1_054333	Nfu_c_1_054333	ENSDARG00000020467	Nfu_p_1_054333	ENSG00000130254	SAFB2	9667
Nfu_g_1_022644	MIER2	Nfu_p_1_054193	Nfu_t_1_054193	Nfu_c_1_054193	ENSDARG00000071413	Nfu_p_1_054193	ENSG00000105556	MIER2	54531
Nfu_g_1_022665	Nfu_g_1_022665	Nfu_p_1_054229	Nfu_t_1_054229	Nfu_c_1_054229	ENSDARG00000023701	Nfu_p_1_054229	ENSG00000157077	ZFYVE9	9372
Nfu_g_1_022740	TNNI3K	Nfu_p_1_054401	Nfu_t_1_054401	Nfu_c_1_054401	ENSDARG00000086933	Nfu_p_1_054401	ENSG00000116783	TNNI3K	51086
Nfu_g_1_022720	MPND	Nfu_p_1_054359	Nfu_t_1_054359	Nfu_c_1_054359	ENSDARG00000061989	Nfu_p_1_054359	ENSG00000008382	MPND	84954
Nfu_g_1_022689	GLT25D2	Nfu_p_1_054272	Nfu_t_1_054272	Nfu_c_1_054272	ENSDARG00000014670	Nfu_p_1_054272	ENSG00000198756	COLGALT2	23127
Nfu_g_1_022670	C1ORF21	Nfu_p_1_054238	Nfu_t_1_054238	Nfu_c_1_054238	ENSDARG00000029292	Nfu_p_1_054238	ENSG00000116667	C1orf21	81563
Nfu_g_1_022609	SSBP4	Nfu_p_1_054109	Nfu_t_1_054109	Nfu_c_1_054109	ENSDARG00000056483	Nfu_p_1_054109	ENSG00000130511	SSBP4	170463
Nfu_g_1_016077	HMG20B	Nfu_p_1_038579	Nfu_t_1_038579	Nfu_c_1_038579	ENSDARG00000042045	Nfu_p_1_038579	ENSG00000140382	HMG20A	10363
Nfu_g_1_016036	C22H19ORF26 (1 OF 2)	Nfu_p_1_038500	Nfu_t_1_038500	Nfu_c_1_038500	ENSDARG00000071325	Nfu_p_1_038500	ENSG00000099625	CBARP	255057
Nfu_g_1_016037	MIDN	Nfu_p_1_038505	Nfu_t_1_038505	Nfu_c_1_038505	ENSDARG00000018524	Nfu_p_1_038505	ENSG00000167470	MIDN	90007
Nfu_g_1_016042	YJEFN3	Nfu_p_1_038512	Nfu_t_1_038512	Nfu_c_1_038512	ENSDARG00000061692	Nfu_p_1_038512	ENSG00000250067	YJEFN3	374887
Nfu_g_1_016008	TJP3	Nfu_p_1_038438	Nfu_t_1_038438	Nfu_c_1_038438	ENSDARG00000002909	Nfu_p_1_038438	ENSG00000105289	TJP3	27134
Nfu_g_1_016038	GPX4 (4 OF 4)	Nfu_p_1_038506	Nfu_t_1_038506	Nfu_c_1_038506	ENSDARG00000013302	Nfu_p_1_038506	ENSG00000167468	GPX4	2879
Nfu_g_1_016032	FSD1	Nfu_p_1_038495	Nfu_t_1_038495	Nfu_c_1_038495	ENSDARG00000062017	Nfu_p_1_038495	ENSG00000105255	FSD1	79187
Nfu_g_1_017897	PDGFRA	Nfu_p_1_042860	Nfu_t_1_042860	Nfu_c_1_042860	ENSDARG00000057345	Nfu_p_1_042860	ENSG00000134853	PDGFRA	5156
Nfu_g_1_017888	LRRC16B (1 OF 2)	Nfu_p_1_042837	Nfu_t_1_042837	Nfu_c_1_042837	ENSDARG00000086990	Nfu_p_1_042837	ENSG00000159753	CARMIL2	146206
Nfu_g_1_017883	ING5A	Nfu_p_1_042827	Nfu_t_1_042827	Nfu_c_1_042827	ENSDARG00000022413	Nfu_p_1_042827	ENSG00000168395	ING5	84289
Nfu_g_1_017887	SLC35D1A	Nfu_p_1_042835	Nfu_t_1_042835	Nfu_c_1_042835	ENSDARG00000011973	Nfu_p_1_042835	ENSG00000116704	SLC35D1	23169
Nfu_g_1_017910	SUCO	Nfu_p_1_042887	Nfu_t_1_042887	Nfu_c_1_042887	ENSDARG00000016532	Nfu_p_1_042887	ENSG00000094975	SUCO	51430
Nfu_g_1_017929	PIGC	Nfu_p_1_042948	Nfu_t_1_042948	Nfu_c_1_042948	ENSDARG00000009113	Nfu_p_1_042948	ENSG00000135845	PIGC	5279
Nfu_g_1_017878	DNM3	Nfu_p_1_042810	Nfu_t_1_042810	Nfu_c_1_042810	ENSDARG00000009281	Nfu_p_1_042810	ENSG00000197959	DNM3	26052
Nfu_g_1_009272	IMP4	Nfu_p_1_022553	Nfu_t_1_022553	Nfu_c_1_022553	ENSDARG00000054540	Nfu_p_1_022553	ENSG00000136718	IMP4	92856
Nfu_g_1_009329	ANAPC7	Nfu_p_1_022712	Nfu_t_1_022712	Nfu_c_1_022712	ENSDARG00000063005	Nfu_p_1_022712	ENSG00000196510	ANAPC7	51434
Nfu_g_1_009210	GUCD1	Nfu_p_1_022411	Nfu_t_1_022411	Nfu_c_1_022411	ENSDARG00000068438	Nfu_p_1_022411	ENSG00000138867	GUCD1	83606
Nfu_g_1_009371	CDS2	Nfu_p_1_022828	Nfu_t_1_022828	Nfu_c_1_022828	ENSDARG00000035577	Nfu_p_1_022828	ENSG00000101290	CDS2	8760
Nfu_g_1_009247	TET3	Nfu_p_1_022501	Nfu_t_1_022501	Nfu_c_1_022501	ENSDARG00000062646	Nfu_p_1_022501	ENSG00000187605	TET3	200424
Nfu_g_1_009006	DGCR8	Nfu_p_1_021856	Nfu_t_1_021856	Nfu_c_1_021856	ENSDARG00000035564	Nfu_p_1_021856	ENSG00000128191	DGCR8	54487
Nfu_g_1_009144	TMEM150A	Nfu_p_1_022234	Nfu_t_1_022234	Nfu_c_1_022234	ENSDARG00000035184	Nfu_p_1_022234	ENSG00000168890	TMEM150A	129303
Nfu_g_1_009016	RNF10	Nfu_p_1_021890	Nfu_t_1_021890	Nfu_c_1_021890	ENSDARG00000079687	Nfu_p_1_021890	ENSG00000022840	RNF10	9921
Nfu_g_1_009426	DOCK5	Nfu_p_1_022979	Nfu_t_1_022979	Nfu_c_1_022979	ENSDARG00000001968	Nfu_p_1_022979	ENSG00000147459	DOCK5	80005
Nfu_g_1_009422	CABIN1	Nfu_p_1_022968	Nfu_t_1_022968	Nfu_c_1_022968	ENSDARG00000079326	Nfu_p_1_022968	ENSG00000099991	CABIN1	23523
Nfu_g_1_009077	KLHL22	Nfu_p_1_022087	Nfu_t_1_022087	Nfu_c_1_022087	ENSDARG00000088807	Nfu_p_1_022087	ENSG00000099910	KLHL22	84861
Nfu_g_1_008982	KCTD9 (2 OF 2)	Nfu_p_1_021766	Nfu_t_1_021766	Nfu_c_1_021766	ENSDARG00000021209	Nfu_p_1_021766	ENSG00000104756	KCTD9	54793
Nfu_g_1_009005	FGFR1A	Nfu_p_1_021854	Nfu_t_1_021854	Nfu_c_1_021854	ENSDARG00000011027	Nfu_p_1_021854	ENSG00000077782	FGFR1	2260
Nfu_g_1_009424	CHMP7	Nfu_p_1_022971	Nfu_t_1_022971	Nfu_c_1_022971	ENSDARG00000041362	Nfu_p_1_022971	ENSG00000147457	CHMP7	91782
Nfu_g_1_009344	DTX1	Nfu_p_1_022762	Nfu_t_1_022762	Nfu_c_1_022762	ENSDARG00000076302	Nfu_p_1_022762	ENSG00000135144	DTX1	1840
Nfu_g_1_009013	RICTOR	Nfu_p_1_021867	Nfu_t_1_021867	Nfu_c_1_021867	ENSDARG00000002020	Nfu_p_1_021867	ENSG00000164327	RICTOR	253260
Nfu_g_1_009008	ELMOD3	Nfu_p_1_021860	Nfu_t_1_021860	Nfu_c_1_021860	ENSDARG00000074742	Nfu_p_1_021860	ENSG00000115459	ELMOD3	84173
Nfu_g_1_009294	RORB	Nfu_p_1_022605	Nfu_t_1_022605	Nfu_c_1_022605	ENSDARG00000033498	Nfu_p_1_022605	ENSG00000198963	RORB	6096
Nfu_g_1_009315	ANXA1A	Nfu_p_1_022661	Nfu_t_1_022661	Nfu_c_1_022661	ENSDARG00000026726	Nfu_p_1_022661	ENSG00000135046	ANXA1	301
Nfu_g_1_009449	DPYSL2 (1 OF 2)	Nfu_p_1_023029	Nfu_t_1_023029	Nfu_c_1_023029	ENSDARG00000038974	Nfu_p_1_023029	ENSG00000092964	DPYSL2	1808
Nfu_g_1_009419	TTC28 (2 OF 2)	Nfu_p_1_022937	Nfu_t_1_022937	Nfu_c_1_022937	ENSDARG00000087109	Nfu_p_1_022937	ENSG00000100154	TTC28	23331
Nfu_g_1_009370	TGOLN2	Nfu_p_1_022826	Nfu_t_1_022826	Nfu_c_1_022826	ENSDARG00000090747	Nfu_p_1_022826	ENSG00000152291	TGOLN2	10618
Nfu_g_1_009165	POLR3D	Nfu_p_1_022288	Nfu_t_1_022288	Nfu_c_1_022288	ENSDARG00000017820	Nfu_p_1_022288	ENSG00000168495	POLR3D	661
Nfu_g_1_009252	ADRB3A	Nfu_p_1_022515	Nfu_t_1_022515	Nfu_c_1_022515	ENSDARG00000053646	Nfu_p_1_022515	ENSG00000188778	ADRB3	155
Nfu_g_1_008885	ATXN1B	Nfu_p_1_021538	Nfu_t_1_021538	Nfu_c_1_021538	ENSDARG00000060862	Nfu_p_1_021538	ENSG00000124788	ATXN1	6310
Nfu_g_1_008874	ARRDC3A	Nfu_p_1_021508	Nfu_t_1_021508	Nfu_c_1_021508	ENSDARG00000052690	Nfu_p_1_021508	ENSG00000113369	ARRDC3	57561
Nfu_g_1_009129	MCTP1 (1 OF 2)	Nfu_p_1_022202	Nfu_t_1_022202	Nfu_c_1_022202	ENSDARG00000076404	Nfu_p_1_022202	ENSG00000175471	MCTP1	79772
Nfu_g_1_009032	ANKRD32	Nfu_p_1_021979	Nfu_t_1_021979	Nfu_c_1_021979	ENSDARG00000052419	Nfu_p_1_021979	ENSG00000133302	SLF1	84250
Nfu_g_1_009215	TMEM161B	Nfu_p_1_022425	Nfu_t_1_022425	Nfu_c_1_022425	ENSDARG00000055989	Nfu_p_1_022425	ENSG00000164180	TMEM161B	153396
Nfu_g_1_009039	RASA1	Nfu_p_1_022005	Nfu_t_1_022005	Nfu_c_1_022005	ENSDARG00000035535	Nfu_p_1_022005	ENSG00000145715	RASA1	5921
Nfu_g_1_009240	COL4A3BPA	Nfu_p_1_022484	Nfu_t_1_022484	Nfu_c_1_022484	ENSDARG00000063542	Nfu_p_1_022484	ENSG00000113163	COL4A3BP	10087
Nfu_g_1_008840	PIP5K1BB	Nfu_p_1_021411	Nfu_t_1_021411	Nfu_c_1_021411	ENSDARG00000006508	Nfu_p_1_021411	ENSG00000107242	PIP5K1B	8395
Nfu_g_1_009397	JMY (2 OF 2)	Nfu_p_1_022889	Nfu_t_1_022889	Nfu_c_1_022889	ENSDARG00000017504	Nfu_p_1_022889	ENSG00000152409	JMY	133746
Nfu_g_1_009284	RGMB	Nfu_p_1_022588	Nfu_t_1_022588	Nfu_c_1_022588	ENSDARG00000079323	Nfu_p_1_022588	ENSG00000174136	RGMB	285704
Nfu_g_1_009445	EPG5	Nfu_p_1_023022	Nfu_t_1_023022	Nfu_c_1_023022	ENSDARG00000059846	Nfu_p_1_023022	ENSG00000152223	EPG5	57724
Nfu_g_1_009125	DNAJB5	Nfu_p_1_022192	Nfu_t_1_022192	Nfu_c_1_022192	ENSDARG00000052881	Nfu_p_1_022192	ENSG00000137094	DNAJB5	25822
Nfu_g_1_009348	FP103011.3	Nfu_p_1_022768	Nfu_t_1_022768	Nfu_c_1_022768	ENSDARG00000086905	Nfu_p_1_022768	ENSG00000089060	SLC8B1	80024
Nfu_g_1_009481	MYO1HA	Nfu_p_1_023098	Nfu_t_1_023098	Nfu_c_1_023098	ENSDARG00000061968	Nfu_p_1_023098	ENSG00000174527	MYO1H	283446
Nfu_g_1_009064	MMAB	Nfu_p_1_022055	Nfu_t_1_022055	Nfu_c_1_022055	ENSDARG00000068344	Nfu_p_1_022055	ENSG00000139428	MMAB	326625
Nfu_g_1_008944	GIT2A	Nfu_p_1_021669	Nfu_t_1_021669	Nfu_c_1_021669	ENSDARG00000061915	Nfu_p_1_021669	ENSG00000139436	GIT2	9815
Nfu_g_1_008921	ANKRD13A	Nfu_p_1_021608	Nfu_t_1_021608	Nfu_c_1_021608	ENSDARG00000061901	Nfu_p_1_021608	ENSG00000076513	ANKRD13A	88455
Nfu_g_1_009431	ALKBH2	Nfu_p_1_022995	Nfu_t_1_022995	Nfu_c_1_022995	ENSDARG00000059856	Nfu_p_1_022995	ENSG00000189046	ALKBH2	121642
Nfu_g_1_009398	USP30	Nfu_p_1_022895	Nfu_t_1_022895	Nfu_c_1_022895	ENSDARG00000056842	Nfu_p_1_022895	ENSG00000135093	USP30	84749
Nfu_g_1_009220	SSH1A	Nfu_p_1_022436	Nfu_t_1_022436	Nfu_c_1_022436	ENSDARG00000056780	Nfu_p_1_022436	ENSG00000084112	SSH1	54434
Nfu_g_1_008854	CORO1CA	Nfu_p_1_021437	Nfu_t_1_021437	Nfu_c_1_021437	ENSDARG00000035598	Nfu_p_1_021437	ENSG00000110880	CORO1C	23603
Nfu_g_1_009102	TMEM119A	Nfu_p_1_022151	Nfu_t_1_022151	Nfu_c_1_022151	ENSDARG00000095259	Nfu_p_1_022151	ENSG00000183160	TMEM119	338773
Nfu_g_1_009268	RHBDD3	Nfu_p_1_022547	Nfu_t_1_022547	Nfu_c_1_022547	ENSDARG00000079816	Nfu_p_1_022547	ENSG00000100263	RHBDD3	25807
Nfu_g_1_008916	RASL10A	Nfu_p_1_021595	Nfu_t_1_021595	Nfu_c_1_021595	ENSDARG00000062314	Nfu_p_1_021595	ENSG00000270885	RASL10B	91608
Nfu_g_1_009059	ANK1 (1 OF 2)	Nfu_p_1_022040	Nfu_t_1_022040	Nfu_c_1_022040	ENSDARG00000059093	Nfu_p_1_022040	ENSG00000029534	ANK1	286
Nfu_g_1_008851	INPP5JB	Nfu_p_1_021428	Nfu_t_1_021428	Nfu_c_1_021428	ENSDARG00000093359	Nfu_p_1_021428	ENSG00000185133	INPP5J	27124
Nfu_g_1_008952	SETD8B	Nfu_p_1_021692	Nfu_t_1_021692	Nfu_c_1_021692	ENSDARG00000068319	Nfu_p_1_021692	ENSG00000183955	KMT5A	387893
Nfu_g_1_009075	PCSK5	Nfu_p_1_022082	Nfu_t_1_022082	Nfu_c_1_022082	ENSDARG00000067537	Nfu_p_1_022082	ENSG00000099139	PCSK5	5125
Nfu_g_1_009159	HNRNPK	Nfu_p_1_022277	Nfu_t_1_022277	Nfu_c_1_022277	ENSDARG00000007034	Nfu_p_1_022277	ENSG00000165119	HNRNPK	3190
Nfu_g_1_008925	Nfu_g_1_008925	Nfu_p_1_021621	Nfu_t_1_021621	Nfu_c_1_021621	ENSDARG00000045094	Nfu_p_1_021621	ENSG00000141646	SMAD4	4089
Nfu_g_1_008868	SMARCAD1	Nfu_p_1_021497	Nfu_t_1_021497	Nfu_c_1_021497	ENSDARG00000014041	Nfu_p_1_021497	ENSG00000163104	SMARCAD1	56916
Nfu_g_1_009320	ATOH1A	Nfu_p_1_022677	Nfu_t_1_022677	Nfu_c_1_022677	ENSDARG00000055294	Nfu_p_1_022677	ENSG00000172238	ATOH1	474
Nfu_g_1_009311	ME2	Nfu_p_1_022655	Nfu_t_1_022655	Nfu_c_1_022655	ENSDARG00000086153	Nfu_p_1_022655	ENSG00000082212	ME2	4200
Nfu_g_1_009168	ME2	Nfu_p_1_022291	Nfu_t_1_022291	Nfu_c_1_022291	ENSDARG00000086153	Nfu_p_1_022291	ENSG00000082212	ME2	4200
Nfu_g_1_009083	GADD45G	Nfu_p_1_022097	Nfu_t_1_022097	Nfu_c_1_022097	ENSDARG00000019417	Nfu_p_1_022097	ENSG00000130222	GADD45G	10912
Nfu_g_1_009015	CDC14B	Nfu_p_1_021869	Nfu_t_1_021869	Nfu_c_1_021869	ENSDARG00000021483	Nfu_p_1_021869	ENSG00000081377	CDC14B	8555
Nfu_g_1_008970	RNF165B	Nfu_p_1_021726	Nfu_t_1_021726	Nfu_c_1_021726	ENSDARG00000078817	Nfu_p_1_021726	ENSG00000141622	RNF165	494470
Nfu_g_1_009091	ATXN2	Nfu_p_1_022117	Nfu_t_1_022117	Nfu_c_1_022117	ENSDARG00000052897	Nfu_p_1_022117	ENSG00000204842	ATXN2	6311
Nfu_g_1_009443	LIFRA	Nfu_p_1_023015	Nfu_t_1_023015	Nfu_c_1_023015	ENSDARG00000042909	Nfu_p_1_023015	ENSG00000113594	LIFR	3977
Nfu_g_1_009003	KIAA1161 (1 OF 2)	Nfu_p_1_021848	Nfu_t_1_021848	Nfu_c_1_021848	ENSDARG00000074894	Nfu_p_1_021848	ENSG00000164976	KIAA1161	57462
Nfu_g_1_008873	FAHD2A	Nfu_p_1_021505	Nfu_t_1_021505	Nfu_c_1_021505	ENSDARG00000020169	Nfu_p_1_021505	ENSG00000144199	FAHD2B	151313
Nfu_g_1_008841	RASSF2	Nfu_p_1_021412	Nfu_t_1_021412	Nfu_c_1_021412	ENSDARG00000029865	Nfu_p_1_021412	ENSG00000107551	RASSF4	83937
Nfu_g_1_007399	GP1BB	Nfu_p_1_017935	Nfu_t_1_017935	Nfu_c_1_017935	ENSDARG00000074441	Nfu_p_1_017935	ENSG00000203618	GP1BB	2812
Nfu_g_1_007403	UFD1L	Nfu_p_1_017939	Nfu_t_1_017939	Nfu_c_1_017939	ENSDARG00000010051	Nfu_p_1_017939	ENSG00000070010	UFD1L	7353
Nfu_g_1_007419	DYNLL1	Nfu_p_1_017982	Nfu_t_1_017982	Nfu_c_1_017982	ENSDARG00000058454	Nfu_p_1_017982	ENSG00000264364	DYNLL2	140735
Nfu_g_1_007439	SH2D6 (1 OF 2)	Nfu_p_1_018018	Nfu_t_1_018018	Nfu_c_1_018018	ENSDARG00000090607	Nfu_p_1_018018	ENSG00000152292	SH2D6	284948
Nfu_g_1_007351	ARHGEF28	Nfu_p_1_017824	Nfu_t_1_017824	Nfu_c_1_017824	ENSDARG00000060415	Nfu_p_1_017824	ENSG00000214944	ARHGEF28	64283
Nfu_g_1_007434	SLC20A2	Nfu_p_1_018009	Nfu_t_1_018009	Nfu_c_1_018009	ENSDARG00000060796	Nfu_p_1_018009	ENSG00000168575	SLC20A2	6575
Nfu_g_1_007429	TARS	Nfu_p_1_017999	Nfu_t_1_017999	Nfu_c_1_017999	ENSDARG00000013250	Nfu_p_1_017999	ENSG00000113407	TARS	6897
Nfu_g_1_007356	GLDC	Nfu_p_1_017829	Nfu_t_1_017829	Nfu_c_1_017829	ENSDARG00000035120	Nfu_p_1_017829	ENSG00000178445	GLDC	2731
Nfu_g_1_007380	Nfu_g_1_007380	Nfu_p_1_017887	Nfu_t_1_017887	Nfu_c_1_017887	ENSDARG00000063381	Nfu_p_1_017887	ENSG00000148143	ZNF462	58499
Nfu_g_1_007343	HINT2	Nfu_p_1_017810	Nfu_t_1_017810	Nfu_c_1_017810	ENSDARG00000067690	Nfu_p_1_017810	ENSG00000137133	HINT2	84681
Nfu_g_1_010016	CTPS1A	Nfu_p_1_024346	Nfu_t_1_024346	Nfu_c_1_024346	ENSDARG00000030700	Nfu_p_1_024346	ENSG00000171793	CTPS1	1503
Nfu_g_1_010072	FOXO6 (2 OF 2)	Nfu_p_1_024454	Nfu_t_1_024454	Nfu_c_1_024454	ENSDARG00000024619	Nfu_p_1_024454	ENSG00000204060	FOXO6	100132074
Nfu_g_1_010142	DYNC1LI1	Nfu_p_1_024590	Nfu_t_1_024590	Nfu_c_1_024590	ENSDARG00000036387	Nfu_p_1_024590	ENSG00000144635	DYNC1LI1	51143
Nfu_g_1_010090	CACNG7A	Nfu_p_1_024485	Nfu_t_1_024485	Nfu_c_1_024485	ENSDARG00000063006	Nfu_p_1_024485	ENSG00000105605	CACNG7	59284
Nfu_g_1_009988	TATDN1	Nfu_p_1_024293	Nfu_t_1_024293	Nfu_c_1_024293	ENSDARG00000036924	Nfu_p_1_024293	ENSG00000147687	TATDN1	83940
Nfu_g_1_010018	LRRC16A (1 OF 2)	Nfu_p_1_024350	Nfu_t_1_024350	Nfu_c_1_024350	ENSDARG00000086990	Nfu_p_1_024350	ENSG00000079691	CARMIL1	55604
Nfu_g_1_009997	ATAD2 (2 OF 2)	Nfu_p_1_024312	Nfu_t_1_024312	Nfu_c_1_024312	ENSDARG00000076590	Nfu_p_1_024312	ENSG00000156802	ATAD2	29028
Nfu_g_1_010152	MLLT11	Nfu_p_1_024612	Nfu_t_1_024612	Nfu_c_1_024612	ENSDARG00000071026	Nfu_p_1_024612	ENSG00000213190	MLLT11	10962
Nfu_g_1_010033	INTS3	Nfu_p_1_024391	Nfu_t_1_024391	Nfu_c_1_024391	ENSDARG00000016811	Nfu_p_1_024391	ENSG00000143624	INTS3	65123
Nfu_g_1_010047	CCT3	Nfu_p_1_024414	Nfu_t_1_024414	Nfu_c_1_024414	ENSDARG00000016173	Nfu_p_1_024414	ENSG00000163468	CCT3	7203
Nfu_g_1_010074	Nfu_g_1_010074	Nfu_p_1_024457	Nfu_t_1_024457	Nfu_c_1_024457	ENSDARG00000077776	Nfu_p_1_024457	ENSG00000204435	CSNK2B	1460
Nfu_g_1_010178	HNRNPR	Nfu_p_1_024687	Nfu_t_1_024687	Nfu_c_1_024687	ENSDARG00000040184	Nfu_p_1_024687	ENSG00000125944	HNRNPR	10236
Nfu_g_1_009985	DNAJC8	Nfu_p_1_024288	Nfu_t_1_024288	Nfu_c_1_024288	ENSDARG00000059373	Nfu_p_1_024288	ENSG00000126698	DNAJC8	22826
Nfu_g_1_009986	CELF3A	Nfu_p_1_024289	Nfu_t_1_024289	Nfu_c_1_024289	ENSDARG00000034668	Nfu_p_1_024289	ENSG00000159409	CELF3	11189
Nfu_g_1_004110	CYP51	Nfu_p_1_010093	Nfu_t_1_010093	Nfu_c_1_010093	ENSDARG00000042641	Nfu_p_1_010093	ENSG00000001630	CYP51A1	1595
Nfu_g_1_004127	UBAP2L	Nfu_p_1_010121	Nfu_t_1_010121	Nfu_c_1_010121	ENSDARG00000063219	Nfu_p_1_010121	ENSG00000143569	UBAP2L	9898
Nfu_g_1_004135	LINGO4A	Nfu_p_1_010138	Nfu_t_1_010138	Nfu_c_1_010138	ENSDARG00000094908	Nfu_p_1_010138	ENSG00000169783	LINGO1	84894
Nfu_g_1_004152	Nfu_g_1_004152	Nfu_p_1_010178	Nfu_t_1_010178	Nfu_c_1_010178	ENSDARG00000040287	Nfu_p_1_010178	ENSG00000166913	YWHAB	7529
Nfu_g_1_004149	BLOC1S4	Nfu_p_1_010172	Nfu_t_1_010172	Nfu_c_1_010172	ENSDARG00000007597	Nfu_p_1_010172	ENSG00000186222	BLOC1S4	55330
Nfu_g_1_004090	JARID2B	Nfu_p_1_010046	Nfu_t_1_010046	Nfu_c_1_010046	ENSDARG00000062268	Nfu_p_1_010046	ENSG00000008083	JARID2	3720
Nfu_g_1_004094	Nfu_g_1_004094	Nfu_p_1_010058	Nfu_t_1_010058	Nfu_c_1_010058	ENSDARG00000055416	Nfu_p_1_010058	ENSG00000242550	SERPINB10	5273
Nfu_g_1_004156	ZNF704	Nfu_p_1_010188	Nfu_t_1_010188	Nfu_c_1_010188	ENSDARG00000061718	Nfu_p_1_010188	ENSG00000164684	ZNF704	619279
Nfu_g_1_004170	HEY1 (1 OF 2)	Nfu_p_1_010211	Nfu_t_1_010211	Nfu_c_1_010211	ENSDARG00000070538	Nfu_p_1_010211	ENSG00000164683	HEY1	23462
Nfu_g_1_004167	STMN2B	Nfu_p_1_010201	Nfu_t_1_010201	Nfu_c_1_010201	ENSDARG00000070537	Nfu_p_1_010201	ENSG00000104435	STMN2	11075
Nfu_g_1_004190	C19H6ORF62	Nfu_p_1_010253	Nfu_t_1_010253	Nfu_c_1_010253	ENSDARG00000093406	Nfu_p_1_010253	ENSG00000112308	C6orf62	81688
Nfu_g_1_004196	ACOT13	Nfu_p_1_010261	Nfu_t_1_010261	Nfu_c_1_010261	ENSDARG00000061728	Nfu_p_1_010261	ENSG00000112304	ACOT13	55856
Nfu_g_1_020684	MAPK15	Nfu_p_1_049538	Nfu_t_1_049538	Nfu_c_1_049538	ENSDARG00000023262	Nfu_p_1_049538	ENSG00000181085	MAPK15	225689
Nfu_g_1_016219	NFYC	Nfu_p_1_038902	Nfu_t_1_038902	Nfu_c_1_038902	ENSDARG00000070151	Nfu_p_1_038902	ENSG00000066136	NFYC	4802
Nfu_g_1_016247	TPI1A	Nfu_p_1_038942	Nfu_t_1_038942	Nfu_c_1_038942	ENSDARG00000025012	Nfu_p_1_038942	ENSG00000111669	TPI1	7167
Nfu_g_1_016234	ENO2	Nfu_p_1_038926	Nfu_t_1_038926	Nfu_c_1_038926	ENSDARG00000014287	Nfu_p_1_038926	ENSG00000111674	ENO2	2026
Nfu_g_1_016252	CHD4A	Nfu_p_1_038955	Nfu_t_1_038955	Nfu_c_1_038955	ENSDARG00000063535	Nfu_p_1_038955	ENSG00000111642	CHD4	1108
Nfu_g_1_018040	IFFO1 (1 OF 2)	Nfu_p_1_043168	Nfu_t_1_043168	Nfu_c_1_043168	ENSDARG00000062976	Nfu_p_1_043168	ENSG00000010295	IFFO1	25900
Nfu_g_1_018022	BRD2A	Nfu_p_1_043123	Nfu_t_1_043123	Nfu_c_1_043123	ENSDARG00000022280	Nfu_p_1_043123	ENSG00000169925	BRD3	8019
Nfu_g_1_018029	ZNF384L	Nfu_p_1_043142	Nfu_t_1_043142	Nfu_c_1_043142	ENSDARG00000001015	Nfu_p_1_043142	ENSG00000126746	ZNF384	171017
Nfu_g_1_018023	PVRL2L	Nfu_p_1_043128	Nfu_t_1_043128	Nfu_c_1_043128	ENSDARG00000062831	Nfu_p_1_043128	ENSG00000130202	NECTIN2	5819
Nfu_g_1_018053	ZNF706	Nfu_p_1_043195	Nfu_t_1_043195	Nfu_c_1_043195	ENSDARG00000035678	Nfu_p_1_043195	ENSG00000120963	ZNF706	51123
Nfu_g_1_012283	RNF19B	Nfu_p_1_029738	Nfu_t_1_029738	Nfu_c_1_029738	ENSDARG00000060926	Nfu_p_1_029738	ENSG00000116514	RNF19B	127544
Nfu_g_1_012276	SFPQ	Nfu_p_1_029721	Nfu_t_1_029721	Nfu_c_1_029721	ENSDARG00000011564	Nfu_p_1_029721	ENSG00000116560	SFPQ	6421
Nfu_g_1_012330	LYPLA2	Nfu_p_1_029849	Nfu_t_1_029849	Nfu_c_1_029849	ENSDARG00000053656	Nfu_p_1_029849	ENSG00000011009	LYPLA2	11313
Nfu_g_1_012310	PITHD1	Nfu_p_1_029802	Nfu_t_1_029802	Nfu_c_1_029802	ENSDARG00000032211	Nfu_p_1_029802	ENSG00000057757	PITHD1	57095
Nfu_g_1_012293	CR293507.1	Nfu_p_1_029760	Nfu_t_1_029760	Nfu_c_1_029760	ENSDARG00000086411	Nfu_p_1_029760	ENSG00000188529	SRSF10	10772
Nfu_g_1_012316	SLC9A1 (1 OF 2)	Nfu_p_1_029824	Nfu_t_1_029824	Nfu_c_1_029824	ENSDARG00000067784	Nfu_p_1_029824	ENSG00000090020	SLC9A1	6548
Nfu_g_1_012278	LIPEA	Nfu_p_1_029724	Nfu_t_1_029724	Nfu_c_1_029724	ENSDARG00000063037	Nfu_p_1_029724	ENSG00000144959	NCEH1	57552
Nfu_g_1_012290	SCN1BB	Nfu_p_1_029754	Nfu_t_1_029754	Nfu_c_1_029754	ENSDARG00000060222	Nfu_p_1_029754	ENSG00000105711	SCN1B	6324
Nfu_g_1_012320	GALR1 (1 OF 2)	Nfu_p_1_029831	Nfu_t_1_029831	Nfu_c_1_029831	ENSDARG00000005522	Nfu_p_1_029831	ENSG00000166573	GALR1	2587
Nfu_g_1_012297	ATP9B	Nfu_p_1_029770	Nfu_t_1_029770	Nfu_c_1_029770	ENSDARG00000062521	Nfu_p_1_029770	ENSG00000166377	ATP9B	374868
Nfu_g_1_019991	EIF3EB	Nfu_p_1_047712	Nfu_t_1_047712	Nfu_c_1_047712	ENSDARG00000002549	Nfu_p_1_047712	ENSG00000104408	EIF3E	3646
Nfu_g_1_019989	AIM1L	Nfu_p_1_047710	Nfu_t_1_047710	Nfu_c_1_047710	ENSDARG00000005901	Nfu_p_1_047710	ENSG00000176092	AIM1L	55057
Nfu_g_1_020724	FAM135B	Nfu_p_1_049629	Nfu_t_1_049629	Nfu_c_1_049629	ENSDARG00000079899	Nfu_p_1_049629	ENSG00000147724	FAM135B	51059
Nfu_g_1_006170	FOSL2	Nfu_p_1_014908	Nfu_t_1_014908	Nfu_c_1_014908	ENSDARG00000040623	Nfu_p_1_014908	ENSG00000075426	FOSL2	2355
Nfu_g_1_009907	MDN1	Nfu_p_1_024129	Nfu_t_1_024129	Nfu_c_1_024129	ENSDARG00000008976	Nfu_p_1_024129	ENSG00000112159	MDN1	23195
Nfu_g_1_005521	AMD1	Nfu_p_1_013339	Nfu_t_1_013339	Nfu_c_1_013339	ENSDARG00000043856	Nfu_p_1_013339	ENSG00000123505	AMD1	262
Nfu_g_1_005529	KIAA1919	Nfu_p_1_013363	Nfu_t_1_013363	Nfu_c_1_013363	ENSDARG00000079571	Nfu_p_1_013363	ENSG00000174514	MFSD4A	148808
Nfu_g_1_005516	SRP9	Nfu_p_1_013329	Nfu_t_1_013329	Nfu_c_1_013329	ENSDARG00000042851	Nfu_p_1_013329	ENSG00000143742	SRP9	6726

## Sheet: 73d vs. 39d (male)
Nfu.Gene.ID	Gene.symbol	Nfu.Protein.ID	Nfu.Transcript.ID	Nfu.CDS.ID	Ensembl.Drerio.Gene.ID	Notobranchius_gene_ID	Human_gene_ID	Human_gene_name	entrezgene
Nfu_g_1_005632	REPS2	Nfu_p_1_013607	Nfu_t_1_013607	Nfu_c_1_013607	ENSDARG00000076768	Nfu_p_1_013607	ENSG00000169891	REPS2	9185
Nfu_g_1_005620	CDKL5 (1 OF 2)	Nfu_p_1_013580	Nfu_t_1_013580	Nfu_c_1_013580	ENSDARG00000015240	Nfu_p_1_013580	ENSG00000008086	CDKL5	6792
Nfu_g_1_005616	WWC3	Nfu_p_1_013555	Nfu_t_1_013555	Nfu_c_1_013555	ENSDARG00000061654	Nfu_p_1_013555	ENSG00000047644	WWC3	55841
Nfu_g_1_017981	DEAF1	Nfu_p_1_043045	Nfu_t_1_043045	Nfu_c_1_043045	ENSDARG00000088844	Nfu_p_1_043045	ENSG00000177030	DEAF1	10522
Nfu_g_1_006984	SGCB	Nfu_p_1_016892	Nfu_t_1_016892	Nfu_c_1_016892	ENSDARG00000052341	Nfu_p_1_016892	ENSG00000163069	SGCB	6443
Nfu_g_1_006986	DCUN1D4	Nfu_p_1_016896	Nfu_t_1_016896	Nfu_c_1_016896	ENSDARG00000092394	Nfu_p_1_016896	ENSG00000109184	DCUN1D4	23142
Nfu_g_1_006987	SLAIN2	Nfu_p_1_016901	Nfu_t_1_016901	Nfu_c_1_016901	ENSDARG00000032114	Nfu_p_1_016901	ENSG00000109171	SLAIN2	57606
Nfu_g_1_006989	CBR4	Nfu_p_1_016904	Nfu_t_1_016904	Nfu_c_1_016904	ENSDARG00000009074	Nfu_p_1_016904	ENSG00000145439	CBR4	84869
Nfu_g_1_017523	PDSS2	Nfu_p_1_041915	Nfu_t_1_041915	Nfu_c_1_041915	ENSDARG00000012563	Nfu_p_1_041915	ENSG00000164494	PDSS2	57107
Nfu_g_1_017521	DIEXF	Nfu_p_1_041911	Nfu_t_1_041911	Nfu_c_1_041911	ENSDARG00000017696	Nfu_p_1_041911	ENSG00000117597	DIEXF	27042
Nfu_g_1_018582	PPM1F	Nfu_p_1_044415	Nfu_t_1_044415	Nfu_c_1_044415	ENSDARG00000005786	Nfu_p_1_044415	ENSG00000100034	PPM1F	9647
Nfu_g_1_018583	HMGCRA	Nfu_p_1_044416	Nfu_t_1_044416	Nfu_c_1_044416	ENSDARG00000052734	Nfu_p_1_044416	ENSG00000113161	HMGCR	3156
Nfu_g_1_009803	CDH19	Nfu_p_1_023861	Nfu_t_1_023861	Nfu_c_1_023861	ENSDARG00000074991	Nfu_p_1_023861	ENSG00000071991	CDH19	28513
Nfu_g_1_017006	PDE4DIP (2 OF 2)	Nfu_p_1_040614	Nfu_t_1_040614	Nfu_c_1_040614	ENSDARG00000054723	Nfu_p_1_040614	ENSG00000178104	PDE4DIP	9659
Nfu_g_1_013489	LHB	Nfu_p_1_032512	Nfu_t_1_032512	Nfu_c_1_032512	ENSDARG00000035709	Nfu_p_1_032512	ENSG00000267631	CGB1	114335
Nfu_g_1_013486	CLPTM1L (2 OF 2)	Nfu_p_1_032500	Nfu_t_1_032500	Nfu_c_1_032500	ENSDARG00000021048	Nfu_p_1_032500	ENSG00000049656	CLPTM1L	81037
Nfu_g_1_013491	MRS2	Nfu_p_1_032514	Nfu_t_1_032514	Nfu_c_1_032514	ENSDARG00000062872	Nfu_p_1_032514	ENSG00000124532	MRS2	57380
Nfu_g_1_014735	SLC9A7	Nfu_p_1_035467	Nfu_t_1_035467	Nfu_c_1_035467	ENSDARG00000076754	Nfu_p_1_035467	ENSG00000065923	SLC9A7	84679
Nfu_g_1_014737	NIPA2	Nfu_p_1_035476	Nfu_t_1_035476	Nfu_c_1_035476	ENSDARG00000055912	Nfu_p_1_035476	ENSG00000140157	NIPA2	81614
Nfu_g_1_012786	SV2B (1 OF 2)	Nfu_p_1_030869	Nfu_t_1_030869	Nfu_c_1_030869	ENSDARG00000090540	Nfu_p_1_030869	ENSG00000185518	SV2B	9899
Nfu_g_1_003429	MYL1	Nfu_p_1_008519	Nfu_t_1_008519	Nfu_c_1_008519	ENSDARG00000014196	Nfu_p_1_008519	ENSG00000168530	MYL1	4632
Nfu_g_1_007788	TAF2	Nfu_p_1_018789	Nfu_t_1_018789	Nfu_c_1_018789	ENSDARG00000038423	Nfu_p_1_018789	ENSG00000064313	TAF2	6873
Nfu_g_1_007787	ABHD5A	Nfu_p_1_018787	Nfu_t_1_018787	Nfu_c_1_018787	ENSDARG00000076874	Nfu_p_1_018787	ENSG00000011198	ABHD5	51099
Nfu_g_1_003596	CLINT1A	Nfu_p_1_008901	Nfu_t_1_008901	Nfu_c_1_008901	ENSDARG00000025535	Nfu_p_1_008901	ENSG00000113282	CLINT1	9685
Nfu_g_1_016695	PPA1B	Nfu_p_1_039961	Nfu_t_1_039961	Nfu_c_1_039961	ENSDARG00000030441	Nfu_p_1_039961	ENSG00000180817	PPA1	5464
Nfu_g_1_014108	GLMNA	Nfu_p_1_033940	Nfu_t_1_033940	Nfu_c_1_033940	ENSDARG00000058267	Nfu_p_1_033940	ENSG00000174842	GLMN	11146
Nfu_g_1_019324	ANAPC2	Nfu_p_1_046171	Nfu_t_1_046171	Nfu_c_1_046171	ENSDARG00000005832	Nfu_p_1_046171	ENSG00000176248	ANAPC2	29882
Nfu_g_1_016715	FRMD4B (1 OF 2)	Nfu_p_1_040002	Nfu_t_1_040002	Nfu_c_1_040002	ENSDARG00000076496	Nfu_p_1_040002	ENSG00000114541	FRMD4B	23150
Nfu_g_1_018465	ELF2	Nfu_p_1_044098	Nfu_t_1_044098	Nfu_c_1_044098	ENSDARG00000079626	Nfu_p_1_044098	ENSG00000109381	ELF2	1998
Nfu_g_1_018474	PCGF2	Nfu_p_1_044124	Nfu_t_1_044124	Nfu_c_1_044124	ENSDARG00000006010	Nfu_p_1_044124	ENSG00000269897	COMMD3-BMI1	100532731
Nfu_g_1_018473	CWC25	Nfu_p_1_044123	Nfu_t_1_044123	Nfu_c_1_044123	ENSDARG00000003382	Nfu_p_1_044123	ENSG00000273559	CWC25	54883
Nfu_g_1_018476	SCRN2	Nfu_p_1_044126	Nfu_t_1_044126	Nfu_c_1_044126	ENSDARG00000043497	Nfu_p_1_044126	ENSG00000141295	SCRN2	90507
Nfu_g_1_018467	ARHGDIA	Nfu_p_1_044108	Nfu_t_1_044108	Nfu_c_1_044108	ENSDARG00000043795	Nfu_p_1_044108	ENSG00000141522	ARHGDIA	396
Nfu_g_1_020731	FASLG	Nfu_p_1_049641	Nfu_t_1_049641	Nfu_c_1_049641	ENSDARG00000011520	Nfu_p_1_049641	ENSG00000117560	FASLG	356
Nfu_g_1_017349	SOLH	Nfu_p_1_041470	Nfu_t_1_041470	Nfu_c_1_041470	ENSDARG00000060600	Nfu_p_1_041470	ENSG00000103326	CAPN15	6650
Nfu_g_1_014568	FOXL2	Nfu_p_1_035065	Nfu_t_1_035065	Nfu_c_1_035065	ENSDARG00000042180	Nfu_p_1_035065	ENSG00000183770	FOXL2	668
Nfu_g_1_019124	CABZ01102038.1	Nfu_p_1_045731	Nfu_t_1_045731	Nfu_c_1_045731	ENSDARG00000074443	Nfu_p_1_045731	ENSG00000007237	GAS7	8522
Nfu_g_1_023531	PCMTD2	Nfu_p_1_056463	Nfu_t_1_056463	Nfu_c_1_056463	ENSDARG00000087644	Nfu_p_1_056463	ENSG00000203880	PCMTD2	55251
Nfu_g_1_016500	USP54A	Nfu_p_1_039518	Nfu_t_1_039518	Nfu_c_1_039518	ENSDARG00000077948	Nfu_p_1_039518	ENSG00000166348	USP54	159195
Nfu_g_1_015634	DCTN4	Nfu_p_1_037571	Nfu_t_1_037571	Nfu_c_1_037571	ENSDARG00000023988	Nfu_p_1_037571	ENSG00000132912	DCTN4	51164
Nfu_g_1_016184	FBXO9	Nfu_p_1_038853	Nfu_t_1_038853	Nfu_c_1_038853	ENSDARG00000011055	Nfu_p_1_038853	ENSG00000112146	FBXO9	26268
Nfu_g_1_006831	WDR11	Nfu_p_1_016462	Nfu_t_1_016462	Nfu_c_1_016462	ENSDARG00000075245	Nfu_p_1_016462	ENSG00000120008	WDR11	55717
Nfu_g_1_012444	TTC39C	Nfu_p_1_030088	Nfu_t_1_030088	Nfu_c_1_030088	ENSDARG00000010191	Nfu_p_1_030088	ENSG00000168234	TTC39C	125488
Nfu_g_1_018610	CEP63	Nfu_p_1_044456	Nfu_t_1_044456	Nfu_c_1_044456	ENSDARG00000056862	Nfu_p_1_044456	ENSG00000182923	CEP63	80254
Nfu_g_1_003404	TMEM199	Nfu_p_1_008464	Nfu_t_1_008464	Nfu_c_1_008464	ENSDARG00000069314	Nfu_p_1_008464	ENSG00000244045	TMEM199	147007
Nfu_g_1_022593	ALG8	Nfu_p_1_054075	Nfu_t_1_054075	Nfu_c_1_054075	ENSDARG00000044627	Nfu_p_1_054075	ENSG00000159063	ALG8	79053
Nfu_g_1_003582	UBE3A (2 OF 2)	Nfu_p_1_008858	Nfu_t_1_008858	Nfu_c_1_008858	ENSDARG00000055737	Nfu_p_1_008858	ENSG00000114062	UBE3A	7337
Nfu_g_1_012679	WBP1	Nfu_p_1_030625	Nfu_t_1_030625	Nfu_c_1_030625	ENSDARG00000092260	Nfu_p_1_030625	ENSG00000239779	WBP1	23559
Nfu_g_1_013587	TOP3B	Nfu_p_1_032737	Nfu_t_1_032737	Nfu_c_1_032737	ENSDARG00000027586	Nfu_p_1_032737	ENSG00000100038	TOP3B	8940
Nfu_g_1_012223	GLRX3	Nfu_p_1_029596	Nfu_t_1_029596	Nfu_c_1_029596	ENSDARG00000031439	Nfu_p_1_029596	ENSG00000108010	GLRX3	10539
Nfu_g_1_018166	PFN2L	Nfu_p_1_043468	Nfu_t_1_043468	Nfu_c_1_043468	ENSDARG00000012682	Nfu_p_1_043468	ENSG00000070087	PFN2	5217
Nfu_g_1_000076	CABZ01064447.1	Nfu_p_1_000191	Nfu_t_1_000191	Nfu_c_1_000191	ENSDARG00000023495	Nfu_p_1_000191	ENSG00000096872	IFT74	80173
Nfu_g_1_009785	PHACTR3B	Nfu_p_1_023828	Nfu_t_1_023828	Nfu_c_1_023828	ENSDARG00000019304	Nfu_p_1_023828	ENSG00000087495	PHACTR3	116154
Nfu_g_1_014759	MCOLN1 (1 OF 2)	Nfu_p_1_035529	Nfu_t_1_035529	Nfu_c_1_035529	ENSDARG00000002285	Nfu_p_1_035529	ENSG00000090674	MCOLN1	57192
Nfu_g_1_019971	TPRG1	Nfu_p_1_047661	Nfu_t_1_047661	Nfu_c_1_047661	ENSDARG00000056026	Nfu_p_1_047661	ENSG00000188001	TPRG1	285386
Nfu_g_1_000013	MALSU1	Nfu_p_1_000039	Nfu_t_1_000039	Nfu_c_1_000039	ENSDARG00000091079	Nfu_p_1_000039	ENSG00000156928	MALSU1	115416
Nfu_g_1_009919	IGSF11	Nfu_p_1_024162	Nfu_t_1_024162	Nfu_c_1_024162	ENSDARG00000017217	Nfu_p_1_024162	ENSG00000144847	IGSF11	152404
Nfu_g_1_014816	TMEM57A	Nfu_p_1_035667	Nfu_t_1_035667	Nfu_c_1_035667	ENSDARG00000005625	Nfu_p_1_035667	ENSG00000204178	TMEM57	55219
Nfu_g_1_014822	FNDC5B	Nfu_p_1_035682	Nfu_t_1_035682	Nfu_c_1_035682	ENSDARG00000035895	Nfu_p_1_035682	ENSG00000160097	FNDC5	252995
Nfu_g_1_016474	PTPDC1	Nfu_p_1_039475	Nfu_t_1_039475	Nfu_c_1_039475	ENSDARG00000061656	Nfu_p_1_039475	ENSG00000158079	PTPDC1	138639
Nfu_g_1_016924	LRRC4.2	Nfu_p_1_040423	Nfu_t_1_040423	Nfu_c_1_040423	ENSDARG00000003020	Nfu_p_1_040423	ENSG00000128594	LRRC4	64101
Nfu_g_1_016685	ATP13A3	Nfu_p_1_039943	Nfu_t_1_039943	Nfu_c_1_039943	ENSDARG00000061890	Nfu_p_1_039943	ENSG00000133657	ATP13A3	79572
Nfu_g_1_016686	NCL (2 OF 2)	Nfu_p_1_039947	Nfu_t_1_039947	Nfu_c_1_039947	ENSDARG00000002710	Nfu_p_1_039947	ENSG00000115053	NCL	4691
Nfu_g_1_003020	ASIC2	Nfu_p_1_007547	Nfu_t_1_007547	Nfu_c_1_007547	ENSDARG00000006849	Nfu_p_1_007547	ENSG00000108684	ASIC2	40
Nfu_g_1_012177	RTN4A	Nfu_p_1_029502	Nfu_t_1_029502	Nfu_c_1_029502	ENSDARG00000044601	Nfu_p_1_029502	ENSG00000115310	RTN4	57142
Nfu_g_1_009961	MYOC (1 OF 2)	Nfu_p_1_024235	Nfu_t_1_024235	Nfu_c_1_024235	ENSDARG00000021789	Nfu_p_1_024235	ENSG00000034971	MYOC	4653
Nfu_g_1_016595	FAM98A	Nfu_p_1_039753	Nfu_t_1_039753	Nfu_c_1_039753	ENSDARG00000078391	Nfu_p_1_039753	ENSG00000119812	FAM98A	25940
Nfu_g_1_019145	SLC43A2A	Nfu_p_1_045781	Nfu_t_1_045781	Nfu_c_1_045781	ENSDARG00000036848	Nfu_p_1_045781	ENSG00000167703	SLC43A2	124935
Nfu_g_1_016469	MARCKSL1B	Nfu_p_1_039466	Nfu_t_1_039466	Nfu_c_1_039466	ENSDARG00000035715	Nfu_p_1_039466	ENSG00000175130	MARCKSL1	65108
Nfu_g_1_016470	HDAC1 (1 OF 2)	Nfu_p_1_039467	Nfu_t_1_039467	Nfu_c_1_039467	ENSDARG00000015427	Nfu_p_1_039467	ENSG00000116478	HDAC1	3065
Nfu_g_1_002702	PMS1	Nfu_p_1_006745	Nfu_t_1_006745	Nfu_c_1_006745	ENSDARG00000000476	Nfu_p_1_006745	ENSG00000064933	PMS1	5378
Nfu_g_1_002704	STAT4	Nfu_p_1_006755	Nfu_t_1_006755	Nfu_c_1_006755	ENSDARG00000028731	Nfu_p_1_006755	ENSG00000115415	STAT1	6772
Nfu_g_1_012701	TARBP1	Nfu_p_1_030664	Nfu_t_1_030664	Nfu_c_1_030664	ENSDARG00000079055	Nfu_p_1_030664	ENSG00000059588	TARBP1	6894
Nfu_g_1_002238	AKT3	Nfu_p_1_005594	Nfu_t_1_005594	Nfu_c_1_005594	ENSDARG00000087205	Nfu_p_1_005594	ENSG00000117020	AKT3	10000
Nfu_g_1_011143	FAF2	Nfu_p_1_026903	Nfu_t_1_026903	Nfu_c_1_026903	ENSDARG00000052374	Nfu_p_1_026903	ENSG00000113194	FAF2	23197
Nfu_g_1_016210	CCBL2	Nfu_p_1_038886	Nfu_t_1_038886	Nfu_c_1_038886	ENSDARG00000043280	Nfu_p_1_038886	ENSG00000137944	KYAT3	56267
Nfu_g_1_009847	SHCBP1	Nfu_p_1_024003	Nfu_t_1_024003	Nfu_c_1_024003	ENSDARG00000052167	Nfu_p_1_024003	ENSG00000171241	SHCBP1	79801
Nfu_g_1_014313	MRPS11	Nfu_p_1_034498	Nfu_t_1_034498	Nfu_c_1_034498	ENSDARG00000075129	Nfu_p_1_034498	ENSG00000181991	MRPS11	64963
Nfu_g_1_017851	WWC3	Nfu_p_1_042746	Nfu_t_1_042746	Nfu_c_1_042746	ENSDARG00000061654	Nfu_p_1_042746	ENSG00000047644	WWC3	55841
Nfu_g_1_006823	TXLNA	Nfu_p_1_016446	Nfu_t_1_016446	Nfu_c_1_016446	ENSDARG00000077037	Nfu_p_1_016446	ENSG00000084652	TXLNA	200081
Nfu_g_1_010590	PIP5KL1	Nfu_p_1_025617	Nfu_t_1_025617	Nfu_c_1_025617	ENSDARG00000060946	Nfu_p_1_025617	ENSG00000167103	PIP5KL1	138429
Nfu_g_1_016998	CABZ01052268.1	Nfu_p_1_040597	Nfu_t_1_040597	Nfu_c_1_040597	ENSDARG00000014802	Nfu_p_1_040597	ENSG00000125434	SLC25A35	399512
Nfu_g_1_010779	LEPREL4	Nfu_p_1_026060	Nfu_t_1_026060	Nfu_c_1_026060	ENSDARG00000057946	Nfu_p_1_026060	ENSG00000141696	P3H4	10609
Nfu_g_1_002199	UBE2G2	Nfu_p_1_005529	Nfu_t_1_005529	Nfu_c_1_005529	ENSDARG00000025404	Nfu_p_1_005529	ENSG00000184787	UBE2G2	7327
Nfu_g_1_023507	CABZ01085240.1	Nfu_p_1_056415	Nfu_t_1_056415	Nfu_c_1_056415	ENSDARG00000075451	Nfu_p_1_056415	ENSG00000119321	FKBP15	23307
Nfu_g_1_009692	KLHDC8A	Nfu_p_1_023598	Nfu_t_1_023598	Nfu_c_1_023598	ENSDARG00000061000	Nfu_p_1_023598	ENSG00000162873	KLHDC8A	55220
Nfu_g_1_009691	SLC41A1	Nfu_p_1_023594	Nfu_t_1_023594	Nfu_c_1_023594	ENSDARG00000070214	Nfu_p_1_023594	ENSG00000133065	SLC41A1	254428
Nfu_g_1_002728	PRL	Nfu_p_1_006822	Nfu_t_1_006822	Nfu_c_1_006822	ENSDARG00000037946	Nfu_p_1_006822	ENSG00000259384	GH1	2688
Nfu_g_1_012175	ZDHHC18B	Nfu_p_1_029497	Nfu_t_1_029497	Nfu_c_1_029497	ENSDARG00000094201	Nfu_p_1_029497	ENSG00000175048	ZDHHC14	79683
Nfu_g_1_011170	UBE2M	Nfu_p_1_026948	Nfu_t_1_026948	Nfu_c_1_026948	ENSDARG00000043484	Nfu_p_1_026948	ENSG00000131508	UBE2D2	7322
Nfu_g_1_011166	NR1D1	Nfu_p_1_026943	Nfu_t_1_026943	Nfu_c_1_026943	ENSDARG00000033160	Nfu_p_1_026943	ENSG00000174738	NR1D2	9975
Nfu_g_1_006860	SAMD1B	Nfu_p_1_016525	Nfu_t_1_016525	Nfu_c_1_016525	ENSDARG00000079062	Nfu_p_1_016525	ENSG00000141858	SAMD1	90378
Nfu_g_1_014315	CABZ01087562.1	Nfu_p_1_034505	Nfu_t_1_034505	Nfu_c_1_034505	ENSDARG00000089422	Nfu_p_1_034505	ENSG00000110274	CEP164	22897
Nfu_g_1_013533	BTAF1	Nfu_p_1_032571	Nfu_t_1_032571	Nfu_c_1_032571	ENSDARG00000060089	Nfu_p_1_032571	ENSG00000095564	BTAF1	9044
Nfu_g_1_010649	TPRXL	Nfu_p_1_025746	Nfu_t_1_025746	Nfu_c_1_025746	ENSDARG00000015851	Nfu_p_1_025746	ENSG00000100941	PNN	5411
Nfu_g_1_010647	CTAGE5	Nfu_p_1_025734	Nfu_t_1_025734	Nfu_c_1_025734	ENSDARG00000023516	Nfu_p_1_025734	ENSG00000225932	CTAGE4	100128553
Nfu_g_1_010650	RALGAPA1	Nfu_p_1_025747	Nfu_t_1_025747	Nfu_c_1_025747	ENSDARG00000076889	Nfu_p_1_025747	ENSG00000174373	RALGAPA1	253959
Nfu_g_1_003476	SVIL (1 OF 3)	Nfu_p_1_008601	Nfu_t_1_008601	Nfu_c_1_008601	ENSDARG00000014651	Nfu_p_1_008601	ENSG00000197321	SVIL	6840
Nfu_g_1_003477	SVILB	Nfu_p_1_008615	Nfu_t_1_008615	Nfu_c_1_008615	ENSDARG00000089871	Nfu_p_1_008615	ENSG00000165757	KIAA1462	57608
Nfu_g_1_015454	ADHFE1	Nfu_p_1_037156	Nfu_t_1_037156	Nfu_c_1_037156	ENSDARG00000053518	Nfu_p_1_037156	ENSG00000147576	ADHFE1	137872
Nfu_g_1_015455	WDR33	Nfu_p_1_037157	Nfu_t_1_037157	Nfu_c_1_037157	ENSDARG00000018272	Nfu_p_1_037157	ENSG00000136709	WDR33	55339
Nfu_g_1_012080	CNP	Nfu_p_1_029287	Nfu_t_1_029287	Nfu_c_1_029287	ENSDARG00000070822	Nfu_p_1_029287	ENSG00000173786	CNP	1267
Nfu_g_1_012076	DNAJC7	Nfu_p_1_029281	Nfu_t_1_029281	Nfu_c_1_029281	ENSDARG00000091245	Nfu_p_1_029281	ENSG00000168259	DNAJC7	7266
Nfu_g_1_012070	ASPH	Nfu_p_1_029257	Nfu_t_1_029257	Nfu_c_1_029257	ENSDARG00000078703	Nfu_p_1_029257	ENSG00000198363	ASPH	444
Nfu_g_1_012141	C7H7ORF43	Nfu_p_1_029423	Nfu_t_1_029423	Nfu_c_1_029423	ENSDARG00000078891	Nfu_p_1_029423	ENSG00000146826	C7orf43	55262
Nfu_g_1_020738	WBP1LB	Nfu_p_1_049656	Nfu_t_1_049656	Nfu_c_1_049656	ENSDARG00000029751	Nfu_p_1_049656	ENSG00000166272	WBP1L	54838
Nfu_g_1_004973	PRPSAP1 (2 OF 2)	Nfu_p_1_012047	Nfu_t_1_012047	Nfu_c_1_012047	ENSDARG00000019326	Nfu_p_1_012047	ENSG00000161542	PRPSAP1	5635
Nfu_g_1_002136	PWWP2B	Nfu_p_1_005390	Nfu_t_1_005390	Nfu_c_1_005390	ENSDARG00000073817	Nfu_p_1_005390	ENSG00000171813	PWWP2B	170394
Nfu_g_1_020746	CR524483.1	Nfu_p_1_049671	Nfu_t_1_049671	Nfu_c_1_049671	ENSDARG00000076834	Nfu_p_1_049671	ENSG00000181350	LRRC75A	388341
Nfu_g_1_007322	TSNARE1	Nfu_p_1_017773	Nfu_t_1_017773	Nfu_c_1_017773	ENSDARG00000010290	Nfu_p_1_017773	ENSG00000171045	TSNARE1	203062
Nfu_g_1_012706	GALNT11	Nfu_p_1_030675	Nfu_t_1_030675	Nfu_c_1_030675	ENSDARG00000063636	Nfu_p_1_030675	ENSG00000106648	GALNTL5	168391
Nfu_g_1_004935	SLC35F5	Nfu_p_1_011989	Nfu_t_1_011989	Nfu_c_1_011989	ENSDARG00000075909	Nfu_p_1_011989	ENSG00000115084	SLC35F5	80255
Nfu_g_1_004941	SYMPK	Nfu_p_1_011996	Nfu_t_1_011996	Nfu_c_1_011996	ENSDARG00000059553	Nfu_p_1_011996	ENSG00000125755	SYMPK	8189
Nfu_g_1_004938	SLC40A1	Nfu_p_1_011993	Nfu_t_1_011993	Nfu_c_1_011993	ENSDARG00000000241	Nfu_p_1_011993	ENSG00000138449	SLC40A1	30061
Nfu_g_1_005609	MAP2K4B	Nfu_p_1_013540	Nfu_t_1_013540	Nfu_c_1_013540	ENSDARG00000077177	Nfu_p_1_013540	ENSG00000065559	MAP2K4	6416
Nfu_g_1_010560	USF1	Nfu_p_1_025550	Nfu_t_1_025550	Nfu_c_1_025550	ENSDARG00000041689	Nfu_p_1_025550	ENSG00000158773	USF1	7391
Nfu_g_1_009943	CASP3A	Nfu_p_1_024202	Nfu_t_1_024202	Nfu_c_1_024202	ENSDARG00000017905	Nfu_p_1_024202	ENSG00000164305	CASP3	836
Nfu_g_1_006150	SI:CH211-116M6.3	Nfu_p_1_014862	Nfu_t_1_014862	Nfu_c_1_014862	ENSDARG00000077405	Nfu_p_1_014862	ENSG00000164985	PSIP1	11168
Nfu_g_1_006149	WDR55	Nfu_p_1_014859	Nfu_t_1_014859	Nfu_c_1_014859	ENSDARG00000007217	Nfu_p_1_014859	ENSG00000120314	WDR55	54853
Nfu_g_1_019880	HNRNPAB (2 OF 2)	Nfu_p_1_047486	Nfu_t_1_047486	Nfu_c_1_047486	ENSDARG00000007960	Nfu_p_1_047486	ENSG00000197451	HNRNPAB	3182
Nfu_g_1_004960	HGSNAT	Nfu_p_1_012031	Nfu_t_1_012031	Nfu_c_1_012031	ENSDARG00000077804	Nfu_p_1_012031	ENSG00000165102	HGSNAT	138050
Nfu_g_1_004962	GTF2E2	Nfu_p_1_012034	Nfu_t_1_012034	Nfu_c_1_012034	ENSDARG00000012672	Nfu_p_1_012034	ENSG00000197265	GTF2E2	2961
Nfu_g_1_019944	CPSF1	Nfu_p_1_047600	Nfu_t_1_047600	Nfu_c_1_047600	ENSDARG00000034178	Nfu_p_1_047600	ENSG00000071894	CPSF1	29894
Nfu_g_1_012112	ACADVL	Nfu_p_1_029341	Nfu_t_1_029341	Nfu_c_1_029341	ENSDARG00000016687	Nfu_p_1_029341	ENSG00000072778	ACADVL	37
Nfu_g_1_019247	ZFR	Nfu_p_1_046005	Nfu_t_1_046005	Nfu_c_1_046005	ENSDARG00000027109	Nfu_p_1_046005	ENSG00000056097	ZFR	51663
Nfu_g_1_020652	ADPGK	Nfu_p_1_049432	Nfu_t_1_049432	Nfu_c_1_049432	ENSDARG00000063525	Nfu_p_1_049432	ENSG00000159322	ADPGK	83440
Nfu_g_1_014767	PLCD4B	Nfu_p_1_035546	Nfu_t_1_035546	Nfu_c_1_035546	ENSDARG00000057975	Nfu_p_1_035546	ENSG00000115556	PLCD4	84812
Nfu_g_1_016507	CAP1	Nfu_p_1_039529	Nfu_t_1_039529	Nfu_c_1_039529	ENSDARG00000016350	Nfu_p_1_039529	ENSG00000131236	CAP1	10487
Nfu_g_1_016512	MEAF6	Nfu_p_1_039556	Nfu_t_1_039556	Nfu_c_1_039556	ENSDARG00000078418	Nfu_p_1_039556	ENSG00000163875	MEAF6	64769
Nfu_g_1_011550	MYO15AA	Nfu_p_1_027874	Nfu_t_1_027874	Nfu_c_1_027874	ENSDARG00000075292	Nfu_p_1_027874	ENSG00000091536	MYO15A	51168
Nfu_g_1_013594	MAN1A2	Nfu_p_1_032748	Nfu_t_1_032748	Nfu_c_1_032748	ENSDARG00000041728	Nfu_p_1_032748	ENSG00000198162	MAN1A2	10905
Nfu_g_1_016980	CABZ01072625.1	Nfu_p_1_040558	Nfu_t_1_040558	Nfu_c_1_040558	ENSDARG00000079499	Nfu_p_1_040558	ENSG00000165752	STK32C	282974
Nfu_g_1_014561	TRPC4APA	Nfu_p_1_035049	Nfu_t_1_035049	Nfu_c_1_035049	ENSDARG00000018840	Nfu_p_1_035049	ENSG00000100991	TRPC4AP	26133
Nfu_g_1_014560	SLA2	Nfu_p_1_035048	Nfu_t_1_035048	Nfu_c_1_035048	ENSDARG00000020788	Nfu_p_1_035048	ENSG00000101082	SLA2	84174
Nfu_g_1_004218	CLSPN	Nfu_p_1_010304	Nfu_t_1_010304	Nfu_c_1_010304	ENSDARG00000089321	Nfu_p_1_010304	ENSG00000092853	CLSPN	63967
Nfu_g_1_009940	RGPD2	Nfu_p_1_024197	Nfu_t_1_024197	Nfu_c_1_024197	ENSDARG00000093125	Nfu_p_1_024197	ENSG00000185304	RGPD2	729857
Nfu_g_1_014594	NADL1.1	Nfu_p_1_035123	Nfu_t_1_035123	Nfu_c_1_035123	ENSDARG00000007149	Nfu_p_1_035123	ENSG00000198910	L1CAM	3897
Nfu_g_1_017009	TAGLN	Nfu_p_1_040618	Nfu_t_1_040618	Nfu_c_1_040618	ENSDARG00000045408	Nfu_p_1_040618	ENSG00000144834	TAGLN3	29114
Nfu_g_1_017008	PCSK7	Nfu_p_1_040616	Nfu_t_1_040616	Nfu_c_1_040616	ENSDARG00000069968	Nfu_p_1_040616	ENSG00000160613	PCSK7	9159
Nfu_g_1_012149	Nfu_g_1_012149	Nfu_p_1_029450	Nfu_t_1_029450	Nfu_c_1_029450	ENSDARG00000020834	Nfu_p_1_029450	ENSG00000126001	CEP250	11190
Nfu_g_1_003377	DPP9 (2 OF 2)	Nfu_p_1_008416	Nfu_t_1_008416	Nfu_c_1_008416	ENSDARG00000052606	Nfu_p_1_008416	ENSG00000142002	DPP9	91039
Nfu_g_1_003379	ANGPTL4	Nfu_p_1_008419	Nfu_t_1_008419	Nfu_c_1_008419	ENSDARG00000035859	Nfu_p_1_008419	ENSG00000167772	ANGPTL4	51129
Nfu_g_1_012170	CDK18	Nfu_p_1_029489	Nfu_t_1_029489	Nfu_c_1_029489	ENSDARG00000012204	Nfu_p_1_029489	ENSG00000117266	CDK18	5129
Nfu_g_1_004893	TARBP1	Nfu_p_1_011915	Nfu_t_1_011915	Nfu_c_1_011915	ENSDARG00000079055	Nfu_p_1_011915	ENSG00000059588	TARBP1	6894
Nfu_g_1_010582	DGKE	Nfu_p_1_025601	Nfu_t_1_025601	Nfu_c_1_025601	ENSDARG00000059735	Nfu_p_1_025601	ENSG00000153933	DGKE	8526
Nfu_g_1_020619	MSTO1	Nfu_p_1_049371	Nfu_t_1_049371	Nfu_c_1_049371	ENSDARG00000024381	Nfu_p_1_049371	ENSG00000125459	MSTO1	55154
Nfu_g_1_016269	ITFG1 (2 OF 2)	Nfu_p_1_038975	Nfu_t_1_038975	Nfu_c_1_038975	ENSDARG00000075584	Nfu_p_1_038975	ENSG00000129636	ITFG1	81533
Nfu_g_1_021971	Nfu_g_1_021971	Nfu_p_1_052582	Nfu_t_1_052582	Nfu_c_1_052582	ENSDARG00000092970	Nfu_p_1_052582	ENSG00000034510	TMSB10	9168
Nfu_g_1_009863	KPNB1	Nfu_p_1_024038	Nfu_t_1_024038	Nfu_c_1_024038	ENSDARG00000008680	Nfu_p_1_024038	ENSG00000108424	KPNB1	3837
Nfu_g_1_016635	MAPT (2 OF 2)	Nfu_p_1_039835	Nfu_t_1_039835	Nfu_c_1_039835	ENSDARG00000087616	Nfu_p_1_039835	ENSG00000186868	MAPT	4137
Nfu_g_1_018643	ASB7	Nfu_p_1_044526	Nfu_t_1_044526	Nfu_c_1_044526	ENSDARG00000006494	Nfu_p_1_044526	ENSG00000183475	ASB7	140460
Nfu_g_1_006848	HES6 (1 OF 2)	Nfu_p_1_016493	Nfu_t_1_016493	Nfu_c_1_016493	ENSDARG00000019335	Nfu_p_1_016493	ENSG00000144485	HES6	55502
Nfu_g_1_019928	FBXO46	Nfu_p_1_047572	Nfu_t_1_047572	Nfu_c_1_047572	ENSDARG00000043718	Nfu_p_1_047572	ENSG00000177051	FBXO46	23403
Nfu_g_1_014092	MESDC2	Nfu_p_1_033895	Nfu_t_1_033895	Nfu_c_1_033895	ENSDARG00000063030	Nfu_p_1_033895	ENSG00000117899	MESDC2	23184
Nfu_g_1_018597	MEPCE (2 OF 2)	Nfu_p_1_044438	Nfu_t_1_044438	Nfu_c_1_044438	ENSDARG00000035771	Nfu_p_1_044438	ENSG00000146834	MEPCE	56257
Nfu_g_1_013952	PHF12	Nfu_p_1_033567	Nfu_t_1_033567	Nfu_c_1_033567	ENSDARG00000075509	Nfu_p_1_033567	ENSG00000109118	PHF12	57649
Nfu_g_1_006161	MED16	Nfu_p_1_014884	Nfu_t_1_014884	Nfu_c_1_014884	ENSDARG00000040779	Nfu_p_1_014884	ENSG00000175221	MED16	10025
Nfu_g_1_005004	TRPM7	Nfu_p_1_012101	Nfu_t_1_012101	Nfu_c_1_012101	ENSDARG00000036232	Nfu_p_1_012101	ENSG00000092439	TRPM7	54822
Nfu_g_1_009932	CRYGN2	Nfu_p_1_024180	Nfu_t_1_024180	Nfu_c_1_024180	ENSDARG00000030411	Nfu_p_1_024180	ENSG00000127377	CRYGN	155051
Nfu_g_1_009933	NUB1	Nfu_p_1_024186	Nfu_t_1_024186	Nfu_c_1_024186	ENSDARG00000061417	Nfu_p_1_024186	ENSG00000013374	NUB1	51667
Nfu_g_1_017956	VRK1	Nfu_p_1_043009	Nfu_t_1_043009	Nfu_c_1_043009	ENSDARG00000018006	Nfu_p_1_043009	ENSG00000100749	VRK1	7443
Nfu_g_1_012563	USP48	Nfu_p_1_030291	Nfu_t_1_030291	Nfu_c_1_030291	ENSDARG00000090301	Nfu_p_1_030291	ENSG00000090686	USP48	84196
Nfu_g_1_001027	ABLIM3 (1 OF 2)	Nfu_p_1_002514	Nfu_t_1_002514	Nfu_c_1_002514	ENSDARG00000088168	Nfu_p_1_002514	ENSG00000173210	ABLIM3	22885
Nfu_g_1_009765	APEH	Nfu_p_1_023787	Nfu_t_1_023787	Nfu_c_1_023787	ENSDARG00000008703	Nfu_p_1_023787	ENSG00000164062	APEH	327
Nfu_g_1_007324	KLHL2	Nfu_p_1_017775	Nfu_t_1_017775	Nfu_c_1_017775	ENSDARG00000061786	Nfu_p_1_017775	ENSG00000109466	KLHL2	11275
Nfu_g_1_016205	MYH11B	Nfu_p_1_038881	Nfu_t_1_038881	Nfu_c_1_038881	ENSDARG00000009782	Nfu_p_1_038881	ENSG00000133392	MYH11	4629
Nfu_g_1_002721	GINS1	Nfu_p_1_006786	Nfu_t_1_006786	Nfu_c_1_006786	ENSDARG00000007624	Nfu_p_1_006786	ENSG00000101003	GINS1	9837
Nfu_g_1_016480	RGS13	Nfu_p_1_039490	Nfu_t_1_039490	Nfu_c_1_039490	ENSDARG00000017653	Nfu_p_1_039490	ENSG00000127074	RGS13	6003
Nfu_g_1_003761	C11H12ORF50	Nfu_p_1_009245	Nfu_t_1_009245	Nfu_c_1_009245	ENSDARG00000009754	Nfu_p_1_009245	ENSG00000058673	ZC3H11A	9877
Nfu_g_1_000130	FBF1	Nfu_p_1_000303	Nfu_t_1_000303	Nfu_c_1_000303	ENSDARG00000054290	Nfu_p_1_000303	ENSG00000188878	FBF1	85302
Nfu_g_1_005008	CORIN	Nfu_p_1_012106	Nfu_t_1_012106	Nfu_c_1_012106	ENSDARG00000063640	Nfu_p_1_012106	ENSG00000145244	CORIN	10699
Nfu_g_1_016621	EAPP	Nfu_p_1_039805	Nfu_t_1_039805	Nfu_c_1_039805	ENSDARG00000017272	Nfu_p_1_039805	ENSG00000129518	EAPP	55837
Nfu_g_1_014097	PLCL1	Nfu_p_1_033909	Nfu_t_1_033909	Nfu_c_1_033909	ENSDARG00000067676	Nfu_p_1_033909	ENSG00000154822	PLCL2	23228
Nfu_g_1_016641	DONSON	Nfu_p_1_039844	Nfu_t_1_039844	Nfu_c_1_039844		Nfu_p_1_039844	ENSG00000159147	DONSON	29980
Nfu_g_1_016609	TKT	Nfu_p_1_039787	Nfu_t_1_039787	Nfu_c_1_039787	ENSDARG00000006019	Nfu_p_1_039787	ENSG00000007350	TKTL1	8277
Nfu_g_1_023530	STARD10	Nfu_p_1_056462	Nfu_t_1_056462	Nfu_c_1_056462	ENSDARG00000071585	Nfu_p_1_056462	ENSG00000214530	STARD10	10809
Nfu_g_1_012780	AGR2	Nfu_p_1_030859	Nfu_t_1_030859	Nfu_c_1_030859	ENSDARG00000070480	Nfu_p_1_030859	ENSG00000106541	AGR2	10551
Nfu_g_1_007311	MLL3 (2 OF 2)	Nfu_p_1_017751	Nfu_t_1_017751	Nfu_c_1_017751	ENSDARG00000075560	Nfu_p_1_017751	ENSG00000055609	KMT2C	58508
Nfu_g_1_023478	CAB39	Nfu_p_1_056342	Nfu_t_1_056342	Nfu_c_1_056342	ENSDARG00000043451	Nfu_p_1_056342	ENSG00000135932	CAB39	51719
Nfu_g_1_018630	CYP2J2 (3 OF 6)	Nfu_p_1_044504	Nfu_t_1_044504	Nfu_c_1_044504	ENSDARG00000042953	Nfu_p_1_044504	ENSG00000134716	CYP2J2	1573
Nfu_g_1_013525	ARL6	Nfu_p_1_032557	Nfu_t_1_032557	Nfu_c_1_032557	ENSDARG00000032056	Nfu_p_1_032557	ENSG00000113966	ARL6	84100
Nfu_g_1_017018	ZGC:92533	Nfu_p_1_040639	Nfu_t_1_040639	Nfu_c_1_040639	ENSDARG00000036830	Nfu_p_1_040639	ENSG00000108759	KRT32	3882
Nfu_g_1_022453	MBTD1	Nfu_p_1_053753	Nfu_t_1_053753	Nfu_c_1_053753	ENSDARG00000060868	Nfu_p_1_053753	ENSG00000011258	MBTD1	54799
Nfu_g_1_010760	E2F3	Nfu_p_1_026022	Nfu_t_1_026022	Nfu_c_1_026022	ENSDARG00000070463	Nfu_p_1_026022	ENSG00000112242	E2F3	1871
Nfu_g_1_003585	P2RX3B	Nfu_p_1_008873	Nfu_t_1_008873	Nfu_c_1_008873	ENSDARG00000029718	Nfu_p_1_008873	ENSG00000135124	P2RX4	5025
Nfu_g_1_004080	BLNK	Nfu_p_1_010029	Nfu_t_1_010029	Nfu_c_1_010029	ENSDARG00000042722	Nfu_p_1_010029	ENSG00000095585	BLNK	29760
Nfu_g_1_013598	PCGF3	Nfu_p_1_032759	Nfu_t_1_032759	Nfu_c_1_032759	ENSDARG00000001249	Nfu_p_1_032759	ENSG00000185619	PCGF3	10336
Nfu_g_1_016629	MOGAT3A	Nfu_p_1_039827	Nfu_t_1_039827	Nfu_c_1_039827	ENSDARG00000019228	Nfu_p_1_039827	ENSG00000166391	MOGAT2	80168
Nfu_g_1_005638	CALUA	Nfu_p_1_013624	Nfu_t_1_013624	Nfu_c_1_013624	ENSDARG00000045676	Nfu_p_1_013624	ENSG00000128595	CALU	813
Nfu_g_1_009870	SMIM13	Nfu_p_1_024055	Nfu_t_1_024055	Nfu_c_1_024055	ENSDARG00000076744	Nfu_p_1_024055	ENSG00000224531	SMIM13	221710
Nfu_g_1_002218	Nfu_g_1_002218	Nfu_p_1_005563	Nfu_t_1_005563	Nfu_c_1_005563	ENSDARG00000055897	Nfu_p_1_005563	ENSG00000149798	CDC42EP2	10435
Nfu_g_1_001696	CCND1	Nfu_p_1_004225	Nfu_t_1_004225	Nfu_c_1_004225	ENSDARG00000035750	Nfu_p_1_004225	ENSG00000110092	CCND1	595
Nfu_g_1_002247	PANX1 (2 OF 3)	Nfu_p_1_005618	Nfu_t_1_005618	Nfu_c_1_005618	ENSDARG00000025285	Nfu_p_1_005618	ENSG00000110218	PANX1	24145
Nfu_g_1_022594	AP1S1	Nfu_p_1_054077	Nfu_t_1_054077	Nfu_c_1_054077	ENSDARG00000056803	Nfu_p_1_054077	ENSG00000106367	AP1S1	1174
Nfu_g_1_019942	ZFR	Nfu_p_1_047593	Nfu_t_1_047593	Nfu_c_1_047593	ENSDARG00000027109	Nfu_p_1_047593	ENSG00000056097	ZFR	51663
Nfu_g_1_013351	LRRTM2	Nfu_p_1_032138	Nfu_t_1_032138	Nfu_c_1_032138	ENSDARG00000071374	Nfu_p_1_032138	ENSG00000146006	LRRTM2	26045
Nfu_g_1_002234	PIAS2	Nfu_p_1_005587	Nfu_t_1_005587	Nfu_c_1_005587	ENSDARG00000092979	Nfu_p_1_005587	ENSG00000078043	PIAS2	9063
Nfu_g_1_006862	Nfu_g_1_006862	Nfu_p_1_016528	Nfu_t_1_016528	Nfu_c_1_016528	ENSDARG00000090268	Nfu_p_1_016528	ENSG00000108759	KRT32	3882
Nfu_g_1_005608	OLA.15822	Nfu_p_1_013535	Nfu_t_1_013535	Nfu_c_1_013535	ENSDARG00000079105	Nfu_p_1_013535	ENSG00000242574	HLA-DMB	3109
Nfu_g_1_006828	KIAA1462 (1 OF 2)	Nfu_p_1_016456	Nfu_t_1_016456	Nfu_c_1_016456	ENSDARG00000089871	Nfu_p_1_016456	ENSG00000165757	KIAA1462	57608
Nfu_g_1_001700	ADHFE1	Nfu_p_1_004231	Nfu_t_1_004231	Nfu_c_1_004231	ENSDARG00000053518	Nfu_p_1_004231	ENSG00000147576	ADHFE1	137872
Nfu_g_1_001698	ADHFE1	Nfu_p_1_004227	Nfu_t_1_004227	Nfu_c_1_004227	ENSDARG00000053518	Nfu_p_1_004227	ENSG00000147576	ADHFE1	137872
Nfu_g_1_014608	EPCAM	Nfu_p_1_035151	Nfu_t_1_035151	Nfu_c_1_035151	ENSDARG00000040534	Nfu_p_1_035151	ENSG00000184292	TACSTD2	4070
Nfu_g_1_002133	NCAPH2	Nfu_p_1_005384	Nfu_t_1_005384	Nfu_c_1_005384	ENSDARG00000033757	Nfu_p_1_005384	ENSG00000025770	NCAPH2	29781
Nfu_g_1_002132	NCAPH2	Nfu_p_1_005383	Nfu_t_1_005383	Nfu_c_1_005383	ENSDARG00000033757	Nfu_p_1_005383	ENSG00000025770	NCAPH2	29781
Nfu_g_1_014100	SLC25A36 (2 OF 2)	Nfu_p_1_033913	Nfu_t_1_033913	Nfu_c_1_033913	ENSDARG00000038731	Nfu_p_1_033913	ENSG00000114120	SLC25A36	55186
Nfu_g_1_007767	WACA	Nfu_p_1_018733	Nfu_t_1_018733	Nfu_c_1_018733	ENSDARG00000012577	Nfu_p_1_018733	ENSG00000095787	WAC	51322
Nfu_g_1_009859	NLK2	Nfu_p_1_024023	Nfu_t_1_024023	Nfu_c_1_024023	ENSDARG00000028793	Nfu_p_1_024023	ENSG00000087095	NLK	51701
Nfu_g_1_002141	TTC40	Nfu_p_1_005401	Nfu_t_1_005401	Nfu_c_1_005401	ENSDARG00000086355	Nfu_p_1_005401	ENSG00000171811	CFAP46	54777
Nfu_g_1_016002	Nfu_g_1_016002	Nfu_p_1_038429	Nfu_t_1_038429	Nfu_c_1_038429	ENSDARG00000020834	Nfu_p_1_038429	ENSG00000126001	CEP250	11190
Nfu_g_1_019969	SCARA3	Nfu_p_1_047641	Nfu_t_1_047641	Nfu_c_1_047641	ENSDARG00000068220	Nfu_p_1_047641	ENSG00000185303	SFTPA2	729238
Nfu_g_1_016941	NUP50	Nfu_p_1_040488	Nfu_t_1_040488	Nfu_c_1_040488	ENSDARG00000017454	Nfu_p_1_040488	ENSG00000093000	NUP50	10762
Nfu_g_1_005658	CCDC102A	Nfu_p_1_013662	Nfu_t_1_013662	Nfu_c_1_013662	ENSDARG00000003872	Nfu_p_1_013662	ENSG00000135736	CCDC102A	92922
Nfu_g_1_000161	USP48	Nfu_p_1_000358	Nfu_t_1_000358	Nfu_c_1_000358	ENSDARG00000090301	Nfu_p_1_000358	ENSG00000090686	USP48	84196
Nfu_g_1_013510	CRFB5	Nfu_p_1_032534	Nfu_t_1_032534	Nfu_c_1_032534	ENSDARG00000078042	Nfu_p_1_032534	ENSG00000142166	IFNAR1	3454
Nfu_g_1_023503	MLKL (1 OF 3)	Nfu_p_1_056397	Nfu_t_1_056397	Nfu_c_1_056397	ENSDARG00000006677	Nfu_p_1_056397	ENSG00000168404	MLKL	197259
Nfu_g_1_002163	TXNIPA	Nfu_p_1_005440	Nfu_t_1_005440	Nfu_c_1_005440	ENSDARG00000036107	Nfu_p_1_005440	ENSG00000265972	TXNIP	10628
Nfu_g_1_017977	HHLA2	Nfu_p_1_043035	Nfu_t_1_043035	Nfu_c_1_043035	ENSDARG00000004763	Nfu_p_1_043035	ENSG00000114455	HHLA2	11148
Nfu_g_1_017865	ULK2	Nfu_p_1_042784	Nfu_t_1_042784	Nfu_c_1_042784	ENSDARG00000074481	Nfu_p_1_042784	ENSG00000083290	ULK2	9706
Nfu_g_1_020647	RBM12B	Nfu_p_1_049423	Nfu_t_1_049423	Nfu_c_1_049423	ENSDARG00000079717	Nfu_p_1_049423	ENSG00000183808	RBM12B	389677
Nfu_g_1_012267	SSTR3	Nfu_p_1_029705	Nfu_t_1_029705	Nfu_c_1_029705	ENSDARG00000014477	Nfu_p_1_029705	ENSG00000278195	SSTR3	6753
Nfu_g_1_012507	ANKRD6B	Nfu_p_1_030192	Nfu_t_1_030192	Nfu_c_1_030192	ENSDARG00000029370	Nfu_p_1_030192	ENSG00000135299	ANKRD6	22881
Nfu_g_1_004878	KDELR2 (1 OF 2)	Nfu_p_1_011893	Nfu_t_1_011893	Nfu_c_1_011893	ENSDARG00000037361	Nfu_p_1_011893	ENSG00000136240	KDELR2	11014
Nfu_g_1_012778	TRMT1L	Nfu_p_1_030855	Nfu_t_1_030855	Nfu_c_1_030855	ENSDARG00000042057	Nfu_p_1_030855	ENSG00000121486	TRMT1L	81627
Nfu_g_1_003411	C11H12ORF50	Nfu_p_1_008480	Nfu_t_1_008480	Nfu_c_1_008480	ENSDARG00000009754	Nfu_p_1_008480	ENSG00000058673	ZC3H11A	9877
Nfu_g_1_015433	SUB1B	Nfu_p_1_037130	Nfu_t_1_037130	Nfu_c_1_037130	ENSDARG00000053446	Nfu_p_1_037130	ENSG00000113387	SUB1	10923
Nfu_g_1_016654	YDJC	Nfu_p_1_039868	Nfu_t_1_039868	Nfu_c_1_039868	ENSDARG00000062655	Nfu_p_1_039868	ENSG00000161179	YDJC	150223
Nfu_g_1_014936	CTC1	Nfu_p_1_035966	Nfu_t_1_035966	Nfu_c_1_035966	ENSDARG00000070119	Nfu_p_1_035966	ENSG00000178971	CTC1	80169
Nfu_g_1_004077	BTAF1	Nfu_p_1_010024	Nfu_t_1_010024	Nfu_c_1_010024	ENSDARG00000060089	Nfu_p_1_010024	ENSG00000095564	BTAF1	9044
Nfu_g_1_014862	DCPS	Nfu_p_1_035786	Nfu_t_1_035786	Nfu_c_1_035786	ENSDARG00000009862	Nfu_p_1_035786	ENSG00000110063	DCPS	28960
Nfu_g_1_014908	Nfu_g_1_014908	Nfu_p_1_035886	Nfu_t_1_035886	Nfu_c_1_035886	ENSDARG00000071697	Nfu_p_1_035886	ENSG00000196872	KIAA1211L	343990
Nfu_g_1_014894	LONRF3	Nfu_p_1_035858	Nfu_t_1_035858	Nfu_c_1_035858	ENSDARG00000089138	Nfu_p_1_035858	ENSG00000175556	LONRF3	79836
Nfu_g_1_014882	CXXC5	Nfu_p_1_035827	Nfu_t_1_035827	Nfu_c_1_035827	ENSDARG00000075735	Nfu_p_1_035827	ENSG00000171604	CXXC5	51523
Nfu_g_1_014911	GPC3	Nfu_p_1_035901	Nfu_t_1_035901	Nfu_c_1_035901	ENSDARG00000032199	Nfu_p_1_035901	ENSG00000147257	GPC3	2719
Nfu_g_1_014830	PHF6	Nfu_p_1_035702	Nfu_t_1_035702	Nfu_c_1_035702	ENSDARG00000004046	Nfu_p_1_035702	ENSG00000156531	PHF6	84295
Nfu_g_1_014854	MOSPD1	Nfu_p_1_035757	Nfu_t_1_035757	Nfu_c_1_035757	ENSDARG00000028614	Nfu_p_1_035757	ENSG00000101928	MOSPD1	56180
Nfu_g_1_014859	PFDN6	Nfu_p_1_035782	Nfu_t_1_035782	Nfu_c_1_035782	ENSDARG00000037108	Nfu_p_1_035782	ENSG00000204220	PFDN6	10471
Nfu_g_1_014852	ZDHHC2	Nfu_p_1_035755	Nfu_t_1_035755	Nfu_c_1_035755	ENSDARG00000034757	Nfu_p_1_035755	ENSG00000104219	ZDHHC2	51201
Nfu_g_1_014843	CNOT7	Nfu_p_1_035737	Nfu_t_1_035737	Nfu_c_1_035737	ENSDARG00000032116	Nfu_p_1_035737	ENSG00000198791	CNOT7	29883
Nfu_g_1_014922	ITM2A	Nfu_p_1_035928	Nfu_t_1_035928	Nfu_c_1_035928	ENSDARG00000007098	Nfu_p_1_035928	ENSG00000078596	ITM2A	9452
Nfu_g_1_014865	HDX	Nfu_p_1_035793	Nfu_t_1_035793	Nfu_c_1_035793	ENSDARG00000079382	Nfu_p_1_035793	ENSG00000165259	HDX	139324
Nfu_g_1_016669	MED7	Nfu_p_1_039902	Nfu_t_1_039902	Nfu_c_1_039902	ENSDARG00000016318	Nfu_p_1_039902	ENSG00000155868	MED7	9443
Nfu_g_1_014632	TCTN1	Nfu_p_1_035202	Nfu_t_1_035202	Nfu_c_1_035202	ENSDARG00000078447	Nfu_p_1_035202	ENSG00000204852	TCTN1	79600
Nfu_g_1_014656	SETD7	Nfu_p_1_035277	Nfu_t_1_035277	Nfu_c_1_035277	ENSDARG00000038858	Nfu_p_1_035277	ENSG00000145391	SETD7	80854
Nfu_g_1_014662	HSPA9	Nfu_p_1_035292	Nfu_t_1_035292	Nfu_c_1_035292	ENSDARG00000003035	Nfu_p_1_035292	ENSG00000113013	HSPA9	3313
Nfu_g_1_014705	STOX2 (2 OF 2)	Nfu_p_1_035405	Nfu_t_1_035405	Nfu_c_1_035405	ENSDARG00000070162	Nfu_p_1_035405	ENSG00000173320	STOX2	56977
Nfu_g_1_014638	C14H4ORF29	Nfu_p_1_035231	Nfu_t_1_035231	Nfu_c_1_035231	ENSDARG00000029975	Nfu_p_1_035231	ENSG00000164074	ABHD18	80167
Nfu_g_1_014639	C14H4ORF29	Nfu_p_1_035232	Nfu_t_1_035232	Nfu_c_1_035232	ENSDARG00000029975	Nfu_p_1_035232	ENSG00000164074	ABHD18	80167
Nfu_g_1_014679	CCRN4L (1 OF 2)	Nfu_p_1_035331	Nfu_t_1_035331	Nfu_c_1_035331	ENSDARG00000077726	Nfu_p_1_035331	ENSG00000151014	NOCT	25819
Nfu_g_1_014694	SLC7A11	Nfu_p_1_035377	Nfu_t_1_035377	Nfu_c_1_035377	ENSDARG00000071384	Nfu_p_1_035377	ENSG00000151012	SLC7A11	23657
Nfu_g_1_014611	Nfu_g_1_014611	Nfu_p_1_035157	Nfu_t_1_035157	Nfu_c_1_035157	ENSDARG00000060287	Nfu_p_1_035157	ENSG00000183862	CNGA2	1260
Nfu_g_1_014636	NEURL1B	Nfu_p_1_035229	Nfu_t_1_035229	Nfu_c_1_035229	ENSDARG00000029452	Nfu_p_1_035229	ENSG00000214357	NEURL1B	54492
Nfu_g_1_014671	NLGN3A	Nfu_p_1_035313	Nfu_t_1_035313	Nfu_c_1_035313	ENSDARG00000062581	Nfu_p_1_035313	ENSG00000196338	NLGN3	54413
Nfu_g_1_014625	ZNF711	Nfu_p_1_035185	Nfu_t_1_035185	Nfu_c_1_035185	ENSDARG00000071868	Nfu_p_1_035185	ENSG00000147180	ZNF711	7552
Nfu_g_1_014647	PRPS1A	Nfu_p_1_035264	Nfu_t_1_035264	Nfu_c_1_035264	ENSDARG00000037506	Nfu_p_1_035264	ENSG00000101911	PRPS2	5634
Nfu_g_1_004474	KIAA2022	Nfu_p_1_010902	Nfu_t_1_010902	Nfu_c_1_010902	ENSDARG00000029296	Nfu_p_1_010902	ENSG00000050030	KIAA2022	340533
Nfu_g_1_004659	GNPDA1	Nfu_p_1_011350	Nfu_t_1_011350	Nfu_c_1_011350	ENSDARG00000037307	Nfu_p_1_011350	ENSG00000113552	GNPDA1	10007
Nfu_g_1_004432	HSPA4B	Nfu_p_1_010799	Nfu_t_1_010799	Nfu_c_1_010799	ENSDARG00000018989	Nfu_p_1_010799	ENSG00000170606	HSPA4	3308
Nfu_g_1_004307	GABRB2	Nfu_p_1_010506	Nfu_t_1_010506	Nfu_c_1_010506	ENSDARG00000079586	Nfu_p_1_010506	ENSG00000145864	GABRB2	2561
Nfu_g_1_004593	GABRB2	Nfu_p_1_011177	Nfu_t_1_011177	Nfu_c_1_011177	ENSDARG00000079586	Nfu_p_1_011177	ENSG00000145864	GABRB2	2561
Nfu_g_1_004688	CLK4A	Nfu_p_1_011420	Nfu_t_1_011420	Nfu_c_1_011420	ENSDARG00000089372	Nfu_p_1_011420	ENSG00000013441	CLK1	1195
Nfu_g_1_004537	HNRNPAB	Nfu_p_1_011037	Nfu_t_1_011037	Nfu_c_1_011037	ENSDARG00000007960	Nfu_p_1_011037	ENSG00000197451	HNRNPAB	3182
Nfu_g_1_004600	AGXT2L2	Nfu_p_1_011191	Nfu_t_1_011191	Nfu_c_1_011191	ENSDARG00000040566	Nfu_p_1_011191	ENSG00000175309	PHYKPL	85007
Nfu_g_1_004831	SLU7	Nfu_p_1_011777	Nfu_t_1_011777	Nfu_c_1_011777	ENSDARG00000038870	Nfu_p_1_011777	ENSG00000164609	SLU7	10569
Nfu_g_1_004380	TCIRG1	Nfu_p_1_010691	Nfu_t_1_010691	Nfu_c_1_010691	ENSDARG00000076003	Nfu_p_1_010691	ENSG00000185344	ATP6V0A2	23545
Nfu_g_1_004603	KIAA0141	Nfu_p_1_011198	Nfu_t_1_011198	Nfu_c_1_011198	ENSDARG00000070042	Nfu_p_1_011198	ENSG00000081791	KIAA0141	9812
Nfu_g_1_004826	Nfu_g_1_004826	Nfu_p_1_011757	Nfu_t_1_011757	Nfu_c_1_011757	ENSDARG00000071044	Nfu_p_1_011757	ENSG00000132879	FBXO44	93611
Nfu_g_1_004479	ZDHHC5 (2 OF 2)	Nfu_p_1_010919	Nfu_t_1_010919	Nfu_c_1_010919	ENSDARG00000087417	Nfu_p_1_010919	ENSG00000156599	ZDHHC5	25921
Nfu_g_1_004359	CHRNB3B	Nfu_p_1_010647	Nfu_t_1_010647	Nfu_c_1_010647	ENSDARG00000052764	Nfu_p_1_010647	ENSG00000147432	CHRNB3	1142
Nfu_g_1_004554	NUDT22	Nfu_p_1_011087	Nfu_t_1_011087	Nfu_c_1_011087	ENSDARG00000071671	Nfu_p_1_011087	ENSG00000149761	NUDT22	84304
Nfu_g_1_004314	RPL36A	Nfu_p_1_010514	Nfu_t_1_010514	Nfu_c_1_010514	ENSDARG00000058105	Nfu_p_1_010514	ENSG00000241343	RPL36A	6173
Nfu_g_1_004621	2021-09-06	Nfu_p_1_011228	Nfu_t_1_011228	Nfu_c_1_011228	ENSDARG00000010721	Nfu_p_1_011228	ENSG00000125354	SEPT6	23157
Nfu_g_1_004387	NKAP	Nfu_p_1_010705	Nfu_t_1_010705	Nfu_c_1_010705	ENSDARG00000033450	Nfu_p_1_010705	ENSG00000189134	NKAPL	222698
Nfu_g_1_004849	XKRX	Nfu_p_1_011817	Nfu_t_1_011817	Nfu_c_1_011817	ENSDARG00000044011	Nfu_p_1_011817	ENSG00000182489	XKRX	402415
Nfu_g_1_004561	TSPAN7	Nfu_p_1_011105	Nfu_t_1_011105	Nfu_c_1_011105	ENSDARG00000015759	Nfu_p_1_011105	ENSG00000000003	TSPAN6	7105
Nfu_g_1_004329	CFL1	Nfu_p_1_010540	Nfu_t_1_010540	Nfu_c_1_010540	ENSDARG00000021124	Nfu_p_1_010540	ENSG00000165410	CFL2	1073
Nfu_g_1_004647	ATL3	Nfu_p_1_011275	Nfu_t_1_011275	Nfu_c_1_011275	ENSDARG00000004270	Nfu_p_1_011275	ENSG00000184743	ATL3	25923
Nfu_g_1_004633	FOSL1	Nfu_p_1_011249	Nfu_t_1_011249	Nfu_c_1_011249	ENSDARG00000015355	Nfu_p_1_011249	ENSG00000175592	FOSL1	8061
Nfu_g_1_004437	FIBPA	Nfu_p_1_010809	Nfu_t_1_010809	Nfu_c_1_010809	ENSDARG00000016058	Nfu_p_1_010809	ENSG00000172500	FIBP	9158
Nfu_g_1_004262	NPAS4A	Nfu_p_1_010407	Nfu_t_1_010407	Nfu_c_1_010407	ENSDARG00000055752	Nfu_p_1_010407	ENSG00000174576	NPAS4	266743
Nfu_g_1_004857	RBMX	Nfu_p_1_011830	Nfu_t_1_011830	Nfu_c_1_011830	ENSDARG00000014244	Nfu_p_1_011830	ENSG00000170748	RBMXL2	27288
Nfu_g_1_004332	MAP7D3	Nfu_p_1_010545	Nfu_t_1_010545	Nfu_c_1_010545	ENSDARG00000060771	Nfu_p_1_010545	ENSG00000129680	MAP7D3	79649
Nfu_g_1_004281	SLC9A6A	Nfu_p_1_010453	Nfu_t_1_010453	Nfu_c_1_010453	ENSDARG00000009209	Nfu_p_1_010453	ENSG00000198689	SLC9A6	10479
Nfu_g_1_004450	DRP2	Nfu_p_1_010842	Nfu_t_1_010842	Nfu_c_1_010842	ENSDARG00000022132	Nfu_p_1_010842	ENSG00000102385	DRP2	1821
Nfu_g_1_004570	SMYD5	Nfu_p_1_011121	Nfu_t_1_011121	Nfu_c_1_011121	ENSDARG00000071669	Nfu_p_1_011121	ENSG00000135632	SMYD5	10322
Nfu_g_1_004675	CTBP1	Nfu_p_1_011385	Nfu_t_1_011385	Nfu_c_1_011385	ENSDARG00000019213	Nfu_p_1_011385	ENSG00000159692	CTBP1	1487
Nfu_g_1_004642	HNRNPA0 (1 OF 5)	Nfu_p_1_011268	Nfu_t_1_011268	Nfu_c_1_011268	ENSDARG00000089302	Nfu_p_1_011268	ENSG00000170144	HNRNPA3	220988
Nfu_g_1_004442	KLHL3	Nfu_p_1_010823	Nfu_t_1_010823	Nfu_c_1_010823	ENSDARG00000056647	Nfu_p_1_010823	ENSG00000146021	KLHL3	26249
Nfu_g_1_004764	ELOVL6	Nfu_p_1_011596	Nfu_t_1_011596	Nfu_c_1_011596	ENSDARG00000004402	Nfu_p_1_011596	ENSG00000170522	ELOVL6	79071
Nfu_g_1_004542	LRIT3 (1 OF 2)	Nfu_p_1_011048	Nfu_t_1_011048	Nfu_c_1_011048	ENSDARG00000055463	Nfu_p_1_011048	ENSG00000183423	LRIT3	345193
Nfu_g_1_004532	AGA	Nfu_p_1_011030	Nfu_t_1_011030	Nfu_c_1_011030	ENSDARG00000004889	Nfu_p_1_011030	ENSG00000038002	AGA	175
Nfu_g_1_004573	PPID	Nfu_p_1_011125	Nfu_t_1_011125	Nfu_c_1_011125	ENSDARG00000087128	Nfu_p_1_011125	ENSG00000171497	PPID	5481
Nfu_g_1_004599	QDPRA	Nfu_p_1_011189	Nfu_t_1_011189	Nfu_c_1_011189	ENSDARG00000040190	Nfu_p_1_011189	ENSG00000151552	QDPR	5860
Nfu_g_1_004789	TSTD2	Nfu_p_1_011656	Nfu_t_1_011656	Nfu_c_1_011656		Nfu_p_1_011656	ENSG00000136925	TSTD2	158427
Nfu_g_1_004286	NCBP1	Nfu_p_1_010467	Nfu_t_1_010467	Nfu_c_1_010467	ENSDARG00000087007	Nfu_p_1_010467	ENSG00000136937	NCBP1	4686
Nfu_g_1_004853	SMU1	Nfu_p_1_011824	Nfu_t_1_011824	Nfu_c_1_011824	ENSDARG00000002538	Nfu_p_1_011824	ENSG00000122692	SMU1	55234
Nfu_g_1_004709	G3BP1	Nfu_p_1_011455	Nfu_t_1_011455	Nfu_c_1_011455	ENSDARG00000017741	Nfu_p_1_011455	ENSG00000145907	G3BP1	10146
Nfu_g_1_004475	MATR3L1.1	Nfu_p_1_010904	Nfu_t_1_010904	Nfu_c_1_010904	ENSDARG00000000394	Nfu_p_1_010904	ENSG00000280987	MATR3	9782
Nfu_g_1_004683	SQSTM1	Nfu_p_1_011410	Nfu_t_1_011410	Nfu_c_1_011410	ENSDARG00000075014	Nfu_p_1_011410	ENSG00000161011	SQSTM1	8878
Nfu_g_1_004818	MKRN1	Nfu_p_1_011744	Nfu_t_1_011744	Nfu_c_1_011744	ENSDARG00000041665	Nfu_p_1_011744	ENSG00000133606	MKRN1	23608
Nfu_g_1_004377	LARGE	Nfu_p_1_010684	Nfu_t_1_010684	Nfu_c_1_010684	ENSDARG00000005126	Nfu_p_1_010684	ENSG00000133424	LARGE1	9215
Nfu_g_1_004374	BICD1 (2 OF 2)	Nfu_p_1_010679	Nfu_t_1_010679	Nfu_c_1_010679	ENSDARG00000079496	Nfu_p_1_010679	ENSG00000151746	BICD1	636
Nfu_g_1_004296	IPO8	Nfu_p_1_010486	Nfu_t_1_010486	Nfu_c_1_010486	ENSDARG00000058159	Nfu_p_1_010486	ENSG00000133704	IPO8	10526
Nfu_g_1_004721	CHST11	Nfu_p_1_011486	Nfu_t_1_011486	Nfu_c_1_011486	ENSDARG00000034375	Nfu_p_1_011486	ENSG00000171310	CHST11	50515
Nfu_g_1_004737	OPTN	Nfu_p_1_011531	Nfu_t_1_011531	Nfu_c_1_011531	ENSDARG00000002663	Nfu_p_1_011531	ENSG00000123240	OPTN	10133
Nfu_g_1_004760	HCFC2	Nfu_p_1_011588	Nfu_t_1_011588	Nfu_c_1_011588	ENSDARG00000012519	Nfu_p_1_011588	ENSG00000172534	HCFC1	3054
Nfu_g_1_011747	OPTN	Nfu_p_1_028419	Nfu_t_1_028419	Nfu_c_1_028419	ENSDARG00000002663	Nfu_p_1_028419	ENSG00000123240	OPTN	10133
Nfu_g_1_012016	PFKFB3	Nfu_p_1_029105	Nfu_t_1_029105	Nfu_c_1_029105	ENSDARG00000001953	Nfu_p_1_029105	ENSG00000170525	PFKFB3	5209
Nfu_g_1_012032	ARNTL2	Nfu_p_1_029151	Nfu_t_1_029151	Nfu_c_1_029151	ENSDARG00000006791	Nfu_p_1_029151	ENSG00000029153	ARNTL2	56938
Nfu_g_1_011636	TM7SF3	Nfu_p_1_028111	Nfu_t_1_028111	Nfu_c_1_028111	ENSDARG00000093658	Nfu_p_1_028111	ENSG00000064115	TM7SF3	51768
Nfu_g_1_011896	AMIGO2	Nfu_p_1_028770	Nfu_t_1_028770	Nfu_c_1_028770	ENSDARG00000079620	Nfu_p_1_028770	ENSG00000139211	AMIGO2	347902
Nfu_g_1_011594	PSMC2	Nfu_p_1_027970	Nfu_t_1_027970	Nfu_c_1_027970	ENSDARG00000020101	Nfu_p_1_027970	ENSG00000161057	PSMC2	5701
Nfu_g_1_011846	PMPCB	Nfu_p_1_028653	Nfu_t_1_028653	Nfu_c_1_028653	ENSDARG00000016979	Nfu_p_1_028653	ENSG00000105819	PMPCB	9512
Nfu_g_1_011656	NAP1L1	Nfu_p_1_028169	Nfu_t_1_028169	Nfu_c_1_028169	ENSDARG00000002400	Nfu_p_1_028169	ENSG00000187109	NAP1L1	4673
Nfu_g_1_011851	APEX1	Nfu_p_1_028664	Nfu_t_1_028664	Nfu_c_1_028664	ENSDARG00000045843	Nfu_p_1_028664	ENSG00000100823	APEX1	328
Nfu_g_1_011906	SLC5A8	Nfu_p_1_028798	Nfu_t_1_028798	Nfu_c_1_028798	ENSDARG00000003697	Nfu_p_1_028798	ENSG00000256870	SLC5A8	160728
Nfu_g_1_011757	ETNK1	Nfu_p_1_028436	Nfu_t_1_028436	Nfu_c_1_028436	ENSDARG00000019420	Nfu_p_1_028436	ENSG00000139163	ETNK1	55500
Nfu_g_1_011671	CABZ01113940.1	Nfu_p_1_028210	Nfu_t_1_028210	Nfu_c_1_028210	ENSDARG00000061131	Nfu_p_1_028210	ENSG00000116852	KIF21B	23046
Nfu_g_1_011824	CRELD2	Nfu_p_1_028580	Nfu_t_1_028580	Nfu_c_1_028580	ENSDARG00000029071	Nfu_p_1_028580	ENSG00000184164	CRELD2	79174
Nfu_g_1_011947	SLC6A13 (1 OF 2)	Nfu_p_1_028914	Nfu_t_1_028914	Nfu_c_1_028914	ENSDARG00000067567	Nfu_p_1_028914	ENSG00000010379	SLC6A13	6540
Nfu_g_1_011715	CDPF1	Nfu_p_1_028317	Nfu_t_1_028317	Nfu_c_1_028317	ENSDARG00000095705	Nfu_p_1_028317	ENSG00000205643	CDPF1	150383
Nfu_g_1_011921	DENND2A (2 OF 2)	Nfu_p_1_028837	Nfu_t_1_028837	Nfu_c_1_028837	ENSDARG00000037363	Nfu_p_1_028837	ENSG00000146966	DENND2A	27147
Nfu_g_1_011810	STRIP2	Nfu_p_1_028530	Nfu_t_1_028530	Nfu_c_1_028530	ENSDARG00000059003	Nfu_p_1_028530	ENSG00000128578	STRIP2	57464
Nfu_g_1_011923	IFRD1	Nfu_p_1_028841	Nfu_t_1_028841	Nfu_c_1_028841	ENSDARG00000068708	Nfu_p_1_028841	ENSG00000006652	IFRD1	3475
Nfu_g_1_011679	PPHLN1	Nfu_p_1_028225	Nfu_t_1_028225	Nfu_c_1_028225	ENSDARG00000045692	Nfu_p_1_028225	ENSG00000134283	PPHLN1	51535
Nfu_g_1_012022	PUS7L	Nfu_p_1_029120	Nfu_t_1_029120	Nfu_c_1_029120	ENSDARG00000069780	Nfu_p_1_029120	ENSG00000129317	PUS7L	83448
Nfu_g_1_011963	ATXN7L1	Nfu_p_1_028968	Nfu_t_1_028968	Nfu_c_1_028968	ENSDARG00000089860	Nfu_p_1_028968	ENSG00000146776	ATXN7L1	222255
Nfu_g_1_012023	ZNF800 (1 OF 2)	Nfu_p_1_029122	Nfu_t_1_029122	Nfu_c_1_029122	ENSDARG00000004594	Nfu_p_1_029122	ENSG00000048405	ZNF800	168850
Nfu_g_1_011893	Nfu_g_1_011893	Nfu_p_1_028762	Nfu_t_1_028762	Nfu_c_1_028762	ENSDARG00000095332	Nfu_p_1_028762	ENSG00000167384	ZNF180	7733
Nfu_g_1_011977	PWP1	Nfu_p_1_029002	Nfu_t_1_029002	Nfu_c_1_029002	ENSDARG00000015921	Nfu_p_1_029002	ENSG00000136045	PWP1	11137
Nfu_g_1_011683	WNK1B	Nfu_p_1_028244	Nfu_t_1_028244	Nfu_c_1_028244	ENSDARG00000039392	Nfu_p_1_028244	ENSG00000060237	WNK1	65125
Nfu_g_1_011864	CPSF6	Nfu_p_1_028689	Nfu_t_1_028689	Nfu_c_1_028689	ENSDARG00000018618	Nfu_p_1_028689	ENSG00000111605	CPSF6	11052
Nfu_g_1_011886	DCP1B	Nfu_p_1_028754	Nfu_t_1_028754	Nfu_c_1_028754	ENSDARG00000045484	Nfu_p_1_028754	ENSG00000151065	DCP1B	196513
Nfu_g_1_011733	NRF1	Nfu_p_1_028384	Nfu_t_1_028384	Nfu_c_1_028384	ENSDARG00000000018	Nfu_p_1_028384	ENSG00000106459	NRF1	4899
Nfu_g_1_011749	CHCHD3	Nfu_p_1_028425	Nfu_t_1_028425	Nfu_c_1_028425	ENSDARG00000032919	Nfu_p_1_028425	ENSG00000106554	CHCHD3	54927
Nfu_g_1_011773	PARP11	Nfu_p_1_028468	Nfu_t_1_028468	Nfu_c_1_028468	ENSDARG00000045921	Nfu_p_1_028468	ENSG00000111224	PARP11	57097
Nfu_g_1_011581	IMPDH1A	Nfu_p_1_027948	Nfu_t_1_027948	Nfu_c_1_027948	ENSDARG00000042336	Nfu_p_1_027948	ENSG00000106348	IMPDH1	3614
Nfu_g_1_011882	DEPDC4	Nfu_p_1_028729	Nfu_t_1_028729	Nfu_c_1_028729	ENSDARG00000089908	Nfu_p_1_028729	ENSG00000166153	DEPDC4	120863
Nfu_g_1_011840	CKAP4	Nfu_p_1_028638	Nfu_t_1_028638	Nfu_c_1_028638	ENSDARG00000032405	Nfu_p_1_028638	ENSG00000136026	CKAP4	10970
Nfu_g_1_012060	TTLL1	Nfu_p_1_029210	Nfu_t_1_029210	Nfu_c_1_029210	ENSDARG00000090778	Nfu_p_1_029210	ENSG00000100271	TTLL1	25809
Nfu_g_1_011729	MYBPC1	Nfu_p_1_028370	Nfu_t_1_028370	Nfu_c_1_028370	ENSDARG00000045560	Nfu_p_1_028370	ENSG00000196091	MYBPC1	4604
Nfu_g_1_012066	CECR1B	Nfu_p_1_029227	Nfu_t_1_029227	Nfu_c_1_029227	ENSDARG00000015623	Nfu_p_1_029227	ENSG00000093072	CECR1	51816
Nfu_g_1_011760	OLA.14687	Nfu_p_1_028440	Nfu_t_1_028440	Nfu_c_1_028440	ENSDARG00000021647	Nfu_p_1_028440	ENSG00000127955	GNAI1	2770
Nfu_g_1_011832	MTPN	Nfu_p_1_028619	Nfu_t_1_028619	Nfu_c_1_028619	ENSDARG00000055562	Nfu_p_1_028619	ENSG00000105887	MTPN	136319
Nfu_g_1_011780	CYB5R3	Nfu_p_1_028478	Nfu_t_1_028478	Nfu_c_1_028478	ENSDARG00000005891	Nfu_p_1_028478	ENSG00000159348	CYB5R1	51706
Nfu_g_1_012020	ASCL1A	Nfu_p_1_029114	Nfu_t_1_029114	Nfu_c_1_029114	ENSDARG00000038386	Nfu_p_1_029114	ENSG00000139352	ASCL1	429
Nfu_g_1_011687	DMTF1	Nfu_p_1_028252	Nfu_t_1_028252	Nfu_c_1_028252	ENSDARG00000025824	Nfu_p_1_028252	ENSG00000135164	DMTF1	9988
Nfu_g_1_011966	Nfu_g_1_011966	Nfu_p_1_028975	Nfu_t_1_028975	Nfu_c_1_028975	ENSDARG00000090419	Nfu_p_1_028975	ENSG00000148426	PROSER2	254427
Nfu_g_1_012010	MDM2	Nfu_p_1_029098	Nfu_t_1_029098	Nfu_c_1_029098	ENSDARG00000033443	Nfu_p_1_029098	ENSG00000135679	MDM2	4193
Nfu_g_1_011611	Nfu_g_1_011611	Nfu_p_1_028039	Nfu_t_1_028039	Nfu_c_1_028039	ENSDARG00000022187	Nfu_p_1_028039	ENSG00000148429	USP6NL	9712
Nfu_g_1_011631	GATA3	Nfu_p_1_028103	Nfu_t_1_028103	Nfu_c_1_028103	ENSDARG00000016526	Nfu_p_1_028103	ENSG00000107485	GATA3	2625
Nfu_g_1_011913	ATP5C1	Nfu_p_1_028811	Nfu_t_1_028811	Nfu_c_1_028811	ENSDARG00000045514	Nfu_p_1_028811	ENSG00000165629	ATP5C1	509
Nfu_g_1_011872	FGD6	Nfu_p_1_028701	Nfu_t_1_028701	Nfu_c_1_028701	ENSDARG00000045528	Nfu_p_1_028701	ENSG00000180263	FGD6	55785
Nfu_g_1_012002	OLA.20330	Nfu_p_1_029070	Nfu_t_1_029070	Nfu_c_1_029070	ENSDARG00000008867	Nfu_p_1_029070	ENSG00000116473	RAP1A	5906
Nfu_g_1_011964	SMC6	Nfu_p_1_028970	Nfu_t_1_028970	Nfu_c_1_028970	ENSDARG00000058719	Nfu_p_1_028970	ENSG00000163029	SMC6	79677
Nfu_g_1_011881	PTPRR	Nfu_p_1_028728	Nfu_t_1_028728	Nfu_c_1_028728	ENSDARG00000086462	Nfu_p_1_028728	ENSG00000153233	PTPRR	5801
Nfu_g_1_011980	PTPRR	Nfu_p_1_029007	Nfu_t_1_029007	Nfu_c_1_029007	ENSDARG00000074866	Nfu_p_1_029007	ENSG00000153233	PTPRR	5801
Nfu_g_1_011693	PTPRB	Nfu_p_1_028266	Nfu_t_1_028266	Nfu_c_1_028266	ENSDARG00000076624	Nfu_p_1_028266	ENSG00000127329	PTPRB	5787
Nfu_g_1_011668	C4H22ORF28	Nfu_p_1_028202	Nfu_t_1_028202	Nfu_c_1_028202	ENSDARG00000075434	Nfu_p_1_028202	ENSG00000100220	RTCB	51493
Nfu_g_1_011579	ARF5	Nfu_p_1_027946	Nfu_t_1_027946	Nfu_c_1_027946	ENSDARG00000042382	Nfu_p_1_027946	ENSG00000004059	ARF5	381
Nfu_g_1_012001	CKAP5	Nfu_p_1_029065	Nfu_t_1_029065	Nfu_c_1_029065	ENSDARG00000005446	Nfu_p_1_029065	ENSG00000175216	CKAP5	9793
Nfu_g_1_007147	ABCA1A	Nfu_p_1_017312	Nfu_t_1_017312	Nfu_c_1_017312	ENSDARG00000074635	Nfu_p_1_017312	ENSG00000165029	ABCA1	19
Nfu_g_1_007184	CPLX2L	Nfu_p_1_017394	Nfu_t_1_017394	Nfu_c_1_017394	ENSDARG00000018997	Nfu_p_1_017394	ENSG00000168993	CPLX1	10815
Nfu_g_1_007061	PDCD4B	Nfu_p_1_017080	Nfu_t_1_017080	Nfu_c_1_017080	ENSDARG00000041022	Nfu_p_1_017080	ENSG00000150593	PDCD4	27250
Nfu_g_1_007074	DUSP5	Nfu_p_1_017106	Nfu_t_1_017106	Nfu_c_1_017106	ENSDARG00000019307	Nfu_p_1_017106	ENSG00000138166	DUSP5	1847
Nfu_g_1_007203	DNM2 (2 OF 2)	Nfu_p_1_017437	Nfu_t_1_017437	Nfu_c_1_017437	ENSDARG00000069937	Nfu_p_1_017437	ENSG00000079805	DNM2	1785
Nfu_g_1_007108	Nfu_g_1_007108	Nfu_p_1_017187	Nfu_t_1_017187	Nfu_c_1_017187	ENSDARG00000086918	Nfu_p_1_017187	ENSG00000261371	PECAM1	5175
Nfu_g_1_007224	AXIN2 (1 OF 2)	Nfu_p_1_017501	Nfu_t_1_017501	Nfu_c_1_017501	ENSDARG00000014147	Nfu_p_1_017501	ENSG00000168646	AXIN2	8313
Nfu_g_1_007299	IQCE	Nfu_p_1_017687	Nfu_t_1_017687	Nfu_c_1_017687	ENSDARG00000089930	Nfu_p_1_017687	ENSG00000106012	IQCE	23288
Nfu_g_1_007195	FSCN1 (2 OF 2)	Nfu_p_1_017414	Nfu_t_1_017414	Nfu_c_1_017414	ENSDARG00000059680	Nfu_p_1_017414	ENSG00000075618	FSCN1	6624
Nfu_g_1_007192	VAV1	Nfu_p_1_017407	Nfu_t_1_017407	Nfu_c_1_017407	ENSDARG00000075962	Nfu_p_1_017407	ENSG00000141968	VAV1	7409
Nfu_g_1_007219	AKAP8L	Nfu_p_1_017492	Nfu_t_1_017492	Nfu_c_1_017492	ENSDARG00000089073	Nfu_p_1_017492	ENSG00000011243	AKAP8L	26993
Nfu_g_1_007126	LSM6	Nfu_p_1_017264	Nfu_t_1_017264	Nfu_c_1_017264	ENSDARG00000036995	Nfu_p_1_017264	ENSG00000164167	LSM6	11157
Nfu_g_1_007190	SMARCA5	Nfu_p_1_017405	Nfu_t_1_017405	Nfu_c_1_017405	ENSDARG00000052348	Nfu_p_1_017405	ENSG00000153147	SMARCA5	8467
Nfu_g_1_007194	USP38	Nfu_p_1_017410	Nfu_t_1_017410	Nfu_c_1_017410	ENSDARG00000075798	Nfu_p_1_017410	ENSG00000170185	USP38	84640
Nfu_g_1_007216	PPM1K	Nfu_p_1_017479	Nfu_t_1_017479	Nfu_c_1_017479	ENSDARG00000010655	Nfu_p_1_017479	ENSG00000163644	PPM1K	152926
Nfu_g_1_007144	HERC3	Nfu_p_1_017305	Nfu_t_1_017305	Nfu_c_1_017305	ENSDARG00000075887	Nfu_p_1_017305	ENSG00000138641	HERC3	8916
Nfu_g_1_007087	ANP32B	Nfu_p_1_017129	Nfu_t_1_017129	Nfu_c_1_017129	ENSDARG00000023330	Nfu_p_1_017129	ENSG00000139223	ANP32D	23519
Nfu_g_1_007030	PLA2G12A	Nfu_p_1_017004	Nfu_t_1_017004	Nfu_c_1_017004	ENSDARG00000070454	Nfu_p_1_017004	ENSG00000123739	PLA2G12A	81579
Nfu_g_1_007129	BFAR	Nfu_p_1_017273	Nfu_t_1_017273	Nfu_c_1_017273	ENSDARG00000096304	Nfu_p_1_017273	ENSG00000103429	BFAR	51283
Nfu_g_1_007042	ARPC1A	Nfu_p_1_017027	Nfu_t_1_017027	Nfu_c_1_017027	ENSDARG00000008383	Nfu_p_1_017027	ENSG00000241685	ARPC1A	10552
Nfu_g_1_007035	GNA12A	Nfu_p_1_017010	Nfu_t_1_017010	Nfu_c_1_017010	ENSDARG00000025826	Nfu_p_1_017010	ENSG00000146535	GNA12	2768
Nfu_g_1_007206	ERN2	Nfu_p_1_017444	Nfu_t_1_017444	Nfu_c_1_017444	ENSDARG00000058475	Nfu_p_1_017444	ENSG00000178607	ERN1	2081
Nfu_g_1_007242	FAM193A	Nfu_p_1_017544	Nfu_t_1_017544	Nfu_c_1_017544	ENSDARG00000036595	Nfu_p_1_017544	ENSG00000125386	FAM193A	8603
Nfu_g_1_007133	TRIM2A	Nfu_p_1_017280	Nfu_t_1_017280	Nfu_c_1_017280	ENSDARG00000031817	Nfu_p_1_017280	ENSG00000109654	TRIM2	23321
Nfu_g_1_007098	NPY2R	Nfu_p_1_017157	Nfu_t_1_017157	Nfu_c_1_017157	ENSDARG00000094763	Nfu_p_1_017157	ENSG00000185149	NPY2R	4887
Nfu_g_1_015738	WDR17	Nfu_p_1_037781	Nfu_t_1_037781	Nfu_c_1_037781	ENSDARG00000075098	Nfu_p_1_037781	ENSG00000150627	WDR17	116966
Nfu_g_1_015755	DOK1A	Nfu_p_1_037830	Nfu_t_1_037830	Nfu_c_1_037830	ENSDARG00000078108	Nfu_p_1_037830	ENSG00000115325	DOK1	1796
Nfu_g_1_015963	GPM6AB	Nfu_p_1_038350	Nfu_t_1_038350	Nfu_c_1_038350	ENSDARG00000055455	Nfu_p_1_038350	ENSG00000150625	GPM6A	2823
Nfu_g_1_015819	SNRPB2	Nfu_p_1_037952	Nfu_t_1_037952	Nfu_c_1_037952	ENSDARG00000039424	Nfu_p_1_037952	ENSG00000125870	SNRPB2	6629
Nfu_g_1_015929	CNRIP1A	Nfu_p_1_038228	Nfu_t_1_038228	Nfu_c_1_038228	ENSDARG00000091683	Nfu_p_1_038228	ENSG00000119865	CNRIP1	25927
Nfu_g_1_015913	SPRED2A	Nfu_p_1_038199	Nfu_t_1_038199	Nfu_c_1_038199	ENSDARG00000052435	Nfu_p_1_038199	ENSG00000198369	SPRED2	200734
Nfu_g_1_015941	TMEM63BB	Nfu_p_1_038280	Nfu_t_1_038280	Nfu_c_1_038280	ENSDARG00000003836	Nfu_p_1_038280	ENSG00000137216	TMEM63B	55362
Nfu_g_1_015945	POLR3F	Nfu_p_1_038288	Nfu_t_1_038288	Nfu_c_1_038288	ENSDARG00000012572	Nfu_p_1_038288	ENSG00000132664	POLR3F	10621
Nfu_g_1_015844	C21HXORF40B	Nfu_p_1_037997	Nfu_t_1_037997	Nfu_c_1_037997	ENSDARG00000044480	Nfu_p_1_037997	ENSG00000197021	CXorf40B	541578
Nfu_g_1_015909	RTN4RL2A	Nfu_p_1_038191	Nfu_t_1_038191	Nfu_c_1_038191	ENSDARG00000052012	Nfu_p_1_038191	ENSG00000186907	RTN4RL2	349667
Nfu_g_1_015849	TNS4	Nfu_p_1_038002	Nfu_t_1_038002	Nfu_c_1_038002	ENSDARG00000031911	Nfu_p_1_038002	ENSG00000131746	TNS4	84951
Nfu_g_1_015756	Nfu_g_1_015756	Nfu_p_1_037833	Nfu_t_1_037833	Nfu_c_1_037833	ENSDARG00000000212	Nfu_p_1_037833	ENSG00000108759	KRT32	3882
Nfu_g_1_015831	TOM1 (1 OF 2)	Nfu_p_1_037977	Nfu_t_1_037977	Nfu_c_1_037977	ENSDARG00000056394	Nfu_p_1_037977	ENSG00000175662	TOM1L2	146691
Nfu_g_1_015748	ASNA1	Nfu_p_1_037812	Nfu_t_1_037812	Nfu_c_1_037812	ENSDARG00000018190	Nfu_p_1_037812	ENSG00000198356	ASNA1	439
Nfu_g_1_015796	PTGER1A	Nfu_p_1_037911	Nfu_t_1_037911	Nfu_c_1_037911	ENSDARG00000078605	Nfu_p_1_037911	ENSG00000160951	PTGER1	5731
Nfu_g_1_015745	ILF3A	Nfu_p_1_037806	Nfu_t_1_037806	Nfu_c_1_037806	ENSDARG00000029394	Nfu_p_1_037806	ENSG00000129351	ILF3	3609
Nfu_g_1_015876	SLC44A2	Nfu_p_1_038064	Nfu_t_1_038064	Nfu_c_1_038064	ENSDARG00000037059	Nfu_p_1_038064	ENSG00000129353	SLC44A2	57153
Nfu_g_1_015954	RGL3A	Nfu_p_1_038331	Nfu_t_1_038331	Nfu_c_1_038331	ENSDARG00000071213	Nfu_p_1_038331	ENSG00000205517	RGL3	57139
Nfu_g_1_015835	KLFD	Nfu_p_1_037983	Nfu_t_1_037983	Nfu_c_1_037983	ENSDARG00000017400	Nfu_p_1_037983	ENSG00000105610	KLF1	10661
Nfu_g_1_015749	GGA1	Nfu_p_1_037815	Nfu_t_1_037815	Nfu_c_1_037815	ENSDARG00000038537	Nfu_p_1_037815	ENSG00000103365	GGA2	23062
Nfu_g_1_015830	KIAA0430	Nfu_p_1_037976	Nfu_t_1_037976	Nfu_c_1_037976	ENSDARG00000090419	Nfu_p_1_037976	ENSG00000166783	KIAA0430	9665
Nfu_g_1_015791	MYH11A	Nfu_p_1_037895	Nfu_t_1_037895	Nfu_c_1_037895	ENSDARG00000009782	Nfu_p_1_037895	ENSG00000133392	MYH11	4629
Nfu_g_1_015870	TMC5	Nfu_p_1_038048	Nfu_t_1_038048	Nfu_c_1_038048	ENSDARG00000013252	Nfu_p_1_038048	ENSG00000103534	TMC5	79838
Nfu_g_1_015808	C3H16ORF13	Nfu_p_1_037934	Nfu_t_1_037934	Nfu_c_1_037934	ENSDARG00000027461	Nfu_p_1_037934	ENSG00000130731	METTL26	84326
Nfu_g_1_015898	PDCD11	Nfu_p_1_038158	Nfu_t_1_038158	Nfu_c_1_038158	ENSDARG00000052480	Nfu_p_1_038158	ENSG00000148843	PDCD11	22984
Nfu_g_1_015969	ZGC:92533	Nfu_p_1_038357	Nfu_t_1_038357	Nfu_c_1_038357	ENSDARG00000036830	Nfu_p_1_038357	ENSG00000108759	KRT32	3882
Nfu_g_1_015884	OLA.16066	Nfu_p_1_038094	Nfu_t_1_038094	Nfu_c_1_038094	ENSDARG00000053965	Nfu_p_1_038094	ENSG00000183010	PYCR1	5831
Nfu_g_1_010845	SLC38A9	Nfu_p_1_026205	Nfu_t_1_026205	Nfu_c_1_026205	ENSDARG00000032769	Nfu_p_1_026205	ENSG00000177058	SLC38A9	153129
Nfu_g_1_010824	SYK	Nfu_p_1_026168	Nfu_t_1_026168	Nfu_c_1_026168	ENSDARG00000008186	Nfu_p_1_026168	ENSG00000165025	SYK	6850
Nfu_g_1_010850	CRB2A	Nfu_p_1_026221	Nfu_t_1_026221	Nfu_c_1_026221	ENSDARG00000060106	Nfu_p_1_026221	ENSG00000148204	CRB2	286204
Nfu_g_1_006540	ASH2L	Nfu_p_1_015764	Nfu_t_1_015764	Nfu_c_1_015764	ENSDARG00000060392	Nfu_p_1_015764	ENSG00000129691	ASH2L	9070
Nfu_g_1_006501	MARVELD2A	Nfu_p_1_015684	Nfu_t_1_015684	Nfu_c_1_015684	ENSDARG00000025076	Nfu_p_1_015684	ENSG00000152939	MARVELD2	153562
Nfu_g_1_006526	OCLNA	Nfu_p_1_015727	Nfu_t_1_015727	Nfu_c_1_015727	ENSDARG00000005108	Nfu_p_1_015727	ENSG00000197822	OCLN	100506658
Nfu_g_1_006479	ZMIZ2	Nfu_p_1_015629	Nfu_t_1_015629	Nfu_c_1_015629	ENSDARG00000079812	Nfu_p_1_015629	ENSG00000122515	ZMIZ2	83637
Nfu_g_1_006518	PPIAB	Nfu_p_1_015712	Nfu_t_1_015712	Nfu_c_1_015712	ENSDARG00000042247	Nfu_p_1_015712	ENSG00000108179	PPIF	10105
Nfu_g_1_006622	DDX56	Nfu_p_1_015979	Nfu_t_1_015979	Nfu_c_1_015979	ENSDARG00000020913	Nfu_p_1_015979	ENSG00000136271	DDX56	54606
Nfu_g_1_006428	PITPNB	Nfu_p_1_015534	Nfu_t_1_015534	Nfu_c_1_015534	ENSDARG00000036005	Nfu_p_1_015534	ENSG00000180957	PITPNB	23760
Nfu_g_1_006599	STOM	Nfu_p_1_015914	Nfu_t_1_015914	Nfu_c_1_015914	ENSDARG00000003835	Nfu_p_1_015914	ENSG00000148175	STOM	2040
Nfu_g_1_006273	DPYSL2B	Nfu_p_1_015153	Nfu_t_1_015153	Nfu_c_1_015153	ENSDARG00000032083	Nfu_p_1_015153	ENSG00000092964	DPYSL2	1808
Nfu_g_1_006482	CNTFR	Nfu_p_1_015641	Nfu_t_1_015641	Nfu_c_1_015641	ENSDARG00000028661	Nfu_p_1_015641	ENSG00000122756	CNTFR	1271
Nfu_g_1_006732	PALM2	Nfu_p_1_016246	Nfu_t_1_016246	Nfu_c_1_016246	ENSDARG00000069608	Nfu_p_1_016246	ENSG00000157654	PALM2-AKAP2	445815
Nfu_g_1_006328	EIF4EBP1	Nfu_p_1_015274	Nfu_t_1_015274	Nfu_c_1_015274	ENSDARG00000043608	Nfu_p_1_015274	ENSG00000187840	EIF4EBP1	1978
Nfu_g_1_006573	ARPC3	Nfu_p_1_015843	Nfu_t_1_015843	Nfu_c_1_015843	ENSDARG00000057882	Nfu_p_1_015843	ENSG00000111229	ARPC3	10094
Nfu_g_1_006664	RIMBP2 (3 OF 4)	Nfu_p_1_016068	Nfu_t_1_016068	Nfu_c_1_016068	ENSDARG00000088977	Nfu_p_1_016068	ENSG00000060709	RIMBP2	23504
Nfu_g_1_006349	NOC4L	Nfu_p_1_015312	Nfu_t_1_015312	Nfu_c_1_015312	ENSDARG00000045565	Nfu_p_1_015312	ENSG00000184967	NOC4L	79050
Nfu_g_1_006359	NSMFA	Nfu_p_1_015328	Nfu_t_1_015328	Nfu_c_1_015328	ENSDARG00000060025	Nfu_p_1_015328	ENSG00000165802	NSMF	26012
Nfu_g_1_006563	PNPLA7A	Nfu_p_1_015819	Nfu_t_1_015819	Nfu_c_1_015819	ENSDARG00000062986	Nfu_p_1_015819	ENSG00000130653	PNPLA7	375775
Nfu_g_1_006385	ANXA3B	Nfu_p_1_015430	Nfu_t_1_015430	Nfu_c_1_015430	ENSDARG00000044254	Nfu_p_1_015430	ENSG00000122359	ANXA11	311
Nfu_g_1_006453	RCL1	Nfu_p_1_015581	Nfu_t_1_015581	Nfu_c_1_015581	ENSDARG00000038312	Nfu_p_1_015581	ENSG00000120158	RCL1	10171
Nfu_g_1_006319	AK3	Nfu_p_1_015261	Nfu_t_1_015261	Nfu_c_1_015261	ENSDARG00000058226	Nfu_p_1_015261	ENSG00000147853	AK3	50808
Nfu_g_1_006365	EXD3	Nfu_p_1_015342	Nfu_t_1_015342	Nfu_c_1_015342	ENSDARG00000063140	Nfu_p_1_015342	ENSG00000187609	EXD3	54932
Nfu_g_1_006301	STRBP	Nfu_p_1_015228	Nfu_t_1_015228	Nfu_c_1_015228	ENSDARG00000021455	Nfu_p_1_015228	ENSG00000165209	STRBP	55342
Nfu_g_1_006647	JAK2A	Nfu_p_1_016038	Nfu_t_1_016038	Nfu_c_1_016038	ENSDARG00000007915	Nfu_p_1_016038	ENSG00000096968	JAK2	3717
Nfu_g_1_006380	NNT	Nfu_p_1_015420	Nfu_t_1_015420	Nfu_c_1_015420	ENSDARG00000023536	Nfu_p_1_015420	ENSG00000112992	NNT	23530
Nfu_g_1_006779	NT5C2L1	Nfu_p_1_016352	Nfu_t_1_016352	Nfu_c_1_016352	ENSDARG00000034852	Nfu_p_1_016352	ENSG00000144130	NT5DC4	284958
Nfu_g_1_006636	DRG1	Nfu_p_1_016013	Nfu_t_1_016013	Nfu_c_1_016013	ENSDARG00000039345	Nfu_p_1_016013	ENSG00000108591	DRG2	1819
Nfu_g_1_006522	CORO1C (2 OF 2)	Nfu_p_1_015720	Nfu_t_1_015720	Nfu_c_1_015720	ENSDARG00000021193	Nfu_p_1_015720	ENSG00000110880	CORO1C	23603
Nfu_g_1_006375	TESCB	Nfu_p_1_015409	Nfu_t_1_015409	Nfu_c_1_015409	ENSDARG00000030839	Nfu_p_1_015409	ENSG00000088992	TESC	54997
Nfu_g_1_006768	CABP7B	Nfu_p_1_016335	Nfu_t_1_016335	Nfu_c_1_016335	ENSDARG00000060846	Nfu_p_1_016335	ENSG00000100314	CABP7	164633
Nfu_g_1_006704	SRSF9	Nfu_p_1_016164	Nfu_t_1_016164	Nfu_c_1_016164	ENSDARG00000008097	Nfu_p_1_016164	ENSG00000111786	SRSF9	8683
Nfu_g_1_006684	Nfu_g_1_006684	Nfu_p_1_016126	Nfu_t_1_016126	Nfu_c_1_016126	ENSDARG00000090797	Nfu_p_1_016126	ENSG00000139438	FAM222A	84915
Nfu_g_1_006340	BMP10 (2 OF 2)	Nfu_p_1_015292	Nfu_t_1_015292	Nfu_c_1_015292	ENSDARG00000061769	Nfu_p_1_015292	ENSG00000163217	BMP10	27302
Nfu_g_1_006609	NUP155	Nfu_p_1_015940	Nfu_t_1_015940	Nfu_c_1_015940	ENSDARG00000001777	Nfu_p_1_015940	ENSG00000113569	NUP155	9631
Nfu_g_1_006421	RAB14L	Nfu_p_1_015511	Nfu_t_1_015511	Nfu_c_1_015511	ENSDARG00000035188	Nfu_p_1_015511	ENSG00000119396	RAB14	51552
Nfu_g_1_006715	LMAN2L (2 OF 2)	Nfu_p_1_016196	Nfu_t_1_016196	Nfu_c_1_016196	ENSDARG00000088663	Nfu_p_1_016196	ENSG00000114988	LMAN2L	81562
Nfu_g_1_006665	FUBP3 (1 OF 2)	Nfu_p_1_016076	Nfu_t_1_016076	Nfu_c_1_016076	ENSDARG00000029248	Nfu_p_1_016076	ENSG00000107164	FUBP3	8939
Nfu_g_1_006607	RNF213	Nfu_p_1_015937	Nfu_t_1_015937	Nfu_c_1_015937	ENSDARG00000075710	Nfu_p_1_015937	ENSG00000173821	RNF213	57674
Nfu_g_1_006694	DNM1A	Nfu_p_1_016141	Nfu_t_1_016141	Nfu_c_1_016141	ENSDARG00000010042	Nfu_p_1_016141	ENSG00000106976	DNM1	1759
Nfu_g_1_006740	HSPA5	Nfu_p_1_016289	Nfu_t_1_016289	Nfu_c_1_016289	ENSDARG00000004665	Nfu_p_1_016289	ENSG00000044574	HSPA5	3309
Nfu_g_1_006417	HSPA5	Nfu_p_1_015502	Nfu_t_1_015502	Nfu_c_1_015502	ENSDARG00000004665	Nfu_p_1_015502	ENSG00000044574	HSPA5	3309
Nfu_g_1_006317	AK1	Nfu_p_1_015255	Nfu_t_1_015255	Nfu_c_1_015255	ENSDARG00000001950	Nfu_p_1_015255	ENSG00000106992	AK1	203
Nfu_g_1_006813	CABZ01029738.1	Nfu_p_1_016430	Nfu_t_1_016430	Nfu_c_1_016430	ENSDARG00000003803	Nfu_p_1_016430	ENSG00000107187	LHX3	8022
Nfu_g_1_006807	ZNF462	Nfu_p_1_016408	Nfu_t_1_016408	Nfu_c_1_016408	ENSDARG00000063381	Nfu_p_1_016408	ENSG00000148143	ZNF462	58499
Nfu_g_1_006610	KLF4	Nfu_p_1_015945	Nfu_t_1_015945	Nfu_c_1_015945	ENSDARG00000079922	Nfu_p_1_015945	ENSG00000136826	KLF4	9314
Nfu_g_1_006730	BXDC2	Nfu_p_1_016240	Nfu_t_1_016240	Nfu_c_1_016240	ENSDARG00000024511	Nfu_p_1_016240	ENSG00000113460	BRIX1	55299
Nfu_g_1_006260	ZNF532	Nfu_p_1_015117	Nfu_t_1_015117	Nfu_c_1_015117	ENSDARG00000052894	Nfu_p_1_015117	ENSG00000074657	ZNF532	55205
Nfu_g_1_006641	TMEFF1A	Nfu_p_1_016023	Nfu_t_1_016023	Nfu_c_1_016023	ENSDARG00000056740	Nfu_p_1_016023	ENSG00000251349	MSANTD3-TMEFF1	100526694
Nfu_g_1_006407	PTPN13	Nfu_p_1_015484	Nfu_t_1_015484	Nfu_c_1_015484	ENSDARG00000073862	Nfu_p_1_015484	ENSG00000163629	PTPN13	5783
Nfu_g_1_006806	SDAD1	Nfu_p_1_016404	Nfu_t_1_016404	Nfu_c_1_016404	ENSDARG00000068903	Nfu_p_1_016404	ENSG00000198301	SDAD1	55153
Nfu_g_1_006717	COL27A1A	Nfu_p_1_016206	Nfu_t_1_016206	Nfu_c_1_016206	ENSDARG00000034373	Nfu_p_1_016206	ENSG00000196739	COL27A1	85301
Nfu_g_1_006575	DOLK	Nfu_p_1_015845	Nfu_t_1_015845	Nfu_c_1_015845	ENSDARG00000076991	Nfu_p_1_015845	ENSG00000175283	DOLK	22845
Nfu_g_1_006444	UCK1	Nfu_p_1_015566	Nfu_t_1_015566	Nfu_c_1_015566	ENSDARG00000022218	Nfu_p_1_015566	ENSG00000130717	UCK1	83549
Nfu_g_1_006756	ST6GALNAC6	Nfu_p_1_016313	Nfu_t_1_016313	Nfu_c_1_016313	ENSDARG00000036913	Nfu_p_1_016313	ENSG00000160408	ST6GALNAC6	30815
Nfu_g_1_006300	FAM73B	Nfu_p_1_015225	Nfu_t_1_015225	Nfu_c_1_015225	ENSDARG00000089357	Nfu_p_1_015225	ENSG00000148343	MIGA2	84895
Nfu_g_1_006635	HNRNPD	Nfu_p_1_016012	Nfu_t_1_016012	Nfu_c_1_016012	ENSDARG00000059246	Nfu_p_1_016012	ENSG00000138668	HNRNPD	3184
Nfu_g_1_006617	LIN54	Nfu_p_1_015971	Nfu_t_1_015971	Nfu_c_1_015971	ENSDARG00000063194	Nfu_p_1_015971	ENSG00000189308	LIN54	132660
Nfu_g_1_006710	F2RL1.2	Nfu_p_1_016188	Nfu_t_1_016188	Nfu_c_1_016188	ENSDARG00000077540	Nfu_p_1_016188	ENSG00000164251	F2RL1	2150
Nfu_g_1_006570	OTPB	Nfu_p_1_015839	Nfu_t_1_015839	Nfu_c_1_015839	ENSDARG00000014201	Nfu_p_1_015839	ENSG00000171540	OTP	23440
Nfu_g_1_006812	TBCA	Nfu_p_1_016429	Nfu_t_1_016429	Nfu_c_1_016429	ENSDARG00000016754	Nfu_p_1_016429	ENSG00000171530	TBCA	6902
Nfu_g_1_006578	ARSB	Nfu_p_1_015858	Nfu_t_1_015858	Nfu_c_1_015858	ENSDARG00000077590	Nfu_p_1_015858	ENSG00000113273	ARSB	411
Nfu_g_1_006302	JMY	Nfu_p_1_015231	Nfu_t_1_015231	Nfu_c_1_015231	ENSDARG00000092836	Nfu_p_1_015231	ENSG00000152409	JMY	133746
Nfu_g_1_010667	DAB2IP (1 OF 2)	Nfu_p_1_025799	Nfu_t_1_025799	Nfu_c_1_025799	ENSDARG00000069484	Nfu_p_1_025799	ENSG00000136848	DAB2IP	153090
Nfu_g_1_010683	WDR52	Nfu_p_1_025846	Nfu_t_1_025846	Nfu_c_1_025846	ENSDARG00000088763	Nfu_p_1_025846	ENSG00000206530	CFAP44	55779
Nfu_g_1_010700	CU856539.1	Nfu_p_1_025904	Nfu_t_1_025904	Nfu_c_1_025904	ENSDARG00000010023	Nfu_p_1_025904	ENSG00000148110	MFSD14B	84641
Nfu_g_1_010686	PISD	Nfu_p_1_025880	Nfu_t_1_025880	Nfu_c_1_025880	ENSDARG00000052462	Nfu_p_1_025880	ENSG00000241878	PISD	23761
Nfu_g_1_010687	FSD1L	Nfu_p_1_025883	Nfu_t_1_025883	Nfu_c_1_025883	ENSDARG00000059432	Nfu_p_1_025883	ENSG00000106701	FSD1L	83856
Nfu_g_1_010749	APC	Nfu_p_1_025997	Nfu_t_1_025997	Nfu_c_1_025997	ENSDARG00000058868	Nfu_p_1_025997	ENSG00000134982	APC	324
Nfu_g_1_010713	SLC25A46	Nfu_p_1_025931	Nfu_t_1_025931	Nfu_c_1_025931	ENSDARG00000035181	Nfu_p_1_025931	ENSG00000164209	SLC25A46	91137
Nfu_g_1_010669	NADKD1	Nfu_p_1_025819	Nfu_t_1_025819	Nfu_c_1_025819	ENSDARG00000007181	Nfu_p_1_025819	ENSG00000152620	NADK2	133686
Nfu_g_1_010739	CABZ01087670.1	Nfu_p_1_025979	Nfu_t_1_025979	Nfu_c_1_025979	ENSDARG00000079029	Nfu_p_1_025979	ENSG00000089876	DHX32	55760
Nfu_g_1_010675	CABZ01087670.1	Nfu_p_1_025826	Nfu_t_1_025826	Nfu_c_1_025826	ENSDARG00000059455	Nfu_p_1_025826	ENSG00000144045	DQX1	165545
Nfu_g_1_018378	TAF1C	Nfu_p_1_043922	Nfu_t_1_043922	Nfu_c_1_043922	ENSDARG00000096310	Nfu_p_1_043922	ENSG00000103168	TAF1C	9013
Nfu_g_1_018329	CCNB1	Nfu_p_1_043801	Nfu_t_1_043801	Nfu_c_1_043801	ENSDARG00000051923	Nfu_p_1_043801	ENSG00000134057	CCNB1	891
Nfu_g_1_018244	TMC2 (2 OF 2)	Nfu_p_1_043629	Nfu_t_1_043629	Nfu_c_1_043629	ENSDARG00000033104	Nfu_p_1_043629	ENSG00000149488	TMC2	117532
Nfu_g_1_018197	SLC30A5	Nfu_p_1_043526	Nfu_t_1_043526	Nfu_c_1_043526	ENSDARG00000051921	Nfu_p_1_043526	ENSG00000145740	SLC30A5	64924
Nfu_g_1_018240	TPRN	Nfu_p_1_043625	Nfu_t_1_043625	Nfu_c_1_043625	ENSDARG00000076063	Nfu_p_1_043625	ENSG00000176058	TPRN	286262
Nfu_g_1_018401	GTF3C5	Nfu_p_1_043985	Nfu_t_1_043985	Nfu_c_1_043985	ENSDARG00000067979	Nfu_p_1_043985	ENSG00000148308	GTF3C5	9328
Nfu_g_1_018372	RILPL1	Nfu_p_1_043908	Nfu_t_1_043908	Nfu_c_1_043908	ENSDARG00000074660	Nfu_p_1_043908	ENSG00000188026	RILPL1	353116
Nfu_g_1_018406	SETD8A	Nfu_p_1_043991	Nfu_t_1_043991	Nfu_c_1_043991	ENSDARG00000068319	Nfu_p_1_043991	ENSG00000183955	KMT5A	387893
Nfu_g_1_018373	ATF4B1	Nfu_p_1_043911	Nfu_t_1_043911	Nfu_c_1_043911	ENSDARG00000039515	Nfu_p_1_043911	ENSG00000128272	ATF4	468
Nfu_g_1_018272	NCAPG	Nfu_p_1_043689	Nfu_t_1_043689	Nfu_c_1_043689	ENSDARG00000070109	Nfu_p_1_043689	ENSG00000109805	NCAPG	64151
Nfu_g_1_018207	APBB2B	Nfu_p_1_043546	Nfu_t_1_043546	Nfu_c_1_043546	ENSDARG00000061880	Nfu_p_1_043546	ENSG00000163697	APBB2	323
Nfu_g_1_018359	LONRF1L	Nfu_p_1_043871	Nfu_t_1_043871	Nfu_c_1_043871	ENSDARG00000078567	Nfu_p_1_043871	ENSG00000175556	LONRF3	79836
Nfu_g_1_018213	SPARCL1	Nfu_p_1_043555	Nfu_t_1_043555	Nfu_c_1_043555	ENSDARG00000074989	Nfu_p_1_043555	ENSG00000152583	SPARCL1	8404
Nfu_g_1_018189	LGI2B	Nfu_p_1_043513	Nfu_t_1_043513	Nfu_c_1_043513	ENSDARG00000089957	Nfu_p_1_043513	ENSG00000153012	LGI2	55203
Nfu_g_1_018172	PAPSS1	Nfu_p_1_043477	Nfu_t_1_043477	Nfu_c_1_043477	ENSDARG00000057099	Nfu_p_1_043477	ENSG00000138801	PAPSS1	9061
Nfu_g_1_018394	USP53B	Nfu_p_1_043965	Nfu_t_1_043965	Nfu_c_1_043965	ENSDARG00000076499	Nfu_p_1_043965	ENSG00000145390	USP53	54532
Nfu_g_1_018340	CLGN	Nfu_p_1_043821	Nfu_t_1_043821	Nfu_c_1_043821	ENSDARG00000009315	Nfu_p_1_043821	ENSG00000153132	CLGN	1047
Nfu_g_1_018279	NAA15 (1 OF 3)	Nfu_p_1_043702	Nfu_t_1_043702	Nfu_c_1_043702	ENSDARG00000003213	Nfu_p_1_043702	ENSG00000164134	NAA15	80155
Nfu_g_1_018259	EXOSC1	Nfu_p_1_043652	Nfu_t_1_043652	Nfu_c_1_043652	ENSDARG00000059841	Nfu_p_1_043652	ENSG00000171311	EXOSC1	51013
Nfu_g_1_018423	PGAM1A	Nfu_p_1_044021	Nfu_t_1_044021	Nfu_c_1_044021	ENSDARG00000005423	Nfu_p_1_044021	ENSG00000164708	PGAM2	5224
Nfu_g_1_016160	MKKS	Nfu_p_1_038797	Nfu_t_1_038797	Nfu_c_1_038797	ENSDARG00000016139	Nfu_p_1_038797	ENSG00000125863	MKKS	8195
Nfu_g_1_016123	SRD5A2	Nfu_p_1_038705	Nfu_t_1_038705	Nfu_c_1_038705	ENSDARG00000043587	Nfu_p_1_038705	ENSG00000277893	SRD5A2	6716
Nfu_g_1_016164	LYST	Nfu_p_1_038811	Nfu_t_1_038811	Nfu_c_1_038811	ENSDARG00000008575	Nfu_p_1_038811	ENSG00000143669	LYST	1130
Nfu_g_1_016102	NID1A	Nfu_p_1_038663	Nfu_t_1_038663	Nfu_c_1_038663	ENSDARG00000060675	Nfu_p_1_038663	ENSG00000116962	NID1	4811
Nfu_g_1_016095	EGLN1 (2 OF 2)	Nfu_p_1_038632	Nfu_t_1_038632	Nfu_c_1_038632	ENSDARG00000038996	Nfu_p_1_038632	ENSG00000135766	EGLN1	54583
Nfu_g_1_016117	ALDH18A1 (1 OF 2)	Nfu_p_1_038694	Nfu_t_1_038694	Nfu_c_1_038694	ENSDARG00000061123	Nfu_p_1_038694	ENSG00000059573	ALDH18A1	5832
Nfu_g_1_016106	FGFR2	Nfu_p_1_038667	Nfu_t_1_038667	Nfu_c_1_038667	ENSDARG00000058115	Nfu_p_1_038667	ENSG00000066468	FGFR2	2263
Nfu_g_1_016154	MCMBP	Nfu_p_1_038785	Nfu_t_1_038785	Nfu_c_1_038785	ENSDARG00000055314	Nfu_p_1_038785	ENSG00000197771	MCMBP	79892
Nfu_g_1_007841	PDLIM1	Nfu_p_1_018909	Nfu_t_1_018909	Nfu_c_1_018909	ENSDARG00000019845	Nfu_p_1_018909	ENSG00000107438	PDLIM1	9124
Nfu_g_1_007816	EIF3S10	Nfu_p_1_018846	Nfu_t_1_018846	Nfu_c_1_018846	ENSDARG00000076815	Nfu_p_1_018846	ENSG00000107581	EIF3A	8661
Nfu_g_1_007877	TTL	Nfu_p_1_018994	Nfu_t_1_018994	Nfu_c_1_018994	ENSDARG00000062418	Nfu_p_1_018994	ENSG00000114999	TTL	150465
Nfu_g_1_007837	Nfu_g_1_007837	Nfu_p_1_018899	Nfu_t_1_018899	Nfu_c_1_018899	ENSDARG00000044537	Nfu_p_1_018899	ENSG00000198668	CALM1	801
Nfu_g_1_007847	PLEKHH2	Nfu_p_1_018922	Nfu_t_1_018922	Nfu_c_1_018922	ENSDARG00000040851	Nfu_p_1_018922	ENSG00000152527	PLEKHH2	130271
Nfu_g_1_007843	BX928744.1	Nfu_p_1_018911	Nfu_t_1_018911	Nfu_c_1_018911	ENSDARG00000079857	Nfu_p_1_018911	ENSG00000162929	KIAA1841	84542
Nfu_g_1_007824	POLR1B	Nfu_p_1_018865	Nfu_t_1_018865	Nfu_c_1_018865	ENSDARG00000077469	Nfu_p_1_018865	ENSG00000125630	POLR1B	84172
Nfu_g_1_007870	RIN2	Nfu_p_1_018981	Nfu_t_1_018981	Nfu_c_1_018981	ENSDARG00000074589	Nfu_p_1_018981	ENSG00000132669	RIN2	54453
Nfu_g_1_007882	HELLS	Nfu_p_1_019007	Nfu_t_1_019007	Nfu_c_1_019007	ENSDARG00000057738	Nfu_p_1_019007	ENSG00000119969	HELLS	3070
Nfu_g_1_007856	RAB1A	Nfu_p_1_018933	Nfu_t_1_018933	Nfu_c_1_018933	ENSDARG00000029663	Nfu_p_1_018933	ENSG00000174903	RAB1B	81876
Nfu_g_1_007857	PDZD8	Nfu_p_1_018935	Nfu_t_1_018935	Nfu_c_1_018935	ENSDARG00000088699	Nfu_p_1_018935	ENSG00000165650	PDZD8	118987
Nfu_g_1_013466	SNX5	Nfu_p_1_032405	Nfu_t_1_032405	Nfu_c_1_032405	ENSDARG00000020442	Nfu_p_1_032405	ENSG00000089006	SNX5	27131
Nfu_g_1_014442	MYOF	Nfu_p_1_034775	Nfu_t_1_034775	Nfu_c_1_034775	ENSDARG00000017128	Nfu_p_1_034775	ENSG00000138119	MYOF	26509
Nfu_g_1_014519	HMGCLL1	Nfu_p_1_034975	Nfu_t_1_034975	Nfu_c_1_034975	ENSDARG00000021220	Nfu_p_1_034975	ENSG00000146151	HMGCLL1	54511
Nfu_g_1_014449	DST (1 OF 2)	Nfu_p_1_034788	Nfu_t_1_034788	Nfu_c_1_034788	ENSDARG00000024748	Nfu_p_1_034788	ENSG00000151914	DST	667
Nfu_g_1_014374	PTPN20	Nfu_p_1_034626	Nfu_t_1_034626	Nfu_c_1_034626	ENSDARG00000075459	Nfu_p_1_034626	ENSG00000170324	FRMPD2	143162
Nfu_g_1_014450	UBTD1A	Nfu_p_1_034789	Nfu_t_1_034789	Nfu_c_1_034789	ENSDARG00000079623	Nfu_p_1_034789	ENSG00000165886	UBTD1	80019
Nfu_g_1_014427	SUFU	Nfu_p_1_034753	Nfu_t_1_034753	Nfu_c_1_034753		Nfu_p_1_034753	ENSG00000107882	SUFU	51684
Nfu_g_1_014369	SFRP5	Nfu_p_1_034620	Nfu_t_1_034620	Nfu_c_1_034620	ENSDARG00000039041	Nfu_p_1_034620	ENSG00000120057	SFRP5	6425
Nfu_g_1_014429	MARVELD1	Nfu_p_1_034756	Nfu_t_1_034756	Nfu_c_1_034756	ENSDARG00000011724	Nfu_p_1_034756	ENSG00000155254	MARVELD1	83742
Nfu_g_1_014444	ALOX5	Nfu_p_1_034779	Nfu_t_1_034779	Nfu_c_1_034779	ENSDARG00000057273	Nfu_p_1_034779	ENSG00000012779	ALOX5	240
Nfu_g_1_014361	Nfu_g_1_014361	Nfu_p_1_034594	Nfu_t_1_034594	Nfu_c_1_034594	ENSDARG00000021404	Nfu_p_1_034594	ENSG00000169599	NFU1	27247
Nfu_g_1_014459	CCAR1	Nfu_p_1_034808	Nfu_t_1_034808	Nfu_c_1_034808	ENSDARG00000074759	Nfu_p_1_034808	ENSG00000060339	CCAR1	55749
Nfu_g_1_014386	GPR75	Nfu_p_1_034645	Nfu_t_1_034645	Nfu_c_1_034645	ENSDARG00000069343	Nfu_p_1_034645	ENSG00000119737	GPR75	10936
Nfu_g_1_014362	FBXO11A	Nfu_p_1_034597	Nfu_t_1_034597	Nfu_c_1_034597	ENSDARG00000059973	Nfu_p_1_034597	ENSG00000138081	FBXO11	80204
Nfu_g_1_014482	PRR18	Nfu_p_1_034851	Nfu_t_1_034851	Nfu_c_1_034851	ENSDARG00000093768	Nfu_p_1_034851	ENSG00000176381	PRR18	285800
Nfu_g_1_014425	PSAP	Nfu_p_1_034731	Nfu_t_1_034731	Nfu_c_1_034731	ENSDARG00000013968	Nfu_p_1_034731	ENSG00000197746	PSAP	5660
Nfu_g_1_014366	KNDC1 (1 OF 2)	Nfu_p_1_034609	Nfu_t_1_034609	Nfu_c_1_034609	ENSDARG00000090897	Nfu_p_1_034609	ENSG00000171798	KNDC1	85442
Nfu_g_1_014455	INPP5A	Nfu_p_1_034798	Nfu_t_1_034798	Nfu_c_1_034798	ENSDARG00000053878	Nfu_p_1_034798	ENSG00000068383	INPP5A	3632
Nfu_g_1_002965	PCNXL2	Nfu_p_1_007442	Nfu_t_1_007442	Nfu_c_1_007442	ENSDARG00000055698	Nfu_p_1_007442	ENSG00000135749	PCNX2	80003
Nfu_g_1_002865	ATL2	Nfu_p_1_007203	Nfu_t_1_007203	Nfu_c_1_007203	ENSDARG00000057719	Nfu_p_1_007203	ENSG00000119787	ATL2	64225
Nfu_g_1_002761	CEP170A	Nfu_p_1_006885	Nfu_t_1_006885	Nfu_c_1_006885	ENSDARG00000006128	Nfu_p_1_006885	ENSG00000143702	CEP170	9859
Nfu_g_1_002936	DYNC2LI1	Nfu_p_1_007383	Nfu_t_1_007383	Nfu_c_1_007383	ENSDARG00000039770	Nfu_p_1_007383	ENSG00000138036	DYNC2LI1	51626
Nfu_g_1_002972	CD74B	Nfu_p_1_007463	Nfu_t_1_007463	Nfu_c_1_007463	ENSDARG00000036628	Nfu_p_1_007463	ENSG00000019582	CD74	972
Nfu_g_1_002880	PNPT1	Nfu_p_1_007255	Nfu_t_1_007255	Nfu_c_1_007255	ENSDARG00000088210	Nfu_p_1_007255	ENSG00000138035	PNPT1	87178
Nfu_g_1_002876	MAP4K3 (2 OF 2)	Nfu_p_1_007248	Nfu_t_1_007248	Nfu_c_1_007248	ENSDARG00000087742	Nfu_p_1_007248	ENSG00000011566	MAP4K3	8491
Nfu_g_1_002953	GPR155B	Nfu_p_1_007413	Nfu_t_1_007413	Nfu_c_1_007413	ENSDARG00000071086	Nfu_p_1_007413	ENSG00000163328	GPR155	151556
Nfu_g_1_002781	WIPF1	Nfu_p_1_007020	Nfu_t_1_007020	Nfu_c_1_007020	ENSDARG00000071084	Nfu_p_1_007020	ENSG00000115935	WIPF1	7456
Nfu_g_1_002946	DNAJC9	Nfu_p_1_007405	Nfu_t_1_007405	Nfu_c_1_007405	ENSDARG00000031293	Nfu_p_1_007405	ENSG00000213551	DNAJC9	23234
Nfu_g_1_002934	ACTN2 (2 OF 2)	Nfu_p_1_007379	Nfu_t_1_007379	Nfu_c_1_007379	ENSDARG00000071090	Nfu_p_1_007379	ENSG00000077522	ACTN2	88
Nfu_g_1_002741	UBAC2	Nfu_p_1_006842	Nfu_t_1_006842	Nfu_c_1_006842	ENSDARG00000060581	Nfu_p_1_006842	ENSG00000134882	UBAC2	337867
Nfu_g_1_002828	COG2	Nfu_p_1_007139	Nfu_t_1_007139	Nfu_c_1_007139	ENSDARG00000004037	Nfu_p_1_007139	ENSG00000135775	COG2	22796
Nfu_g_1_002875	ZRANB1	Nfu_p_1_007230	Nfu_t_1_007230	Nfu_c_1_007230	ENSDARG00000063190	Nfu_p_1_007230	ENSG00000019995	ZRANB1	54764
Nfu_g_1_002771	PTPREB	Nfu_p_1_006960	Nfu_t_1_006960	Nfu_c_1_006960	ENSDARG00000021151	Nfu_p_1_006960	ENSG00000132334	PTPRE	5791
Nfu_g_1_002948	SORCS3 (2 OF 2)	Nfu_p_1_007407	Nfu_t_1_007407	Nfu_c_1_007407	ENSDARG00000077349	Nfu_p_1_007407	ENSG00000156395	SORCS3	22986
Nfu_g_1_002924	PAPSS2	Nfu_p_1_007359	Nfu_t_1_007359	Nfu_c_1_007359	ENSDARG00000056600	Nfu_p_1_007359	ENSG00000198682	PAPSS2	9060
Nfu_g_1_002795	Nfu_g_1_002795	Nfu_p_1_007055	Nfu_t_1_007055	Nfu_c_1_007055	ENSDARG00000071018	Nfu_p_1_007055	ENSG00000171862	PTEN	5728
Nfu_g_1_002774	EHBP1	Nfu_p_1_006981	Nfu_t_1_006981	Nfu_c_1_006981	ENSDARG00000043643	Nfu_p_1_006981	ENSG00000115504	EHBP1	23301
Nfu_g_1_002886	PNO1	Nfu_p_1_007267	Nfu_t_1_007267	Nfu_c_1_007267	ENSDARG00000008502	Nfu_p_1_007267	ENSG00000115946	PNO1	56902
Nfu_g_1_010621	MCM8	Nfu_p_1_025686	Nfu_t_1_025686	Nfu_c_1_025686	ENSDARG00000074326	Nfu_p_1_025686	ENSG00000125885	MCM8	84515
Nfu_g_1_010607	ZC3H15	Nfu_p_1_025655	Nfu_t_1_025655	Nfu_c_1_025655	ENSDARG00000015889	Nfu_p_1_025655	ENSG00000065548	ZC3H15	55854
Nfu_g_1_010618	CBR1	Nfu_p_1_025680	Nfu_t_1_025680	Nfu_c_1_025680	ENSDARG00000036587	Nfu_p_1_025680	ENSG00000159231	CBR3	874
Nfu_g_1_019642	GRAPA	Nfu_p_1_046934	Nfu_t_1_046934	Nfu_c_1_046934	ENSDARG00000005414	Nfu_p_1_046934	ENSG00000189152	GRAPL	400581
Nfu_g_1_019668	FAM83G (1 OF 2)	Nfu_p_1_046994	Nfu_t_1_046994	Nfu_c_1_046994	ENSDARG00000062929	Nfu_p_1_046994	ENSG00000188522	FAM83G	644815
Nfu_g_1_019588	CABZ01018247.1	Nfu_p_1_046798	Nfu_t_1_046798	Nfu_c_1_046798	ENSDARG00000060263	Nfu_p_1_046798	ENSG00000261371	PECAM1	5175
Nfu_g_1_019590	XYLT2	Nfu_p_1_046800	Nfu_t_1_046800	Nfu_c_1_046800	ENSDARG00000061248	Nfu_p_1_046800	ENSG00000015532	XYLT2	64132
Nfu_g_1_019721	CABZ01066957.1	Nfu_p_1_047124	Nfu_t_1_047124	Nfu_c_1_047124	ENSDARG00000068083	Nfu_p_1_047124	ENSG00000172794	RAB37	326624
Nfu_g_1_019388	MAPK8IP3	Nfu_p_1_046309	Nfu_t_1_046309	Nfu_c_1_046309	ENSDARG00000062531	Nfu_p_1_046309	ENSG00000138834	MAPK8IP3	23162
Nfu_g_1_019596	HN1L	Nfu_p_1_046808	Nfu_t_1_046808	Nfu_c_1_046808	ENSDARG00000034427	Nfu_p_1_046808	ENSG00000206053	HN1L	90861
Nfu_g_1_019754	NACC1	Nfu_p_1_047189	Nfu_t_1_047189	Nfu_c_1_047189	ENSDARG00000078238	Nfu_p_1_047189	ENSG00000148411	NACC2	138151
Nfu_g_1_019429	LUC7L3	Nfu_p_1_046417	Nfu_t_1_046417	Nfu_c_1_046417	ENSDARG00000014366	Nfu_p_1_046417	ENSG00000108848	LUC7L3	51747
Nfu_g_1_019831	TOB1	Nfu_p_1_047338	Nfu_t_1_047338	Nfu_c_1_047338	ENSDARG00000032619	Nfu_p_1_047338	ENSG00000141232	TOB1	10140
Nfu_g_1_019688	SPAG9A	Nfu_p_1_047050	Nfu_t_1_047050	Nfu_c_1_047050	ENSDARG00000074531	Nfu_p_1_047050	ENSG00000008294	SPAG9	9043
Nfu_g_1_019737	HN1B	Nfu_p_1_047161	Nfu_t_1_047161	Nfu_c_1_047161	ENSDARG00000029419	Nfu_p_1_047161	ENSG00000189159	HN1	51155
Nfu_g_1_019802	RAI1	Nfu_p_1_047277	Nfu_t_1_047277	Nfu_c_1_047277	ENSDARG00000076679	Nfu_p_1_047277	ENSG00000108557	RAI1	10743
Nfu_g_1_019807	TOM1L2 (1 OF 2)	Nfu_p_1_047297	Nfu_t_1_047297	Nfu_c_1_047297	ENSDARG00000056394	Nfu_p_1_047297	ENSG00000175662	TOM1L2	146691
Nfu_g_1_019342	RPS2	Nfu_p_1_046205	Nfu_t_1_046205	Nfu_c_1_046205	ENSDARG00000077291	Nfu_p_1_046205	ENSG00000140988	RPS2	6187
Nfu_g_1_019516	SLC5A11	Nfu_p_1_046639	Nfu_t_1_046639	Nfu_c_1_046639	ENSDARG00000019932	Nfu_p_1_046639	ENSG00000158865	SLC5A11	115584
Nfu_g_1_019403	CBX4	Nfu_p_1_046351	Nfu_t_1_046351	Nfu_c_1_046351	ENSDARG00000070807	Nfu_p_1_046351	ENSG00000141582	CBX4	8535
Nfu_g_1_019373	AXIN2	Nfu_p_1_046273	Nfu_t_1_046273	Nfu_c_1_046273	ENSDARG00000014147	Nfu_p_1_046273	ENSG00000168646	AXIN2	8313
Nfu_g_1_019811	PRKCA (1 OF 2)	Nfu_p_1_047303	Nfu_t_1_047303	Nfu_c_1_047303	ENSDARG00000039241	Nfu_p_1_047303	ENSG00000154229	PRKCA	5578
Nfu_g_1_019622	C3H16ORF52	Nfu_p_1_046869	Nfu_t_1_046869	Nfu_c_1_046869	ENSDARG00000035837	Nfu_p_1_046869	ENSG00000185716	C16orf52	730094
Nfu_g_1_019717	TMEM159	Nfu_p_1_047117	Nfu_t_1_047117	Nfu_c_1_047117		Nfu_p_1_047117	ENSG00000011638	TMEM159	57146
Nfu_g_1_019449	PROZA	Nfu_p_1_046459	Nfu_t_1_046459	Nfu_c_1_046459	ENSDARG00000037783	Nfu_p_1_046459	ENSG00000126231	PROZ	8858
Nfu_g_1_019846	CCP110	Nfu_p_1_047383	Nfu_t_1_047383	Nfu_c_1_047383	ENSDARG00000086359	Nfu_p_1_047383	ENSG00000103540	CCP110	9738
Nfu_g_1_019619	TFAP4	Nfu_p_1_046863	Nfu_t_1_046863	Nfu_c_1_046863	ENSDARG00000074641	Nfu_p_1_046863	ENSG00000090447	TFAP4	7023
Nfu_g_1_019601	ABCA3B	Nfu_p_1_046818	Nfu_t_1_046818	Nfu_c_1_046818	ENSDARG00000075490	Nfu_p_1_046818	ENSG00000167972	ABCA3	21
Nfu_g_1_019827	CIITA	Nfu_p_1_047333	Nfu_t_1_047333	Nfu_c_1_047333	ENSDARG00000090851	Nfu_p_1_047333	ENSG00000179583	CIITA	4261
Nfu_g_1_019467	CLEC16A	Nfu_p_1_046531	Nfu_t_1_046531	Nfu_c_1_046531	ENSDARG00000038094	Nfu_p_1_046531	ENSG00000038532	CLEC16A	23274
Nfu_g_1_019691	Nfu_g_1_019691	Nfu_p_1_047061	Nfu_t_1_047061	Nfu_c_1_047061	ENSDARG00000037919	Nfu_p_1_047061	ENSG00000122257	RBBP6	5930
Nfu_g_1_019384	CLCN7	Nfu_p_1_046297	Nfu_t_1_046297	Nfu_c_1_046297	ENSDARG00000019556	Nfu_p_1_046297	ENSG00000103249	CLCN7	1186
Nfu_g_1_019603	NAPSA	Nfu_p_1_046821	Nfu_t_1_046821	Nfu_c_1_046821	ENSDARG00000009313	Nfu_p_1_046821	ENSG00000117984	CTSD	1509
Nfu_g_1_019670	FSCN1A	Nfu_p_1_046998	Nfu_t_1_046998	Nfu_c_1_046998	ENSDARG00000059680	Nfu_p_1_046998	ENSG00000075618	FSCN1	6624
Nfu_g_1_019683	TNRC18	Nfu_p_1_047027	Nfu_t_1_047027	Nfu_c_1_047027	ENSDARG00000077052	Nfu_p_1_047027	ENSG00000182095	TNRC18	84629
Nfu_g_1_019840	SHMT1	Nfu_p_1_047361	Nfu_t_1_047361	Nfu_c_1_047361	ENSDARG00000052816	Nfu_p_1_047361	ENSG00000176974	SHMT1	6470
Nfu_g_1_019757	CBX7A	Nfu_p_1_047193	Nfu_t_1_047193	Nfu_c_1_047193	ENSDARG00000038025	Nfu_p_1_047193	ENSG00000141582	CBX4	8535
Nfu_g_1_019542	TEFB	Nfu_p_1_046682	Nfu_t_1_046682	Nfu_c_1_046682	ENSDARG00000038401	Nfu_p_1_046682	ENSG00000167074	TEF	7008
Nfu_g_1_019611	GGA1 (2 OF 2)	Nfu_p_1_046837	Nfu_t_1_046837	Nfu_c_1_046837	ENSDARG00000038537	Nfu_p_1_046837	ENSG00000100083	GGA1	26088
Nfu_g_1_019452	WBP2	Nfu_p_1_046465	Nfu_t_1_046465	Nfu_c_1_046465	ENSDARG00000056605	Nfu_p_1_046465	ENSG00000132471	WBP2	23558
Nfu_g_1_019818	C22ORF32 (1 OF 2)	Nfu_p_1_047319	Nfu_t_1_047319	Nfu_c_1_047319	ENSDARG00000095826	Nfu_p_1_047319	ENSG00000183172	SMDT1	91689
Nfu_g_1_019505	USP43 (2 OF 2)	Nfu_p_1_046607	Nfu_t_1_046607	Nfu_c_1_046607	ENSDARG00000088072	Nfu_p_1_046607	ENSG00000154914	USP43	124739
Nfu_g_1_019673	MCM5	Nfu_p_1_047007	Nfu_t_1_047007	Nfu_c_1_047007	ENSDARG00000019507	Nfu_p_1_047007	ENSG00000073111	MCM2	4171
Nfu_g_1_019469	ANKRD54	Nfu_p_1_046533	Nfu_t_1_046533	Nfu_c_1_046533	ENSDARG00000055743	Nfu_p_1_046533	ENSG00000100124	ANKRD54	129138
Nfu_g_1_019716	KRI1	Nfu_p_1_047116	Nfu_t_1_047116	Nfu_c_1_047116	ENSDARG00000075380	Nfu_p_1_047116	ENSG00000129347	KRI1	65095
Nfu_g_1_019733	ATG4D (2 OF 2)	Nfu_p_1_047153	Nfu_t_1_047153	Nfu_c_1_047153	ENSDARG00000043548	Nfu_p_1_047153	ENSG00000130734	ATG4D	84971
Nfu_g_1_019782	MAST1 (2 OF 2)	Nfu_p_1_047250	Nfu_t_1_047250	Nfu_c_1_047250	ENSDARG00000088789	Nfu_p_1_047250	ENSG00000105613	MAST1	22983
Nfu_g_1_019535	ENG	Nfu_p_1_046671	Nfu_t_1_046671	Nfu_c_1_046671	ENSDARG00000088795	Nfu_p_1_046671	ENSG00000069702	TGFBR3	7049
Nfu_g_1_019641	FTL	Nfu_p_1_046929	Nfu_t_1_046929	Nfu_c_1_046929	ENSDARG00000031776	Nfu_p_1_046929	ENSG00000087086	FTL	2512
Nfu_g_1_019679	ALDH16A1	Nfu_p_1_047021	Nfu_t_1_047021	Nfu_c_1_047021	ENSDARG00000037935	Nfu_p_1_047021	ENSG00000136010	ALDH1L2	160428
Nfu_g_1_019805	GADD45GIP1	Nfu_p_1_047285	Nfu_t_1_047285	Nfu_c_1_047285	ENSDARG00000039338	Nfu_p_1_047285	ENSG00000179271	GADD45GIP1	90480
Nfu_g_1_019421	FARSA	Nfu_p_1_046397	Nfu_t_1_046397	Nfu_c_1_046397	ENSDARG00000032750	Nfu_p_1_046397	ENSG00000179115	FARSA	2193
Nfu_g_1_019356	ILF3B	Nfu_p_1_046234	Nfu_t_1_046234	Nfu_c_1_046234	ENSDARG00000029394	Nfu_p_1_046234	ENSG00000129351	ILF3	3609
Nfu_g_1_023509	DRAP1	Nfu_p_1_056418	Nfu_t_1_056418	Nfu_c_1_056418	ENSDARG00000041203	Nfu_p_1_056418	ENSG00000175550	DRAP1	10589
Nfu_g_1_023525	PPP1CBL	Nfu_p_1_056449	Nfu_t_1_056449	Nfu_c_1_056449	ENSDARG00000044153	Nfu_p_1_056449	ENSG00000186298	PPP1CC	5501
Nfu_g_1_023516	SORCS2	Nfu_p_1_056427	Nfu_t_1_056427	Nfu_c_1_056427	ENSDARG00000077465	Nfu_p_1_056427	ENSG00000184985	SORCS2	57537
Nfu_g_1_019183	IFI30	Nfu_p_1_045887	Nfu_t_1_045887	Nfu_c_1_045887	ENSDARG00000056378	Nfu_p_1_045887	ENSG00000216490	IFI30	10437
Nfu_g_1_019154	RNF150A	Nfu_p_1_045801	Nfu_t_1_045801	Nfu_c_1_045801	ENSDARG00000009524	Nfu_p_1_045801	ENSG00000170153	RNF150	57484
Nfu_g_1_019190	Nfu_g_1_019190	Nfu_p_1_045899	Nfu_t_1_045899	Nfu_c_1_045899	ENSDARG00000076171	Nfu_p_1_045899	ENSG00000177888	ZBTB41	360023
Nfu_g_1_019206	SLC10A7	Nfu_p_1_045932	Nfu_t_1_045932	Nfu_c_1_045932	ENSDARG00000019478	Nfu_p_1_045932	ENSG00000120519	SLC10A7	84068
Nfu_g_1_019191	TMEM184C (1 OF 2)	Nfu_p_1_045901	Nfu_t_1_045901	Nfu_c_1_045901	ENSDARG00000078789	Nfu_p_1_045901	ENSG00000164168	TMEM184C	55751
Nfu_g_1_009604	TMEM102	Nfu_p_1_023415	Nfu_t_1_023415	Nfu_c_1_023415	ENSDARG00000087162	Nfu_p_1_023415	ENSG00000181284	TMEM102	284114
Nfu_g_1_009589	WRAP53	Nfu_p_1_023378	Nfu_t_1_023378	Nfu_c_1_023378	ENSDARG00000086150	Nfu_p_1_023378	ENSG00000141499	WRAP53	55135
Nfu_g_1_009629	SYT4	Nfu_p_1_023464	Nfu_t_1_023464	Nfu_c_1_023464	ENSDARG00000036505	Nfu_p_1_023464	ENSG00000132872	SYT4	6860
Nfu_g_1_009538	APOLD1 (2 OF 3)	Nfu_p_1_023267	Nfu_t_1_023267	Nfu_c_1_023267	ENSDARG00000089961	Nfu_p_1_023267	ENSG00000178878	APOLD1	81575
Nfu_g_1_009622	TOX4 (1 OF 2)	Nfu_p_1_023445	Nfu_t_1_023445	Nfu_c_1_023445	ENSDARG00000002031	Nfu_p_1_023445	ENSG00000103460	TOX3	27324
Nfu_g_1_009605	HDAC8	Nfu_p_1_023416	Nfu_t_1_023416	Nfu_c_1_023416	ENSDARG00000003021	Nfu_p_1_023416	ENSG00000147099	HDAC8	55869
Nfu_g_1_009559	KCNJ10 (1 OF 2)	Nfu_p_1_023327	Nfu_t_1_023327	Nfu_c_1_023327	ENSDARG00000090815	Nfu_p_1_023327	ENSG00000157551	KCNJ15	3772
Nfu_g_1_009658	NIT1	Nfu_p_1_023529	Nfu_t_1_023529	Nfu_c_1_023529	ENSDARG00000070116	Nfu_p_1_023529	ENSG00000158793	NIT1	4817
Nfu_g_1_009521	MFAP3L	Nfu_p_1_023210	Nfu_t_1_023210	Nfu_c_1_023210	ENSDARG00000062752	Nfu_p_1_023210	ENSG00000198948	MFAP3L	9848
Nfu_g_1_009580	F13A1B	Nfu_p_1_023368	Nfu_t_1_023368	Nfu_c_1_023368	ENSDARG00000036893	Nfu_p_1_023368	ENSG00000124491	F13A1	2162
Nfu_g_1_009529	BMPR2	Nfu_p_1_023226	Nfu_t_1_023226	Nfu_c_1_023226	ENSDARG00000020057	Nfu_p_1_023226	ENSG00000204217	BMPR2	659
Nfu_g_1_009632	HAUS6	Nfu_p_1_023468	Nfu_t_1_023468	Nfu_c_1_023468	ENSDARG00000068210	Nfu_p_1_023468	ENSG00000147874	HAUS6	54801
Nfu_g_1_012635	BRMS1	Nfu_p_1_030511	Nfu_t_1_030511	Nfu_c_1_030511	ENSDARG00000051955	Nfu_p_1_030511	ENSG00000100916	BRMS1L	84312
Nfu_g_1_012628	PPP1R14B	Nfu_p_1_030448	Nfu_t_1_030448	Nfu_c_1_030448	ENSDARG00000030161	Nfu_p_1_030448	ENSG00000198729	PPP1R14C	81706
Nfu_g_1_012601	PLCB3	Nfu_p_1_030382	Nfu_t_1_030382	Nfu_c_1_030382	ENSDARG00000068246	Nfu_p_1_030382	ENSG00000137841	PLCB2	5330
Nfu_g_1_012602	B3GAT3	Nfu_p_1_030384	Nfu_t_1_030384	Nfu_c_1_030384	ENSDARG00000001939	Nfu_p_1_030384	ENSG00000109956	B3GAT1	27087
Nfu_g_1_012620	RCOR2	Nfu_p_1_030434	Nfu_t_1_030434	Nfu_c_1_030434	ENSDARG00000008278	Nfu_p_1_030434	ENSG00000167771	RCOR2	283248
Nfu_g_1_012597	Nfu_g_1_012597	Nfu_p_1_030374	Nfu_t_1_030374	Nfu_c_1_030374	ENSDARG00000055567	Nfu_p_1_030374	ENSG00000185271	KLHL33	123103
Nfu_g_1_014939	BAHCC1	Nfu_p_1_035977	Nfu_t_1_035977	Nfu_c_1_035977	ENSDARG00000080009	Nfu_p_1_035977	ENSG00000266074	BAHCC1	57597
Nfu_g_1_003606	COL18A1 (2 OF 2)	Nfu_p_1_008912	Nfu_t_1_008912	Nfu_c_1_008912	ENSDARG00000036558	Nfu_p_1_008912	ENSG00000182871	COL18A1	80781
Nfu_g_1_003689	ECT2L	Nfu_p_1_009088	Nfu_t_1_009088	Nfu_c_1_009088	ENSDARG00000091471	Nfu_p_1_009088	ENSG00000203734	ECT2L	345930
Nfu_g_1_003653	Nfu_g_1_003653	Nfu_p_1_009023	Nfu_t_1_009023	Nfu_c_1_009023	ENSDARG00000062270	Nfu_p_1_009023	ENSG00000163249	CCNYL1	151195
Nfu_g_1_003726	LANCL1	Nfu_p_1_009177	Nfu_t_1_009177	Nfu_c_1_009177	ENSDARG00000013741	Nfu_p_1_009177	ENSG00000115365	LANCL1	10314
Nfu_g_1_003659	MAP2 (1 OF 2)	Nfu_p_1_009038	Nfu_t_1_009038	Nfu_c_1_009038	ENSDARG00000055052	Nfu_p_1_009038	ENSG00000078018	MAP2	4133
Nfu_g_1_003703	MAP2	Nfu_p_1_009130	Nfu_t_1_009130	Nfu_c_1_009130	ENSDARG00000055052	Nfu_p_1_009130	ENSG00000078018	MAP2	4133
Nfu_g_1_003654	UNC80	Nfu_p_1_009028	Nfu_t_1_009028	Nfu_c_1_009028	ENSDARG00000079480	Nfu_p_1_009028	ENSG00000144406	UNC80	285175
Nfu_g_1_003656	ACTR3	Nfu_p_1_009035	Nfu_t_1_009035	Nfu_c_1_009035	ENSDARG00000008790	Nfu_p_1_009035	ENSG00000115091	ACTR3	10096
Nfu_g_1_003688	MRPS9	Nfu_p_1_009084	Nfu_t_1_009084	Nfu_c_1_009084	ENSDARG00000061505	Nfu_p_1_009084	ENSG00000135972	MRPS9	64965
Nfu_g_1_003754	JAGN1B	Nfu_p_1_009233	Nfu_t_1_009233	Nfu_c_1_009233	ENSDARG00000014995	Nfu_p_1_009233	ENSG00000171135	JAGN1	84522
Nfu_g_1_003674	NFKBIZ	Nfu_p_1_009064	Nfu_t_1_009064	Nfu_c_1_009064	ENSDARG00000095117	Nfu_p_1_009064	ENSG00000144802	NFKBIZ	64332
Nfu_g_1_003672	NELFA	Nfu_p_1_009059	Nfu_t_1_009059	Nfu_c_1_009059	ENSDARG00000061411	Nfu_p_1_009059	ENSG00000185049	NELFA	7469
Nfu_g_1_003693	TESK1 (1 OF 2)	Nfu_p_1_009098	Nfu_t_1_009098	Nfu_c_1_009098	ENSDARG00000078251	Nfu_p_1_009098	ENSG00000107140	TESK1	7016
Nfu_g_1_003632	TXNDC2	Nfu_p_1_008957	Nfu_t_1_008957	Nfu_c_1_008957	ENSDARG00000044125	Nfu_p_1_008957	ENSG00000136810	TXN	7295
Nfu_g_1_003696	LRP10	Nfu_p_1_009108	Nfu_t_1_009108	Nfu_c_1_009108	ENSDARG00000054539	Nfu_p_1_009108	ENSG00000147650	LRP12	29967
Nfu_g_1_003690	CHD3	Nfu_p_1_009091	Nfu_t_1_009091	Nfu_c_1_009091	ENSDARG00000063535	Nfu_p_1_009091	ENSG00000170004	CHD3	1107
Nfu_g_1_003740	PER1	Nfu_p_1_009208	Nfu_t_1_009208	Nfu_c_1_009208	ENSDARG00000012499	Nfu_p_1_009208	ENSG00000179094	PER1	5187
Nfu_g_1_003648	ZGC:114045	Nfu_p_1_008998	Nfu_t_1_008998	Nfu_c_1_008998	ENSDARG00000069334	Nfu_p_1_008998	ENSG00000106351	AGFG2	3268
Nfu_g_1_003710	SLC16A13	Nfu_p_1_009137	Nfu_t_1_009137	Nfu_c_1_009137	ENSDARG00000055342	Nfu_p_1_009137	ENSG00000174327	SLC16A13	201232
Nfu_g_1_014160	SHBG	Nfu_p_1_034069	Nfu_t_1_034069	Nfu_c_1_034069	ENSDARG00000019492	Nfu_p_1_034069	ENSG00000129214	SHBG	6462
Nfu_g_1_014135	POLR2A	Nfu_p_1_034014	Nfu_t_1_034014	Nfu_c_1_034014	ENSDARG00000076177	Nfu_p_1_034014	ENSG00000181222	POLR2A	5430
Nfu_g_1_014137	TP53	Nfu_p_1_034017	Nfu_t_1_034017	Nfu_c_1_034017	ENSDARG00000035559	Nfu_p_1_034017	ENSG00000141510	TP53	7157
Nfu_g_1_014143	GABARAPA	Nfu_p_1_034030	Nfu_t_1_034030	Nfu_c_1_034030	ENSDARG00000035557	Nfu_p_1_034030	ENSG00000170296	GABARAP	11337
Nfu_g_1_014145	OSBP	Nfu_p_1_034032	Nfu_t_1_034032	Nfu_c_1_034032	ENSDARG00000004634	Nfu_p_1_034032	ENSG00000184792	OSBP2	23762
Nfu_g_1_003111	SEC24D	Nfu_p_1_007753	Nfu_t_1_007753	Nfu_c_1_007753	ENSDARG00000045946	Nfu_p_1_007753	ENSG00000150961	SEC24D	9871
Nfu_g_1_019079	SNX17	Nfu_p_1_045624	Nfu_t_1_045624	Nfu_c_1_045624	ENSDARG00000091418	Nfu_p_1_045624	ENSG00000115234	SNX17	9784
Nfu_g_1_018760	YLPM1	Nfu_p_1_044759	Nfu_t_1_044759	Nfu_c_1_044759	ENSDARG00000043680	Nfu_p_1_044759	ENSG00000119596	YLPM1	56252
Nfu_g_1_018899	PPIL6	Nfu_p_1_045155	Nfu_t_1_045155	Nfu_c_1_045155	ENSDARG00000042157	Nfu_p_1_045155	ENSG00000185250	PPIL6	285755
Nfu_g_1_019049	SERAC1	Nfu_p_1_045545	Nfu_t_1_045545	Nfu_c_1_045545	ENSDARG00000056121	Nfu_p_1_045545	ENSG00000122335	SERAC1	84947
Nfu_g_1_019076	MTHFD1L	Nfu_p_1_045616	Nfu_t_1_045616	Nfu_c_1_045616	ENSDARG00000042221	Nfu_p_1_045616	ENSG00000120254	MTHFD1L	25902
Nfu_g_1_018665	SGPP1 (2 OF 2)	Nfu_p_1_044561	Nfu_t_1_044561	Nfu_c_1_044561	ENSDARG00000079369	Nfu_p_1_044561	ENSG00000126821	SGPP1	81537
Nfu_g_1_018783	ABHD1	Nfu_p_1_044827	Nfu_t_1_044827	Nfu_c_1_044827	ENSDARG00000018809	Nfu_p_1_044827	ENSG00000143994	ABHD1	84696
Nfu_g_1_018678	SNX9B	Nfu_p_1_044591	Nfu_t_1_044591	Nfu_c_1_044591	ENSDARG00000069302	Nfu_p_1_044591	ENSG00000130340	SNX9	51429
Nfu_g_1_018966	RPS6KC1	Nfu_p_1_045303	Nfu_t_1_045303	Nfu_c_1_045303	ENSDARG00000076212	Nfu_p_1_045303	ENSG00000136643	RPS6KC1	26750
Nfu_g_1_018647	PARP1	Nfu_p_1_044533	Nfu_t_1_044533	Nfu_c_1_044533	ENSDARG00000019529	Nfu_p_1_044533	ENSG00000143799	PARP1	142
Nfu_g_1_018844	FBXO25	Nfu_p_1_045013	Nfu_t_1_045013	Nfu_c_1_045013	ENSDARG00000075172	Nfu_p_1_045013	ENSG00000147364	FBXO25	26260
Nfu_g_1_018738	TRAM2	Nfu_p_1_044709	Nfu_t_1_044709	Nfu_c_1_044709	ENSDARG00000030092	Nfu_p_1_044709	ENSG00000065308	TRAM2	9697
Nfu_g_1_018683	PREP	Nfu_p_1_044601	Nfu_t_1_044601	Nfu_c_1_044601	ENSDARG00000057151	Nfu_p_1_044601	ENSG00000085377	PREP	5550
Nfu_g_1_019073	CABZ01079057.1	Nfu_p_1_045607	Nfu_t_1_045607	Nfu_c_1_045607	ENSDARG00000074515	Nfu_p_1_045607	ENSG00000164418	GRIK2	2898
Nfu_g_1_018736	PDIP5	Nfu_p_1_044705	Nfu_t_1_044705	Nfu_c_1_044705	ENSDARG00000009001	Nfu_p_1_044705	ENSG00000143870	PDIA6	10130
Nfu_g_1_019064	PUM2	Nfu_p_1_045584	Nfu_t_1_045584	Nfu_c_1_045584	ENSDARG00000061040	Nfu_p_1_045584	ENSG00000055917	PUM2	23369
Nfu_g_1_018854	PUM2	Nfu_p_1_045029	Nfu_t_1_045029	Nfu_c_1_045029	ENSDARG00000061040	Nfu_p_1_045029	ENSG00000055917	PUM2	23369
Nfu_g_1_018956	ELMSAN1 (2 OF 2)	Nfu_p_1_045283	Nfu_t_1_045283	Nfu_c_1_045283	ENSDARG00000011445	Nfu_p_1_045283	ENSG00000156030	ELMSAN1	91748
Nfu_g_1_018922	TAGAP	Nfu_p_1_045208	Nfu_t_1_045208	Nfu_c_1_045208	ENSDARG00000043475	Nfu_p_1_045208	ENSG00000164691	TAGAP	117289
Nfu_g_1_018674	EZRB	Nfu_p_1_044578	Nfu_t_1_044578	Nfu_c_1_044578	ENSDARG00000025091	Nfu_p_1_044578	ENSG00000092820	EZR	7430
Nfu_g_1_019058	RNF8	Nfu_p_1_045568	Nfu_t_1_045568	Nfu_c_1_045568	ENSDARG00000044949	Nfu_p_1_045568	ENSG00000112130	RNF8	9025
Nfu_g_1_018954	SLC35B2	Nfu_p_1_045277	Nfu_t_1_045277	Nfu_c_1_045277	ENSDARG00000007886	Nfu_p_1_045277	ENSG00000157593	SLC35B2	347734
Nfu_g_1_019081	Nfu_g_1_019081	Nfu_p_1_045627	Nfu_t_1_045627	Nfu_c_1_045627	ENSDARG00000006395	Nfu_p_1_045627	ENSG00000119707	RBM25	58517
Nfu_g_1_018901	CPSF2	Nfu_p_1_045158	Nfu_t_1_045158	Nfu_c_1_045158	ENSDARG00000028971	Nfu_p_1_045158	ENSG00000165934	CPSF2	53981
Nfu_g_1_019045	SYT14B	Nfu_p_1_045530	Nfu_t_1_045530	Nfu_c_1_045530	ENSDARG00000001891	Nfu_p_1_045530	ENSG00000143469	SYT14	255928
Nfu_g_1_018890	AKIRIN2 (1 OF 2)	Nfu_p_1_045133	Nfu_t_1_045133	Nfu_c_1_045133	ENSDARG00000058729	Nfu_p_1_045133	ENSG00000135334	AKIRIN2	55122
Nfu_g_1_018710	FAM184A	Nfu_p_1_044664	Nfu_t_1_044664	Nfu_c_1_044664	ENSDARG00000014081	Nfu_p_1_044664	ENSG00000111879	FAM184A	79632
Nfu_g_1_018671	DPYSL5B	Nfu_p_1_044575	Nfu_t_1_044575	Nfu_c_1_044575	ENSDARG00000011141	Nfu_p_1_044575	ENSG00000157851	DPYSL5	56896
Nfu_g_1_018680	CABZ01076801.1	Nfu_p_1_044593	Nfu_t_1_044593	Nfu_c_1_044593	ENSDARG00000012081	Nfu_p_1_044593	ENSG00000084731	KIF3C	3797
Nfu_g_1_018743	NUP43	Nfu_p_1_044717	Nfu_t_1_044717	Nfu_c_1_044717	ENSDARG00000043884	Nfu_p_1_044717	ENSG00000120253	NUP43	348995
Nfu_g_1_018889	KNSTRN	Nfu_p_1_045128	Nfu_t_1_045128	Nfu_c_1_045128	ENSDARG00000074379	Nfu_p_1_045128	ENSG00000128944	KNSTRN	90417
Nfu_g_1_018693	HECA	Nfu_p_1_044621	Nfu_t_1_044621	Nfu_c_1_044621	ENSDARG00000042877	Nfu_p_1_044621	ENSG00000112406	HECA	51696
Nfu_g_1_018771	SCARA3	Nfu_p_1_044780	Nfu_t_1_044780	Nfu_c_1_044780	ENSDARG00000008060	Nfu_p_1_044780	ENSG00000168077	SCARA3	51435
Nfu_g_1_018895	RYR3	Nfu_p_1_045143	Nfu_t_1_045143	Nfu_c_1_045143	ENSDARG00000071331	Nfu_p_1_045143	ENSG00000198838	RYR3	6263
Nfu_g_1_019080	KATNBL1	Nfu_p_1_045625	Nfu_t_1_045625	Nfu_c_1_045625	ENSDARG00000042522	Nfu_p_1_045625	ENSG00000134152	KATNBL1	79768
Nfu_g_1_018942	Nfu_g_1_018942	Nfu_p_1_045254	Nfu_t_1_045254	Nfu_c_1_045254	ENSDARG00000026484	Nfu_p_1_045254	ENSG00000139998	RAB15	376267
Nfu_g_1_018813	YPELB	Nfu_p_1_044926	Nfu_t_1_044926	Nfu_c_1_044926	ENSDARG00000088929	Nfu_p_1_044926	ENSG00000119801	YPEL5	51646
Nfu_g_1_018981	IFT172	Nfu_p_1_045337	Nfu_t_1_045337	Nfu_c_1_045337	ENSDARG00000041870	Nfu_p_1_045337	ENSG00000138002	IFT172	26160
Nfu_g_1_018711	CAD	Nfu_p_1_044668	Nfu_t_1_044668	Nfu_c_1_044668	ENSDARG00000041895	Nfu_p_1_044668	ENSG00000084774	CAD	790
Nfu_g_1_019017	MPV17	Nfu_p_1_045462	Nfu_t_1_045462	Nfu_c_1_045462	ENSDARG00000032431	Nfu_p_1_045462	ENSG00000115204	MPV17	4358
Nfu_g_1_018953	ZNF512	Nfu_p_1_045276	Nfu_t_1_045276	Nfu_c_1_045276	ENSDARG00000041910	Nfu_p_1_045276	ENSG00000243943	ZNF512	84450
Nfu_g_1_018876	ZFAND3 (1 OF 2)	Nfu_p_1_045113	Nfu_t_1_045113	Nfu_c_1_045113	ENSDARG00000052833	Nfu_p_1_045113	ENSG00000156639	ZFAND3	60685
Nfu_g_1_019085	ANGEL2	Nfu_p_1_045642	Nfu_t_1_045642	Nfu_c_1_045642	ENSDARG00000016743	Nfu_p_1_045642	ENSG00000174606	ANGEL2	90806
Nfu_g_1_018748	ATF3	Nfu_p_1_044725	Nfu_t_1_044725	Nfu_c_1_044725	ENSDARG00000007823	Nfu_p_1_044725	ENSG00000162772	ATF3	467
Nfu_g_1_018959	ADAT2	Nfu_p_1_045287	Nfu_t_1_045287	Nfu_c_1_045287	ENSDARG00000041944	Nfu_p_1_045287	ENSG00000189007	ADAT2	134637
Nfu_g_1_018820	CDC42BPB	Nfu_p_1_044940	Nfu_t_1_044940	Nfu_c_1_044940	ENSDARG00000019383	Nfu_p_1_044940	ENSG00000143776	CDC42BPA	8476
Nfu_g_1_018822	PAK6	Nfu_p_1_044945	Nfu_t_1_044945	Nfu_c_1_044945	ENSDARG00000027564	Nfu_p_1_044945	ENSG00000137843	PAK6	56924
Nfu_g_1_018780	KBTBD11	Nfu_p_1_044824	Nfu_t_1_044824	Nfu_c_1_044824	ENSDARG00000059272	Nfu_p_1_044824	ENSG00000176595	KBTBD11	9920
Nfu_g_1_018872	CPSF3 (1 OF 2)	Nfu_p_1_045104	Nfu_t_1_045104	Nfu_c_1_045104	ENSDARG00000027649	Nfu_p_1_045104	ENSG00000119203	CPSF3	51692
Nfu_g_1_019092	TAF1B	Nfu_p_1_045672	Nfu_t_1_045672	Nfu_c_1_045672	ENSDARG00000028937	Nfu_p_1_045672	ENSG00000115750	TAF1B	9014
Nfu_g_1_018818	Nfu_g_1_018818	Nfu_p_1_044935	Nfu_t_1_044935	Nfu_c_1_044935	ENSDARG00000078069	Nfu_p_1_044935	ENSG00000171848	RRM2	6241
Nfu_g_1_019001	ZDHHC14	Nfu_p_1_045395	Nfu_t_1_045395	Nfu_c_1_045395	ENSDARG00000037069	Nfu_p_1_045395	ENSG00000175048	ZDHHC14	79683
Nfu_g_1_018939	SERPINA10A	Nfu_p_1_045249	Nfu_t_1_045249	Nfu_c_1_045249	ENSDARG00000005924	Nfu_p_1_045249	ENSG00000140093	SERPINA10	51156
Nfu_g_1_012719	PGM3	Nfu_p_1_030700	Nfu_t_1_030700	Nfu_c_1_030700	ENSDARG00000024654	Nfu_p_1_030700	ENSG00000013375	PGM3	5238
Nfu_g_1_012734	SNAP91 (2 OF 2)	Nfu_p_1_030742	Nfu_t_1_030742	Nfu_c_1_030742	ENSDARG00000015931	Nfu_p_1_030742	ENSG00000065609	SNAP91	9892
Nfu_g_1_012731	RSPO3 (2 OF 2)	Nfu_p_1_030730	Nfu_t_1_030730	Nfu_c_1_030730	ENSDARG00000070081	Nfu_p_1_030730	ENSG00000146374	RSPO3	84870
Nfu_g_1_012769	ADCK3	Nfu_p_1_030833	Nfu_t_1_030833	Nfu_c_1_030833	ENSDARG00000020123	Nfu_p_1_030833	ENSG00000163050	COQ8A	56997
Nfu_g_1_012733	ARHGAP18	Nfu_p_1_030733	Nfu_t_1_030733	Nfu_c_1_030733	ENSDARG00000074740	Nfu_p_1_030733	ENSG00000146376	ARHGAP18	93663
Nfu_g_1_012741	DPF3	Nfu_p_1_030771	Nfu_t_1_030771	Nfu_c_1_030771	ENSDARG00000025309	Nfu_p_1_030771	ENSG00000205683	DPF3	8110
Nfu_g_1_012766	WDR21	Nfu_p_1_030827	Nfu_t_1_030827	Nfu_c_1_030827	ENSDARG00000003197	Nfu_p_1_030827	ENSG00000182308	DCAF4L1	285429
Nfu_g_1_012732	CHAC1	Nfu_p_1_030731	Nfu_t_1_030731	Nfu_c_1_030731	ENSDARG00000070426	Nfu_p_1_030731	ENSG00000128965	CHAC1	79094
Nfu_g_1_012356	CYP46A1	Nfu_p_1_029908	Nfu_t_1_029908	Nfu_c_1_029908	ENSDARG00000079555	Nfu_p_1_029908	ENSG00000205476	CCDC85C	317762
Nfu_g_1_012405	PHIP	Nfu_p_1_029995	Nfu_t_1_029995	Nfu_c_1_029995	ENSDARG00000015970	Nfu_p_1_029995	ENSG00000146247	PHIP	55023
Nfu_g_1_012430	FKBP1B	Nfu_p_1_030059	Nfu_t_1_030059	Nfu_c_1_030059	ENSDARG00000052625	Nfu_p_1_030059	ENSG00000119782	FKBP1B	2281
Nfu_g_1_012431	ATAD2B	Nfu_p_1_030060	Nfu_t_1_030060	Nfu_c_1_030060	ENSDARG00000060537	Nfu_p_1_030060	ENSG00000119778	ATAD2B	54454
Nfu_g_1_012428	KLHL29	Nfu_p_1_030057	Nfu_t_1_030057	Nfu_c_1_030057	ENSDARG00000087688	Nfu_p_1_030057	ENSG00000119771	KLHL29	114818
Nfu_g_1_012383	TRIB2	Nfu_p_1_029967	Nfu_t_1_029967	Nfu_c_1_029967	ENSDARG00000068179	Nfu_p_1_029967	ENSG00000071575	TRIB2	28951
Nfu_g_1_012415	HNRNPA0L	Nfu_p_1_030012	Nfu_t_1_030012	Nfu_c_1_030012	ENSDARG00000076380	Nfu_p_1_030012	ENSG00000125812	GZF1	64412
Nfu_g_1_012371	PAK7	Nfu_p_1_029943	Nfu_t_1_029943	Nfu_c_1_029943	ENSDARG00000018110	Nfu_p_1_029943	ENSG00000101349	PAK5	57144
Nfu_g_1_012397	MAPKBP1	Nfu_p_1_029986	Nfu_t_1_029986	Nfu_c_1_029986	ENSDARG00000088774	Nfu_p_1_029986	ENSG00000137802	MAPKBP1	23005
Nfu_g_1_012375	CABZ01087946.1	Nfu_p_1_029951	Nfu_t_1_029951	Nfu_c_1_029951	ENSDARG00000078784	Nfu_p_1_029951	ENSG00000174197	MGA	23269
Nfu_g_1_012426	ZNF410	Nfu_p_1_030050	Nfu_t_1_030050	Nfu_c_1_030050	ENSDARG00000008218	Nfu_p_1_030050	ENSG00000119725	ZNF410	57862
Nfu_g_1_012401	Nfu_g_1_012401	Nfu_p_1_029991	Nfu_t_1_029991	Nfu_c_1_029991	ENSDARG00000052928	Nfu_p_1_029991	ENSG00000165527	ARF6	382
Nfu_g_1_012433	PRPF39	Nfu_p_1_030063	Nfu_t_1_030063	Nfu_c_1_030063	ENSDARG00000042080	Nfu_p_1_030063	ENSG00000185246	PRPF39	55015
Nfu_g_1_012354	HSP90AA1.2	Nfu_p_1_029901	Nfu_t_1_029901	Nfu_c_1_029901	ENSDARG00000024746	Nfu_p_1_029901	ENSG00000080824	HSP90AA1	3320
Nfu_g_1_000098	SYNCRIP	Nfu_p_1_000241	Nfu_t_1_000241	Nfu_c_1_000241	ENSDARG00000040184	Nfu_p_1_000241	ENSG00000125944	HNRNPR	10236
Nfu_g_1_000092	PLA2G7	Nfu_p_1_000229	Nfu_t_1_000229	Nfu_c_1_000229	ENSDARG00000003584	Nfu_p_1_000229	ENSG00000146070	PLA2G7	7941
Nfu_g_1_017449	THBD	Nfu_p_1_041764	Nfu_t_1_041764	Nfu_c_1_041764	ENSDARG00000092470	Nfu_p_1_041764	ENSG00000178726	THBD	7056
Nfu_g_1_017453	ZNF395B	Nfu_p_1_041773	Nfu_t_1_041773	Nfu_c_1_041773	ENSDARG00000024195	Nfu_p_1_041773	ENSG00000186918	ZNF395	55893
Nfu_g_1_017447	CNST (2 OF 2)	Nfu_p_1_041762	Nfu_t_1_041762	Nfu_c_1_041762	ENSDARG00000042759	Nfu_p_1_041762	ENSG00000162852	CNST	163882
Nfu_g_1_017443	SNAP25 (1 OF 2)	Nfu_p_1_041743	Nfu_t_1_041743	Nfu_c_1_041743	ENSDARG00000020609	Nfu_p_1_041743	ENSG00000132639	SNAP25	6616
Nfu_g_1_007737	METRNL	Nfu_p_1_018655	Nfu_t_1_018655	Nfu_c_1_018655	ENSDARG00000052555	Nfu_p_1_018655	ENSG00000176845	METRNL	284207
Nfu_g_1_007622	FN3KRP	Nfu_p_1_018367	Nfu_t_1_018367	Nfu_c_1_018367	ENSDARG00000025086	Nfu_p_1_018367	ENSG00000167363	FN3K	64122
Nfu_g_1_007523	ARL16	Nfu_p_1_018166	Nfu_t_1_018166	Nfu_c_1_018166	ENSDARG00000059498	Nfu_p_1_018166	ENSG00000214087	ARL16	339231
Nfu_g_1_007621	DNAJB1A	Nfu_p_1_018366	Nfu_t_1_018366	Nfu_c_1_018366	ENSDARG00000015831	Nfu_p_1_018366	ENSG00000132002	DNAJB1	3337
Nfu_g_1_007506	AL840631.3	Nfu_p_1_018135	Nfu_t_1_018135	Nfu_c_1_018135	ENSDARG00000089883	Nfu_p_1_018135	ENSG00000176371	ZSCAN2	54993
Nfu_g_1_007529	XAB2	Nfu_p_1_018173	Nfu_t_1_018173	Nfu_c_1_018173	ENSDARG00000007092	Nfu_p_1_018173	ENSG00000076924	XAB2	56949
Nfu_g_1_007733	CABZ01043370.1	Nfu_p_1_018645	Nfu_t_1_018645	Nfu_c_1_018645	ENSDARG00000040126	Nfu_p_1_018645	ENSG00000105401	CDC37	11140
Nfu_g_1_007732	TYK2	Nfu_p_1_018641	Nfu_t_1_018641	Nfu_c_1_018641	ENSDARG00000020326	Nfu_p_1_018641	ENSG00000105397	TYK2	7297
Nfu_g_1_007598	PRKCSH	Nfu_p_1_018334	Nfu_t_1_018334	Nfu_c_1_018334	ENSDARG00000004470	Nfu_p_1_018334	ENSG00000130175	PRKCSH	5589
Nfu_g_1_007635	ELAVL3	Nfu_p_1_018408	Nfu_t_1_018408	Nfu_c_1_018408	ENSDARG00000014420	Nfu_p_1_018408	ENSG00000196361	ELAVL3	1995
Nfu_g_1_007467	DNAH10	Nfu_p_1_018066	Nfu_t_1_018066	Nfu_c_1_018066	ENSDARG00000061486	Nfu_p_1_018066	ENSG00000197653	DNAH10	196385
Nfu_g_1_007547	UNKL	Nfu_p_1_018217	Nfu_t_1_018217	Nfu_c_1_018217	ENSDARG00000037838	Nfu_p_1_018217	ENSG00000059145	UNKL	64718
Nfu_g_1_007686	NUDT1	Nfu_p_1_018563	Nfu_t_1_018563	Nfu_c_1_018563	ENSDARG00000030573	Nfu_p_1_018563	ENSG00000106268	NUDT1	4521
Nfu_g_1_007611	HSD17B14	Nfu_p_1_018355	Nfu_t_1_018355	Nfu_c_1_018355	ENSDARG00000054842	Nfu_p_1_018355	ENSG00000164039	BDH2	56898
Nfu_g_1_007567	EZH1	Nfu_p_1_018271	Nfu_t_1_018271	Nfu_c_1_018271	ENSDARG00000037894	Nfu_p_1_018271	ENSG00000106462	EZH2	2146
Nfu_g_1_007672	EZH1	Nfu_p_1_018514	Nfu_t_1_018514	Nfu_c_1_018514	ENSDARG00000037894	Nfu_p_1_018514	ENSG00000108799	EZH1	2145
Nfu_g_1_007559	CNTNAP1	Nfu_p_1_018253	Nfu_t_1_018253	Nfu_c_1_018253	ENSDARG00000074524	Nfu_p_1_018253	ENSG00000108797	CNTNAP1	8506
Nfu_g_1_007637	FAM134C	Nfu_p_1_018419	Nfu_t_1_018419	Nfu_c_1_018419	ENSDARG00000059804	Nfu_p_1_018419	ENSG00000141699	FAM134C	162427
Nfu_g_1_007629	MLX	Nfu_p_1_018390	Nfu_t_1_018390	Nfu_c_1_018390	ENSDARG00000037891	Nfu_p_1_018390	ENSG00000108788	MLX	6945
Nfu_g_1_007657	GPATCH8	Nfu_p_1_018486	Nfu_t_1_018486	Nfu_c_1_018486	ENSDARG00000059768	Nfu_p_1_018486	ENSG00000186566	GPATCH8	23131
Nfu_g_1_007666	Nfu_g_1_007666	Nfu_p_1_018503	Nfu_t_1_018503	Nfu_c_1_018503	ENSDARG00000070484	Nfu_p_1_018503	ENSG00000137699	TRIM29	23650
Nfu_g_1_007588	CCDC47	Nfu_p_1_018320	Nfu_t_1_018320	Nfu_c_1_018320	ENSDARG00000054362	Nfu_p_1_018320	ENSG00000108588	CCDC47	57003
Nfu_g_1_007561	DCAF7	Nfu_p_1_018256	Nfu_t_1_018256	Nfu_c_1_018256	ENSDARG00000054355	Nfu_p_1_018256	ENSG00000136485	DCAF7	10238
Nfu_g_1_007500	RNF113A	Nfu_p_1_018123	Nfu_t_1_018123	Nfu_c_1_018123	ENSDARG00000037930	Nfu_p_1_018123	ENSG00000139797	RNF113B	140432
Nfu_g_1_007721	LIMD2	Nfu_p_1_018625	Nfu_t_1_018625	Nfu_c_1_018625	ENSDARG00000078092	Nfu_p_1_018625	ENSG00000136490	LIMD2	80774
Nfu_g_1_007538	GFAP	Nfu_p_1_018191	Nfu_t_1_018191	Nfu_c_1_018191	ENSDARG00000025301	Nfu_p_1_018191	ENSG00000131095	GFAP	2670
Nfu_g_1_007568	SLC4A1A	Nfu_p_1_018273	Nfu_t_1_018273	Nfu_c_1_018273	ENSDARG00000012881	Nfu_p_1_018273	ENSG00000004939	SLC4A1	6521
Nfu_g_1_007572	NMT1A	Nfu_p_1_018279	Nfu_t_1_018279	Nfu_c_1_018279	ENSDARG00000052966	Nfu_p_1_018279	ENSG00000136448	NMT1	4836
Nfu_g_1_007527	PLCD3A	Nfu_p_1_018170	Nfu_t_1_018170	Nfu_c_1_018170	ENSDARG00000052957	Nfu_p_1_018170	ENSG00000161714	PLCD3	113026
Nfu_g_1_007655	HEXIM1	Nfu_p_1_018483	Nfu_t_1_018483	Nfu_c_1_018483	ENSDARG00000036482	Nfu_p_1_018483	ENSG00000186834	HEXIM1	10614
Nfu_g_1_007464	ARL5C	Nfu_p_1_018058	Nfu_t_1_018058	Nfu_c_1_018058	ENSDARG00000035719	Nfu_p_1_018058	ENSG00000165997	ARL5B	221079
Nfu_g_1_006202	FKBP14	Nfu_p_1_014981	Nfu_t_1_014981	Nfu_c_1_014981	ENSDARG00000040695	Nfu_p_1_014981	ENSG00000106080	FKBP14	55033
Nfu_g_1_006221	PLEKHA8	Nfu_p_1_015025	Nfu_t_1_015025	Nfu_c_1_015025	ENSDARG00000040698	Nfu_p_1_015025	ENSG00000106086	PLEKHA8	84725
Nfu_g_1_006226	FHOD3 (1 OF 2)	Nfu_p_1_015037	Nfu_t_1_015037	Nfu_c_1_015037	ENSDARG00000061904	Nfu_p_1_015037	ENSG00000134775	FHOD3	80206
Nfu_g_1_006207	Nfu_g_1_006207	Nfu_p_1_014999	Nfu_t_1_014999	Nfu_c_1_014999	ENSDARG00000078164	Nfu_p_1_014999	ENSG00000172006	ZNF554	115196
Nfu_g_1_001713	CCK	Nfu_p_1_004251	Nfu_t_1_004251	Nfu_c_1_004251	ENSDARG00000070810	Nfu_p_1_004251	ENSG00000187094	CCK	885
Nfu_g_1_001801	SOGA3A	Nfu_p_1_004475	Nfu_t_1_004475	Nfu_c_1_004475	ENSDARG00000075455	Nfu_p_1_004475	ENSG00000214338	SOGA3	387104
Nfu_g_1_001711	ADCY2A	Nfu_p_1_004245	Nfu_t_1_004245	Nfu_c_1_004245	ENSDARG00000058392	Nfu_p_1_004245	ENSG00000078295	ADCY2	108
Nfu_g_1_001760	KIAA0947	Nfu_p_1_004354	Nfu_t_1_004354	Nfu_c_1_004354	ENSDARG00000090222	Nfu_p_1_004354	ENSG00000164151	ICE1	23379
Nfu_g_1_001790	E2F3	Nfu_p_1_004436	Nfu_t_1_004436	Nfu_c_1_004436	ENSDARG00000070463	Nfu_p_1_004436	ENSG00000112242	E2F3	1871
Nfu_g_1_001722	MTBP	Nfu_p_1_004270	Nfu_t_1_004270	Nfu_c_1_004270	ENSDARG00000090447	Nfu_p_1_004270	ENSG00000172167	MTBP	27085
Nfu_g_1_001791	GPN2	Nfu_p_1_004437	Nfu_t_1_004437	Nfu_c_1_004437	ENSDARG00000069820	Nfu_p_1_004437	ENSG00000142751	GPN2	54707
Nfu_g_1_017356	ID4	Nfu_p_1_041489	Nfu_t_1_041489	Nfu_c_1_041489	ENSDARG00000045131	Nfu_p_1_041489	ENSG00000172201	ID4	3400
Nfu_g_1_017359	Nfu_g_1_017359	Nfu_p_1_041494	Nfu_t_1_041494	Nfu_c_1_041494	ENSDARG00000040287	Nfu_p_1_041494	ENSG00000166913	YWHAB	7529
Nfu_g_1_017408	VPS13B (2 OF 4)	Nfu_p_1_041676	Nfu_t_1_041676	Nfu_c_1_041676	ENSDARG00000087039	Nfu_p_1_041676	ENSG00000132549	VPS13B	157680
Nfu_g_1_017363	RIMS2A	Nfu_p_1_041499	Nfu_t_1_041499	Nfu_c_1_041499	ENSDARG00000019622	Nfu_p_1_041499	ENSG00000176406	RIMS2	9699
Nfu_g_1_017378	PNISR	Nfu_p_1_041603	Nfu_t_1_041603	Nfu_c_1_041603	ENSDARG00000069855	Nfu_p_1_041603	ENSG00000132424	PNISR	25957
Nfu_g_1_017397	DOPEY1	Nfu_p_1_041649	Nfu_t_1_041649	Nfu_c_1_041649	ENSDARG00000019962	Nfu_p_1_041649	ENSG00000083097	DOPEY1	23033
Nfu_g_1_017360	PRSS35	Nfu_p_1_041496	Nfu_t_1_041496	Nfu_c_1_041496	ENSDARG00000017213	Nfu_p_1_041496	ENSG00000146250	PRSS35	167681
Nfu_g_1_016798	EMC2	Nfu_p_1_040190	Nfu_t_1_040190	Nfu_c_1_040190	ENSDARG00000003308	Nfu_p_1_040190	ENSG00000104412	EMC2	9694
Nfu_g_1_016729	SALL3A	Nfu_p_1_040042	Nfu_t_1_040042	Nfu_c_1_040042	ENSDARG00000079613	Nfu_p_1_040042	ENSG00000256463	SALL3	27164
Nfu_g_1_016835	ZHX1 (1 OF 2)	Nfu_p_1_040285	Nfu_t_1_040285	Nfu_c_1_040285	ENSDARG00000055162	Nfu_p_1_040285	ENSG00000165156	ZHX1	11244
Nfu_g_1_016740	ATAD2	Nfu_p_1_040060	Nfu_t_1_040060	Nfu_c_1_040060	ENSDARG00000076590	Nfu_p_1_040060	ENSG00000156802	ATAD2	29028
Nfu_g_1_016728	SDHA	Nfu_p_1_040040	Nfu_t_1_040040	Nfu_c_1_040040	ENSDARG00000016721	Nfu_p_1_040040	ENSG00000073578	SDHA	6389
Nfu_g_1_016774	CNOT10	Nfu_p_1_040145	Nfu_t_1_040145	Nfu_c_1_040145	ENSDARG00000058528	Nfu_p_1_040145	ENSG00000182973	CNOT10	25904
Nfu_g_1_016804	PIK3R4	Nfu_p_1_040203	Nfu_t_1_040203	Nfu_c_1_040203	ENSDARG00000060469	Nfu_p_1_040203	ENSG00000196455	PIK3R4	30849
Nfu_g_1_016811	Nfu_g_1_016811	Nfu_p_1_040221	Nfu_t_1_040221	Nfu_c_1_040221	ENSDARG00000061042	Nfu_p_1_040221	ENSG00000136928	GABBR2	9568
Nfu_g_1_016854	MGAT1A	Nfu_p_1_040311	Nfu_t_1_040311	Nfu_c_1_040311	ENSDARG00000012407	Nfu_p_1_040311	ENSG00000085998	POMGNT1	55624
Nfu_g_1_011103	CABZ01027547.1	Nfu_p_1_026826	Nfu_t_1_026826	Nfu_c_1_026826	ENSDARG00000076638	Nfu_p_1_026826	ENSG00000254726	MEX3A	92312
Nfu_g_1_010913	MTMR11	Nfu_p_1_026425	Nfu_t_1_026425	Nfu_c_1_026425	ENSDARG00000069755	Nfu_p_1_026425	ENSG00000014914	MTMR11	10903
Nfu_g_1_010949	PBX2	Nfu_p_1_026506	Nfu_t_1_026506	Nfu_c_1_026506	ENSDARG00000019717	Nfu_p_1_026506	ENSG00000167081	PBX3	5090
Nfu_g_1_010965	TAP1	Nfu_p_1_026549	Nfu_t_1_026549	Nfu_c_1_026549	ENSDARG00000079766	Nfu_p_1_026549	ENSG00000150967	ABCB9	23457
Nfu_g_1_010908	UBE2E2	Nfu_p_1_026416	Nfu_t_1_026416	Nfu_c_1_026416	ENSDARG00000034670	Nfu_p_1_026416	ENSG00000170142	UBE2E1	7324
Nfu_g_1_010960	NR1D2A	Nfu_p_1_026536	Nfu_t_1_026536	Nfu_c_1_026536	ENSDARG00000009594	Nfu_p_1_026536	ENSG00000174738	NR1D2	9975
Nfu_g_1_011093	COL28A1 (2 OF 2)	Nfu_p_1_026812	Nfu_t_1_026812	Nfu_c_1_026812	ENSDARG00000077084	Nfu_p_1_026812	ENSG00000215018	COL28A1	340267
Nfu_g_1_011057	ISPD	Nfu_p_1_026753	Nfu_t_1_026753	Nfu_c_1_026753	ENSDARG00000005034	Nfu_p_1_026753	ENSG00000214960	ISPD	729920
Nfu_g_1_011043	HERPUD2	Nfu_p_1_026724	Nfu_t_1_026724	Nfu_c_1_026724	ENSDARG00000021033	Nfu_p_1_026724	ENSG00000122557	HERPUD2	64224
Nfu_g_1_011037	TBX20	Nfu_p_1_026700	Nfu_t_1_026700	Nfu_c_1_026700	ENSDARG00000005150	Nfu_p_1_026700	ENSG00000164532	TBX20	57057
Nfu_g_1_011136	CTSK	Nfu_p_1_026892	Nfu_t_1_026892	Nfu_c_1_026892	ENSDARG00000040251	Nfu_p_1_026892	ENSG00000143387	CTSK	1513
Nfu_g_1_011064	NT5C3	Nfu_p_1_026762	Nfu_t_1_026762	Nfu_c_1_026762	ENSDARG00000058597	Nfu_p_1_026762	ENSG00000122643	NT5C3A	51251
Nfu_g_1_011030	NES	Nfu_p_1_026690	Nfu_t_1_026690	Nfu_c_1_026690	ENSDARG00000088805	Nfu_p_1_026690	ENSG00000132688	NES	10763
Nfu_g_1_010976	RHBG	Nfu_p_1_026574	Nfu_t_1_026574	Nfu_c_1_026574	ENSDARG00000009018	Nfu_p_1_026574	ENSG00000132677	RHBG	57127
Nfu_g_1_011029	Nfu_g_1_011029	Nfu_p_1_026689	Nfu_t_1_026689	Nfu_c_1_026689	ENSDARG00000041464	Nfu_p_1_026689	ENSG00000157240	FZD1	8321
Nfu_g_1_011083	CD22	Nfu_p_1_026791	Nfu_t_1_026791	Nfu_c_1_026791	ENSDARG00000039096	Nfu_p_1_026791	ENSG00000088827	SIGLEC1	6614
Nfu_g_1_011095	CABZ01093100.1	Nfu_p_1_026815	Nfu_t_1_026815	Nfu_c_1_026815	ENSDARG00000089739	Nfu_p_1_026815	ENSG00000176531	PHLDB3	653583
Nfu_g_1_011039	Nfu_g_1_011039	Nfu_p_1_026706	Nfu_t_1_026706	Nfu_c_1_026706		Nfu_p_1_026706	ENSG00000282872	RP11-96L14.8	110806296
Nfu_g_1_011105	AKIRIN1	Nfu_p_1_026828	Nfu_t_1_026828	Nfu_c_1_026828	ENSDARG00000039969	Nfu_p_1_026828	ENSG00000174574	AKIRIN1	79647
Nfu_g_1_011021	MYOM3	Nfu_p_1_026667	Nfu_t_1_026667	Nfu_c_1_026667	ENSDARG00000059838	Nfu_p_1_026667	ENSG00000142661	MYOM3	127294
Nfu_g_1_010910	PNRC2	Nfu_p_1_026422	Nfu_t_1_026422	Nfu_c_1_026422	ENSDARG00000053291	Nfu_p_1_026422	ENSG00000189266	PNRC2	55629
Nfu_g_1_011109	MAP7D1A	Nfu_p_1_026840	Nfu_t_1_026840	Nfu_c_1_026840	ENSDARG00000060341	Nfu_p_1_026840	ENSG00000116871	MAP7D1	55700
Nfu_g_1_010923	INPP5B	Nfu_p_1_026456	Nfu_t_1_026456	Nfu_c_1_026456	ENSDARG00000042111	Nfu_p_1_026456	ENSG00000204084	INPP5B	3633
Nfu_g_1_010895	CITED4B	Nfu_p_1_026383	Nfu_t_1_026383	Nfu_c_1_026383	ENSDARG00000028514	Nfu_p_1_026383	ENSG00000179862	CITED4	163732
Nfu_g_1_011120	BCAM	Nfu_p_1_026866	Nfu_t_1_026866	Nfu_c_1_026866	ENSDARG00000090190	Nfu_p_1_026866	ENSG00000076706	MCAM	4162
Nfu_g_1_001066	ZNF784	Nfu_p_1_002621	Nfu_t_1_002621	Nfu_c_1_002621	ENSDARG00000087439	Nfu_p_1_002621	ENSG00000167394	ZNF668	79759
Nfu_g_1_001065	CU694256.1	Nfu_p_1_002620	Nfu_t_1_002620	Nfu_c_1_002620	ENSDARG00000013295	Nfu_p_1_002620	ENSG00000117394	SLC2A1	6513
Nfu_g_1_001087	NCAPD2	Nfu_p_1_002667	Nfu_t_1_002667	Nfu_c_1_002667	ENSDARG00000030716	Nfu_p_1_002667	ENSG00000111653	ING4	51147
Nfu_g_1_001225	NCAPD2	Nfu_p_1_002996	Nfu_t_1_002996	Nfu_c_1_002996	ENSDARG00000005058	Nfu_p_1_002996	ENSG00000010292	NCAPD2	9918
Nfu_g_1_001154	MRPL51	Nfu_p_1_002836	Nfu_t_1_002836	Nfu_c_1_002836	ENSDARG00000041340	Nfu_p_1_002836	ENSG00000111639	MRPL51	51258
Nfu_g_1_001179	ATN1	Nfu_p_1_002882	Nfu_t_1_002882	Nfu_c_1_002882	ENSDARG00000092067	Nfu_p_1_002882	ENSG00000111676	ATN1	1822
Nfu_g_1_001254	LEPREL2	Nfu_p_1_003076	Nfu_t_1_003076	Nfu_c_1_003076	ENSDARG00000057879	Nfu_p_1_003076	ENSG00000110811	P3H3	10536
Nfu_g_1_001238	CABZ01009712.1	Nfu_p_1_003020	Nfu_t_1_003020	Nfu_c_1_003020	ENSDARG00000078523	Nfu_p_1_003020	ENSG00000162733	DDR2	4921
Nfu_g_1_001315	VARS	Nfu_p_1_003259	Nfu_t_1_003259	Nfu_c_1_003259	ENSDARG00000044575	Nfu_p_1_003259	ENSG00000204394	VARS	7407
Nfu_g_1_001297	LIPEB	Nfu_p_1_003197	Nfu_t_1_003197	Nfu_c_1_003197	ENSDARG00000078373	Nfu_p_1_003197	ENSG00000144959	NCEH1	57552
Nfu_g_1_001040	EPN1	Nfu_p_1_002542	Nfu_t_1_002542	Nfu_c_1_002542	ENSDARG00000010411	Nfu_p_1_002542	ENSG00000063245	EPN1	29924
Nfu_g_1_001064	CCDC106 (2 OF 2)	Nfu_p_1_002617	Nfu_t_1_002617	Nfu_c_1_002617	ENSDARG00000004211	Nfu_p_1_002617	ENSG00000173581	CCDC106	29903
Nfu_g_1_001209	SETDB1B	Nfu_p_1_002958	Nfu_t_1_002958	Nfu_c_1_002958	ENSDARG00000061724	Nfu_p_1_002958	ENSG00000143379	SETDB1	9869
Nfu_g_1_001331	Nfu_g_1_001331	Nfu_p_1_003292	Nfu_t_1_003292	Nfu_c_1_003292	ENSDARG00000042014	Nfu_p_1_003292	ENSG00000213578	CPLX3	594855
Nfu_g_1_001313	KIAA0907	Nfu_p_1_003247	Nfu_t_1_003247	Nfu_c_1_003247	ENSDARG00000035023	Nfu_p_1_003247	ENSG00000132680	KIAA0907	22889
Nfu_g_1_001276	MYH14	Nfu_p_1_003136	Nfu_t_1_003136	Nfu_c_1_003136	ENSDARG00000073732	Nfu_p_1_003136	ENSG00000133026	MYH10	4628
Nfu_g_1_001142	JOSD2	Nfu_p_1_002803	Nfu_t_1_002803	Nfu_c_1_002803	ENSDARG00000057626	Nfu_p_1_002803	ENSG00000100221	JOSD1	9929
Nfu_g_1_001051	UBE2S	Nfu_p_1_002590	Nfu_t_1_002590	Nfu_c_1_002590	ENSDARG00000031775	Nfu_p_1_002590	ENSG00000119048	UBE2B	7320
Nfu_g_1_001342	ZNF865	Nfu_p_1_003326	Nfu_t_1_003326	Nfu_c_1_003326	ENSDARG00000036698	Nfu_p_1_003326	ENSG00000167384	ZNF180	7733
Nfu_g_1_001258	ZNF865	Nfu_p_1_003094	Nfu_t_1_003094	Nfu_c_1_003094	ENSDARG00000078220	Nfu_p_1_003094	ENSG00000180626	ZNF594	84622
Nfu_g_1_001206	PRKCG	Nfu_p_1_002952	Nfu_t_1_002952	Nfu_c_1_002952	ENSDARG00000004561	Nfu_p_1_002952	ENSG00000154229	PRKCA	5578
Nfu_g_1_001045	CA14	Nfu_p_1_002569	Nfu_t_1_002569	Nfu_c_1_002569	ENSDARG00000061697	Nfu_p_1_002569	ENSG00000118298	CA14	23632
Nfu_g_1_001069	POLR3C	Nfu_p_1_002633	Nfu_t_1_002633	Nfu_c_1_002633	ENSDARG00000057562	Nfu_p_1_002633	ENSG00000186141	POLR3C	10623
Nfu_g_1_001320	DAP3	Nfu_p_1_003269	Nfu_t_1_003269	Nfu_c_1_003269	ENSDARG00000078500	Nfu_p_1_003269	ENSG00000132676	DAP3	7818
Nfu_g_1_001112	Nfu_g_1_001112	Nfu_p_1_002736	Nfu_t_1_002736	Nfu_c_1_002736	ENSDARG00000070981	Nfu_p_1_002736	ENSG00000152217	SETBP1	26040
Nfu_g_1_001134	FAM189B	Nfu_p_1_002786	Nfu_t_1_002786	Nfu_c_1_002786	ENSDARG00000053380	Nfu_p_1_002786	ENSG00000160767	FAM189B	10712
Nfu_g_1_001122	SNX27B	Nfu_p_1_002758	Nfu_t_1_002758	Nfu_c_1_002758	ENSDARG00000016977	Nfu_p_1_002758	ENSG00000143376	SNX27	81609
Nfu_g_1_001324	OLA.15633	Nfu_p_1_003279	Nfu_t_1_003279	Nfu_c_1_003279	ENSDARG00000025254	Nfu_p_1_003279	ENSG00000197747	S100A10	6281
Nfu_g_1_001310	SLC25A40	Nfu_p_1_003225	Nfu_t_1_003225	Nfu_c_1_003225	ENSDARG00000015856	Nfu_p_1_003225	ENSG00000075303	SLC25A40	55972
Nfu_g_1_001277	OSGIN2	Nfu_p_1_003146	Nfu_t_1_003146	Nfu_c_1_003146	ENSDARG00000040302	Nfu_p_1_003146	ENSG00000164823	OSGIN2	734
Nfu_g_1_001263	RORC	Nfu_p_1_003108	Nfu_t_1_003108	Nfu_c_1_003108	ENSDARG00000087195	Nfu_p_1_003108	ENSG00000198963	RORB	6096
Nfu_g_1_001261	ZNF687A	Nfu_p_1_003104	Nfu_t_1_003104	Nfu_c_1_003104	ENSDARG00000019299	Nfu_p_1_003104	ENSG00000074657	ZNF532	55205
Nfu_g_1_001278	NR4A3	Nfu_p_1_003156	Nfu_t_1_003156	Nfu_c_1_003156	ENSDARG00000055854	Nfu_p_1_003156	ENSG00000119508	NR4A3	8013
Nfu_g_1_001224	EIF3JB	Nfu_p_1_002995	Nfu_t_1_002995	Nfu_c_1_002995	ENSDARG00000012603	Nfu_p_1_002995	ENSG00000104131	EIF3J	8669
Nfu_g_1_001198	FAM171A1	Nfu_p_1_002942	Nfu_t_1_002942	Nfu_c_1_002942	ENSDARG00000079788	Nfu_p_1_002942	ENSG00000148468	FAM171A1	221061
Nfu_g_1_001180	NACAD	Nfu_p_1_002892	Nfu_t_1_002892	Nfu_c_1_002892	ENSDARG00000012347	Nfu_p_1_002892	ENSG00000136274	NACAD	23148
Nfu_g_1_001221	Nfu_g_1_001221	Nfu_p_1_002989	Nfu_t_1_002989	Nfu_c_1_002989	ENSDARG00000045089	Nfu_p_1_002989	ENSG00000132693	CRP	1401
Nfu_g_1_016384	HIF1AL	Nfu_p_1_039235	Nfu_t_1_039235	Nfu_c_1_039235	ENSDARG00000041169	Nfu_p_1_039235	ENSG00000124440	HIF3A	64344
Nfu_g_1_016333	SAE1	Nfu_p_1_039130	Nfu_t_1_039130	Nfu_c_1_039130	ENSDARG00000010487	Nfu_p_1_039130	ENSG00000142230	SAE1	10055
Nfu_g_1_016308	ERCC2	Nfu_p_1_039058	Nfu_t_1_039058	Nfu_c_1_039058	ENSDARG00000021985	Nfu_p_1_039058	ENSG00000104884	ERCC2	2068
Nfu_g_1_016338	BLVRB	Nfu_p_1_039138	Nfu_t_1_039138	Nfu_c_1_039138	ENSDARG00000042310	Nfu_p_1_039138	ENSG00000090013	BLVRB	645
Nfu_g_1_016456	PRX	Nfu_p_1_039447	Nfu_t_1_039447	Nfu_c_1_039447	ENSDARG00000017246	Nfu_p_1_039447	ENSG00000185567	AHNAK2	113146
Nfu_g_1_016322	PLD3	Nfu_p_1_039101	Nfu_t_1_039101	Nfu_c_1_039101	ENSDARG00000068199	Nfu_p_1_039101	ENSG00000105223	PLD3	23646
Nfu_g_1_016415	NOVA2	Nfu_p_1_039312	Nfu_t_1_039312	Nfu_c_1_039312	ENSDARG00000020178	Nfu_p_1_039312	ENSG00000104967	NOVA2	4858
Nfu_g_1_016292	CLDNA	Nfu_p_1_039010	Nfu_t_1_039010	Nfu_c_1_039010	ENSDARG00000069888	Nfu_p_1_039010	ENSG00000189143	CLDN4	1364
Nfu_g_1_016414	RASGRP4	Nfu_p_1_039307	Nfu_t_1_039307	Nfu_c_1_039307	ENSDARG00000061796	Nfu_p_1_039307	ENSG00000172575	RASGRP1	10125
Nfu_g_1_016321	CLIP3	Nfu_p_1_039095	Nfu_t_1_039095	Nfu_c_1_039095	ENSDARG00000054456	Nfu_p_1_039095	ENSG00000105270	CLIP3	25999
Nfu_g_1_016443	Nfu_g_1_016443	Nfu_p_1_039409	Nfu_t_1_039409	Nfu_c_1_039409	ENSDARG00000041060	Nfu_p_1_039409	ENSG00000168961	LGALS9	3965
Nfu_g_1_016306	COL4A3	Nfu_p_1_039055	Nfu_t_1_039055	Nfu_c_1_039055	ENSDARG00000003395	Nfu_p_1_039055	ENSG00000169031	COL4A3	1285
Nfu_g_1_000549	SRSF1 (1 OF 2)	Nfu_p_1_001332	Nfu_t_1_001332	Nfu_c_1_001332	ENSDARG00000017843	Nfu_p_1_001332	ENSG00000136450	SRSF1	6426
Nfu_g_1_000638	NEK8	Nfu_p_1_001529	Nfu_t_1_001529	Nfu_c_1_001529	ENSDARG00000045626	Nfu_p_1_001529	ENSG00000160602	NEK8	284086
Nfu_g_1_000687	YWHAG2	Nfu_p_1_001665	Nfu_t_1_001665	Nfu_c_1_001665	ENSDARG00000071658	Nfu_p_1_001665	ENSG00000170027	YWHAG	7532
Nfu_g_1_000578	NMD3	Nfu_p_1_001388	Nfu_t_1_001388	Nfu_c_1_001388	ENSDARG00000015676	Nfu_p_1_001388	ENSG00000169251	NMD3	51068
Nfu_g_1_000255	SMC4	Nfu_p_1_000579	Nfu_t_1_000579	Nfu_c_1_000579	ENSDARG00000038882	Nfu_p_1_000579	ENSG00000113810	SMC4	10051
Nfu_g_1_000642	PLCH1	Nfu_p_1_001535	Nfu_t_1_001535	Nfu_c_1_001535	ENSDARG00000079253	Nfu_p_1_001535	ENSG00000114805	PLCH1	23007
Nfu_g_1_000367	MED13B	Nfu_p_1_000885	Nfu_t_1_000885	Nfu_c_1_000885	ENSDARG00000053884	Nfu_p_1_000885	ENSG00000108510	MED13	9969
Nfu_g_1_000612	MAP6 (1 OF 2)	Nfu_p_1_001475	Nfu_t_1_001475	Nfu_c_1_001475	ENSDARG00000074073	Nfu_p_1_001475	ENSG00000171533	MAP6	4135
Nfu_g_1_000653	ALCAMB	Nfu_p_1_001603	Nfu_t_1_001603	Nfu_c_1_001603	ENSDARG00000058538	Nfu_p_1_001603	ENSG00000170017	ALCAM	214
Nfu_g_1_000278	PIH1D2	Nfu_p_1_000622	Nfu_t_1_000622	Nfu_c_1_000622	ENSDARG00000014849	Nfu_p_1_000622	ENSG00000150773	PIH1D2	120379
Nfu_g_1_000686	DIXDC1A	Nfu_p_1_001664	Nfu_t_1_001664	Nfu_c_1_001664	ENSDARG00000025302	Nfu_p_1_001664	ENSG00000150764	DIXDC1	85458
Nfu_g_1_000611	Nfu_g_1_000611	Nfu_p_1_001474	Nfu_t_1_001474	Nfu_c_1_001474	ENSDARG00000055255	Nfu_p_1_001474	ENSG00000091622	PITPNM3	83394
Nfu_g_1_000525	TXNDC17	Nfu_p_1_001259	Nfu_t_1_001259	Nfu_c_1_001259	ENSDARG00000058079	Nfu_p_1_001259	ENSG00000129235	TXNDC17	84817
Nfu_g_1_000417	NXN	Nfu_p_1_000991	Nfu_t_1_000991	Nfu_c_1_000991	ENSDARG00000033978	Nfu_p_1_000991	ENSG00000167693	NXN	64359
Nfu_g_1_000286	AL954372.1	Nfu_p_1_000655	Nfu_t_1_000655	Nfu_c_1_000655	ENSDARG00000030945	Nfu_p_1_000655	ENSG00000007202	KIAA0100	9703
Nfu_g_1_000714	ACTN4	Nfu_p_1_001758	Nfu_t_1_001758	Nfu_c_1_001758	ENSDARG00000007219	Nfu_p_1_001758	ENSG00000072110	ACTN1	87
Nfu_g_1_000760	GLTSCR1	Nfu_p_1_001849	Nfu_t_1_001849	Nfu_c_1_001849	ENSDARG00000061159	Nfu_p_1_001849	ENSG00000063169	GLTSCR1	29998
Nfu_g_1_000750	DDX6	Nfu_p_1_001832	Nfu_t_1_001832	Nfu_c_1_001832	ENSDARG00000061338	Nfu_p_1_001832	ENSG00000110367	DDX6	1656
Nfu_g_1_000720	TRPC6B	Nfu_p_1_001777	Nfu_t_1_001777	Nfu_c_1_001777	ENSDARG00000067730	Nfu_p_1_001777	ENSG00000137672	TRPC6	7225
Nfu_g_1_000311	CR388091.1	Nfu_p_1_000735	Nfu_t_1_000735	Nfu_c_1_000735	ENSDARG00000070025	Nfu_p_1_000735	ENSG00000166341	DCHS1	8642
Nfu_g_1_000730	GFM1	Nfu_p_1_001794	Nfu_t_1_001794	Nfu_c_1_001794	ENSDARG00000063624	Nfu_p_1_001794	ENSG00000168827	GFM1	85476
Nfu_g_1_000355	FOSB	Nfu_p_1_000858	Nfu_t_1_000858	Nfu_c_1_000858	ENSDARG00000055751	Nfu_p_1_000858	ENSG00000125740	FOSB	2354
Nfu_g_1_000534	C18H19ORF47	Nfu_p_1_001275	Nfu_t_1_001275	Nfu_c_1_001275	ENSDARG00000020611	Nfu_p_1_001275	ENSG00000160392	C19orf47	126526
Nfu_g_1_000681	TTC9B	Nfu_p_1_001656	Nfu_t_1_001656	Nfu_c_1_001656	ENSDARG00000068421	Nfu_p_1_001656	ENSG00000174521	TTC9B	148014
Nfu_g_1_000449	RRM1 (1 OF 2)	Nfu_p_1_001045	Nfu_t_1_001045	Nfu_c_1_001045	ENSDARG00000014017	Nfu_p_1_001045	ENSG00000167325	RRM1	6240
Nfu_g_1_000652	RTN2A	Nfu_p_1_001597	Nfu_t_1_001597	Nfu_c_1_001597	ENSDARG00000016088	Nfu_p_1_001597	ENSG00000125744	RTN2	6253
Nfu_g_1_000354	RAB4B	Nfu_p_1_000855	Nfu_t_1_000855	Nfu_c_1_000855	ENSDARG00000012177	Nfu_p_1_000855	ENSG00000167578	RAB4B	53916
Nfu_g_1_000349	AP2S1	Nfu_p_1_000850	Nfu_t_1_000850	Nfu_c_1_000850	ENSDARG00000026967	Nfu_p_1_000850	ENSG00000042753	AP2S1	1175
Nfu_g_1_000724	STRN4	Nfu_p_1_001784	Nfu_t_1_001784	Nfu_c_1_001784	ENSDARG00000086823	Nfu_p_1_001784	ENSG00000090372	STRN4	29888
Nfu_g_1_000535	DOCK10	Nfu_p_1_001290	Nfu_t_1_001290	Nfu_c_1_001290	ENSDARG00000075327	Nfu_p_1_001290	ENSG00000135905	DOCK10	55619
Nfu_g_1_000248	LAYN (2 OF 2)	Nfu_p_1_000556	Nfu_t_1_000556	Nfu_c_1_000556	ENSDARG00000056835	Nfu_p_1_000556	ENSG00000204381	LAYN	143903
Nfu_g_1_000710	ARHGEF12 (2 OF 2)	Nfu_p_1_001734	Nfu_t_1_001734	Nfu_c_1_001734	ENSDARG00000030532	Nfu_p_1_001734	ENSG00000196914	ARHGEF12	23365
Nfu_g_1_000634	UBE4A	Nfu_p_1_001516	Nfu_t_1_001516	Nfu_c_1_001516	ENSDARG00000040571	Nfu_p_1_001516	ENSG00000110344	UBE4A	9354
Nfu_g_1_000505	CHCHD2 (2 OF 2)	Nfu_p_1_001177	Nfu_t_1_001177	Nfu_c_1_001177	ENSDARG00000059304	Nfu_p_1_001177	ENSG00000250479	CHCHD10	400916
Nfu_g_1_000276	MNT	Nfu_p_1_000619	Nfu_t_1_000619	Nfu_c_1_000619	ENSDARG00000073988	Nfu_p_1_000619	ENSG00000070444	MNT	4335
Nfu_g_1_000758	METTL16	Nfu_p_1_001847	Nfu_t_1_001847	Nfu_c_1_001847	ENSDARG00000055838	Nfu_p_1_001847	ENSG00000127804	METTL16	79066
Nfu_g_1_000756	PAFAH1B1A	Nfu_p_1_001844	Nfu_t_1_001844	Nfu_c_1_001844	ENSDARG00000026595	Nfu_p_1_001844	ENSG00000007168	PAFAH1B1	5048
Nfu_g_1_000385	RILP	Nfu_p_1_000930	Nfu_t_1_000930	Nfu_c_1_000930	ENSDARG00000074660	Nfu_p_1_000930	ENSG00000188026	RILPL1	353116
Nfu_g_1_000296	VTNA	Nfu_p_1_000695	Nfu_t_1_000695	Nfu_c_1_000695	ENSDARG00000055388	Nfu_p_1_000695	ENSG00000109072	VTN	7448
Nfu_g_1_000393	SARM1	Nfu_p_1_000945	Nfu_t_1_000945	Nfu_c_1_000945	ENSDARG00000010610	Nfu_p_1_000945	ENSG00000004139	SARM1	23098
Nfu_g_1_000599	BLOC1S3	Nfu_p_1_001446	Nfu_t_1_001446	Nfu_c_1_001446	ENSDARG00000068828	Nfu_p_1_001446	ENSG00000189114	BLOC1S3	388552
Nfu_g_1_000242	LRTOMT	Nfu_p_1_000547	Nfu_t_1_000547	Nfu_c_1_000547	ENSDARG00000015337	Nfu_p_1_000547	ENSG00000184154	LRTOMT	220074
Nfu_g_1_000494	TAF15	Nfu_p_1_001154	Nfu_t_1_001154	Nfu_c_1_001154	ENSDARG00000070019	Nfu_p_1_001154	ENSG00000270647	TAF15	8148
Nfu_g_1_000540	POR (1 OF 2)	Nfu_p_1_001312	Nfu_t_1_001312	Nfu_c_1_001312	ENSDARG00000059035	Nfu_p_1_001312	ENSG00000127948	POR	5447
Nfu_g_1_000314	EHD2 (2 OF 2)	Nfu_p_1_000738	Nfu_t_1_000738	Nfu_c_1_000738	ENSDARG00000040362	Nfu_p_1_000738	ENSG00000103966	EHD4	30844
Nfu_g_1_000633	DDX51	Nfu_p_1_001514	Nfu_t_1_001514	Nfu_c_1_001514	ENSDARG00000025854	Nfu_p_1_001514	ENSG00000185163	DDX51	317781
Nfu_g_1_000287	Nfu_g_1_000287	Nfu_p_1_000659	Nfu_t_1_000659	Nfu_c_1_000659	ENSDARG00000002385	Nfu_p_1_000659	ENSG00000149311	ATM	472
Nfu_g_1_000630	PCP4	Nfu_p_1_001505	Nfu_t_1_001505	Nfu_c_1_001505	ENSDARG00000087386	Nfu_p_1_001505	ENSG00000183036	PCP4	5121
Nfu_g_1_000174	IGSF5 (2 OF 2)	Nfu_p_1_000382	Nfu_t_1_000382	Nfu_c_1_000382	ENSDARG00000090953	Nfu_p_1_000382	ENSG00000183067	IGSF5	150084
Nfu_g_1_000177	TNFRSF19	Nfu_p_1_000387	Nfu_t_1_000387	Nfu_c_1_000387	ENSDARG00000041869	Nfu_p_1_000387	ENSG00000127863	TNFRSF19	55504
Nfu_g_1_000217	SACS	Nfu_p_1_000501	Nfu_t_1_000501	Nfu_c_1_000501	ENSDARG00000062627	Nfu_p_1_000501	ENSG00000151835	SACS	26278
Nfu_g_1_000234	VASP	Nfu_p_1_000534	Nfu_t_1_000534	Nfu_c_1_000534	ENSDARG00000017105	Nfu_p_1_000534	ENSG00000196405	EVL	51466
Nfu_g_1_000219	SNRPD2	Nfu_p_1_000505	Nfu_t_1_000505	Nfu_c_1_000505	ENSDARG00000040440	Nfu_p_1_000505	ENSG00000125743	SNRPD2	6633
Nfu_g_1_000167	B3GAT1	Nfu_p_1_000364	Nfu_t_1_000364	Nfu_c_1_000364	ENSDARG00000040547	Nfu_p_1_000364	ENSG00000109956	B3GAT1	27087
Nfu_g_1_000192	SERPINH1B	Nfu_p_1_000424	Nfu_t_1_000424	Nfu_c_1_000424	ENSDARG00000019949	Nfu_p_1_000424	ENSG00000149257	SERPINH1	871
Nfu_g_1_016554	CR848784.2	Nfu_p_1_039675	Nfu_t_1_039675	Nfu_c_1_039675	ENSDARG00000074791	Nfu_p_1_039675	ENSG00000072210	ALDH3A2	224
Nfu_g_1_016570	CLCN2 (1 OF 2)	Nfu_p_1_039710	Nfu_t_1_039710	Nfu_c_1_039710	ENSDARG00000074681	Nfu_p_1_039710	ENSG00000114859	CLCN2	1181
Nfu_g_1_016546	FARSB	Nfu_p_1_039632	Nfu_t_1_039632	Nfu_c_1_039632	ENSDARG00000016864	Nfu_p_1_039632	ENSG00000116120	FARSB	10056
Nfu_g_1_014038	ATG13	Nfu_p_1_033771	Nfu_t_1_033771	Nfu_c_1_033771	ENSDARG00000036040	Nfu_p_1_033771	ENSG00000175224	ATG13	9776
Nfu_g_1_014071	AAMP	Nfu_p_1_033853	Nfu_t_1_033853	Nfu_c_1_033853	ENSDARG00000045019	Nfu_p_1_033853	ENSG00000127837	AAMP	14
Nfu_g_1_014044	U2AF1	Nfu_p_1_033788	Nfu_t_1_033788	Nfu_c_1_033788	ENSDARG00000015325	Nfu_p_1_033788	ENSG00000275895	U2AF1L5	7307
Nfu_g_1_013968	CBS (1 OF 2)	Nfu_p_1_033618	Nfu_t_1_033618	Nfu_c_1_033618	ENSDARG00000053500	Nfu_p_1_033618	ENSG00000274276	CBSL	102724560
Nfu_g_1_008645	CAB39L	Nfu_p_1_020978	Nfu_t_1_020978	Nfu_c_1_020978	ENSDARG00000036658	Nfu_p_1_020978	ENSG00000102547	CAB39L	81617
Nfu_g_1_008769	MAP4K4 (1 OF 2)	Nfu_p_1_021278	Nfu_t_1_021278	Nfu_c_1_021278	ENSDARG00000056218	Nfu_p_1_021278	ENSG00000071054	MAP4K4	9448
Nfu_g_1_008789	ZC3H13	Nfu_p_1_021315	Nfu_t_1_021315	Nfu_c_1_021315	ENSDARG00000037177	Nfu_p_1_021315	ENSG00000123200	ZC3H13	23091
Nfu_g_1_008632	RAPH1 (1 OF 2)	Nfu_p_1_020950	Nfu_t_1_020950	Nfu_c_1_020950	ENSDARG00000061732	Nfu_p_1_020950	ENSG00000173166	RAPH1	65059
Nfu_g_1_008667	ADAMTS1	Nfu_p_1_021044	Nfu_t_1_021044	Nfu_c_1_021044	ENSDARG00000041566	Nfu_p_1_021044	ENSG00000154734	ADAMTS1	9510
Nfu_g_1_008700	NBEAL1	Nfu_p_1_021109	Nfu_t_1_021109	Nfu_c_1_021109	ENSDARG00000012524	Nfu_p_1_021109	ENSG00000144426	NBEAL1	65065
Nfu_g_1_008642	SLC4A10 (2 OF 2)	Nfu_p_1_020970	Nfu_t_1_020970	Nfu_c_1_020970	ENSDARG00000063133	Nfu_p_1_020970	ENSG00000144290	SLC4A10	57282
Nfu_g_1_002090	CTSBA	Nfu_p_1_005290	Nfu_t_1_005290	Nfu_c_1_005290	ENSDARG00000055120	Nfu_p_1_005290	ENSG00000164733	CTSB	1508
Nfu_g_1_002060	CGREF1	Nfu_p_1_005227	Nfu_t_1_005227	Nfu_c_1_005227	ENSDARG00000075444	Nfu_p_1_005227	ENSG00000138028	CGREF1	10669
Nfu_g_1_002057	NRBP1 (2 OF 2)	Nfu_p_1_005221	Nfu_t_1_005221	Nfu_c_1_005221	ENSDARG00000056089	Nfu_p_1_005221	ENSG00000115216	NRBP1	29959
Nfu_g_1_000029	SLC6A2	Nfu_p_1_000079	Nfu_t_1_000079	Nfu_c_1_000079	ENSDARG00000016141	Nfu_p_1_000079	ENSG00000103546	SLC6A2	6530
Nfu_g_1_004031	BRSK2	Nfu_p_1_009893	Nfu_t_1_009893	Nfu_c_1_009893	ENSDARG00000077791	Nfu_p_1_009893	ENSG00000174672	BRSK2	9024
Nfu_g_1_003883	FBXO22	Nfu_p_1_009562	Nfu_t_1_009562	Nfu_c_1_009562	ENSDARG00000053505	Nfu_p_1_009562	ENSG00000167196	FBXO22	26263
Nfu_g_1_003970	RAB11A	Nfu_p_1_009761	Nfu_t_1_009761	Nfu_c_1_009761	ENSDARG00000041450	Nfu_p_1_009761	ENSG00000103769	RAB11A	8766
Nfu_g_1_003977	ZDHHC1	Nfu_p_1_009770	Nfu_t_1_009770	Nfu_c_1_009770	ENSDARG00000077546	Nfu_p_1_009770	ENSG00000159714	ZDHHC1	29800
Nfu_g_1_004046	ZDHHC1	Nfu_p_1_009955	Nfu_t_1_009955	Nfu_c_1_009955	ENSDARG00000077546	Nfu_p_1_009955	ENSG00000159714	ZDHHC1	29800
Nfu_g_1_003828	IDH3A	Nfu_p_1_009440	Nfu_t_1_009440	Nfu_c_1_009440	ENSDARG00000030278	Nfu_p_1_009440	ENSG00000166411	IDH3A	3419
Nfu_g_1_003903	NOB1	Nfu_p_1_009618	Nfu_t_1_009618	Nfu_c_1_009618	ENSDARG00000016080	Nfu_p_1_009618	ENSG00000141101	NOB1	28987
Nfu_g_1_003791	ZNF710 (2 OF 2)	Nfu_p_1_009300	Nfu_t_1_009300	Nfu_c_1_009300	ENSDARG00000026166	Nfu_p_1_009300	ENSG00000140548	ZNF710	374655
Nfu_g_1_003800	CARS	Nfu_p_1_009316	Nfu_t_1_009316	Nfu_c_1_009316	ENSDARG00000036164	Nfu_p_1_009316	ENSG00000110619	CARS	833
Nfu_g_1_003863	DPEP1	Nfu_p_1_009514	Nfu_t_1_009514	Nfu_c_1_009514	ENSDARG00000068181	Nfu_p_1_009514	ENSG00000167261	DPEP2	64174
Nfu_g_1_003854	TRIM66	Nfu_p_1_009498	Nfu_t_1_009498	Nfu_c_1_009498	ENSDARG00000054332	Nfu_p_1_009498	ENSG00000166436	TRIM66	9866
Nfu_g_1_004024	CTR9	Nfu_p_1_009875	Nfu_t_1_009875	Nfu_c_1_009875	ENSDARG00000009170	Nfu_p_1_009875	ENSG00000198730	CTR9	9646
Nfu_g_1_003937	EIF4G2 (2 OF 2)	Nfu_p_1_009694	Nfu_t_1_009694	Nfu_c_1_009694	ENSDARG00000020377	Nfu_p_1_009694	ENSG00000110321	EIF4G2	1982
Nfu_g_1_003824	GNAO1B	Nfu_p_1_009435	Nfu_t_1_009435	Nfu_c_1_009435	ENSDARG00000016676	Nfu_p_1_009435	ENSG00000087258	GNAO1	2775
Nfu_g_1_003934	VRK3	Nfu_p_1_009686	Nfu_t_1_009686	Nfu_c_1_009686	ENSDARG00000036056	Nfu_p_1_009686	ENSG00000105053	VRK3	51231
Nfu_g_1_003834	CABZ01080375.1	Nfu_p_1_009450	Nfu_t_1_009450	Nfu_c_1_009450	ENSDARG00000089453	Nfu_p_1_009450	ENSG00000260916	CCPG1	9236
Nfu_g_1_003908	ALDH1A2	Nfu_p_1_009623	Nfu_t_1_009623	Nfu_c_1_009623	ENSDARG00000053493	Nfu_p_1_009623	ENSG00000128918	ALDH1A2	8854
Nfu_g_1_003992	DHX38	Nfu_p_1_009809	Nfu_t_1_009809	Nfu_c_1_009809	ENSDARG00000053946	Nfu_p_1_009809	ENSG00000140829	DHX38	9785
Nfu_g_1_003320	AMFR (2 OF 2)	Nfu_p_1_008251	Nfu_t_1_008251	Nfu_c_1_008251	ENSDARG00000020218	Nfu_p_1_008251	ENSG00000159461	AMFR	267
Nfu_g_1_003371	RUFY2	Nfu_p_1_008387	Nfu_t_1_008387	Nfu_c_1_008387	ENSDARG00000062019	Nfu_p_1_008387	ENSG00000204130	RUFY2	55680
Nfu_g_1_003235	HNRNPH3	Nfu_p_1_008017	Nfu_t_1_008017	Nfu_c_1_008017	ENSDARG00000039466	Nfu_p_1_008017	ENSG00000096746	HNRNPH3	3189
Nfu_g_1_003344	DNA2	Nfu_p_1_008312	Nfu_t_1_008312	Nfu_c_1_008312	ENSDARG00000078759	Nfu_p_1_008312	ENSG00000138346	DNA2	1763
Nfu_g_1_003132	Nfu_g_1_003132	Nfu_p_1_007800	Nfu_t_1_007800	Nfu_c_1_007800	ENSDARG00000051875	Nfu_p_1_007800	ENSG00000167178	ISLR2	57611
Nfu_g_1_003312	HTATIP2	Nfu_p_1_008230	Nfu_t_1_008230	Nfu_c_1_008230	ENSDARG00000028386	Nfu_p_1_008230	ENSG00000109854	HTATIP2	10553
Nfu_g_1_003350	PRMT3	Nfu_p_1_008342	Nfu_t_1_008342	Nfu_c_1_008342	ENSDARG00000019791	Nfu_p_1_008342	ENSG00000185238	PRMT3	10196
Nfu_g_1_003138	MAPK8IP1 (1 OF 2)	Nfu_p_1_007812	Nfu_t_1_007812	Nfu_c_1_007812	ENSDARG00000090326	Nfu_p_1_007812	ENSG00000121653	MAPK8IP1	9479
Nfu_g_1_003276	ATPV0E1	Nfu_p_1_008101	Nfu_t_1_008101	Nfu_c_1_008101	ENSDARG00000039642	Nfu_p_1_008101	ENSG00000113732	ATP6V0E1	8992
Nfu_g_1_003204	RBPMS2	Nfu_p_1_007945	Nfu_t_1_007945	Nfu_c_1_007945	ENSDARG00000045930	Nfu_p_1_007945	ENSG00000166831	RBPMS2	348093
Nfu_g_1_003186	SPATA5L1	Nfu_p_1_007915	Nfu_t_1_007915	Nfu_c_1_007915	ENSDARG00000061763	Nfu_p_1_007915	ENSG00000171763	SPATA5L1	79029
Nfu_g_1_003316	COPS2	Nfu_p_1_008242	Nfu_t_1_008242	Nfu_c_1_008242	ENSDARG00000004785	Nfu_p_1_008242	ENSG00000166200	COPS2	9318
Nfu_g_1_003367	MYEF2	Nfu_p_1_008381	Nfu_t_1_008381	Nfu_c_1_008381	ENSDARG00000059398	Nfu_p_1_008381	ENSG00000104177	MYEF2	50804
Nfu_g_1_003291	BTBD1	Nfu_p_1_008176	Nfu_t_1_008176	Nfu_c_1_008176	ENSDARG00000042091	Nfu_p_1_008176	ENSG00000064726	BTBD1	53339
Nfu_g_1_003323	CDKL5	Nfu_p_1_008260	Nfu_t_1_008260	Nfu_c_1_008260	ENSDARG00000015240	Nfu_p_1_008260	ENSG00000008086	CDKL5	6792
Nfu_g_1_003308	TMEM39A	Nfu_p_1_008222	Nfu_t_1_008222	Nfu_c_1_008222	ENSDARG00000070643	Nfu_p_1_008222	ENSG00000176142	TMEM39A	55254
Nfu_g_1_003328	ATIC	Nfu_p_1_008272	Nfu_t_1_008272	Nfu_c_1_008272	ENSDARG00000016706	Nfu_p_1_008272	ENSG00000138363	ATIC	471
Nfu_g_1_003331	MARCH7	Nfu_p_1_008281	Nfu_t_1_008281	Nfu_c_1_008281	ENSDARG00000096375	Nfu_p_1_008281	ENSG00000136536	MARCH7	64844
Nfu_g_1_003202	BAZ2B (1 OF 2)	Nfu_p_1_007941	Nfu_t_1_007941	Nfu_c_1_007941	ENSDARG00000057782	Nfu_p_1_007941	ENSG00000123636	BAZ2B	29994
Nfu_g_1_003222	ERCC3	Nfu_p_1_007991	Nfu_t_1_007991	Nfu_c_1_007991	ENSDARG00000002402	Nfu_p_1_007991	ENSG00000163161	ERCC3	2071
Nfu_g_1_003244	RBM26	Nfu_p_1_008029	Nfu_t_1_008029	Nfu_c_1_008029	ENSDARG00000018889	Nfu_p_1_008029	ENSG00000139746	RBM26	64062
Nfu_g_1_003281	DIAPH3	Nfu_p_1_008115	Nfu_t_1_008115	Nfu_c_1_008115	ENSDARG00000090785	Nfu_p_1_008115	ENSG00000139734	DIAPH3	81624
Nfu_g_1_003273	FBXL3 (2 OF 2)	Nfu_p_1_008095	Nfu_t_1_008095	Nfu_c_1_008095	ENSDARG00000078003	Nfu_p_1_008095	ENSG00000005812	FBXL3	26224
Nfu_g_1_003208	LAMP1 (2 OF 2)	Nfu_p_1_007961	Nfu_t_1_007961	Nfu_c_1_007961	ENSDARG00000077944	Nfu_p_1_007961	ENSG00000185896	LAMP1	3916
Nfu_g_1_012545	DHX58	Nfu_p_1_030266	Nfu_t_1_030266	Nfu_c_1_030266	ENSDARG00000089463	Nfu_p_1_030266	ENSG00000108771	DHX58	79132
Nfu_g_1_020670	NR1H3	Nfu_p_1_049514	Nfu_t_1_049514	Nfu_c_1_049514	ENSDARG00000043170	Nfu_p_1_049514	ENSG00000025434	NR1H3	10062
Nfu_g_1_020666	Nfu_g_1_020666	Nfu_p_1_049463	Nfu_t_1_049463	Nfu_c_1_049463	ENSDARG00000010841	Nfu_p_1_049463	ENSG00000267631	CGB1	114335
Nfu_g_1_002145	TNFAIP8L3	Nfu_p_1_005408	Nfu_t_1_005408	Nfu_c_1_005408	ENSDARG00000088709	Nfu_p_1_005408	ENSG00000183578	TNFAIP8L3	388121
Nfu_g_1_002143	LYSMD2	Nfu_p_1_005405	Nfu_t_1_005405	Nfu_c_1_005405	ENSDARG00000091771	Nfu_p_1_005405	ENSG00000140280	LYSMD2	256586
Nfu_g_1_022085	CDHR5 (2 OF 2)	Nfu_p_1_052856	Nfu_t_1_052856	Nfu_c_1_052856	ENSDARG00000090275	Nfu_p_1_052856	ENSG00000099834	CDHR5	53841
Nfu_g_1_022070	CK2A2A	Nfu_p_1_052827	Nfu_t_1_052827	Nfu_c_1_052827	ENSDARG00000013582	Nfu_p_1_052827	ENSG00000070770	CSNK2A2	1459
Nfu_g_1_022024	HDDC3	Nfu_p_1_052700	Nfu_t_1_052700	Nfu_c_1_052700	ENSDARG00000020473	Nfu_p_1_052700	ENSG00000184508	HDDC3	374659
Nfu_g_1_022052	SYAP1 (1 OF 2)	Nfu_p_1_052758	Nfu_t_1_052758	Nfu_c_1_052758	ENSDARG00000012946	Nfu_p_1_052758	ENSG00000169895	SYAP1	94056
Nfu_g_1_022069	ITFG1	Nfu_p_1_052824	Nfu_t_1_052824	Nfu_c_1_052824	ENSDARG00000075584	Nfu_p_1_052824	ENSG00000129636	ITFG1	81533
Nfu_g_1_021999	DNAJA2	Nfu_p_1_052629	Nfu_t_1_052629	Nfu_c_1_052629	ENSDARG00000023921	Nfu_p_1_052629	ENSG00000069345	DNAJA2	10294
Nfu_g_1_022017	AKAP13	Nfu_p_1_052675	Nfu_t_1_052675	Nfu_c_1_052675	ENSDARG00000079358	Nfu_p_1_052675	ENSG00000170776	AKAP13	11214
Nfu_g_1_022030	TDP1	Nfu_p_1_052707	Nfu_t_1_052707	Nfu_c_1_052707	ENSDARG00000073866	Nfu_p_1_052707	ENSG00000042088	TDP1	55775
Nfu_g_1_012460	EDC3 (2 OF 2)	Nfu_p_1_030118	Nfu_t_1_030118	Nfu_c_1_030118	ENSDARG00000051931	Nfu_p_1_030118	ENSG00000179151	EDC3	80153
Nfu_g_1_012480	SS18L2	Nfu_p_1_030148	Nfu_t_1_030148	Nfu_c_1_030148	ENSDARG00000039777	Nfu_p_1_030148	ENSG00000008324	SS18L2	51188
Nfu_g_1_012482	GPI (2 OF 3)	Nfu_p_1_030150	Nfu_t_1_030150	Nfu_c_1_030150	ENSDARG00000005161	Nfu_p_1_030150	ENSG00000105220	GPI	2821
Nfu_g_1_012481	WTIP	Nfu_p_1_030149	Nfu_t_1_030149	Nfu_c_1_030149	ENSDARG00000063666	Nfu_p_1_030149	ENSG00000142279	WTIP	126374
Nfu_g_1_003400	UBL7	Nfu_p_1_008454	Nfu_t_1_008454	Nfu_c_1_008454	ENSDARG00000024229	Nfu_p_1_008454	ENSG00000138629	UBL7	84993
Nfu_g_1_013817	CDC6	Nfu_p_1_033222	Nfu_t_1_033222	Nfu_c_1_033222	ENSDARG00000009942	Nfu_p_1_033222	ENSG00000094804	CDC6	990
Nfu_g_1_013666	HK1 (2 OF 2)	Nfu_p_1_032879	Nfu_t_1_032879	Nfu_c_1_032879	ENSDARG00000039452	Nfu_p_1_032879	ENSG00000156515	HK1	3098
Nfu_g_1_013820	NPEPPS	Nfu_p_1_033229	Nfu_t_1_033229	Nfu_c_1_033229	ENSDARG00000044943	Nfu_p_1_033229	ENSG00000141279	NPEPPS	9520
Nfu_g_1_013659	MRPL45	Nfu_p_1_032870	Nfu_t_1_032870	Nfu_c_1_032870	ENSDARG00000044942	Nfu_p_1_032870	ENSG00000278845	MRPL45	84311
Nfu_g_1_013682	SOCS7 (1 OF 2)	Nfu_p_1_032923	Nfu_t_1_032923	Nfu_c_1_032923	ENSDARG00000077018	Nfu_p_1_032923	ENSG00000274211	SOCS7	30837
Nfu_g_1_013766	TOMM20B	Nfu_p_1_033125	Nfu_t_1_033125	Nfu_c_1_033125	ENSDARG00000044636	Nfu_p_1_033125	ENSG00000173726	TOMM20	9804
Nfu_g_1_013888	HNRPLL	Nfu_p_1_033422	Nfu_t_1_033422	Nfu_c_1_033422	ENSDARG00000059303	Nfu_p_1_033422	ENSG00000143889	HNRNPLL	92906
Nfu_g_1_013769	USP34	Nfu_p_1_033130	Nfu_t_1_033130	Nfu_c_1_033130	ENSDARG00000037734	Nfu_p_1_033130	ENSG00000115464	USP34	9736
Nfu_g_1_013895	SI:CH211-214C7.4	Nfu_p_1_033433	Nfu_t_1_033433	Nfu_c_1_033433	ENSDARG00000069595	Nfu_p_1_033433	ENSG00000183248	PRR36	80164
Nfu_g_1_013759	ATAD5A	Nfu_p_1_033108	Nfu_t_1_033108	Nfu_c_1_033108	ENSDARG00000070568	Nfu_p_1_033108	ENSG00000176208	ATAD5	79915
Nfu_g_1_013867	SERHL	Nfu_p_1_033375	Nfu_t_1_033375	Nfu_c_1_033375	ENSDARG00000032340	Nfu_p_1_033375	ENSG00000183569	SERHL2	253190
Nfu_g_1_013784	LUC7L2	Nfu_p_1_033158	Nfu_t_1_033158	Nfu_c_1_033158	ENSDARG00000019765	Nfu_p_1_033158	ENSG00000007392	LUC7L	55692
Nfu_g_1_013728	SMARCA4 (1 OF 2)	Nfu_p_1_033033	Nfu_t_1_033033	Nfu_c_1_033033	ENSDARG00000077226	Nfu_p_1_033033	ENSG00000127616	SMARCA4	6597
Nfu_g_1_013707	Nfu_g_1_013707	Nfu_p_1_032984	Nfu_t_1_032984	Nfu_c_1_032984	ENSDARG00000026759	Nfu_p_1_032984	ENSG00000130164	LDLR	3949
Nfu_g_1_013869	EVPLA	Nfu_p_1_033377	Nfu_t_1_033377	Nfu_c_1_033377	ENSDARG00000019808	Nfu_p_1_033377	ENSG00000167880	EVPL	2125
Nfu_g_1_013791	HMOX1	Nfu_p_1_033167	Nfu_t_1_033167	Nfu_c_1_033167	ENSDARG00000027529	Nfu_p_1_033167	ENSG00000103415	HMOX2	3163
Nfu_g_1_013866	RBFOX2 (2 OF 2)	Nfu_p_1_033366	Nfu_t_1_033366	Nfu_c_1_033366	ENSDARG00000052182	Nfu_p_1_033366	ENSG00000167281	RBFOX3	146713
Nfu_g_1_013782	SMC2	Nfu_p_1_033155	Nfu_t_1_033155	Nfu_c_1_033155	ENSDARG00000017744	Nfu_p_1_033155	ENSG00000136824	SMC2	10592
Nfu_g_1_013742	OLA.25127	Nfu_p_1_033071	Nfu_t_1_033071	Nfu_c_1_033071	ENSDARG00000074487	Nfu_p_1_033071	ENSG00000124875	CXCL6	6372
Nfu_g_1_013762	FBXO10	Nfu_p_1_033120	Nfu_t_1_033120	Nfu_c_1_033120	ENSDARG00000061936	Nfu_p_1_033120	ENSG00000147912	FBXO10	26267
Nfu_g_1_013900	MAP9	Nfu_p_1_033450	Nfu_t_1_033450	Nfu_c_1_033450	ENSDARG00000037276	Nfu_p_1_033450	ENSG00000164114	MAP9	79884
Nfu_g_1_013923	LIAS	Nfu_p_1_033504	Nfu_t_1_033504	Nfu_c_1_033504	ENSDARG00000022845	Nfu_p_1_033504	ENSG00000121897	LIAS	11019
Nfu_g_1_013693	PDS5A	Nfu_p_1_032940	Nfu_t_1_032940	Nfu_c_1_032940	ENSDARG00000055022	Nfu_p_1_032940	ENSG00000121892	PDS5A	23244
Nfu_g_1_013800	N4BP2	Nfu_p_1_033184	Nfu_t_1_033184	Nfu_c_1_033184	ENSDARG00000061451	Nfu_p_1_033184	ENSG00000078177	N4BP2	55728
Nfu_g_1_009770	ARMC4	Nfu_p_1_023800	Nfu_t_1_023800	Nfu_c_1_023800	ENSDARG00000055128	Nfu_p_1_023800	ENSG00000169126	ARMC4	55130
Nfu_g_1_006943	ACAD11	Nfu_p_1_016749	Nfu_t_1_016749	Nfu_c_1_016749	ENSDARG00000045411	Nfu_p_1_016749	ENSG00000240303	ACAD11	84129
Nfu_g_1_006865	ARL8	Nfu_p_1_016535	Nfu_t_1_016535	Nfu_c_1_016535	ENSDARG00000094709	Nfu_p_1_016535	ENSG00000165997	ARL5B	221079
Nfu_g_1_006910	ABCF2	Nfu_p_1_016614	Nfu_t_1_016614	Nfu_c_1_016614	ENSDARG00000038785	Nfu_p_1_016614	ENSG00000033050	ABCF2	10061
Nfu_g_1_006879	SLC4A2B	Nfu_p_1_016558	Nfu_t_1_016558	Nfu_c_1_016558	ENSDARG00000052330	Nfu_p_1_016558	ENSG00000164889	SLC4A2	6522
Nfu_g_1_006916	SCRIB	Nfu_p_1_016640	Nfu_t_1_016640	Nfu_c_1_016640	ENSDARG00000000861	Nfu_p_1_016640	ENSG00000180900	SCRIB	23513
Nfu_g_1_006908	NRBP2 (2 OF 2)	Nfu_p_1_016612	Nfu_t_1_016612	Nfu_c_1_016612	ENSDARG00000009626	Nfu_p_1_016612	ENSG00000185189	NRBP2	340371
Nfu_g_1_006898	LZTFL1	Nfu_p_1_016594	Nfu_t_1_016594	Nfu_c_1_016594	ENSDARG00000041997	Nfu_p_1_016594	ENSG00000163818	LZTFL1	54585
Nfu_g_1_003565	BST1	Nfu_p_1_008826	Nfu_t_1_008826	Nfu_c_1_008826	ENSDARG00000086451	Nfu_p_1_008826	ENSG00000109743	BST1	683
Nfu_g_1_013378	HCCS	Nfu_p_1_032210	Nfu_t_1_032210	Nfu_c_1_032210	ENSDARG00000003051	Nfu_p_1_032210	ENSG00000004961	HCCS	3052
Nfu_g_1_013373	PALMDB	Nfu_p_1_032202	Nfu_t_1_032202	Nfu_c_1_032202	ENSDARG00000034321	Nfu_p_1_032202	ENSG00000099260	PALMD	54873
Nfu_g_1_013380	CHCHD7	Nfu_p_1_032213	Nfu_t_1_032213	Nfu_c_1_032213	ENSDARG00000068156	Nfu_p_1_032213	ENSG00000170791	CHCHD7	79145
Nfu_g_1_013458	ALG14	Nfu_p_1_032384	Nfu_t_1_032384	Nfu_c_1_032384	ENSDARG00000039671	Nfu_p_1_032384	ENSG00000172339	ALG14	199857
Nfu_g_1_013450	TRDMT1	Nfu_p_1_032367	Nfu_t_1_032367	Nfu_c_1_032367	ENSDARG00000034518	Nfu_p_1_032367	ENSG00000107614	TRDMT1	1787
Nfu_g_1_013459	CT955984.1	Nfu_p_1_032385	Nfu_t_1_032385	Nfu_c_1_032385	ENSDARG00000026329	Nfu_p_1_032385	ENSG00000180448	ARHGAP45	23526
Nfu_g_1_013376	PIGM	Nfu_p_1_032205	Nfu_t_1_032205	Nfu_c_1_032205	ENSDARG00000024277	Nfu_p_1_032205	ENSG00000143315	PIGM	93183
Nfu_g_1_013367	NRP1A	Nfu_p_1_032186	Nfu_t_1_032186	Nfu_c_1_032186	ENSDARG00000071865	Nfu_p_1_032186	ENSG00000099250	NRP1	8829
Nfu_g_1_013362	PFKPA	Nfu_p_1_032168	Nfu_t_1_032168	Nfu_c_1_032168	ENSDARG00000028000	Nfu_p_1_032168	ENSG00000067057	PFKP	5214
Nfu_g_1_013454	CPNE3 (1 OF 3)	Nfu_p_1_032379	Nfu_t_1_032379	Nfu_c_1_032379	ENSDARG00000013175	Nfu_p_1_032379	ENSG00000085719	CPNE3	8895
Nfu_g_1_013377	COL11A1A	Nfu_p_1_032208	Nfu_t_1_032208	Nfu_c_1_032208	ENSDARG00000026165	Nfu_p_1_032208	ENSG00000080573	COL5A3	50509
Nfu_g_1_013365	RNPC3	Nfu_p_1_032173	Nfu_t_1_032173	Nfu_c_1_032173	ENSDARG00000011247	Nfu_p_1_032173	ENSG00000185946	RNPC3	55599
Nfu_g_1_013389	NSMAF	Nfu_p_1_032230	Nfu_t_1_032230	Nfu_c_1_032230	ENSDARG00000051920	Nfu_p_1_032230	ENSG00000035681	NSMAF	8439
Nfu_g_1_013416	FAM168B	Nfu_p_1_032289	Nfu_t_1_032289	Nfu_c_1_032289	ENSDARG00000061929	Nfu_p_1_032289	ENSG00000152102	FAM168B	130074
Nfu_g_1_013424	CABZ01029422.1	Nfu_p_1_032307	Nfu_t_1_032307	Nfu_c_1_032307	ENSDARG00000058876	Nfu_p_1_032307	ENSG00000156103	MMP16	4325
Nfu_g_1_013369	THTPA	Nfu_p_1_032192	Nfu_t_1_032192	Nfu_c_1_032192	ENSDARG00000063049	Nfu_p_1_032192	ENSG00000259431	THTPA	79178
Nfu_g_1_019296	CU639413.3	Nfu_p_1_046105	Nfu_t_1_046105	Nfu_c_1_046105	ENSDARG00000008790	Nfu_p_1_046105	ENSG00000115091	ACTR3	10096
Nfu_g_1_019255	Nfu_g_1_019255	Nfu_p_1_046025	Nfu_t_1_046025	Nfu_c_1_046025	ENSDARG00000053456	Nfu_p_1_046025	ENSG00000196475	GK2	2712
Nfu_g_1_019273	SLC10A2	Nfu_p_1_046052	Nfu_t_1_046052	Nfu_c_1_046052	ENSDARG00000014916	Nfu_p_1_046052	ENSG00000125255	SLC10A2	6555
Nfu_g_1_019281	VOPP1 (1 OF 2)	Nfu_p_1_046067	Nfu_t_1_046067	Nfu_c_1_046067	ENSDARG00000076373	Nfu_p_1_046067	ENSG00000154978	VOPP1	81552
Nfu_g_1_011416	U2SURP	Nfu_p_1_027568	Nfu_t_1_027568	Nfu_c_1_027568	ENSDARG00000061490	Nfu_p_1_027568	ENSG00000163714	U2SURP	23350
Nfu_g_1_011235	SLC35G2B	Nfu_p_1_027064	Nfu_t_1_027064	Nfu_c_1_027064	ENSDARG00000045447	Nfu_p_1_027064	ENSG00000236396	SLC35G4	646000
Nfu_g_1_011365	CSRNP1B	Nfu_p_1_027427	Nfu_t_1_027427	Nfu_c_1_027427	ENSDARG00000038429	Nfu_p_1_027427	ENSG00000144655	CSRNP1	64651
Nfu_g_1_011514	OXSR1B	Nfu_p_1_027808	Nfu_t_1_027808	Nfu_c_1_027808	ENSDARG00000027500	Nfu_p_1_027808	ENSG00000198648	STK39	27347
Nfu_g_1_011388	DLEC1	Nfu_p_1_027486	Nfu_t_1_027486	Nfu_c_1_027486	ENSDARG00000075825	Nfu_p_1_027486	ENSG00000008226	DLEC1	9940
Nfu_g_1_011391	KPNA1	Nfu_p_1_027490	Nfu_t_1_027490	Nfu_c_1_027490	ENSDARG00000016360	Nfu_p_1_027490	ENSG00000114030	KPNA1	3836
Nfu_g_1_011469	WASF3	Nfu_p_1_027705	Nfu_t_1_027705	Nfu_c_1_027705	ENSDARG00000062948	Nfu_p_1_027705	ENSG00000132970	WASF3	10810
Nfu_g_1_011281	LNX2A	Nfu_p_1_027185	Nfu_t_1_027185	Nfu_c_1_027185	ENSDARG00000029177	Nfu_p_1_027185	ENSG00000139517	LNX2	222484
Nfu_g_1_011508	PDE7A	Nfu_p_1_027796	Nfu_t_1_027796	Nfu_c_1_027796	ENSDARG00000045305	Nfu_p_1_027796	ENSG00000205268	PDE7A	5150
Nfu_g_1_011339	ARFGEF1	Nfu_p_1_027355	Nfu_t_1_027355	Nfu_c_1_027355	ENSDARG00000063474	Nfu_p_1_027355	ENSG00000066777	ARFGEF1	10565
Nfu_g_1_011501	STAU2	Nfu_p_1_027785	Nfu_t_1_027785	Nfu_c_1_027785	ENSDARG00000026801	Nfu_p_1_027785	ENSG00000040341	STAU2	27067
Nfu_g_1_011314	DOK6	Nfu_p_1_027296	Nfu_t_1_027296	Nfu_c_1_027296	ENSDARG00000063032	Nfu_p_1_027296	ENSG00000206052	DOK6	220164
Nfu_g_1_011504	RTTN	Nfu_p_1_027789	Nfu_t_1_027789	Nfu_c_1_027789	ENSDARG00000004131	Nfu_p_1_027789	ENSG00000176225	RTTN	25914
Nfu_g_1_011257	MARCH6	Nfu_p_1_027117	Nfu_t_1_027117	Nfu_c_1_027117	ENSDARG00000076066	Nfu_p_1_027117	ENSG00000145495	MARCH6	10299
Nfu_g_1_011530	SHARPIN (2 OF 2)	Nfu_p_1_027837	Nfu_t_1_027837	Nfu_c_1_027837	ENSDARG00000059871	Nfu_p_1_027837	ENSG00000179526	SHARPIN	81858
Nfu_g_1_011439	COMMD3	Nfu_p_1_027644	Nfu_t_1_027644	Nfu_c_1_027644	ENSDARG00000045402	Nfu_p_1_027644	ENSG00000148444	COMMD3	23412
Nfu_g_1_011349	MAK	Nfu_p_1_027385	Nfu_t_1_027385	Nfu_c_1_027385	ENSDARG00000059287	Nfu_p_1_027385	ENSG00000112144	ICK	22858
Nfu_g_1_011338	CA2	Nfu_p_1_027353	Nfu_t_1_027353	Nfu_c_1_027353	ENSDARG00000011166	Nfu_p_1_027353	ENSG00000164879	CA3	761
Nfu_g_1_011316	YME1L1A	Nfu_p_1_027299	Nfu_t_1_027299	Nfu_c_1_027299	ENSDARG00000075192	Nfu_p_1_027299	ENSG00000136758	YME1L1	10730
Nfu_g_1_011466	GAD2	Nfu_p_1_027701	Nfu_t_1_027701	Nfu_c_1_027701	ENSDARG00000015537	Nfu_p_1_027701	ENSG00000136750	GAD2	2572
Nfu_g_1_011502	ANXA13	Nfu_p_1_027787	Nfu_t_1_027787	Nfu_c_1_027787	ENSDARG00000013976	Nfu_p_1_027787	ENSG00000104537	ANXA13	312
Nfu_g_1_011484	PTCHD3 (3 OF 3)	Nfu_p_1_027750	Nfu_t_1_027750	Nfu_c_1_027750	ENSDARG00000010075	Nfu_p_1_027750	ENSG00000182077	PTCHD3	374308
Nfu_g_1_011344	PTCHD3 (3 OF 3)	Nfu_p_1_027376	Nfu_t_1_027376	Nfu_c_1_027376	ENSDARG00000010075	Nfu_p_1_027376	ENSG00000182077	PTCHD3	374308
Nfu_g_1_011269	MAP3K15	Nfu_p_1_027152	Nfu_t_1_027152	Nfu_c_1_027152	ENSDARG00000013310	Nfu_p_1_027152	ENSG00000180815	MAP3K15	389840
Nfu_g_1_011301	CDH6	Nfu_p_1_027252	Nfu_t_1_027252	Nfu_c_1_027252	ENSDARG00000014522	Nfu_p_1_027252	ENSG00000113361	CDH6	1004
Nfu_g_1_011249	EMC9	Nfu_p_1_027093	Nfu_t_1_027093	Nfu_c_1_027093	ENSDARG00000034633	Nfu_p_1_027093	ENSG00000131148	EMC8	10328
[truncated: 1,006 more rows]

## Sheet: 108d vs. 73d (female)
Nfu.Gene.ID	Gene.symbol	Nfu.Protein.ID	Nfu.Transcript.ID	Nfu.CDS.ID	Ensembl.Drerio.Gene.ID	Notobranchius_gene_ID	Human_gene_ID	Human_gene_name	entrezgene
[truncated: 708 more rows]

[truncated: 3 more sheets: 108d vs. 73d (male), 108d vs. 39d (female), 108d vs. 39d (male)]
