# Supplementary material for: RNAseq Analysis of Brain Aging in Wild Specimens of Short-Lived Turquoise Killifish: Commonalities and Differences With Aging Under Laboratory Conditions
Source: Mol Biol Evol. 2022 Nov 1;39(11):msac219. doi: 10.1093/molbev/msac219 (PMC9641980; doi:10.1093/molbev/msac219)
Supplement: msac219_Supplementary_Data [file msac219_supplementary_data.zip › Table_S10_v2 (1).xlsx]

## Sheet: Wild positive monotonic genes
Table S10. List of wild aging biomarkers (Figure 6)
Nfu.Gene.ID	Gene.symbol	Nfu.Protein.ID	Nfu.Transcript.ID	Nfu.CDS.ID	Ensembl.Drerio.Gene.ID	Notobranchius_gene_ID	Human_gene_ID	Human_gene_name	entrezgene
Nfu_g_1_003771	CLSTN2 (2 OF 2)	Nfu_p_1_009267	Nfu_t_1_009267	Nfu_c_1_009267	ENSDARG00000060637	Nfu_p_1_009267	ENSG00000158258	CLSTN2	64084
Nfu_g_1_005618	CABZ01079870.1	Nfu_p_1_013563	Nfu_t_1_013563	Nfu_c_1_013563	ENSDARG00000028784	Nfu_p_1_013563	ENSG00000091490	SEL1L3	23231
Nfu_g_1_005617	CDH24 (2 OF 2)	Nfu_p_1_013559	Nfu_t_1_013559	Nfu_c_1_013559	ENSDARG00000077996	Nfu_p_1_013559	ENSG00000140937	CDH11	1009
Nfu_g_1_005624	CHD1L	Nfu_p_1_013592	Nfu_t_1_013592	Nfu_c_1_013592	ENSDARG00000015471	Nfu_p_1_013592	ENSG00000131778	CHD1L	9557
Nfu_g_1_005633	TMEM45A	Nfu_p_1_013609	Nfu_t_1_013609	Nfu_c_1_013609	ENSDARG00000070743	Nfu_p_1_013609	ENSG00000151715	TMEM45B	120224
Nfu_g_1_005623	RAI2	Nfu_p_1_013590	Nfu_t_1_013590	Nfu_c_1_013590	ENSDARG00000077251	Nfu_p_1_013590	ENSG00000131831	RAI2	10742
Nfu_g_1_005620	CDKL5 (1 OF 2)	Nfu_p_1_013580	Nfu_t_1_013580	Nfu_c_1_013580	ENSDARG00000015240	Nfu_p_1_013580	ENSG00000008086	CDKL5	6792
Nfu_g_1_005625	SCML2 (3 OF 3)	Nfu_p_1_013595	Nfu_t_1_013595	Nfu_c_1_013595	ENSDARG00000012949	Nfu_p_1_013595	ENSG00000102098	SCML2	10389
Nfu_g_1_005629	SHROOM2 (1 OF 3)	Nfu_p_1_013604	Nfu_t_1_013604	Nfu_c_1_013604	ENSDARG00000076416	Nfu_p_1_013604	ENSG00000146950	SHROOM2	357
Nfu_g_1_005616	WWC3	Nfu_p_1_013555	Nfu_t_1_013555	Nfu_c_1_013555	ENSDARG00000061654	Nfu_p_1_013555	ENSG00000047644	WWC3	55841
Nfu_g_1_017982	GTSE1	Nfu_p_1_043048	Nfu_t_1_043048	Nfu_c_1_043048	ENSDARG00000013719	Nfu_p_1_043048	ENSG00000075218	GTSE1	51512
Nfu_g_1_017983	ATP2B1B	Nfu_p_1_043055	Nfu_t_1_043055	Nfu_c_1_043055	ENSDARG00000007788	Nfu_p_1_043055	ENSG00000070961	ATP2B1	490
Nfu_g_1_017990	BET1L	Nfu_p_1_043070	Nfu_t_1_043070	Nfu_c_1_043070	ENSDARG00000032037	Nfu_p_1_043070	ENSG00000177951	BET1L	51272
Nfu_g_1_017981	DEAF1	Nfu_p_1_043045	Nfu_t_1_043045	Nfu_c_1_043045	ENSDARG00000088844	Nfu_p_1_043045	ENSG00000177030	DEAF1	10522
Nfu_g_1_017989	DRD4 (2 OF 4)	Nfu_p_1_043069	Nfu_t_1_043069	Nfu_c_1_043069	ENSDARG00000035820	Nfu_p_1_043069	ENSG00000069696	DRD4	1815
Nfu_g_1_017986	BRD1 (2 OF 2)	Nfu_p_1_043061	Nfu_t_1_043061	Nfu_c_1_043061	ENSDARG00000051798	Nfu_p_1_043061	ENSG00000100425	BRD1	23774
Nfu_g_1_002230	CDH8	Nfu_p_1_005582	Nfu_t_1_005582	Nfu_c_1_005582	ENSDARG00000037478	Nfu_p_1_005582	ENSG00000150394	CDH8	1006
Nfu_g_1_006992	USP46	Nfu_p_1_016917	Nfu_t_1_016917	Nfu_c_1_016917	ENSDARG00000045343	Nfu_p_1_016917	ENSG00000109189	USP46	64854
Nfu_g_1_006985	SPATA18	Nfu_p_1_016894	Nfu_t_1_016894	Nfu_c_1_016894	ENSDARG00000052343	Nfu_p_1_016894	ENSG00000163071	SPATA18	132671
Nfu_g_1_006984	SGCB	Nfu_p_1_016892	Nfu_t_1_016892	Nfu_c_1_016892	ENSDARG00000052341	Nfu_p_1_016892	ENSG00000163069	SGCB	6443
Nfu_g_1_006990	CT583700.1	Nfu_p_1_016905	Nfu_t_1_016905	Nfu_c_1_016905	ENSDARG00000090579	Nfu_p_1_016905	ENSG00000130508	PXDN	7837
Nfu_g_1_006986	DCUN1D4	Nfu_p_1_016896	Nfu_t_1_016896	Nfu_c_1_016896	ENSDARG00000092394	Nfu_p_1_016896	ENSG00000109184	DCUN1D4	23142
Nfu_g_1_006983	FRYL	Nfu_p_1_016866	Nfu_t_1_016866	Nfu_c_1_016866	ENSDARG00000040001	Nfu_p_1_016866	ENSG00000075539	FRYL	285527
Nfu_g_1_006993	SLC10A4	Nfu_p_1_016918	Nfu_t_1_016918	Nfu_c_1_016918	ENSDARG00000009131	Nfu_p_1_016918	ENSG00000145248	SLC10A4	201780
Nfu_g_1_006987	SLAIN2	Nfu_p_1_016901	Nfu_t_1_016901	Nfu_c_1_016901	ENSDARG00000032114	Nfu_p_1_016901	ENSG00000109171	SLAIN2	57606
Nfu_g_1_006991	PALLD	Nfu_p_1_016912	Nfu_t_1_016912	Nfu_c_1_016912	ENSDARG00000040009	Nfu_p_1_016912	ENSG00000129116	PALLD	23022
Nfu_g_1_006989	CBR4	Nfu_p_1_016904	Nfu_t_1_016904	Nfu_c_1_016904	ENSDARG00000009074	Nfu_p_1_016904	ENSG00000145439	CBR4	84869
Nfu_g_1_006982	SH3RF1	Nfu_p_1_016861	Nfu_t_1_016861	Nfu_c_1_016861	ENSDARG00000070470	Nfu_p_1_016861	ENSG00000172985	SH3RF3	344558
Nfu_g_1_017524	ROCK2A	Nfu_p_1_041916	Nfu_t_1_041916	Nfu_c_1_041916	ENSDARG00000017500	Nfu_p_1_041916	ENSG00000134318	ROCK2	9475
Nfu_g_1_017504	SOBPA	Nfu_p_1_041886	Nfu_t_1_041886	Nfu_c_1_041886	ENSDARG00000054253	Nfu_p_1_041886	ENSG00000112320	SOBP	55084
Nfu_g_1_017515	DHX35	Nfu_p_1_041902	Nfu_t_1_041902	Nfu_c_1_041902	ENSDARG00000063419	Nfu_p_1_041902	ENSG00000101452	DHX35	60625
Nfu_g_1_017523	PDSS2	Nfu_p_1_041915	Nfu_t_1_041915	Nfu_c_1_041915	ENSDARG00000012563	Nfu_p_1_041915	ENSG00000164494	PDSS2	57107
Nfu_g_1_017517	BEND3	Nfu_p_1_041904	Nfu_t_1_041904	Nfu_c_1_041904	ENSDARG00000076903	Nfu_p_1_041904	ENSG00000178409	BEND3	57673
Nfu_g_1_017503	C13H6ORF203	Nfu_p_1_041882	Nfu_t_1_041882	Nfu_c_1_041882	ENSDARG00000077614	Nfu_p_1_041882	ENSG00000130349	C6orf203	51250
Nfu_g_1_017511	CU915814.1	Nfu_p_1_041898	Nfu_t_1_041898	Nfu_c_1_041898	ENSDARG00000079878	Nfu_p_1_041898	ENSG00000272442	RP11-444E17.6	NA
Nfu_g_1_017498	ADPRHL2	Nfu_p_1_041874	Nfu_t_1_041874	Nfu_c_1_041874	ENSDARG00000019338	Nfu_p_1_041874	ENSG00000116863	ADPRHL2	54936
Nfu_g_1_017510	AL928712.1	Nfu_p_1_041897	Nfu_t_1_041897	Nfu_c_1_041897	ENSDARG00000074726	Nfu_p_1_041897	ENSG00000119720	NRDE2	55051
Nfu_g_1_017507	TTC7B	Nfu_p_1_041891	Nfu_t_1_041891	Nfu_c_1_041891	ENSDARG00000061207	Nfu_p_1_041891	ENSG00000165914	TTC7B	145567
Nfu_g_1_017525	PPP2R3C	Nfu_p_1_041920	Nfu_t_1_041920	Nfu_c_1_041920	ENSDARG00000043972	Nfu_p_1_041920	ENSG00000092020	PPP2R3C	55012
Nfu_g_1_017512	PSMA6A	Nfu_p_1_041899	Nfu_t_1_041899	Nfu_c_1_041899	ENSDARG00000019398	Nfu_p_1_041899	ENSG00000100902	PSMA6	5687
Nfu_g_1_017506	NFKBIAB	Nfu_p_1_041890	Nfu_t_1_041890	Nfu_c_1_041890	ENSDARG00000007693	Nfu_p_1_041890	ENSG00000100906	NFKBIA	4792
Nfu_g_1_018582	PPM1F	Nfu_p_1_044415	Nfu_t_1_044415	Nfu_c_1_044415	ENSDARG00000005786	Nfu_p_1_044415	ENSG00000100034	PPM1F	9647
Nfu_g_1_018592	FXN	Nfu_p_1_044432	Nfu_t_1_044432	Nfu_c_1_044432	ENSDARG00000074356	Nfu_p_1_044432	ENSG00000165060	FXN	2395
Nfu_g_1_018583	HMGCRA	Nfu_p_1_044416	Nfu_t_1_044416	Nfu_c_1_044416	ENSDARG00000052734	Nfu_p_1_044416	ENSG00000113161	HMGCR	3156
Nfu_g_1_018590	OCLNB	Nfu_p_1_044430	Nfu_t_1_044430	Nfu_c_1_044430	ENSDARG00000003091	Nfu_p_1_044430	ENSG00000197822	OCLN	100506658
Nfu_g_1_018584	GTF2H2	Nfu_p_1_044418	Nfu_t_1_044418	Nfu_c_1_044418	ENSDARG00000016514	Nfu_p_1_044418	ENSG00000183474	GTF2H2C	728340
Nfu_g_1_018585	MYO7AB	Nfu_p_1_044420	Nfu_t_1_044420	Nfu_c_1_044420	ENSDARG00000044632	Nfu_p_1_044420	ENSG00000137474	MYO7A	4647
Nfu_g_1_003383	KCNAB1 (3 OF 3)	Nfu_p_1_008423	Nfu_t_1_008423	Nfu_c_1_008423	ENSDARG00000008140	Nfu_p_1_008423	ENSG00000169282	KCNAB1	7881
Nfu_g_1_003382	SSR3	Nfu_p_1_008422	Nfu_t_1_008422	Nfu_c_1_008422	ENSDARG00000014165	Nfu_p_1_008422	ENSG00000114850	SSR3	6747
Nfu_g_1_003384	TIPARP	Nfu_p_1_008424	Nfu_t_1_008424	Nfu_c_1_008424	ENSDARG00000061841	Nfu_p_1_008424	ENSG00000163659	TIPARP	25976
Nfu_g_1_009803	CDH19	Nfu_p_1_023861	Nfu_t_1_023861	Nfu_c_1_023861	ENSDARG00000074991	Nfu_p_1_023861	ENSG00000071991	CDH19	28513
Nfu_g_1_009802	CDH7 (2 OF 2)	Nfu_p_1_023860	Nfu_t_1_023860	Nfu_c_1_023860	ENSDARG00000023542	Nfu_p_1_023860	ENSG00000081138	CDH7	1005
Nfu_g_1_017003	MAST2	Nfu_p_1_040607	Nfu_t_1_040607	Nfu_c_1_040607	ENSDARG00000074311	Nfu_p_1_040607	ENSG00000086015	MAST2	23139
Nfu_g_1_017006	PDE4DIP (2 OF 2)	Nfu_p_1_040614	Nfu_t_1_040614	Nfu_c_1_040614	ENSDARG00000054723	Nfu_p_1_040614	ENSG00000178104	PDE4DIP	9659
Nfu_g_1_017004	GORAB	Nfu_p_1_040612	Nfu_t_1_040612	Nfu_c_1_040612	ENSDARG00000042031	Nfu_p_1_040612	ENSG00000120370	GORAB	92344
Nfu_g_1_004984	PIPOX	Nfu_p_1_012065	Nfu_t_1_012065	Nfu_c_1_012065	ENSDARG00000055591	Nfu_p_1_012065	ENSG00000179761	PIPOX	51268
Nfu_g_1_004985	MYO18AB	Nfu_p_1_012071	Nfu_t_1_012071	Nfu_c_1_012071	ENSDARG00000061862	Nfu_p_1_012071	ENSG00000196535	MYO18A	399687
Nfu_g_1_004983	ACPL2	Nfu_p_1_012064	Nfu_t_1_012064	Nfu_c_1_012064	ENSDARG00000040644	Nfu_p_1_012064	ENSG00000155893	PXYLP1	92370
Nfu_g_1_013485	PTK2	Nfu_p_1_032447	Nfu_t_1_032447	Nfu_c_1_032447	ENSDARG00000004672	Nfu_p_1_032447	ENSG00000169398	PTK2	5747
Nfu_g_1_013486	CLPTM1L (2 OF 2)	Nfu_p_1_032500	Nfu_t_1_032500	Nfu_c_1_032500	ENSDARG00000021048	Nfu_p_1_032500	ENSG00000049656	CLPTM1L	81037
Nfu_g_1_013491	MRS2	Nfu_p_1_032514	Nfu_t_1_032514	Nfu_c_1_032514	ENSDARG00000062872	Nfu_p_1_032514	ENSG00000124532	MRS2	57380
Nfu_g_1_013490	Nfu_g_1_013490	Nfu_p_1_032513	Nfu_t_1_032513	Nfu_c_1_032513	ENSDARG00000002731	Nfu_p_1_032513	ENSG00000169439	SDC2	6383
Nfu_g_1_013482	CPQ	Nfu_p_1_032442	Nfu_t_1_032442	Nfu_c_1_032442	ENSDARG00000020952	Nfu_p_1_032442	ENSG00000104324	CPQ	10404
Nfu_g_1_013483	PTP4A3	Nfu_p_1_032443	Nfu_t_1_032443	Nfu_c_1_032443	ENSDARG00000039997	Nfu_p_1_032443	ENSG00000184489	PTP4A3	11156
Nfu_g_1_013487	ZFAT	Nfu_p_1_032508	Nfu_t_1_032508	Nfu_c_1_032508	ENSDARG00000077987	Nfu_p_1_032508	ENSG00000066827	ZFAT	57623
Nfu_g_1_013484	Nfu_g_1_013484	Nfu_p_1_032444	Nfu_t_1_032444	Nfu_c_1_032444	ENSDARG00000090840	Nfu_p_1_032444	ENSG00000167384	ZNF180	7733
Nfu_g_1_014730	RP2	Nfu_p_1_035461	Nfu_t_1_035461	Nfu_c_1_035461	ENSDARG00000044339	Nfu_p_1_035461	ENSG00000102218	RP2	6102
Nfu_g_1_014734	CHST7	Nfu_p_1_035466	Nfu_t_1_035466	Nfu_c_1_035466	ENSDARG00000044341	Nfu_p_1_035466	ENSG00000147119	CHST7	56548
Nfu_g_1_014727	TUBGCP5	Nfu_p_1_035457	Nfu_t_1_035457	Nfu_c_1_035457	ENSDARG00000077442	Nfu_p_1_035457	ENSG00000275835	TUBGCP5	114791
Nfu_g_1_014731	CYFIP1	Nfu_p_1_035463	Nfu_t_1_035463	Nfu_c_1_035463	ENSDARG00000044345	Nfu_p_1_035463	ENSG00000273749	CYFIP1	23191
Nfu_g_1_014728	FNDC9	Nfu_p_1_035459	Nfu_t_1_035459	Nfu_c_1_035459		Nfu_p_1_035459	ENSG00000172568	FNDC9	408263
Nfu_g_1_014737	NIPA2	Nfu_p_1_035476	Nfu_t_1_035476	Nfu_c_1_035476	ENSDARG00000055912	Nfu_p_1_035476	ENSG00000140157	NIPA2	81614
Nfu_g_1_014724	NIPA1	Nfu_p_1_035452	Nfu_t_1_035452	Nfu_c_1_035452	ENSDARG00000055917	Nfu_p_1_035452	ENSG00000163293	NIPAL1	152519
Nfu_g_1_014732	HERC2	Nfu_p_1_035464	Nfu_t_1_035464	Nfu_c_1_035464	ENSDARG00000073841	Nfu_p_1_035464	ENSG00000128731	HERC2	8924
Nfu_g_1_014733	OCA2	Nfu_p_1_035465	Nfu_t_1_035465	Nfu_c_1_035465	ENSDARG00000061303	Nfu_p_1_035465	ENSG00000104044	OCA2	4948
Nfu_g_1_012793	DYX1C1	Nfu_p_1_030880	Nfu_t_1_030880	Nfu_c_1_030880	ENSDARG00000007792	Nfu_p_1_030880	ENSG00000256061	DYX1C1	161582
Nfu_g_1_012787	ANPEP (3 OF 4)	Nfu_p_1_030871	Nfu_t_1_030871	Nfu_c_1_030871	ENSDARG00000075168	Nfu_p_1_030871	ENSG00000166825	ANPEP	290
Nfu_g_1_025002	C15ORF40	Nfu_p_1_057999	Nfu_t_1_057999	Nfu_c_1_057999	NA	Nfu_p_1_057999	ENSG00000169609	C15orf40	123207
Nfu_g_1_012789	HSF4	Nfu_p_1_030875	Nfu_t_1_030875	Nfu_c_1_030875	ENSDARG00000013251	Nfu_p_1_030875	ENSG00000102878	HSF4	3299
Nfu_g_1_012788	GNAO1A	Nfu_p_1_030874	Nfu_t_1_030874	Nfu_c_1_030874	ENSDARG00000016676	Nfu_p_1_030874	ENSG00000087258	GNAO1	2775
Nfu_g_1_012791	C18H16ORF70	Nfu_p_1_030877	Nfu_t_1_030877	Nfu_c_1_030877	ENSDARG00000041560	Nfu_p_1_030877	ENSG00000125149	C16orf70	80262
Nfu_g_1_007912	DEPDC5 (2 OF 3)	Nfu_p_1_019093	Nfu_t_1_019093	Nfu_c_1_019093	ENSDARG00000078105	Nfu_p_1_019093	ENSG00000100150	DEPDC5	9681
Nfu_g_1_007908	MFSD12A	Nfu_p_1_019084	Nfu_t_1_019084	Nfu_c_1_019084	ENSDARG00000061908	Nfu_p_1_019084	ENSG00000161091	MFSD12	126321
Nfu_g_1_007917	RIPK2	Nfu_p_1_019105	Nfu_t_1_019105	Nfu_c_1_019105	ENSDARG00000033713	Nfu_p_1_019105	ENSG00000104312	RIPK2	8767
Nfu_g_1_007911	TSEN15	Nfu_p_1_019092	Nfu_t_1_019092	Nfu_c_1_019092	ENSDARG00000069280	Nfu_p_1_019092	ENSG00000198860	TSEN15	116461
Nfu_g_1_007915	SLC35A3 (2 OF 2)	Nfu_p_1_019102	Nfu_t_1_019102	Nfu_c_1_019102	ENSDARG00000013222	Nfu_p_1_019102	ENSG00000117620	SLC35A3	23443
Nfu_g_1_007909	FP102157.1	Nfu_p_1_019086	Nfu_t_1_019086	Nfu_c_1_019086	ENSDARG00000063018	Nfu_p_1_019086	ENSG00000188859	FAM78B	149297
Nfu_g_1_007916	CMPK	Nfu_p_1_019104	Nfu_t_1_019104	Nfu_c_1_019104	ENSDARG00000019924	Nfu_p_1_019104	ENSG00000162368	CMPK1	51727
Nfu_g_1_007914	BCL6AB	Nfu_p_1_019096	Nfu_t_1_019096	Nfu_c_1_019096	ENSDARG00000070864	Nfu_p_1_019096	ENSG00000113916	BCL6	604
Nfu_g_1_017425	Nfu_g_1_017425	Nfu_p_1_041704	Nfu_t_1_041704	Nfu_c_1_041704	ENSDARG00000087107	Nfu_p_1_041704	ENSG00000163075	CFAP221	200373
Nfu_g_1_017426	EML4	Nfu_p_1_041707	Nfu_t_1_041707	Nfu_c_1_041707	ENSDARG00000086213	Nfu_p_1_041707	ENSG00000143924	EML4	27436
Nfu_g_1_017416	TSPAN14	Nfu_p_1_041689	Nfu_t_1_041689	Nfu_c_1_041689	ENSDARG00000055938	Nfu_p_1_041689	ENSG00000108219	TSPAN14	81619
Nfu_g_1_025141	CST7	Nfu_p_1_058146	Nfu_t_1_058146	Nfu_c_1_058146	NA	Nfu_p_1_058146	ENSG00000077984	CST7	8530
Nfu_g_1_017418	APMAP	Nfu_p_1_041692	Nfu_t_1_041692	Nfu_c_1_041692	ENSDARG00000017422	Nfu_p_1_041692	ENSG00000101474	APMAP	57136
Nfu_g_1_017420	NCOA4	Nfu_p_1_041695	Nfu_t_1_041695	Nfu_c_1_041695	ENSDARG00000021439	Nfu_p_1_041695	ENSG00000266412	NCOA4	8031
Nfu_g_1_017423	PARK2	Nfu_p_1_041701	Nfu_t_1_041701	Nfu_c_1_041701	ENSDARG00000021555	Nfu_p_1_041701	ENSG00000185345	PARK2	5071
Nfu_g_1_003429	MYL1	Nfu_p_1_008519	Nfu_t_1_008519	Nfu_c_1_008519	ENSDARG00000014196	Nfu_p_1_008519	ENSG00000168530	MYL1	4632
Nfu_g_1_003427	MAP2	Nfu_p_1_008516	Nfu_t_1_008516	Nfu_c_1_008516	ENSDARG00000055052	Nfu_p_1_008516	ENSG00000078018	MAP2	4133
Nfu_g_1_003430	KANSL1L	Nfu_p_1_008520	Nfu_t_1_008520	Nfu_c_1_008520	ENSDARG00000075284	Nfu_p_1_008520	ENSG00000144445	KANSL1L	151050
Nfu_g_1_004915	FBXW7	Nfu_p_1_011963	Nfu_t_1_011963	Nfu_c_1_011963	ENSDARG00000060994	Nfu_p_1_011963	ENSG00000109670	FBXW7	55294
Nfu_g_1_004916	SI:CH73-353P21.4	Nfu_p_1_011965	Nfu_t_1_011965	Nfu_c_1_011965	ENSDARG00000079328	Nfu_p_1_011965	ENSG00000182405	PGBD4	161779
Nfu_g_1_004914	TMA16	Nfu_p_1_011960	Nfu_t_1_011960	Nfu_c_1_011960	ENSDARG00000008068	Nfu_p_1_011960	ENSG00000198498	TMA16	55319
Nfu_g_1_004910	MARCH1	Nfu_p_1_011956	Nfu_t_1_011956	Nfu_c_1_011956	ENSDARG00000037487	Nfu_p_1_011956	ENSG00000145416	MARCH1	55016
Nfu_g_1_004911	Nfu_g_1_004911	Nfu_p_1_011957	Nfu_t_1_011957	Nfu_c_1_011957		Nfu_p_1_011957	ENSG00000170088	TMEM192	201931
Nfu_g_1_007785	ZNRF2B	Nfu_p_1_018784	Nfu_t_1_018784	Nfu_c_1_018784	ENSDARG00000077855	Nfu_p_1_018784	ENSG00000180233	ZNRF2	223082
Nfu_g_1_007792	NOD1	Nfu_p_1_018805	Nfu_t_1_018805	Nfu_c_1_018805	ENSDARG00000036308	Nfu_p_1_018805	ENSG00000106100	NOD1	10392
Nfu_g_1_007782	ENPP2 (1 OF 3)	Nfu_p_1_018762	Nfu_t_1_018762	Nfu_c_1_018762	ENSDARG00000075384	Nfu_p_1_018762	ENSG00000136960	ENPP2	5168
Nfu_g_1_007788	TAF2	Nfu_p_1_018789	Nfu_t_1_018789	Nfu_c_1_018789	ENSDARG00000038423	Nfu_p_1_018789	ENSG00000064313	TAF2	6873
Nfu_g_1_007783	CNDP1	Nfu_p_1_018782	Nfu_t_1_018782	Nfu_c_1_018782	ENSDARG00000003931	Nfu_p_1_018782	ENSG00000150656	CNDP1	84735
Nfu_g_1_007787	ABHD5A	Nfu_p_1_018787	Nfu_t_1_018787	Nfu_c_1_018787	ENSDARG00000076874	Nfu_p_1_018787	ENSG00000011198	ABHD5	51099
Nfu_g_1_007784	SNRKA	Nfu_p_1_018783	Nfu_t_1_018783	Nfu_c_1_018783	ENSDARG00000070832	Nfu_p_1_018783	ENSG00000163788	SNRK	54861
Nfu_g_1_012647	IFI35	Nfu_p_1_030548	Nfu_t_1_030548	Nfu_c_1_030548	ENSDARG00000075643	Nfu_p_1_030548	ENSG00000068079	IFI35	3430
Nfu_g_1_012649	GRNA	Nfu_p_1_030552	Nfu_t_1_030552	Nfu_c_1_030552	ENSDARG00000004954	Nfu_p_1_030552	ENSG00000030582	GRN	2896
Nfu_g_1_012643	SLC25A39	Nfu_p_1_030533	Nfu_t_1_030533	Nfu_c_1_030533	ENSDARG00000007449	Nfu_p_1_030533	ENSG00000013306	SLC25A39	51629
Nfu_g_1_012642	RPL3	Nfu_p_1_030531	Nfu_t_1_030531	Nfu_c_1_030531	ENSDARG00000003599	Nfu_p_1_030531	ENSG00000100316	RPL3	6122
Nfu_g_1_012650	CACNG2	Nfu_p_1_030554	Nfu_t_1_030554	Nfu_c_1_030554	ENSDARG00000032565	Nfu_p_1_030554	ENSG00000166862	CACNG2	10369
Nfu_g_1_012646	KCNH4 (2 OF 2)	Nfu_p_1_030545	Nfu_t_1_030545	Nfu_c_1_030545	ENSDARG00000061990	Nfu_p_1_030545	ENSG00000089558	KCNH4	23415
Nfu_g_1_003597	PPP2R2BA	Nfu_p_1_008902	Nfu_t_1_008902	Nfu_c_1_008902	ENSDARG00000079583	Nfu_p_1_008902	ENSG00000156475	PPP2R2B	5521
Nfu_g_1_003594	GPR151	Nfu_p_1_008890	Nfu_t_1_008890	Nfu_c_1_008890	ENSDARG00000076565	Nfu_p_1_008890	ENSG00000173250	GPR151	134391
Nfu_g_1_003598	ADAM19B	Nfu_p_1_008903	Nfu_t_1_008903	Nfu_c_1_008903	ENSDARG00000067545	Nfu_p_1_008903	ENSG00000135074	ADAM19	8728
Nfu_g_1_003595	THG1L	Nfu_p_1_008892	Nfu_t_1_008892	Nfu_c_1_008892	ENSDARG00000038360	Nfu_p_1_008892	ENSG00000113272	THG1L	54974
Nfu_g_1_003600	LSM11	Nfu_p_1_008905	Nfu_t_1_008905	Nfu_c_1_008905	ENSDARG00000053025	Nfu_p_1_008905	ENSG00000155858	LSM11	134353
Nfu_g_1_003596	CLINT1A	Nfu_p_1_008901	Nfu_t_1_008901	Nfu_c_1_008901	ENSDARG00000025535	Nfu_p_1_008901	ENSG00000113282	CLINT1	9685
Nfu_g_1_003593	Nfu_g_1_003593	Nfu_p_1_008889	Nfu_t_1_008889	Nfu_c_1_008889	ENSDARG00000016116	Nfu_p_1_008889	ENSG00000164330	EBF1	1879
Nfu_g_1_009827	WDTC1	Nfu_p_1_023950	Nfu_t_1_023950	Nfu_c_1_023950	ENSDARG00000059760	Nfu_p_1_023950	ENSG00000142784	WDTC1	23038
Nfu_g_1_009825	UBXN11	Nfu_p_1_023930	Nfu_t_1_023930	Nfu_c_1_023930	ENSDARG00000053828	Nfu_p_1_023930	ENSG00000158062	UBXN11	91544
Nfu_g_1_009829	FEZ2 (2 OF 2)	Nfu_p_1_023964	Nfu_t_1_023964	Nfu_c_1_023964	ENSDARG00000022260	Nfu_p_1_023964	ENSG00000171055	FEZ2	9637
Nfu_g_1_009831	CLEC3BA	Nfu_p_1_023970	Nfu_t_1_023970	Nfu_c_1_023970	ENSDARG00000076541	Nfu_p_1_023970	ENSG00000163815	CLEC3B	7123
Nfu_g_1_009833	TMEM158	Nfu_p_1_023974	Nfu_t_1_023974	Nfu_c_1_023974		Nfu_p_1_023974	ENSG00000249992	TMEM158	25907
Nfu_g_1_009826	LARS2	Nfu_p_1_023947	Nfu_t_1_023947	Nfu_c_1_023947	ENSDARG00000075337	Nfu_p_1_023947	ENSG00000011376	LARS2	23395
Nfu_g_1_009824	LIMD1 (1 OF 2)	Nfu_p_1_023927	Nfu_t_1_023927	Nfu_c_1_023927	ENSDARG00000077964	Nfu_p_1_023927	ENSG00000144791	LIMD1	8994
Nfu_g_1_009828	DEPTOR	Nfu_p_1_023956	Nfu_t_1_023956	Nfu_c_1_023956	ENSDARG00000040930	Nfu_p_1_023956	ENSG00000155792	DEPTOR	64798
Nfu_g_1_009830	COX20	Nfu_p_1_023969	Nfu_t_1_023969	Nfu_c_1_023969	ENSDARG00000018800	Nfu_p_1_023969	ENSG00000203667	COX20	116228
Nfu_g_1_020710	Nfu_g_1_020710	Nfu_p_1_049594	Nfu_t_1_049594	Nfu_c_1_049594	ENSDARG00000062423	Nfu_p_1_049594	ENSG00000226124	FTCDNL1	348751
Nfu_g_1_020702	C9H2ORF69	Nfu_p_1_049575	Nfu_t_1_049575	Nfu_c_1_049575	ENSDARG00000062425	Nfu_p_1_049575	ENSG00000178074	C2orf69	205327
Nfu_g_1_020704	STK17B	Nfu_p_1_049577	Nfu_t_1_049577	Nfu_c_1_049577	ENSDARG00000014348	Nfu_p_1_049577	ENSG00000081320	STK17B	9262
Nfu_g_1_020701	HECW2A	Nfu_p_1_049569	Nfu_t_1_049569	Nfu_c_1_049569	ENSDARG00000062447	Nfu_p_1_049569	ENSG00000138411	HECW2	57520
Nfu_g_1_020707	PGAP1	Nfu_p_1_049581	Nfu_t_1_049581	Nfu_c_1_049581	ENSDARG00000062465	Nfu_p_1_049581	ENSG00000197121	PGAP1	80055
Nfu_g_1_020699	C9H2ORF47	Nfu_p_1_049562	Nfu_t_1_049562	Nfu_c_1_049562	ENSDARG00000069671	Nfu_p_1_049562	ENSG00000162972	MAIP1	79568
Nfu_g_1_020703	TYW5	Nfu_p_1_049576	Nfu_t_1_049576	Nfu_c_1_049576	ENSDARG00000069672	Nfu_p_1_049576	ENSG00000162971	TYW5	129450
Nfu_g_1_020709	LRRFIP1A	Nfu_p_1_049587	Nfu_t_1_049587	Nfu_c_1_049587	ENSDARG00000010400	Nfu_p_1_049587	ENSG00000124831	LRRFIP1	9208
Nfu_g_1_020700	MLPHB	Nfu_p_1_049564	Nfu_t_1_049564	Nfu_c_1_049564	ENSDARG00000070991	Nfu_p_1_049564	ENSG00000115648	MLPH	79083
Nfu_g_1_016964	BCHE	Nfu_p_1_040523	Nfu_t_1_040523	Nfu_c_1_040523	ENSDARG00000031796	Nfu_p_1_040523	ENSG00000114200	BCHE	590
Nfu_g_1_016697	DNAJB12A	Nfu_p_1_039963	Nfu_t_1_039963	Nfu_c_1_039963	ENSDARG00000039363	Nfu_p_1_039963	ENSG00000148719	DNAJB12	54788
Nfu_g_1_016693	DDIT4 (2 OF 2)	Nfu_p_1_039959	Nfu_t_1_039959	Nfu_c_1_039959	ENSDARG00000037618	Nfu_p_1_039959	ENSG00000168209	DDIT4	54541
Nfu_g_1_016691	SPOCK2	Nfu_p_1_039956	Nfu_t_1_039956	Nfu_c_1_039956	ENSDARG00000075393	Nfu_p_1_039956	ENSG00000107742	SPOCK2	9806
Nfu_g_1_016698	TYSND1	Nfu_p_1_039965	Nfu_t_1_039965	Nfu_c_1_039965	ENSDARG00000074895	Nfu_p_1_039965	ENSG00000156521	TYSND1	219743
Nfu_g_1_016694	SAR1AB	Nfu_p_1_039960	Nfu_t_1_039960	Nfu_c_1_039960	ENSDARG00000033320	Nfu_p_1_039960	ENSG00000079332	SAR1A	56681
Nfu_g_1_016695	PPA1B	Nfu_p_1_039961	Nfu_t_1_039961	Nfu_c_1_039961	ENSDARG00000030441	Nfu_p_1_039961	ENSG00000180817	PPA1	5464
Nfu_g_1_016690	EIF4EBP2	Nfu_p_1_039955	Nfu_t_1_039955	Nfu_c_1_039955	ENSDARG00000031819	Nfu_p_1_039955	ENSG00000148730	EIF4EBP2	1979
Nfu_g_1_016692	RPS24	Nfu_p_1_039958	Nfu_t_1_039958	Nfu_c_1_039958	ENSDARG00000039347	Nfu_p_1_039958	ENSG00000138326	RPS24	6229
Nfu_g_1_013939	Nfu_g_1_013939	Nfu_p_1_033539	Nfu_t_1_033539	Nfu_c_1_033539	ENSDARG00000086662	Nfu_p_1_033539	ENSG00000133454	MYO18B	84700
Nfu_g_1_013941	ADRBK2	Nfu_p_1_033541	Nfu_t_1_033541	Nfu_c_1_033541	ENSDARG00000013007	Nfu_p_1_033541	ENSG00000100077	GRK3	157
Nfu_g_1_014564	ZEB1B	Nfu_p_1_035059	Nfu_t_1_035059	Nfu_c_1_035059	ENSDARG00000013207	Nfu_p_1_035059	ENSG00000148516	ZEB1	6935
Nfu_g_1_003388	CABZ01045232.1	Nfu_p_1_008431	Nfu_t_1_008431	Nfu_c_1_008431	ENSDARG00000035961	Nfu_p_1_008431	ENSG00000178342	KCNG2	26251
Nfu_g_1_003390	PQLC1 (2 OF 2)	Nfu_p_1_008433	Nfu_t_1_008433	Nfu_c_1_008433	ENSDARG00000088768	Nfu_p_1_008433	ENSG00000122490	PQLC1	80148
Nfu_g_1_003037	PPM1H	Nfu_p_1_007591	Nfu_t_1_007591	Nfu_c_1_007591	ENSDARG00000063684	Nfu_p_1_007591	ENSG00000111110	PPM1H	57460
Nfu_g_1_003036	MON2	Nfu_p_1_007585	Nfu_t_1_007585	Nfu_c_1_007585	ENSDARG00000063694	Nfu_p_1_007585	ENSG00000061987	MON2	23041
Nfu_g_1_003033	NLRX1	Nfu_p_1_007567	Nfu_t_1_007567	Nfu_c_1_007567	ENSDARG00000073724	Nfu_p_1_007567	ENSG00000160703	NLRX1	79671
Nfu_g_1_003028	EFHD1	Nfu_p_1_007558	Nfu_t_1_007558	Nfu_c_1_007558	ENSDARG00000043446	Nfu_p_1_007558	ENSG00000115468	EFHD1	80303
Nfu_g_1_003034	CR388051.1	Nfu_p_1_007568	Nfu_t_1_007568	Nfu_c_1_007568	ENSDARG00000033840	Nfu_p_1_007568	ENSG00000165323	FAT3	120114
Nfu_g_1_003030	WSB1	Nfu_p_1_007560	Nfu_t_1_007560	Nfu_c_1_007560	ENSDARG00000021343	Nfu_p_1_007560	ENSG00000109046	WSB1	26118
Nfu_g_1_013499	GFRA1A	Nfu_p_1_032523	Nfu_t_1_032523	Nfu_c_1_032523	ENSDARG00000013975	Nfu_p_1_032523	ENSG00000151892	GFRA1	2674
Nfu_g_1_014112	FAM69A	Nfu_p_1_033971	Nfu_t_1_033971	Nfu_c_1_033971	ENSDARG00000062955	Nfu_p_1_033971	ENSG00000154511	FAM69A	388650
Nfu_g_1_014113	GFI1AA	Nfu_p_1_033972	Nfu_t_1_033972	Nfu_c_1_033972	ENSDARG00000044457	Nfu_p_1_033972	ENSG00000162676	GFI1	2672
Nfu_g_1_014107	RPAP2	Nfu_p_1_033933	Nfu_t_1_033933	Nfu_c_1_033933	ENSDARG00000038397	Nfu_p_1_033933	ENSG00000122484	RPAP2	79871
Nfu_g_1_014108	GLMNA	Nfu_p_1_033940	Nfu_t_1_033940	Nfu_c_1_033940	ENSDARG00000058267	Nfu_p_1_033940	ENSG00000174842	GLMN	11146
Nfu_g_1_014111	HFM1	Nfu_p_1_033962	Nfu_t_1_033962	Nfu_c_1_033962	ENSDARG00000068922	Nfu_p_1_033962	ENSG00000162669	HFM1	164045
Nfu_g_1_014109	ZNF644A	Nfu_p_1_033949	Nfu_t_1_033949	Nfu_c_1_033949	ENSDARG00000068920	Nfu_p_1_033949	ENSG00000122482	ZNF644	84146
Nfu_g_1_014114	OLA.12830	Nfu_p_1_033973	Nfu_t_1_033973	Nfu_c_1_033973	ENSDARG00000030737	Nfu_p_1_033973	ENSG00000162664	ZNF326	284695
Nfu_g_1_019317	VCANA	Nfu_p_1_046159	Nfu_t_1_046159	Nfu_c_1_046159	ENSDARG00000078680	Nfu_p_1_046159	ENSG00000038427	VCAN	1462
Nfu_g_1_019323	HAPLN1A	Nfu_p_1_046170	Nfu_t_1_046170	Nfu_c_1_046170	ENSDARG00000089769	Nfu_p_1_046170	ENSG00000145681	HAPLN1	1404
Nfu_g_1_019318	KAT8	Nfu_p_1_046161	Nfu_t_1_046161	Nfu_c_1_046161	ENSDARG00000027187	Nfu_p_1_046161	ENSG00000136504	KAT7	11143
Nfu_g_1_019319	RNF25	Nfu_p_1_046164	Nfu_t_1_046164	Nfu_c_1_046164	ENSDARG00000027182	Nfu_p_1_046164	ENSG00000163481	RNF25	64320
Nfu_g_1_019316	BX571714.2	Nfu_p_1_046155	Nfu_t_1_046155	Nfu_c_1_046155	ENSDARG00000037967	Nfu_p_1_046155	ENSG00000111737	RAB35	11021
Nfu_g_1_019322	SRRM2	Nfu_p_1_046168	Nfu_t_1_046168	Nfu_c_1_046168	ENSDARG00000037965	Nfu_p_1_046168	ENSG00000177679	SRRM3	222183
Nfu_g_1_019321	ARL6IP1	Nfu_p_1_046166	Nfu_t_1_046166	Nfu_c_1_046166	ENSDARG00000054578	Nfu_p_1_046166	ENSG00000170540	ARL6IP1	23204
Nfu_g_1_019326	XYLT1 (2 OF 2)	Nfu_p_1_046176	Nfu_t_1_046176	Nfu_c_1_046176	ENSDARG00000061248	Nfu_p_1_046176	ENSG00000103489	XYLT1	64131
Nfu_g_1_014598	BCL11B (2 OF 3)	Nfu_p_1_035129	Nfu_t_1_035129	Nfu_c_1_035129	ENSDARG00000067727	Nfu_p_1_035129	ENSG00000127152	BCL11B	64919
Nfu_g_1_014579	PFAS	Nfu_p_1_035092	Nfu_t_1_035092	Nfu_c_1_035092	ENSDARG00000003750	Nfu_p_1_035092	ENSG00000178921	PFAS	5198
Nfu_g_1_014580	IPO13	Nfu_p_1_035093	Nfu_t_1_035093	Nfu_c_1_035093	ENSDARG00000060618	Nfu_p_1_035093	ENSG00000117408	IPO13	9670
Nfu_g_1_014583	LRRC52 (1 OF 2)	Nfu_p_1_035099	Nfu_t_1_035099	Nfu_c_1_035099	ENSDARG00000090698	Nfu_p_1_035099	ENSG00000162763	LRRC52	440699
Nfu_g_1_002171	CASKIN1 (1 OF 4)	Nfu_p_1_005462	Nfu_t_1_005462	Nfu_c_1_005462	ENSDARG00000046107	Nfu_p_1_005462	ENSG00000167971	CASKIN1	57524
Nfu_g_1_024047	FAM19A4	Nfu_p_1_057013	Nfu_t_1_057013	Nfu_c_1_057013	NA	Nfu_p_1_057013	ENSG00000163377	FAM19A4	151647
Nfu_g_1_016711	ARL6IP5B	Nfu_p_1_039991	Nfu_t_1_039991	Nfu_c_1_039991	ENSDARG00000016238	Nfu_p_1_039991	ENSG00000144746	ARL6IP5	10550
Nfu_g_1_016715	FRMD4B (1 OF 2)	Nfu_p_1_040002	Nfu_t_1_040002	Nfu_c_1_040002	ENSDARG00000076496	Nfu_p_1_040002	ENSG00000114541	FRMD4B	23150
Nfu_g_1_016710	UROS	Nfu_p_1_039986	Nfu_t_1_039986	Nfu_c_1_039986	ENSDARG00000027491	Nfu_p_1_039986	ENSG00000188690	UROS	7390
Nfu_g_1_016712	MITFB	Nfu_p_1_039994	Nfu_t_1_039994	Nfu_c_1_039994	ENSDARG00000037833	Nfu_p_1_039994	ENSG00000187098	MITF	4286
Nfu_g_1_016716	FOXP1A	Nfu_p_1_040003	Nfu_t_1_040003	Nfu_c_1_040003	ENSDARG00000014181	Nfu_p_1_040003	ENSG00000114861	FOXP1	27086
Nfu_g_1_018465	ELF2	Nfu_p_1_044098	Nfu_t_1_044098	Nfu_c_1_044098	ENSDARG00000079626	Nfu_p_1_044098	ENSG00000109381	ELF2	1998
Nfu_g_1_018477	CCRN4L (2 OF 2)	Nfu_p_1_044130	Nfu_t_1_044130	Nfu_c_1_044130	ENSDARG00000078525	Nfu_p_1_044130	ENSG00000151014	NOCT	25819
Nfu_g_1_018471	BX004994.2	Nfu_p_1_044121	Nfu_t_1_044121	Nfu_c_1_044121	ENSDARG00000089320	Nfu_p_1_044121	ENSG00000151838	CCDC175	729665
Nfu_g_1_018468	CISD3	Nfu_p_1_044111	Nfu_t_1_044111	Nfu_c_1_044111	ENSDARG00000079516	Nfu_p_1_044111	ENSG00000277972	CISD3	284106
Nfu_g_1_018472	PIP4K2B	Nfu_p_1_044122	Nfu_t_1_044122	Nfu_c_1_044122	ENSDARG00000003776	Nfu_p_1_044122	ENSG00000276293	PIP4K2B	8396
Nfu_g_1_018475	PSMB3	Nfu_p_1_044125	Nfu_t_1_044125	Nfu_c_1_044125	ENSDARG00000013938	Nfu_p_1_044125	ENSG00000277791	PSMB3	5691
Nfu_g_1_018473	CWC25	Nfu_p_1_044123	Nfu_t_1_044123	Nfu_c_1_044123	ENSDARG00000003382	Nfu_p_1_044123	ENSG00000273559	CWC25	54883
Nfu_g_1_018476	SCRN2	Nfu_p_1_044126	Nfu_t_1_044126	Nfu_c_1_044126	ENSDARG00000043497	Nfu_p_1_044126	ENSG00000141295	SCRN2	90507
Nfu_g_1_018470	ALYREF	Nfu_p_1_044120	Nfu_t_1_044120	Nfu_c_1_044120	ENSDARG00000077732	Nfu_p_1_044120	ENSG00000183684	ALYREF	10189
Nfu_g_1_018466	PPP1R12C	Nfu_p_1_044106	Nfu_t_1_044106	Nfu_c_1_044106	ENSDARG00000052423	Nfu_p_1_044106	ENSG00000058272	PPP1R12A	4659
Nfu_g_1_018469	QPRT	Nfu_p_1_044115	Nfu_t_1_044115	Nfu_c_1_044115		Nfu_p_1_044115	ENSG00000277669	AC009133.22	NA
Nfu_g_1_016190	SPTBN1 (3 OF 3)	Nfu_p_1_038862	Nfu_t_1_038862	Nfu_c_1_038862	ENSDARG00000036402	Nfu_p_1_038862	ENSG00000115306	SPTBN1	6711
Nfu_g_1_016191	SULT6B1	Nfu_p_1_038864	Nfu_t_1_038864	Nfu_c_1_038864	ENSDARG00000086826	Nfu_p_1_038864	ENSG00000138068	SULT6B1	391365
Nfu_g_1_016189	SLC30A6	Nfu_p_1_038861	Nfu_t_1_038861	Nfu_c_1_038861	ENSDARG00000077368	Nfu_p_1_038861	ENSG00000152683	SLC30A6	55676
Nfu_g_1_022092	ZBTB16A	Nfu_p_1_052869	Nfu_t_1_052869	Nfu_c_1_052869	ENSDARG00000074526	Nfu_p_1_052869	ENSG00000109906	ZBTB16	7704
Nfu_g_1_014263	BCS1L	Nfu_p_1_034333	Nfu_t_1_034333	Nfu_c_1_034333	ENSDARG00000012295	Nfu_p_1_034333	ENSG00000074582	BCS1L	617
Nfu_g_1_014262	CYP27A1	Nfu_p_1_034331	Nfu_t_1_034331	Nfu_c_1_034331	ENSDARG00000033802	Nfu_p_1_034331	ENSG00000135929	CYP27A1	1593
Nfu_g_1_014264	TNS1	Nfu_p_1_034338	Nfu_t_1_034338	Nfu_c_1_034338	ENSDARG00000020845	Nfu_p_1_034338	ENSG00000079308	TNS1	7145
Nfu_g_1_006180	NT5DC1	Nfu_p_1_014927	Nfu_t_1_014927	Nfu_c_1_014927	ENSDARG00000006797	Nfu_p_1_014927	ENSG00000178425	NT5DC1	221294
Nfu_g_1_006179	DSE	Nfu_p_1_014924	Nfu_t_1_014924	Nfu_c_1_014924	ENSDARG00000017988	Nfu_p_1_014924	ENSG00000111817	DSE	29940
Nfu_g_1_006182	GPR63	Nfu_p_1_014931	Nfu_t_1_014931	Nfu_c_1_014931	ENSDARG00000074540	Nfu_p_1_014931	ENSG00000112218	GPR63	81491
Nfu_g_1_006183	UFL1	Nfu_p_1_014932	Nfu_t_1_014932	Nfu_c_1_014932	ENSDARG00000007496	Nfu_p_1_014932	ENSG00000014123	UFL1	23376
Nfu_g_1_020730	PPAPDC2 (1 OF 2)	Nfu_p_1_049640	Nfu_t_1_049640	Nfu_c_1_049640	ENSDARG00000043527	Nfu_p_1_049640	ENSG00000205808	PLPP6	403313
Nfu_g_1_020728	PRDX6	Nfu_p_1_049638	Nfu_t_1_049638	Nfu_c_1_049638	ENSDARG00000043511	Nfu_p_1_049638	ENSG00000117592	PRDX6	9588
Nfu_g_1_020727	JUN	Nfu_p_1_049636	Nfu_t_1_049636	Nfu_c_1_049636	ENSDARG00000043531	Nfu_p_1_049636	ENSG00000177606	JUN	3725
Nfu_g_1_003458	BNC2	Nfu_p_1_008574	Nfu_t_1_008574	Nfu_c_1_008574	ENSDARG00000069989	Nfu_p_1_008574	ENSG00000173068	BNC2	54796
Nfu_g_1_003460	TTC39B (1 OF 2)	Nfu_p_1_008578	Nfu_t_1_008578	Nfu_c_1_008578	ENSDARG00000074126	Nfu_p_1_008578	ENSG00000155158	TTC39B	158219
Nfu_g_1_003459	AIMP1 (2 OF 2)	Nfu_p_1_008577	Nfu_t_1_008577	Nfu_c_1_008577	ENSDARG00000036894	Nfu_p_1_008577	ENSG00000164022	AIMP1	9255
Nfu_g_1_003461	SGMS2 (2 OF 2)	Nfu_p_1_008579	Nfu_t_1_008579	Nfu_c_1_008579	ENSDARG00000052520	Nfu_p_1_008579	ENSG00000164023	SGMS2	166929
Nfu_g_1_008800	TMEM161A	Nfu_p_1_021328	Nfu_t_1_021328	Nfu_c_1_021328	ENSDARG00000012790	Nfu_p_1_021328	ENSG00000064545	TMEM161A	54929
Nfu_g_1_008803	MEF2BNB	Nfu_p_1_021333	Nfu_t_1_021333	Nfu_c_1_021333	ENSDARG00000071339	Nfu_p_1_021333	ENSG00000254901	BORCS8	729991
Nfu_g_1_008801	NR2C2AP	Nfu_p_1_021331	Nfu_t_1_021331	Nfu_c_1_021331	ENSDARG00000056162	Nfu_p_1_021331	ENSG00000184162	NR2C2AP	126382
Nfu_g_1_017342	EIF1B	Nfu_p_1_041452	Nfu_t_1_041452	Nfu_c_1_041452	ENSDARG00000012688	Nfu_p_1_041452	ENSG00000173812	EIF1	10209
Nfu_g_1_017341	QRICH2	Nfu_p_1_041449	Nfu_t_1_041449	Nfu_c_1_041449	ENSDARG00000000103	Nfu_p_1_041449	ENSG00000129646	QRICH2	84074
Nfu_g_1_017347	UBALD2	Nfu_p_1_041466	Nfu_t_1_041466	Nfu_c_1_041466	ENSDARG00000076968	Nfu_p_1_041466	ENSG00000185262	UBALD2	283991
Nfu_g_1_017338	FOXJ1A	Nfu_p_1_041445	Nfu_t_1_041445	Nfu_c_1_041445	ENSDARG00000059545	Nfu_p_1_041445	ENSG00000129654	FOXJ1	2302
Nfu_g_1_017339	AMDHD2	Nfu_p_1_041446	Nfu_t_1_041446	Nfu_c_1_041446	ENSDARG00000021293	Nfu_p_1_041446	ENSG00000162066	AMDHD2	51005
Nfu_g_1_017349	SOLH	Nfu_p_1_041470	Nfu_t_1_041470	Nfu_c_1_041470	ENSDARG00000060600	Nfu_p_1_041470	ENSG00000103326	CAPN15	6650
Nfu_g_1_014569	PIK3CB	Nfu_p_1_035066	Nfu_t_1_035066	Nfu_c_1_035066	ENSDARG00000075253	Nfu_p_1_035066	ENSG00000051382	PIK3CB	5291
Nfu_g_1_014568	FOXL2	Nfu_p_1_035065	Nfu_t_1_035065	Nfu_c_1_035065	ENSDARG00000042180	Nfu_p_1_035065	ENSG00000183770	FOXL2	668
Nfu_g_1_019123	PTS	Nfu_p_1_045730	Nfu_t_1_045730	Nfu_c_1_045730	ENSDARG00000045269	Nfu_p_1_045730	ENSG00000150787	PTS	5805
Nfu_g_1_019124	CABZ01102038.1	Nfu_p_1_045731	Nfu_t_1_045731	Nfu_c_1_045731	ENSDARG00000074443	Nfu_p_1_045731	ENSG00000007237	GAS7	8522
Nfu_g_1_012492	JMJD1C	Nfu_p_1_030167	Nfu_t_1_030167	Nfu_c_1_030167	ENSDARG00000079939	Nfu_p_1_030167	ENSG00000171988	JMJD1C	221037
Nfu_g_1_023534	SI:CH211-148L7.4	Nfu_p_1_056489	Nfu_t_1_056489	Nfu_c_1_056489	ENSDARG00000094469	Nfu_p_1_056489	ENSG00000184677	ZBTB40	9923
Nfu_g_1_023536	TBC1D22B	Nfu_p_1_056491	Nfu_t_1_056491	Nfu_c_1_056491	ENSDARG00000045510	Nfu_p_1_056491	ENSG00000065491	TBC1D22B	55633
Nfu_g_1_023531	PCMTD2	Nfu_p_1_056463	Nfu_t_1_056463	Nfu_c_1_056463	ENSDARG00000087644	Nfu_p_1_056463	ENSG00000203880	PCMTD2	55251
Nfu_g_1_023533	KIF3B	Nfu_p_1_056475	Nfu_t_1_056475	Nfu_c_1_056475	ENSDARG00000012081	Nfu_p_1_056475	ENSG00000101350	KIF3B	9371
Nfu_g_1_023535	POFUT1	Nfu_p_1_056490	Nfu_t_1_056490	Nfu_c_1_056490	ENSDARG00000008953	Nfu_p_1_056490	ENSG00000101346	POFUT1	23509
Nfu_g_1_014325	LLGL2	Nfu_p_1_034522	Nfu_t_1_034522	Nfu_c_1_034522	ENSDARG00000023920	Nfu_p_1_034522	ENSG00000073350	LLGL2	3993
Nfu_g_1_021967	LSMD1	Nfu_p_1_052571	Nfu_t_1_052571	Nfu_c_1_052571	ENSDARG00000067677	Nfu_p_1_052571	ENSG00000183011	NAA38	84316
Nfu_g_1_021963	CHD3	Nfu_p_1_052562	Nfu_t_1_052562	Nfu_c_1_052562	ENSDARG00000021405	Nfu_p_1_052562	ENSG00000170004	CHD3	1107
Nfu_g_1_012514	PRRT2	Nfu_p_1_030214	Nfu_t_1_030214	Nfu_c_1_030214	ENSDARG00000089367	Nfu_p_1_030214	ENSG00000184811	TUSC5	286753
Nfu_g_1_012510	CASKIN2 (2 OF 3)	Nfu_p_1_030198	Nfu_t_1_030198	Nfu_c_1_030198	ENSDARG00000043818	Nfu_p_1_030198	ENSG00000177303	CASKIN2	57513
Nfu_g_1_015645	BX247898.1	Nfu_p_1_037592	Nfu_t_1_037592	Nfu_c_1_037592	ENSDARG00000074582	Nfu_p_1_037592	ENSG00000125861	GFRA4	64096
Nfu_g_1_019936	TUBA4A (2 OF 2)	Nfu_p_1_047585	Nfu_t_1_047585	Nfu_c_1_047585	ENSDARG00000031164	Nfu_p_1_047585	ENSG00000243910	TUBA4B	80086
Nfu_g_1_019937	DPP10 (1 OF 3)	Nfu_p_1_047587	Nfu_t_1_047587	Nfu_c_1_047587	ENSDARG00000024744	Nfu_p_1_047587	ENSG00000175497	DPP10	57628
Nfu_g_1_012158	AKAP6	Nfu_p_1_029465	Nfu_t_1_029465	Nfu_c_1_029465	ENSDARG00000077295	Nfu_p_1_029465	ENSG00000151320	AKAP6	9472
Nfu_g_1_019898	VSTM2A	Nfu_p_1_047511	Nfu_t_1_047511	Nfu_c_1_047511	ENSDARG00000021909	Nfu_p_1_047511	ENSG00000170419	VSTM2A	222008
Nfu_g_1_016500	USP54A	Nfu_p_1_039518	Nfu_t_1_039518	Nfu_c_1_039518	ENSDARG00000077948	Nfu_p_1_039518	ENSG00000166348	USP54	159195
Nfu_g_1_016501	ZNF365	Nfu_p_1_039519	Nfu_t_1_039519	Nfu_c_1_039519	ENSDARG00000087985	Nfu_p_1_039519	ENSG00000138311	ZNF365	22891
Nfu_g_1_016498	ACYP2	Nfu_p_1_039515	Nfu_t_1_039515	Nfu_c_1_039515	ENSDARG00000060126	Nfu_p_1_039515	ENSG00000170634	ACYP2	98
Nfu_g_1_012213	NTRK3 (2 OF 2)	Nfu_p_1_029569	Nfu_t_1_029569	Nfu_c_1_029569	ENSDARG00000077228	Nfu_p_1_029569	ENSG00000140538	NTRK3	4916
Nfu_g_1_012210	Nfu_g_1_012210	Nfu_p_1_029561	Nfu_t_1_029561	Nfu_c_1_029561	ENSDARG00000058842	Nfu_p_1_029561	ENSG00000180357	ZNF609	23060
Nfu_g_1_012211	ITGA11B	Nfu_p_1_029566	Nfu_t_1_029566	Nfu_c_1_029566	ENSDARG00000036086	Nfu_p_1_029566	ENSG00000137809	ITGA11	22801
Nfu_g_1_020627	CBX1A	Nfu_p_1_049390	Nfu_t_1_049390	Nfu_c_1_049390	ENSDARG00000004189	Nfu_p_1_049390	ENSG00000108468	CBX1	10951
Nfu_g_1_020629	NFE2L1A	Nfu_p_1_049396	Nfu_t_1_049396	Nfu_c_1_049396	ENSDARG00000076533	Nfu_p_1_049396	ENSG00000082641	NFE2L1	4779
Nfu_g_1_016590	ACTR1	Nfu_p_1_039744	Nfu_t_1_039744	Nfu_c_1_039744	ENSDARG00000011611	Nfu_p_1_039744	ENSG00000115073	ACTR1B	10120
Nfu_g_1_016930	PRDM5	Nfu_p_1_040462	Nfu_t_1_040462	Nfu_c_1_040462	ENSDARG00000006288	Nfu_p_1_040462	ENSG00000138738	PRDM5	11107
Nfu_g_1_016925	NEK1	Nfu_p_1_040424	Nfu_t_1_040424	Nfu_c_1_040424	ENSDARG00000022350	Nfu_p_1_040424	ENSG00000137601	NEK1	4750
Nfu_g_1_015634	DCTN4	Nfu_p_1_037571	Nfu_t_1_037571	Nfu_c_1_037571	ENSDARG00000023988	Nfu_p_1_037571	ENSG00000132912	DCTN4	51164
Nfu_g_1_015631	HBEGFA	Nfu_p_1_037568	Nfu_t_1_037568	Nfu_c_1_037568	ENSDARG00000075121	Nfu_p_1_037568	ENSG00000113070	HBEGF	1839
Nfu_g_1_012660	COG1	Nfu_p_1_030584	Nfu_t_1_030584	Nfu_c_1_030584	ENSDARG00000074735	Nfu_p_1_030584	ENSG00000166685	COG1	9382
Nfu_g_1_012658	SI:CH1073-443F11.2	Nfu_p_1_030576	Nfu_t_1_030576	Nfu_c_1_030576	ENSDARG00000096427	Nfu_p_1_030576	ENSG00000267795	SMIM22	440335
Nfu_g_1_012656	ROGDI	Nfu_p_1_030570	Nfu_t_1_030570	Nfu_c_1_030570	ENSDARG00000096253	Nfu_p_1_030570	ENSG00000067836	ROGDI	79641
Nfu_g_1_012657	GLYR1	Nfu_p_1_030573	Nfu_t_1_030573	Nfu_c_1_030573	ENSDARG00000037897	Nfu_p_1_030573	ENSG00000140632	GLYR1	84656
Nfu_g_1_012659	MPP2A	Nfu_p_1_030583	Nfu_t_1_030583	Nfu_c_1_030583	ENSDARG00000010957	Nfu_p_1_030583	ENSG00000108852	MPP2	4355
Nfu_g_1_018594	C7ORF10	Nfu_p_1_044434	Nfu_t_1_044434	Nfu_c_1_044434		Nfu_p_1_044434	ENSG00000175600	SUGCT	79783
Nfu_g_1_025115	WLS	Nfu_p_1_058112	Nfu_t_1_058112	Nfu_c_1_058112	NA	Nfu_p_1_058112	ENSG00000116729	WLS	79971
Nfu_g_1_017972	Nfu_g_1_017972	Nfu_p_1_043029	Nfu_t_1_043029	Nfu_c_1_043029	ENSDARG00000058348	Nfu_p_1_043029	ENSG00000148180	GSN	2934
Nfu_g_1_017971	CCDC18	Nfu_p_1_043028	Nfu_t_1_043028	Nfu_c_1_043028	ENSDARG00000078822	Nfu_p_1_043028	ENSG00000122483	CCDC18	343099
Nfu_g_1_012188	Nfu_g_1_012188	Nfu_p_1_029520	Nfu_t_1_029520	Nfu_c_1_029520	ENSDARG00000006065	Nfu_p_1_029520	ENSG00000187595	ZNF385C	201181
Nfu_g_1_022093	GALNT18B	Nfu_p_1_052870	Nfu_t_1_052870	Nfu_c_1_052870	ENSDARG00000059438	Nfu_p_1_052870	ENSG00000110328	GALNT18	374378
Nfu_g_1_016185	ICK	Nfu_p_1_038856	Nfu_t_1_038856	Nfu_c_1_038856	ENSDARG00000059287	Nfu_p_1_038856	ENSG00000112144	ICK	22858
Nfu_g_1_016183	ELOVL5	Nfu_p_1_038852	Nfu_t_1_038852	Nfu_c_1_038852	ENSDARG00000004979	Nfu_p_1_038852	ENSG00000012660	ELOVL5	60481
Nfu_g_1_016180	LRRC1	Nfu_p_1_038846	Nfu_t_1_038846	Nfu_c_1_038846	ENSDARG00000024979	Nfu_p_1_038846	ENSG00000137269	LRRC1	55227
Nfu_g_1_005002	CSF3R	Nfu_p_1_012095	Nfu_t_1_012095	Nfu_c_1_012095	ENSDARG00000045959	Nfu_p_1_012095	ENSG00000119535	CSF3R	1441
Nfu_g_1_006831	WDR11	Nfu_p_1_016462	Nfu_t_1_016462	Nfu_c_1_016462	ENSDARG00000075245	Nfu_p_1_016462	ENSG00000120008	WDR11	55717
Nfu_g_1_012446	ATG4B	Nfu_p_1_030090	Nfu_t_1_030090	Nfu_c_1_030090	ENSDARG00000052104	Nfu_p_1_030090	ENSG00000168397	ATG4B	23192
Nfu_g_1_012445	DTYMK	Nfu_p_1_030089	Nfu_t_1_030089	Nfu_c_1_030089	ENSDARG00000052103	Nfu_p_1_030089	ENSG00000168393	DTYMK	1841
Nfu_g_1_012447	AGXTA	Nfu_p_1_030096	Nfu_t_1_030096	Nfu_c_1_030096	ENSDARG00000052099	Nfu_p_1_030096	ENSG00000172482	AGXT	189
Nfu_g_1_025686	TTC39C	Nfu_p_1_058694	Nfu_t_1_058694	Nfu_c_1_058694	NA	Nfu_p_1_058694	ENSG00000168234	TTC39C	125488
Nfu_g_1_012448	KIF1A (2 OF 2)	Nfu_p_1_030097	Nfu_t_1_030097	Nfu_c_1_030097	ENSDARG00000061817	Nfu_p_1_030097	ENSG00000130294	KIF1A	547
Nfu_g_1_018612	RYK	Nfu_p_1_044460	Nfu_t_1_044460	Nfu_c_1_044460	ENSDARG00000007231	Nfu_p_1_044460	ENSG00000163785	RYK	6259
Nfu_g_1_018611	SLCO2A1	Nfu_p_1_044457	Nfu_t_1_044457	Nfu_c_1_044457	ENSDARG00000061896	Nfu_p_1_044457	ENSG00000174640	SLCO2A1	6578
Nfu_g_1_018614	RAB6BA	Nfu_p_1_044468	Nfu_t_1_044468	Nfu_c_1_044468	ENSDARG00000034522	Nfu_p_1_044468	ENSG00000175582	RAB6A	5870
Nfu_g_1_018610	CEP63	Nfu_p_1_044456	Nfu_t_1_044456	Nfu_c_1_044456	ENSDARG00000056862	Nfu_p_1_044456	ENSG00000182923	CEP63	80254
Nfu_g_1_003406	POLDIP2	Nfu_p_1_008469	Nfu_t_1_008469	Nfu_c_1_008469	ENSDARG00000092305	Nfu_p_1_008469	ENSG00000004142	POLDIP2	26073
Nfu_g_1_003401	SMTNL	Nfu_p_1_008455	Nfu_t_1_008455	Nfu_c_1_008455	ENSDARG00000055632	Nfu_p_1_008455	ENSG00000188176	SMTNL2	342527
Nfu_g_1_003410	OLA.21582	Nfu_p_1_008477	Nfu_t_1_008477	Nfu_c_1_008477	ENSDARG00000076483	Nfu_p_1_008477	ENSG00000139192	TAPBPL	55080
Nfu_g_1_003402	GEMIN4	Nfu_p_1_008457	Nfu_t_1_008457	Nfu_c_1_008457	ENSDARG00000041252	Nfu_p_1_008457	ENSG00000179409	GEMIN4	50628
Nfu_g_1_003403	USP2A	Nfu_p_1_008462	Nfu_t_1_008462	Nfu_c_1_008462	ENSDARG00000020107	Nfu_p_1_008462	ENSG00000036672	USP2	9099
Nfu_g_1_012099	HIVEP3A	Nfu_p_1_029320	Nfu_t_1_029320	Nfu_c_1_029320	ENSDARG00000075928	Nfu_p_1_029320	ENSG00000127124	HIVEP3	59269
Nfu_g_1_012193	ARID3C	Nfu_p_1_029526	Nfu_t_1_029526	Nfu_c_1_029526	ENSDARG00000067729	Nfu_p_1_029526	ENSG00000205143	ARID3C	138715
Nfu_g_1_017873	LRRC4C	Nfu_p_1_042801	Nfu_t_1_042801	Nfu_c_1_042801	ENSDARG00000016739	Nfu_p_1_042801	ENSG00000148948	LRRC4C	57689
Nfu_g_1_022588	TIMD4	Nfu_p_1_054069	Nfu_t_1_054069	Nfu_c_1_054069	ENSDARG00000077257	Nfu_p_1_054069	ENSG00000145850	TIMD4	91937
Nfu_g_1_022584	PGAP2 (1 OF 2)	Nfu_p_1_054059	Nfu_t_1_054059	Nfu_c_1_054059	ENSDARG00000044596	Nfu_p_1_054059	ENSG00000148985	PGAP2	27315
Nfu_g_1_022592	RHOGB	Nfu_p_1_054074	Nfu_t_1_054074	Nfu_c_1_054074	ENSDARG00000004301	Nfu_p_1_054074	ENSG00000177105	RHOG	391
Nfu_g_1_022583	STIM1B	Nfu_p_1_054058	Nfu_t_1_054058	Nfu_c_1_054058	ENSDARG00000061560	Nfu_p_1_054058	ENSG00000167323	STIM1	6786
Nfu_g_1_022591	DUB	Nfu_p_1_054073	Nfu_t_1_054073	Nfu_c_1_054073	ENSDARG00000059774	Nfu_p_1_054073	ENSG00000198771	RCSD1	92241
Nfu_g_1_022590	CCDC90B	Nfu_p_1_054072	Nfu_t_1_054072	Nfu_c_1_054072	ENSDARG00000044626	Nfu_p_1_054072	ENSG00000137500	CCDC90B	60492
Nfu_g_1_022589	C21H17ORF85	Nfu_p_1_054071	Nfu_t_1_054071	Nfu_c_1_054071	ENSDARG00000044597	Nfu_p_1_054071	ENSG00000074356	NCBP3	55421
Nfu_g_1_012144	COL28A1	Nfu_p_1_029430	Nfu_t_1_029430	Nfu_c_1_029430	ENSDARG00000077084	Nfu_p_1_029430	ENSG00000215018	COL28A1	340267
Nfu_g_1_012143	ACN9	Nfu_p_1_029429	Nfu_t_1_029429	Nfu_c_1_029429	ENSDARG00000036092	Nfu_p_1_029429	ENSG00000196636	SDHAF3	57001
Nfu_g_1_003581	CNGA3A	Nfu_p_1_008852	Nfu_t_1_008852	Nfu_c_1_008852	ENSDARG00000070726	Nfu_p_1_008852	ENSG00000144191	CNGA3	1261
Nfu_g_1_003582	UBE3A (2 OF 2)	Nfu_p_1_008858	Nfu_t_1_008858	Nfu_c_1_008858	ENSDARG00000055737	Nfu_p_1_008858	ENSG00000114062	UBE3A	7337
Nfu_g_1_003584	ATP10A	Nfu_p_1_008868	Nfu_t_1_008868	Nfu_c_1_008868	ENSDARG00000061039	Nfu_p_1_008868	ENSG00000206190	ATP10A	57194
Nfu_g_1_016600	C19ORF40 (1 OF 2)	Nfu_p_1_039764	Nfu_t_1_039764	Nfu_c_1_039764	ENSDARG00000051731	Nfu_p_1_039764	ENSG00000131944	FAAP24	91442
Nfu_g_1_016601	ANKRD27	Nfu_p_1_039765	Nfu_t_1_039765	Nfu_c_1_039765	ENSDARG00000089207	Nfu_p_1_039765	ENSG00000105186	ANKRD27	84079
Nfu_g_1_016605	RFWD3	Nfu_p_1_039772	Nfu_t_1_039772	Nfu_c_1_039772	ENSDARG00000087752	Nfu_p_1_039772	ENSG00000168411	RFWD3	55159
Nfu_g_1_016604	CU207301.4	Nfu_p_1_039770	Nfu_t_1_039770	Nfu_c_1_039770	ENSDARG00000013780	Nfu_p_1_039770	ENSG00000090863	GLG1	2734
Nfu_g_1_015675	SLCO4A1	Nfu_p_1_037645	Nfu_t_1_037645	Nfu_c_1_037645	ENSDARG00000075948	Nfu_p_1_037645	ENSG00000101187	SLCO4A1	28231
Nfu_g_1_015674	NTSR1	Nfu_p_1_037637	Nfu_t_1_037637	Nfu_c_1_037637	ENSDARG00000077577	Nfu_p_1_037637	ENSG00000101188	NTSR1	4923
Nfu_g_1_017946	Nfu_g_1_017946	Nfu_p_1_042977	Nfu_t_1_042977	Nfu_c_1_042977	ENSDARG00000074852	Nfu_p_1_042977	ENSG00000266714	MYO15B	80022
Nfu_g_1_017949	FASN	Nfu_p_1_042983	Nfu_t_1_042983	Nfu_c_1_042983	ENSDARG00000087657	Nfu_p_1_042983	ENSG00000169710	FASN	2194
Nfu_g_1_017945	OLA.26634	Nfu_p_1_042976	Nfu_t_1_042976	Nfu_c_1_042976	ENSDARG00000076892	Nfu_p_1_042976	ENSG00000243678	NME2	4831
Nfu_g_1_017947	MBTD1	Nfu_p_1_042981	Nfu_t_1_042981	Nfu_c_1_042981	ENSDARG00000060868	Nfu_p_1_042981	ENSG00000011258	MBTD1	54799
Nfu_g_1_014798	UNC13C	Nfu_p_1_035609	Nfu_t_1_035609	Nfu_c_1_035609	ENSDARG00000053220	Nfu_p_1_035609	ENSG00000137766	UNC13C	440279
Nfu_g_1_007759	UNC13D	Nfu_p_1_018711	Nfu_t_1_018711	Nfu_c_1_018711	ENSDARG00000078249	Nfu_p_1_018711	ENSG00000092929	UNC13D	201294
Nfu_g_1_007761	WBP2	Nfu_p_1_018719	Nfu_t_1_018719	Nfu_c_1_018719	ENSDARG00000056605	Nfu_p_1_018719	ENSG00000132471	WBP2	23558
Nfu_g_1_007764	RSPH1	Nfu_p_1_018727	Nfu_t_1_018727	Nfu_c_1_018727	ENSDARG00000070446	Nfu_p_1_018727	ENSG00000160188	RSPH1	89765
Nfu_g_1_002683	KCNN4	Nfu_p_1_006702	Nfu_t_1_006702	Nfu_c_1_006702	ENSDARG00000014939	Nfu_p_1_006702	ENSG00000104783	KCNN4	3783
Nfu_g_1_002685	BX005256.1	Nfu_p_1_006704	Nfu_t_1_006704	Nfu_c_1_006704	ENSDARG00000040284	Nfu_p_1_006704	ENSG00000154640	BTG3	10950
Nfu_g_1_014099	CXCL14	Nfu_p_1_033911	Nfu_t_1_033911	Nfu_c_1_033911	ENSDARG00000056627	Nfu_p_1_033911	ENSG00000145824	CXCL14	9547
Nfu_g_1_012695	NPNT (2 OF 2)	Nfu_p_1_030654	Nfu_t_1_030654	Nfu_c_1_030654	ENSDARG00000087618	Nfu_p_1_030654	ENSG00000168743	NPNT	255743
Nfu_g_1_012689	TOPORSB	Nfu_p_1_030643	Nfu_t_1_030643	Nfu_c_1_030643	ENSDARG00000039784	Nfu_p_1_030643	ENSG00000197579	TOPORS	10210
Nfu_g_1_012684	CABZ01081359.1	Nfu_p_1_030633	Nfu_t_1_030633	Nfu_c_1_030633	ENSDARG00000079298	Nfu_p_1_030633	ENSG00000168772	CXXC4	80319
Nfu_g_1_012679	WBP1	Nfu_p_1_030625	Nfu_t_1_030625	Nfu_c_1_030625	ENSDARG00000092260	Nfu_p_1_030625	ENSG00000239779	WBP1	23559
Nfu_g_1_012691	GLTPD2 (2 OF 2)	Nfu_p_1_030646	Nfu_t_1_030646	Nfu_c_1_030646	ENSDARG00000054218	Nfu_p_1_030646	ENSG00000182327	GLTPD2	388323
Nfu_g_1_012694	Nfu_g_1_012694	Nfu_p_1_030652	Nfu_t_1_030652	Nfu_c_1_030652	ENSDARG00000092241	Nfu_p_1_030652	ENSG00000176371	ZSCAN2	54993
Nfu_g_1_012576	NMT1B	Nfu_p_1_030318	Nfu_t_1_030318	Nfu_c_1_030318	ENSDARG00000052966	Nfu_p_1_030318	ENSG00000136448	NMT1	4836
Nfu_g_1_013357	Nfu_g_1_013357	Nfu_p_1_032148	Nfu_t_1_032148	Nfu_c_1_032148	ENSDARG00000027075	Nfu_p_1_032148	ENSG00000131620	ANO1	55107
Nfu_g_1_013587	TOP3B	Nfu_p_1_032737	Nfu_t_1_032737	Nfu_c_1_032737	ENSDARG00000027586	Nfu_p_1_032737	ENSG00000100038	TOP3B	8940
Nfu_g_1_023497	PHF14	Nfu_p_1_056383	Nfu_t_1_056383	Nfu_c_1_056383	ENSDARG00000061458	Nfu_p_1_056383	ENSG00000106443	PHF14	9678
Nfu_g_1_014548	RPS6KB2	Nfu_p_1_035028	Nfu_t_1_035028	Nfu_c_1_035028	ENSDARG00000058230	Nfu_p_1_035028	ENSG00000108443	RPS6KB1	6198
Nfu_g_1_014552	DTX1	Nfu_p_1_035038	Nfu_t_1_035038	Nfu_c_1_035038	ENSDARG00000076302	Nfu_p_1_035038	ENSG00000135144	DTX1	1840
Nfu_g_1_014553	RIN2 (2 OF 2)	Nfu_p_1_035039	Nfu_t_1_035039	Nfu_c_1_035039	ENSDARG00000074589	Nfu_p_1_035039	ENSG00000132669	RIN2	54453
Nfu_g_1_014547	KCNQ5A	Nfu_p_1_035026	Nfu_t_1_035026	Nfu_c_1_035026	ENSDARG00000069953	Nfu_p_1_035026	ENSG00000185760	KCNQ5	56479
Nfu_g_1_012224	BAG6	Nfu_p_1_029597	Nfu_t_1_029597	Nfu_c_1_029597	ENSDARG00000075892	Nfu_p_1_029597	ENSG00000143947	RPS27A	6233
Nfu_g_1_012223	GLRX3	Nfu_p_1_029596	Nfu_t_1_029596	Nfu_c_1_029596	ENSDARG00000031439	Nfu_p_1_029596	ENSG00000108010	GLRX3	10539
Nfu_g_1_012222	GABBR1B	Nfu_p_1_029593	Nfu_t_1_029593	Nfu_c_1_029593	ENSDARG00000016667	Nfu_p_1_029593	ENSG00000136928	GABBR2	9568
Nfu_g_1_018166	PFN2L	Nfu_p_1_043468	Nfu_t_1_043468	Nfu_c_1_043468	ENSDARG00000012682	Nfu_p_1_043468	ENSG00000070087	PFN2	5217
Nfu_g_1_018164	AHSG	Nfu_p_1_043466	Nfu_t_1_043466	Nfu_c_1_043466	ENSDARG00000069293	Nfu_p_1_043466	ENSG00000145192	AHSG	197
Nfu_g_1_018169	SENP5 (2 OF 2)	Nfu_p_1_043472	Nfu_t_1_043472	Nfu_c_1_043472	ENSDARG00000060646	Nfu_p_1_043472	ENSG00000119231	SENP5	205564
Nfu_g_1_018167	CRB1	Nfu_p_1_043469	Nfu_t_1_043469	Nfu_c_1_043469	ENSDARG00000062245	Nfu_p_1_043469	ENSG00000134376	CRB1	23418
Nfu_g_1_018163	ZBTB41	Nfu_p_1_043465	Nfu_t_1_043465	Nfu_c_1_043465	ENSDARG00000054984	Nfu_p_1_043465	ENSG00000177888	ZBTB41	360023
Nfu_g_1_018165	HOMER3 (2 OF 2)	Nfu_p_1_043467	Nfu_t_1_043467	Nfu_c_1_043467	ENSDARG00000010789	Nfu_p_1_043467	ENSG00000051128	HOMER3	9454
Nfu_g_1_017427	BMS1L	Nfu_p_1_041709	Nfu_t_1_041709	Nfu_c_1_041709	ENSDARG00000054154	Nfu_p_1_041709	ENSG00000165733	BMS1	9790
Nfu_g_1_017428	MTR	Nfu_p_1_041715	Nfu_t_1_041715	Nfu_c_1_041715	ENSDARG00000039134	Nfu_p_1_041715	ENSG00000116984	MTR	4548
Nfu_g_1_004930	RYR2	Nfu_p_1_011982	Nfu_t_1_011982	Nfu_c_1_011982	ENSDARG00000011422	Nfu_p_1_011982	ENSG00000198626	RYR2	6262
Nfu_g_1_014083	PKN2	Nfu_p_1_033886	Nfu_t_1_033886	Nfu_c_1_033886	ENSDARG00000006705	Nfu_p_1_033886	ENSG00000065243	PKN2	5586
Nfu_g_1_014081	LDB3A	Nfu_p_1_033884	Nfu_t_1_033884	Nfu_c_1_033884	ENSDARG00000056322	Nfu_p_1_033884	ENSG00000122367	LDB3	11155
Nfu_g_1_014080	BMPR1A	Nfu_p_1_033880	Nfu_t_1_033880	Nfu_c_1_033880	ENSDARG00000019728	Nfu_p_1_033880	ENSG00000107779	BMPR1A	657
Nfu_g_1_010869	FP017169.1	Nfu_p_1_026325	Nfu_t_1_026325	Nfu_c_1_026325	ENSDARG00000086277	Nfu_p_1_026325	ENSG00000144908	ALDH1L1	10840
Nfu_g_1_010868	Nfu_g_1_010868	Nfu_p_1_026324	Nfu_t_1_026324	Nfu_c_1_026324	ENSDARG00000095221	Nfu_p_1_026324	ENSG00000196152	ZNF79	7633
Nfu_g_1_010867	NFASCA	Nfu_p_1_026323	Nfu_t_1_026323	Nfu_c_1_026323	ENSDARG00000061099	Nfu_p_1_026323	ENSG00000163531	NFASC	23114
Nfu_g_1_000076	CABZ01064447.1	Nfu_p_1_000191	Nfu_t_1_000191	Nfu_c_1_000191	ENSDARG00000023495	Nfu_p_1_000191	ENSG00000096872	IFT74	80173
Nfu_g_1_000074	ARHGAP15	Nfu_p_1_000187	Nfu_t_1_000187	Nfu_c_1_000187	ENSDARG00000062349	Nfu_p_1_000187	ENSG00000075884	ARHGAP15	55843
Nfu_g_1_000075	KIF5C	Nfu_p_1_000190	Nfu_t_1_000190	Nfu_c_1_000190	ENSDARG00000076027	Nfu_p_1_000190	ENSG00000168280	KIF5C	3800
Nfu_g_1_003470	VWA5A (1 OF 3)	Nfu_p_1_008591	Nfu_t_1_008591	Nfu_c_1_008591	ENSDARG00000089373	Nfu_p_1_008591	ENSG00000110002	VWA5A	4013
Nfu_g_1_002257	ZGC:77151	Nfu_p_1_005632	Nfu_t_1_005632	Nfu_c_1_005632	ENSDARG00000054307	Nfu_p_1_005632	ENSG00000150347	ARID5B	84159
Nfu_g_1_009785	PHACTR3B	Nfu_p_1_023828	Nfu_t_1_023828	Nfu_c_1_023828	ENSDARG00000019304	Nfu_p_1_023828	ENSG00000087495	PHACTR3	116154
Nfu_g_1_012084	CR396586.1	Nfu_p_1_029292	Nfu_t_1_029292	Nfu_c_1_029292	ENSDARG00000033508	Nfu_p_1_029292	ENSG00000205279	CTXN3	613212
Nfu_g_1_012154	KIF11	Nfu_p_1_029457	Nfu_t_1_029457	Nfu_c_1_029457	ENSDARG00000010948	Nfu_p_1_029457	ENSG00000138160	KIF11	3832
Nfu_g_1_012157	ADOB	Nfu_p_1_029464	Nfu_t_1_029464	Nfu_c_1_029464	ENSDARG00000053571	Nfu_p_1_029464	ENSG00000181915	ADO	84890
Nfu_g_1_014758	Nfu_g_1_014758	Nfu_p_1_035527	Nfu_t_1_035527	Nfu_c_1_035527	ENSDARG00000086543	Nfu_p_1_035527	ENSG00000183248	PRR36	80164
Nfu_g_1_014759	MCOLN1 (1 OF 2)	Nfu_p_1_035529	Nfu_t_1_035529	Nfu_c_1_035529	ENSDARG00000002285	Nfu_p_1_035529	ENSG00000090674	MCOLN1	57192
Nfu_g_1_014756	PGLYRP2 (1 OF 2)	Nfu_p_1_035522	Nfu_t_1_035522	Nfu_c_1_035522	ENSDARG00000015626	Nfu_p_1_035522	ENSG00000161031	PGLYRP2	114770
Nfu_g_1_018010	GNAL	Nfu_p_1_043097	Nfu_t_1_043097	Nfu_c_1_043097	ENSDARG00000045415	Nfu_p_1_043097	ENSG00000141404	GNAL	2774
Nfu_g_1_018014	ZBTB14	Nfu_p_1_043101	Nfu_t_1_043101	Nfu_c_1_043101	ENSDARG00000089700	Nfu_p_1_043101	ENSG00000198081	ZBTB14	7541
Nfu_g_1_013504	EFNA5B	Nfu_p_1_032528	Nfu_t_1_032528	Nfu_c_1_032528	ENSDARG00000089790	Nfu_p_1_032528	ENSG00000184349	EFNA5	1946
Nfu_g_1_013503	NKIRAS1	Nfu_p_1_032527	Nfu_t_1_032527	Nfu_c_1_032527	ENSDARG00000033548	Nfu_p_1_032527	ENSG00000197885	NKIRAS1	28512
Nfu_g_1_025225	Nfu_g_1_025225	Nfu_p_1_058230	Nfu_t_1_058230	Nfu_c_1_058230	NA	Nfu_p_1_058230	ENSG00000112852	PCDHB2	56133
Nfu_g_1_019921	CU468684.1	Nfu_p_1_047550	Nfu_t_1_047550	Nfu_c_1_047550	ENSDARG00000089298	Nfu_p_1_047550	ENSG00000187902	SHISA7	729956
Nfu_g_1_019970	TP63	Nfu_p_1_047654	Nfu_t_1_047654	Nfu_c_1_047654	ENSDARG00000044356	Nfu_p_1_047654	ENSG00000073282	TP63	8626
Nfu_g_1_019971	TPRG1	Nfu_p_1_047661	Nfu_t_1_047661	Nfu_c_1_047661	ENSDARG00000056026	Nfu_p_1_047661	ENSG00000188001	TPRG1	285386
Nfu_g_1_000015	GTDC1	Nfu_p_1_000046	Nfu_t_1_000046	Nfu_c_1_000046	ENSDARG00000020642	Nfu_p_1_000046	ENSG00000121964	GTDC1	79712
Nfu_g_1_000012	GRINA	Nfu_p_1_000038	Nfu_t_1_000038	Nfu_c_1_000038	ENSDARG00000092332	Nfu_p_1_000038	ENSG00000178719	GRINA	2907
Nfu_g_1_000014	SPATC1L	Nfu_p_1_000043	Nfu_t_1_000043	Nfu_c_1_000043		Nfu_p_1_000043	ENSG00000186583	SPATC1	375686
Nfu_g_1_010860	PSMA1	Nfu_p_1_026249	Nfu_t_1_026249	Nfu_c_1_026249	ENSDARG00000074076	Nfu_p_1_026249	ENSG00000256206	RP11-140L24.4	NA
Nfu_g_1_010859	RIC3 (1 OF 2)	Nfu_p_1_026248	Nfu_t_1_026248	Nfu_c_1_026248	ENSDARG00000077459	Nfu_p_1_026248	ENSG00000166405	RIC3	79608
Nfu_g_1_009919	IGSF11	Nfu_p_1_024162	Nfu_t_1_024162	Nfu_c_1_024162	ENSDARG00000017217	Nfu_p_1_024162	ENSG00000144847	IGSF11	152404
Nfu_g_1_006070	KDM4A (2 OF 2)	Nfu_p_1_014687	Nfu_t_1_014687	Nfu_c_1_014687	ENSDARG00000019103	Nfu_p_1_014687	ENSG00000066135	KDM4A	9682
Nfu_g_1_006068	ABHD8	Nfu_p_1_014675	Nfu_t_1_014675	Nfu_c_1_014675	ENSDARG00000079719	Nfu_p_1_014675	ENSG00000127220	ABHD8	79575
Nfu_g_1_025789	MRPL34	Nfu_p_1_058797	Nfu_t_1_058797	Nfu_c_1_058797	NA	Nfu_p_1_058797	ENSG00000130312	MRPL34	64981
Nfu_g_1_006069	ANO8A	Nfu_p_1_014680	Nfu_t_1_014680	Nfu_c_1_014680	ENSDARG00000076265	Nfu_p_1_014680	ENSG00000074855	ANO8	57719
Nfu_g_1_012183	TMEM222B	Nfu_p_1_029512	Nfu_t_1_029512	Nfu_c_1_029512	ENSDARG00000074503	Nfu_p_1_029512	ENSG00000186501	TMEM222	84065
Nfu_g_1_012180	ARID1A (1 OF 2)	Nfu_p_1_029508	Nfu_t_1_029508	Nfu_c_1_029508	ENSDARG00000060073	Nfu_p_1_029508	ENSG00000117713	ARID1A	8289
Nfu_g_1_022332	PDLIM7	Nfu_p_1_053484	Nfu_t_1_053484	Nfu_c_1_053484	ENSDARG00000030638	Nfu_p_1_053484	ENSG00000196923	PDLIM7	9260
Nfu_g_1_022331	UNC5A	Nfu_p_1_053483	Nfu_t_1_053483	Nfu_c_1_053483	ENSDARG00000074543	Nfu_p_1_053483	ENSG00000113763	UNC5A	90249
Nfu_g_1_023545	CITED4A	Nfu_p_1_056507	Nfu_t_1_056507	Nfu_c_1_056507	ENSDARG00000028514	Nfu_p_1_056507	ENSG00000179862	CITED4	163732
Nfu_g_1_015695	IPMKB	Nfu_p_1_037677	Nfu_t_1_037677	Nfu_c_1_037677	ENSDARG00000029291	Nfu_p_1_037677	ENSG00000151151	IPMK	253430
Nfu_g_1_004943	ZDHHC9	Nfu_p_1_011999	Nfu_t_1_011999	Nfu_c_1_011999	ENSDARG00000060515	Nfu_p_1_011999	ENSG00000188706	ZDHHC9	51114
Nfu_g_1_014818	E2F1	Nfu_p_1_035674	Nfu_t_1_035674	Nfu_c_1_035674	ENSDARG00000079233	Nfu_p_1_035674	ENSG00000007968	E2F2	1870
Nfu_g_1_014821	SRFBP1	Nfu_p_1_035681	Nfu_t_1_035681	Nfu_c_1_035681	ENSDARG00000075323	Nfu_p_1_035681	ENSG00000151304	SRFBP1	153443
Nfu_g_1_014816	TMEM57A	Nfu_p_1_035667	Nfu_t_1_035667	Nfu_c_1_035667	ENSDARG00000005625	Nfu_p_1_035667	ENSG00000204178	TMEM57	55219
Nfu_g_1_014820	LDLRAP1A	Nfu_p_1_035678	Nfu_t_1_035678	Nfu_c_1_035678	ENSDARG00000004311	Nfu_p_1_035678	ENSG00000157978	LDLRAP1	26119
Nfu_g_1_014822	FNDC5B	Nfu_p_1_035682	Nfu_t_1_035682	Nfu_c_1_035682	ENSDARG00000035895	Nfu_p_1_035682	ENSG00000160097	FNDC5	252995
Nfu_g_1_014924	CUL2	Nfu_p_1_035930	Nfu_t_1_035930	Nfu_c_1_035930	ENSDARG00000013965	Nfu_p_1_035930	ENSG00000108094	CUL2	8453
Nfu_g_1_016476	LEPRE1	Nfu_p_1_039478	Nfu_t_1_039478	Nfu_c_1_039478	ENSDARG00000071212	Nfu_p_1_039478	ENSG00000117385	P3H1	64175
Nfu_g_1_016477	AP5B1	Nfu_p_1_039480	Nfu_t_1_039480	Nfu_c_1_039480	ENSDARG00000078805	Nfu_p_1_039480	ENSG00000254470	AP5B1	91056
Nfu_g_1_016478	WDR65	Nfu_p_1_039487	Nfu_t_1_039487	Nfu_c_1_039487	ENSDARG00000058090	Nfu_p_1_039487	ENSG00000243710	CFAP57	149465
Nfu_g_1_016475	ACAD9	Nfu_p_1_039477	Nfu_t_1_039477	Nfu_c_1_039477	ENSDARG00000055620	Nfu_p_1_039477	ENSG00000177646	ACAD9	28976
Nfu_g_1_016474	PTPDC1	Nfu_p_1_039475	Nfu_t_1_039475	Nfu_c_1_039475	ENSDARG00000061656	Nfu_p_1_039475	ENSG00000158079	PTPDC1	138639
Nfu_g_1_009841	NRIP2	Nfu_p_1_023990	Nfu_t_1_023990	Nfu_c_1_023990	ENSDARG00000079985	Nfu_p_1_023990	ENSG00000053702	NRIP2	83714
Nfu_g_1_017997	NAGLU	Nfu_p_1_043083	Nfu_t_1_043083	Nfu_c_1_043083	ENSDARG00000030156	Nfu_p_1_043083	ENSG00000108784	NAGLU	4669
Nfu_g_1_017995	METTL9	Nfu_p_1_043079	Nfu_t_1_043079	Nfu_c_1_043079	ENSDARG00000060001	Nfu_p_1_043079	ENSG00000197006	METTL9	51108
Nfu_g_1_000133	BNC1	Nfu_p_1_000309	Nfu_t_1_000309	Nfu_c_1_000309	ENSDARG00000074397	Nfu_p_1_000309	ENSG00000169594	BNC1	646
Nfu_g_1_000132	PDCD7	Nfu_p_1_000307	Nfu_t_1_000307	Nfu_c_1_000307	ENSDARG00000038976	Nfu_p_1_000307	ENSG00000090470	PDCD7	10081
Nfu_g_1_016896	CPZ (2 OF 2)	Nfu_p_1_040377	Nfu_t_1_040377	Nfu_c_1_040377	ENSDARG00000075521	Nfu_p_1_040377	ENSG00000109625	CPZ	8532
Nfu_g_1_020678	VRK2	Nfu_p_1_049527	Nfu_t_1_049527	Nfu_c_1_049527	ENSDARG00000021547	Nfu_p_1_049527	ENSG00000028116	VRK2	7444
Nfu_g_1_020679	FANCL	Nfu_p_1_049528	Nfu_t_1_049528	Nfu_c_1_049528	ENSDARG00000007885	Nfu_p_1_049528	ENSG00000115392	FANCL	55120
Nfu_g_1_016924	LRRC4.2	Nfu_p_1_040423	Nfu_t_1_040423	Nfu_c_1_040423	ENSDARG00000003020	Nfu_p_1_040423	ENSG00000128594	LRRC4	64101
Nfu_g_1_016976	NFIXB	Nfu_p_1_040549	Nfu_t_1_040549	Nfu_c_1_040549	ENSDARG00000061836	Nfu_p_1_040549	ENSG00000162599	NFIA	4774
Nfu_g_1_017952	OLA.9287	Nfu_p_1_042992	Nfu_t_1_042992	Nfu_c_1_042992	ENSDARG00000076839	Nfu_p_1_042992	ENSG00000137699	TRIM29	23650
Nfu_g_1_017953	NUDT8	Nfu_p_1_042993	Nfu_t_1_042993	Nfu_c_1_042993	ENSDARG00000007722	Nfu_p_1_042993	ENSG00000167799	NUDT8	254552
Nfu_g_1_017951	MFRP	Nfu_p_1_042990	Nfu_t_1_042990	Nfu_c_1_042990	ENSDARG00000087814	Nfu_p_1_042990	ENSG00000235718	MFRP	83552
Nfu_g_1_016685	ATP13A3	Nfu_p_1_039943	Nfu_t_1_039943	Nfu_c_1_039943	ENSDARG00000061890	Nfu_p_1_039943	ENSG00000133657	ATP13A3	79572
Nfu_g_1_016683	GK5	Nfu_p_1_039928	Nfu_t_1_039928	Nfu_c_1_039928	ENSDARG00000062864	Nfu_p_1_039928	ENSG00000175066	GK5	256356
Nfu_g_1_016684	ATP1B3A	Nfu_p_1_039929	Nfu_t_1_039929	Nfu_c_1_039929	ENSDARG00000042837	Nfu_p_1_039929	ENSG00000069849	ATP1B3	483
Nfu_g_1_016662	ST3GAL3B	Nfu_p_1_039895	Nfu_t_1_039895	Nfu_c_1_039895	ENSDARG00000015252	Nfu_p_1_039895	ENSG00000126091	ST3GAL3	6487
Nfu_g_1_003022	MAGI1B	Nfu_p_1_007550	Nfu_t_1_007550	Nfu_c_1_007550	ENSDARG00000003169	Nfu_p_1_007550	ENSG00000151276	MAGI1	9223
Nfu_g_1_003020	ASIC2	Nfu_p_1_007547	Nfu_t_1_007547	Nfu_c_1_007547	ENSDARG00000006849	Nfu_p_1_007547	ENSG00000108684	ASIC2	40
Nfu_g_1_003021	MPP3 (1 OF 2)	Nfu_p_1_007548	Nfu_t_1_007548	Nfu_c_1_007548	ENSDARG00000015184	Nfu_p_1_007548	ENSG00000161647	MPP3	4356
Nfu_g_1_005545	PFDN1	Nfu_p_1_013405	Nfu_t_1_013405	Nfu_c_1_013405	ENSDARG00000014536	Nfu_p_1_013405	ENSG00000113068	PFDN1	5201
Nfu_g_1_005546	TTC1	Nfu_p_1_013407	Nfu_t_1_013407	Nfu_c_1_013407	ENSDARG00000044567	Nfu_p_1_013407	ENSG00000113312	TTC1	7265
Nfu_g_1_002200	PDZD2	Nfu_p_1_005531	Nfu_t_1_005531	Nfu_c_1_005531	ENSDARG00000059801	Nfu_p_1_005531	ENSG00000133401	PDZD2	23037
Nfu_g_1_002206	DPF1	Nfu_p_1_005542	Nfu_t_1_005542	Nfu_c_1_005542	ENSDARG00000053548	Nfu_p_1_005542	ENSG00000011332	DPF1	8193
Nfu_g_1_002204	SIDT2	Nfu_p_1_005536	Nfu_t_1_005536	Nfu_c_1_005536	ENSDARG00000045976	Nfu_p_1_005536	ENSG00000149577	SIDT2	51092
Nfu_g_1_002205	CABZ01087562.1	Nfu_p_1_005537	Nfu_t_1_005537	Nfu_c_1_005537	ENSDARG00000054290	Nfu_p_1_005537	ENSG00000110274	CEP164	22897
Nfu_g_1_012269	NRXN2 (1 OF 3)	Nfu_p_1_029707	Nfu_t_1_029707	Nfu_c_1_029707	ENSDARG00000061454	Nfu_p_1_029707	ENSG00000021645	NRXN3	9369
Nfu_g_1_003438	PTK2BB	Nfu_p_1_008545	Nfu_t_1_008545	Nfu_c_1_008545	ENSDARG00000039577	Nfu_p_1_008545	ENSG00000120899	PTK2B	2185
Nfu_g_1_009792	ITGAL	Nfu_p_1_023842	Nfu_t_1_023842	Nfu_c_1_023842	ENSDARG00000044670	Nfu_p_1_023842	ENSG00000005844	ITGAL	3683
Nfu_g_1_009793	Nfu_g_1_009793	Nfu_p_1_023846	Nfu_t_1_023846	Nfu_c_1_023846	ENSDARG00000090054	Nfu_p_1_023846	ENSG00000171467	ZNF318	24149
Nfu_g_1_020656	NET1 (1 OF 2)	Nfu_p_1_049440	Nfu_t_1_049440	Nfu_c_1_049440	ENSDARG00000032765	Nfu_p_1_049440	ENSG00000173848	NET1	10276
Nfu_g_1_020655	RPAP3	Nfu_p_1_049437	Nfu_t_1_049437	Nfu_c_1_049437	ENSDARG00000087962	Nfu_p_1_049437	ENSG00000005175	RPAP3	79657
Nfu_g_1_020653	MAPK12B	Nfu_p_1_049434	Nfu_t_1_049434	Nfu_c_1_049434	ENSDARG00000006409	Nfu_p_1_049434	ENSG00000156711	MAPK13	5603
Nfu_g_1_020654	MAPK11	Nfu_p_1_049435	Nfu_t_1_049435	Nfu_c_1_049435	ENSDARG00000045836	Nfu_p_1_049435	ENSG00000112062	MAPK14	1432
Nfu_g_1_010761	GJC1	Nfu_p_1_026024	Nfu_t_1_026024	Nfu_c_1_026024	ENSDARG00000077563	Nfu_p_1_026024	ENSG00000182963	GJC1	10052
Nfu_g_1_018080	PDLIM3A	Nfu_p_1_043247	Nfu_t_1_043247	Nfu_c_1_043247	ENSDARG00000014248	Nfu_p_1_043247	ENSG00000154553	PDLIM3	27295
Nfu_g_1_018079	SORBS2A	Nfu_p_1_043246	Nfu_t_1_043246	Nfu_c_1_043246	ENSDARG00000003046	Nfu_p_1_043246	ENSG00000154556	SORBS2	8470
Nfu_g_1_018078	TLR3	Nfu_p_1_043244	Nfu_t_1_043244	Nfu_c_1_043244	ENSDARG00000016065	Nfu_p_1_043244	ENSG00000164342	TLR3	7098
Nfu_g_1_012093	GABRA5 (1 OF 2)	Nfu_p_1_029304	Nfu_t_1_029304	Nfu_c_1_029304	ENSDARG00000070730	Nfu_p_1_029304	ENSG00000186297	GABRA5	2558
Nfu_g_1_012091	MTMR14	Nfu_p_1_029300	Nfu_t_1_029300	Nfu_c_1_029300	ENSDARG00000059642	Nfu_p_1_029300	ENSG00000163719	MTMR14	64419
Nfu_g_1_014529	CACNA1BA	Nfu_p_1_034990	Nfu_t_1_034990	Nfu_c_1_034990	ENSDARG00000021735	Nfu_p_1_034990	ENSG00000148408	CACNA1B	774
Nfu_g_1_010771	TFPIA	Nfu_p_1_026044	Nfu_t_1_026044	Nfu_c_1_026044	ENSDARG00000034718	Nfu_p_1_026044	ENSG00000003436	TFPI	7035
Nfu_g_1_010772	CALCRLA	Nfu_p_1_026047	Nfu_t_1_026047	Nfu_c_1_026047	ENSDARG00000011473	Nfu_p_1_026047	ENSG00000064989	CALCRL	10203
Nfu_g_1_023494	CRB2B	Nfu_p_1_056375	Nfu_t_1_056375	Nfu_c_1_056375	ENSDARG00000060081	Nfu_p_1_056375	ENSG00000148204	CRB2	286204
Nfu_g_1_013347	DENND2C	Nfu_p_1_032132	Nfu_t_1_032132	Nfu_c_1_032132	ENSDARG00000073738	Nfu_p_1_032132	ENSG00000175984	DENND2C	163259
Nfu_g_1_013346	PTPN11B	Nfu_p_1_032130	Nfu_t_1_032130	Nfu_c_1_032130	ENSDARG00000012340	Nfu_p_1_032130	ENSG00000179295	PTPN11	5781
Nfu_g_1_022099	HK2	Nfu_p_1_052882	Nfu_t_1_052882	Nfu_c_1_052882	ENSDARG00000026964	Nfu_p_1_052882	ENSG00000159399	HK2	3099
Nfu_g_1_012179	MMRN2	Nfu_p_1_029504	Nfu_t_1_029504	Nfu_c_1_029504	ENSDARG00000076135	Nfu_p_1_029504	ENSG00000138722	MMRN1	22915
Nfu_g_1_012177	RTN4A	Nfu_p_1_029502	Nfu_t_1_029502	Nfu_c_1_029502	ENSDARG00000044601	Nfu_p_1_029502	ENSG00000115310	RTN4	57142
Nfu_g_1_003386	PLXNB1B	Nfu_p_1_008429	Nfu_t_1_008429	Nfu_c_1_008429	ENSDARG00000017211	Nfu_p_1_008429	ENSG00000164050	PLXNB1	5364
Nfu_g_1_009968	RANGRF	Nfu_p_1_024253	Nfu_t_1_024253	Nfu_c_1_024253	ENSDARG00000033121	Nfu_p_1_024253	ENSG00000108961	RANGRF	29098
Nfu_g_1_009962	VAMP4	Nfu_p_1_024237	Nfu_t_1_024237	Nfu_c_1_024237	ENSDARG00000043510	Nfu_p_1_024237	ENSG00000139190	VAMP1	6843
Nfu_g_1_009961	MYOC (1 OF 2)	Nfu_p_1_024235	Nfu_t_1_024235	Nfu_c_1_024235	ENSDARG00000021789	Nfu_p_1_024235	ENSG00000034971	MYOC	4653
Nfu_g_1_009967	PRRC2C (1 OF 2)	Nfu_p_1_024250	Nfu_t_1_024250	Nfu_c_1_024250	ENSDARG00000057583	Nfu_p_1_024250	ENSG00000117523	PRRC2C	23215
Nfu_g_1_009964	Nfu_g_1_009964	Nfu_p_1_024240	Nfu_t_1_024240	Nfu_c_1_024240	ENSDARG00000016357	Nfu_p_1_024240	ENSG00000076258	FMO4	2329
Nfu_g_1_009937	MACROD2	Nfu_p_1_024191	Nfu_t_1_024191	Nfu_c_1_024191	ENSDARG00000029609	Nfu_p_1_024191	ENSG00000172264	MACROD2	140733
Nfu_g_1_018581	BLNK	Nfu_p_1_044412	Nfu_t_1_044412	Nfu_c_1_044412	ENSDARG00000042722	Nfu_p_1_044412	ENSG00000043462	LCP2	3937
Nfu_g_1_018580	DNTT	Nfu_p_1_044411	Nfu_t_1_044411	Nfu_c_1_044411	ENSDARG00000042507	Nfu_p_1_044411	ENSG00000107447	DNTT	1791
Nfu_g_1_019867	ETNK2	Nfu_p_1_047427	Nfu_t_1_047427	Nfu_c_1_047427	ENSDARG00000070213	Nfu_p_1_047427	ENSG00000143845	ETNK2	55224
Nfu_g_1_024440	MPLKIP	Nfu_p_1_057416	Nfu_t_1_057416	Nfu_c_1_057416	NA	Nfu_p_1_057416	ENSG00000168303	MPLKIP	136647
Nfu_g_1_002716	C2H7ORF25	Nfu_p_1_006772	Nfu_t_1_006772	Nfu_c_1_006772	ENSDARG00000057184	Nfu_p_1_006772	ENSG00000136197	C7orf25	79020
Nfu_g_1_002719	IMPA1	Nfu_p_1_006780	Nfu_t_1_006780	Nfu_c_1_006780	ENSDARG00000003517	Nfu_p_1_006780	ENSG00000133731	IMPA1	3612
Nfu_g_1_016595	FAM98A	Nfu_p_1_039753	Nfu_t_1_039753	Nfu_c_1_039753	ENSDARG00000078391	Nfu_p_1_039753	ENSG00000119812	FAM98A	25940
Nfu_g_1_016593	SOCS5	Nfu_p_1_039748	Nfu_t_1_039748	Nfu_c_1_039748	ENSDARG00000062745	Nfu_p_1_039748	ENSG00000171150	SOCS5	9655
Nfu_g_1_003013	GRM7 (2 OF 2)	Nfu_p_1_007539	Nfu_t_1_007539	Nfu_c_1_007539	ENSDARG00000017742	Nfu_p_1_007539	ENSG00000196277	GRM7	2917
Nfu_g_1_003012	CR385022.1	Nfu_p_1_007538	Nfu_t_1_007538	Nfu_c_1_007538	ENSDARG00000079569	Nfu_p_1_007538	ENSG00000176020	AMIGO3	386724
Nfu_g_1_003011	FAM208AB	Nfu_p_1_007537	Nfu_t_1_007537	Nfu_c_1_007537	ENSDARG00000013346	Nfu_p_1_007537	ENSG00000163946	FAM208A	23272
Nfu_g_1_003010	ASB14	Nfu_p_1_007536	Nfu_t_1_007536	Nfu_c_1_007536	ENSDARG00000087741	Nfu_p_1_007536	ENSG00000239388	ASB14	142686
Nfu_g_1_019869	LRRIQ1	Nfu_p_1_047452	Nfu_t_1_047452	Nfu_c_1_047452	ENSDARG00000093781	Nfu_p_1_047452	ENSG00000133640	LRRIQ1	84125
Nfu_g_1_019146	TEKT1	Nfu_p_1_045782	Nfu_t_1_045782	Nfu_c_1_045782	ENSDARG00000018605	Nfu_p_1_045782	ENSG00000167858	TEKT1	83659
Nfu_g_1_019139	INPP5K (1 OF 2)	Nfu_p_1_045765	Nfu_t_1_045765	Nfu_c_1_045765	ENSDARG00000076338	Nfu_p_1_045765	ENSG00000132376	INPP5K	51763
Nfu_g_1_019140	PITPNAA	Nfu_p_1_045766	Nfu_t_1_045766	Nfu_c_1_045766	ENSDARG00000039490	Nfu_p_1_045766	ENSG00000174238	PITPNA	5306
Nfu_g_1_019145	SLC43A2A	Nfu_p_1_045781	Nfu_t_1_045781	Nfu_c_1_045781	ENSDARG00000036848	Nfu_p_1_045781	ENSG00000167703	SLC43A2	124935
Nfu_g_1_019144	MYO1C	Nfu_p_1_045777	Nfu_t_1_045777	Nfu_c_1_045777	ENSDARG00000061579	Nfu_p_1_045777	ENSG00000197879	MYO1C	4641
Nfu_g_1_014573	BARX2	Nfu_p_1_035079	Nfu_t_1_035079	Nfu_c_1_035079	ENSDARG00000041098	Nfu_p_1_035079	ENSG00000043039	BARX2	8538
Nfu_g_1_016469	MARCKSL1B	Nfu_p_1_039466	Nfu_t_1_039466	Nfu_c_1_039466	ENSDARG00000035715	Nfu_p_1_039466	ENSG00000175130	MARCKSL1	65108
Nfu_g_1_004953	RAB27B	Nfu_p_1_012015	Nfu_t_1_012015	Nfu_c_1_012015	ENSDARG00000087762	Nfu_p_1_012015	ENSG00000041353	RAB27B	5874
Nfu_g_1_019309	KIF21A	Nfu_p_1_046137	Nfu_t_1_046137	Nfu_c_1_046137	ENSDARG00000061131	Nfu_p_1_046137	ENSG00000116852	KIF21B	23046
Nfu_g_1_002710	GSTT1B	Nfu_p_1_006765	Nfu_t_1_006765	Nfu_c_1_006765	ENSDARG00000017388	Nfu_p_1_006765	ENSG00000133433	GSTT2B	653689
Nfu_g_1_002705	MSTNB	Nfu_p_1_006760	Nfu_t_1_006760	Nfu_c_1_006760	ENSDARG00000069133	Nfu_p_1_006760	ENSG00000138379	MSTN	2660
Nfu_g_1_002706	DDT	Nfu_p_1_006761	Nfu_t_1_006761	Nfu_c_1_006761	ENSDARG00000044751	Nfu_p_1_006761	ENSG00000099974	DDTL	100037417
Nfu_g_1_002702	PMS1	Nfu_p_1_006745	Nfu_t_1_006745	Nfu_c_1_006745	ENSDARG00000000476	Nfu_p_1_006745	ENSG00000064933	PMS1	5378
Nfu_g_1_002701	ORMDL1	Nfu_p_1_006740	Nfu_t_1_006740	Nfu_c_1_006740	ENSDARG00000014333	Nfu_p_1_006740	ENSG00000128699	ORMDL1	94101
Nfu_g_1_002699	ADAT3	Nfu_p_1_006737	Nfu_t_1_006737	Nfu_c_1_006737	ENSDARG00000005640	Nfu_p_1_006737	ENSG00000213638	ADAT3	113179
Nfu_g_1_002709	ALKBH6	Nfu_p_1_006764	Nfu_t_1_006764	Nfu_c_1_006764	ENSDARG00000077253	Nfu_p_1_006764	ENSG00000239382	ALKBH6	84964
Nfu_g_1_002708	OSGEPL1	Nfu_p_1_006763	Nfu_t_1_006763	Nfu_c_1_006763	ENSDARG00000000651	Nfu_p_1_006763	ENSG00000128694	OSGEPL1	64172
Nfu_g_1_002707	FKBP7	Nfu_p_1_006762	Nfu_t_1_006762	Nfu_c_1_006762	ENSDARG00000010962	Nfu_p_1_006762	ENSG00000079150	FKBP7	51661
Nfu_g_1_002700	GLSB	Nfu_p_1_006738	Nfu_t_1_006738	Nfu_c_1_006738	ENSDARG00000040705	Nfu_p_1_006738	ENSG00000115419	GLS	2744
Nfu_g_1_002703	Nfu_g_1_002703	Nfu_p_1_006753	Nfu_t_1_006753	Nfu_c_1_006753	ENSDARG00000076182	Nfu_p_1_006753	ENSG00000115415	STAT1	6772
Nfu_g_1_013538	MYO5AA	Nfu_p_1_032588	Nfu_t_1_032588	Nfu_c_1_032588	ENSDARG00000061635	Nfu_p_1_032588	ENSG00000197535	MYO5A	4644
Nfu_g_1_013541	BCL2L10	Nfu_p_1_032592	Nfu_t_1_032592	Nfu_c_1_032592	ENSDARG00000026766	Nfu_p_1_032592	ENSG00000069966	GNB5	10681
Nfu_g_1_013607	SEC14L1 (1 OF 2)	Nfu_p_1_032773	Nfu_t_1_032773	Nfu_c_1_032773	ENSDARG00000019301	Nfu_p_1_032773	ENSG00000129657	SEC14L1	6397
Nfu_g_1_012701	TARBP1	Nfu_p_1_030664	Nfu_t_1_030664	Nfu_c_1_030664	ENSDARG00000079055	Nfu_p_1_030664	ENSG00000059588	TARBP1	6894
Nfu_g_1_012702	SLC35F3B	Nfu_p_1_030667	Nfu_t_1_030667	Nfu_c_1_030667	ENSDARG00000059850	Nfu_p_1_030667	ENSG00000183780	SLC35F3	148641
Nfu_g_1_012703	KCNK1B	Nfu_p_1_030669	Nfu_t_1_030669	Nfu_c_1_030669	ENSDARG00000017254	Nfu_p_1_030669	ENSG00000135750	KCNK1	3775
Nfu_g_1_002240	LTV1	Nfu_p_1_005600	Nfu_t_1_005600	Nfu_c_1_005600	ENSDARG00000008490	Nfu_p_1_005600	ENSG00000280148	RP3-468K18.7	NA
Nfu_g_1_002242	CCT4	Nfu_p_1_005604	Nfu_t_1_005604	Nfu_c_1_005604	ENSDARG00000013475	Nfu_p_1_005604	ENSG00000115484	CCT4	10575
Nfu_g_1_002241	PUS10	Nfu_p_1_005603	Nfu_t_1_005603	Nfu_c_1_005603	ENSDARG00000079973	Nfu_p_1_005603	ENSG00000162927	PUS10	150962
Nfu_g_1_002238	AKT3	Nfu_p_1_005594	Nfu_t_1_005594	Nfu_c_1_005594	ENSDARG00000087205	Nfu_p_1_005594	ENSG00000117020	AKT3	10000
Nfu_g_1_016502	KIF13A	Nfu_p_1_039521	Nfu_t_1_039521	Nfu_c_1_039521	ENSDARG00000069594	Nfu_p_1_039521	ENSG00000137177	KIF13A	63971
Nfu_g_1_003121	VPS13D	Nfu_p_1_007780	Nfu_t_1_007780	Nfu_c_1_007780	ENSDARG00000017986	Nfu_p_1_007780	ENSG00000048707	VPS13D	55187
Nfu_g_1_011144	RNF44	Nfu_p_1_026906	Nfu_t_1_026906	Nfu_c_1_026906	ENSDARG00000068582	Nfu_p_1_026906	ENSG00000146083	RNF44	22838
Nfu_g_1_011143	FAF2	Nfu_p_1_026903	Nfu_t_1_026903	Nfu_c_1_026903	ENSDARG00000052374	Nfu_p_1_026903	ENSG00000113194	FAF2	23197
Nfu_g_1_011142	PIN4	Nfu_p_1_026902	Nfu_t_1_026902	Nfu_c_1_026902	ENSDARG00000004527	Nfu_p_1_026902	ENSG00000102309	PIN4	5303
Nfu_g_1_018003	Nfu_g_1_018003	Nfu_p_1_043089	Nfu_t_1_043089	Nfu_c_1_043089	ENSDARG00000078617	Nfu_p_1_043089	ENSG00000138315	OIT3	170392
Nfu_g_1_016210	CCBL2	Nfu_p_1_038886	Nfu_t_1_038886	Nfu_c_1_038886	ENSDARG00000043280	Nfu_p_1_038886	ENSG00000137944	KYAT3	56267
Nfu_g_1_016504	CBX2 (1 OF 2)	Nfu_p_1_039526	Nfu_t_1_039526	Nfu_c_1_039526	ENSDARG00000044938	Nfu_p_1_039526	ENSG00000173894	CBX2	84733
Nfu_g_1_016505	ENPP7	Nfu_p_1_039527	Nfu_t_1_039527	Nfu_c_1_039527	ENSDARG00000053525	Nfu_p_1_039527	ENSG00000182156	ENPP7	339221
Nfu_g_1_016503	NOG1	Nfu_p_1_039524	Nfu_t_1_039524	Nfu_c_1_039524	ENSDARG00000053528	Nfu_p_1_039524	ENSG00000183691	NOG	9241
Nfu_g_1_009847	SHCBP1	Nfu_p_1_024003	Nfu_t_1_024003	Nfu_c_1_024003	ENSDARG00000052167	Nfu_p_1_024003	ENSG00000171241	SHCBP1	79801
Nfu_g_1_005649	CAMK2N2	Nfu_p_1_013644	Nfu_t_1_013644	Nfu_c_1_013644	ENSDARG00000025855	Nfu_p_1_013644	ENSG00000163888	CAMK2N2	94032
Nfu_g_1_016975	KCNN1A	Nfu_p_1_040543	Nfu_t_1_040543	Nfu_c_1_040543	ENSDARG00000091306	Nfu_p_1_040543	ENSG00000105642	KCNN1	3780
Nfu_g_1_001350	TAOK2 (1 OF 2)	Nfu_p_1_003347	Nfu_t_1_003347	Nfu_c_1_003347	ENSDARG00000074899	Nfu_p_1_003347	ENSG00000160551	TAOK1	57551
Nfu_g_1_001349	CABZ01068263.1	Nfu_p_1_003346	Nfu_t_1_003346	Nfu_c_1_003346	ENSDARG00000087330	Nfu_p_1_003346	ENSG00000136451	VEZF1	7716
Nfu_g_1_001351	FAM57B (2 OF 2)	Nfu_p_1_003348	Nfu_t_1_003348	Nfu_c_1_003348	ENSDARG00000074564	Nfu_p_1_003348	ENSG00000167695	FAM57A	79850
Nfu_g_1_014250	SASS6	Nfu_p_1_034300	Nfu_t_1_034300	Nfu_c_1_034300	ENSDARG00000058346	Nfu_p_1_034300	ENSG00000156876	SASS6	163786
Nfu_g_1_014249	LRRC24 (1 OF 2)	Nfu_p_1_034298	Nfu_t_1_034298	Nfu_c_1_034298	ENSDARG00000078350	Nfu_p_1_034298	ENSG00000254402	LRRC24	441381
Nfu_g_1_014246	LONP1	Nfu_p_1_034290	Nfu_t_1_034290	Nfu_c_1_034290	ENSDARG00000071674	Nfu_p_1_034290	ENSG00000196365	LONP1	9361
Nfu_g_1_014311	PNOCA	Nfu_p_1_034496	Nfu_t_1_034496	Nfu_c_1_034496	ENSDARG00000025024	Nfu_p_1_034496	ENSG00000168081	PNOC	5368
Nfu_g_1_014310	PDPR	Nfu_p_1_034493	Nfu_t_1_034493	Nfu_c_1_034493	ENSDARG00000023113	Nfu_p_1_034493	ENSG00000090857	PDPR	55066
Nfu_g_1_014313	MRPS11	Nfu_p_1_034498	Nfu_t_1_034498	Nfu_c_1_034498	ENSDARG00000075129	Nfu_p_1_034498	ENSG00000181991	MRPS11	64963
Nfu_g_1_014312	MRPL46	Nfu_p_1_034497	Nfu_t_1_034497	Nfu_c_1_034497	ENSDARG00000016307	Nfu_p_1_034497	ENSG00000259494	MRPL46	26589
Nfu_g_1_014935	SLC29A1 (2 OF 2)	Nfu_p_1_035964	Nfu_t_1_035964	Nfu_c_1_035964	ENSDARG00000031651	Nfu_p_1_035964	ENSG00000112759	SLC29A1	2030
Nfu_g_1_014932	GEMIN6	Nfu_p_1_035952	Nfu_t_1_035952	Nfu_c_1_035952	ENSDARG00000090806	Nfu_p_1_035952	ENSG00000152147	GEMIN6	79833
Nfu_g_1_014934	CDK15	Nfu_p_1_035963	Nfu_t_1_035963	Nfu_c_1_035963	ENSDARG00000006093	Nfu_p_1_035963	ENSG00000138395	CDK15	65061
Nfu_g_1_014933	SOS1	Nfu_p_1_035955	Nfu_t_1_035955	Nfu_c_1_035955	ENSDARG00000060506	Nfu_p_1_035955	ENSG00000115904	SOS1	6654
Nfu_g_1_015447	CACNA2D3	Nfu_p_1_037145	Nfu_t_1_037145	Nfu_c_1_037145	ENSDARG00000078760	Nfu_p_1_037145	ENSG00000157445	CACNA2D3	55799
Nfu_g_1_012496	SARS2	Nfu_p_1_030177	Nfu_t_1_030177	Nfu_c_1_030177	ENSDARG00000020115	Nfu_p_1_030177	ENSG00000104835	SARS2	54938
Nfu_g_1_005036	HPCA	Nfu_p_1_012162	Nfu_t_1_012162	Nfu_c_1_012162	ENSDARG00000018397	Nfu_p_1_012162	ENSG00000121905	HPCA	3208
Nfu_g_1_018484	SPNS1	Nfu_p_1_044145	Nfu_t_1_044145	Nfu_c_1_044145	ENSDARG00000011925	Nfu_p_1_044145	ENSG00000183018	SPNS2	124976
Nfu_g_1_018485	NFATC2IP	Nfu_p_1_044147	Nfu_t_1_044147	Nfu_c_1_044147	ENSDARG00000011360	Nfu_p_1_044147	ENSG00000177688	SUMO4	387082
Nfu_g_1_018482	NUPR1	Nfu_p_1_044142	Nfu_t_1_044142	Nfu_c_1_044142	ENSDARG00000094557	Nfu_p_1_044142	ENSG00000185290	NUPR2	389493
Nfu_g_1_018481	DOC2A	Nfu_p_1_044141	Nfu_t_1_044141	Nfu_c_1_044141	ENSDARG00000078736	Nfu_p_1_044141	ENSG00000272636	DOC2B	8447
Nfu_g_1_019113	IRX1B	Nfu_p_1_045717	Nfu_t_1_045717	Nfu_c_1_045717	ENSDARG00000056594	Nfu_p_1_045717	ENSG00000170549	IRX1	79192
Nfu_g_1_003421	RNF2	Nfu_p_1_008499	Nfu_t_1_008499	Nfu_c_1_008499	ENSDARG00000010381	Nfu_p_1_008499	ENSG00000121481	RNF2	6045
Nfu_g_1_003423	C2H5ORF22	Nfu_p_1_008506	Nfu_t_1_008506	Nfu_c_1_008506	ENSDARG00000011723	Nfu_p_1_008506	ENSG00000082213	C5orf22	55322
Nfu_g_1_003420	CYP7A1A	Nfu_p_1_008498	Nfu_t_1_008498	Nfu_c_1_008498	ENSDARG00000069018	Nfu_p_1_008498	ENSG00000167910	CYP7A1	1581
Nfu_g_1_003419	TMEM70	Nfu_p_1_008497	Nfu_t_1_008497	Nfu_c_1_008497	ENSDARG00000078773	Nfu_p_1_008497	ENSG00000175606	TMEM70	54968
Nfu_g_1_016700	PDHB	Nfu_p_1_039971	Nfu_t_1_039971	Nfu_c_1_039971	ENSDARG00000021346	Nfu_p_1_039971	ENSG00000168291	PDHB	5162
Nfu_g_1_016703	Nfu_g_1_016703	Nfu_p_1_039974	Nfu_t_1_039974	Nfu_c_1_039974	ENSDARG00000031873	Nfu_p_1_039974	ENSG00000255154	RP11-80H18.3	11102
Nfu_g_1_016701	Nfu_g_1_016701	Nfu_p_1_039972	Nfu_t_1_039972	Nfu_c_1_039972	ENSDARG00000011152	Nfu_p_1_039972	ENSG00000163684	RPP14	11102
Nfu_g_1_017852	TOMM70A	Nfu_p_1_042749	Nfu_t_1_042749	Nfu_c_1_042749	ENSDARG00000029639	Nfu_p_1_042749	ENSG00000154174	TOMM70	9868
Nfu_g_1_017855	NIT2	Nfu_p_1_042765	Nfu_t_1_042765	Nfu_c_1_042765	ENSDARG00000017590	Nfu_p_1_042765	ENSG00000114021	NIT2	56954
Nfu_g_1_017856	GTPBP6	Nfu_p_1_042766	Nfu_t_1_042766	Nfu_c_1_042766	ENSDARG00000061091	Nfu_p_1_042766	ENSG00000178605	GTPBP6	8225
Nfu_g_1_017857	PLCXD1	Nfu_p_1_042767	Nfu_t_1_042767	Nfu_c_1_042767	ENSDARG00000088798	Nfu_p_1_042767	ENSG00000182378	PLCXD1	55344
Nfu_g_1_016274	SETD5	Nfu_p_1_038985	Nfu_t_1_038985	Nfu_c_1_038985	ENSDARG00000078576	Nfu_p_1_038985	ENSG00000168137	SETD5	55209
Nfu_g_1_018624	KCNH1 (1 OF 2)	Nfu_p_1_044490	Nfu_t_1_044490	Nfu_c_1_044490	ENSDARG00000023236	Nfu_p_1_044490	ENSG00000143473	KCNH1	3756
Nfu_g_1_018627	ERO1LB	Nfu_p_1_044495	Nfu_t_1_044495	Nfu_c_1_044495	ENSDARG00000030004	Nfu_p_1_044495	ENSG00000086619	ERO1B	56605
Nfu_g_1_018626	ALDH1L2	Nfu_p_1_044494	Nfu_t_1_044494	Nfu_c_1_044494	ENSDARG00000070230	Nfu_p_1_044494	ENSG00000136010	ALDH1L2	160428
Nfu_g_1_009879	LMAN2	Nfu_p_1_024069	Nfu_t_1_024069	Nfu_c_1_024069	ENSDARG00000061854	Nfu_p_1_024069	ENSG00000169223	LMAN2	10960
Nfu_g_1_007810	Nfu_g_1_007810	Nfu_p_1_018837	Nfu_t_1_018837	Nfu_c_1_018837	ENSDARG00000044573	Nfu_p_1_018837	ENSG00000070831	CDC42	998
Nfu_g_1_007809	SNRPE	Nfu_p_1_018836	Nfu_t_1_018836	Nfu_c_1_018836	ENSDARG00000033175	Nfu_p_1_018836	ENSG00000182004	SNRPE	6635
Nfu_g_1_012640	FYTTD1	Nfu_p_1_030529	Nfu_t_1_030529	Nfu_c_1_030529	ENSDARG00000045914	Nfu_p_1_030529	ENSG00000122068	FYTTD1	84248
Nfu_g_1_012641	TSC22D2 (1 OF 3)	Nfu_p_1_030530	Nfu_t_1_030530	Nfu_c_1_030530	ENSDARG00000041839	Nfu_p_1_030530	ENSG00000196428	TSC22D2	9819
Nfu_g_1_019953	POF1B	Nfu_p_1_047616	Nfu_t_1_047616	Nfu_c_1_047616	ENSDARG00000054060	Nfu_p_1_047616	ENSG00000124429	POF1B	79983
Nfu_g_1_018576	CD2AP	Nfu_p_1_044404	Nfu_t_1_044404	Nfu_c_1_044404	ENSDARG00000015224	Nfu_p_1_044404	ENSG00000198087	CD2AP	23607
Nfu_g_1_019979	SEMA4F	Nfu_p_1_047686	Nfu_t_1_047686	Nfu_c_1_047686	ENSDARG00000079014	Nfu_p_1_047686	ENSG00000135622	SEMA4F	10505
Nfu_g_1_006821	EIF3I	Nfu_p_1_016444	Nfu_t_1_016444	Nfu_c_1_016444	ENSDARG00000017445	Nfu_p_1_016444	ENSG00000084623	EIF3I	8668
Nfu_g_1_013960	CPED1	Nfu_p_1_033581	Nfu_t_1_033581	Nfu_c_1_033581	ENSDARG00000045747	Nfu_p_1_033581	ENSG00000106034	CPED1	79974
Nfu_g_1_013961	ING3	Nfu_p_1_033587	Nfu_t_1_033587	Nfu_c_1_033587	ENSDARG00000034326	Nfu_p_1_033587	ENSG00000071243	ING3	54556
Nfu_g_1_013958	TSPAN12	Nfu_p_1_033576	Nfu_t_1_033576	Nfu_c_1_033576	ENSDARG00000032389	Nfu_p_1_033576	ENSG00000106025	TSPAN12	23554
Nfu_g_1_013959	KCND2	Nfu_p_1_033580	Nfu_t_1_033580	Nfu_c_1_033580	ENSDARG00000032799	Nfu_p_1_033580	ENSG00000184408	KCND2	3751
Nfu_g_1_015438	TRIM2B	Nfu_p_1_037135	Nfu_t_1_037135	Nfu_c_1_037135	ENSDARG00000076174	Nfu_p_1_037135	ENSG00000109654	TRIM2	23321
Nfu_g_1_015435	RNF175	Nfu_p_1_037132	Nfu_t_1_037132	Nfu_c_1_037132	ENSDARG00000037647	Nfu_p_1_037132	ENSG00000145428	RNF175	285533
Nfu_g_1_015434	TLR2 (1 OF 2)	Nfu_p_1_037131	Nfu_t_1_037131	Nfu_c_1_037131	ENSDARG00000037758	Nfu_p_1_037131	ENSG00000137462	TLR2	7097
Nfu_g_1_025347	CELF5	Nfu_p_1_058355	Nfu_t_1_058355	Nfu_c_1_058355	NA	Nfu_p_1_058355	ENSG00000161082	CELF5	60680
Nfu_g_1_012587	CREB3L3	Nfu_p_1_030337	Nfu_t_1_030337	Nfu_c_1_030337	ENSDARG00000056226	Nfu_p_1_030337	ENSG00000060566	CREB3L3	84699
Nfu_g_1_010585	SH3GLB2B	Nfu_p_1_025607	Nfu_t_1_025607	Nfu_c_1_025607	ENSDARG00000035470	Nfu_p_1_025607	ENSG00000148341	SH3GLB2	56904
Nfu_g_1_010587	DPM2	Nfu_p_1_025611	Nfu_t_1_025611	Nfu_c_1_025611	ENSDARG00000095623	Nfu_p_1_025611	ENSG00000136908	DPM2	8818
Nfu_g_1_010584	FAM102AB	Nfu_p_1_025606	Nfu_t_1_025606	Nfu_c_1_025606	ENSDARG00000016866	Nfu_p_1_025606	ENSG00000167106	FAM102A	399665
Nfu_g_1_010586	FPGS	Nfu_p_1_025610	Nfu_t_1_025610	Nfu_c_1_025610	ENSDARG00000044809	Nfu_p_1_025610	ENSG00000136877	FPGS	2356
Nfu_g_1_012201	ANKRA2	Nfu_p_1_029544	Nfu_t_1_029544	Nfu_c_1_029544	ENSDARG00000035399	Nfu_p_1_029544	ENSG00000164331	ANKRA2	57763
Nfu_g_1_012199	DCK	Nfu_p_1_029542	Nfu_t_1_029542	Nfu_c_1_029542	ENSDARG00000044807	Nfu_p_1_029542	ENSG00000156136	DCK	1633
Nfu_g_1_012197	SLC4A4B	Nfu_p_1_029537	Nfu_t_1_029537	Nfu_c_1_029537	ENSDARG00000013730	Nfu_p_1_029537	ENSG00000080493	SLC4A4	8671
Nfu_g_1_016993	SLC25A20	Nfu_p_1_040586	Nfu_t_1_040586	Nfu_c_1_040586	ENSDARG00000040401	Nfu_p_1_040586	ENSG00000178537	SLC25A20	788
Nfu_g_1_016992	FBLIM1	Nfu_p_1_040585	Nfu_t_1_040585	Nfu_c_1_040585	ENSDARG00000071558	Nfu_p_1_040585	ENSG00000162458	FBLIM1	54751
Nfu_g_1_016998	CABZ01052268.1	Nfu_p_1_040597	Nfu_t_1_040597	Nfu_c_1_040597	ENSDARG00000014802	Nfu_p_1_040597	ENSG00000125434	SLC25A35	399512
Nfu_g_1_010779	LEPREL4	Nfu_p_1_026060	Nfu_t_1_026060	Nfu_c_1_026060	ENSDARG00000057946	Nfu_p_1_026060	ENSG00000141696	P3H4	10609
Nfu_g_1_010773	FKBP10A	Nfu_p_1_026053	Nfu_t_1_026053	Nfu_c_1_026053	ENSDARG00000062796	Nfu_p_1_026053	ENSG00000141756	FKBP10	60681
Nfu_g_1_010777	NT5C3B	Nfu_p_1_026058	Nfu_t_1_026058	Nfu_c_1_026058	ENSDARG00000058597	Nfu_p_1_026058	ENSG00000141698	NT5C3B	115024
Nfu_g_1_010775	KLHL11 (1 OF 2)	Nfu_p_1_026055	Nfu_t_1_026055	Nfu_c_1_026055	ENSDARG00000045130	Nfu_p_1_026055	ENSG00000178502	KLHL11	55175
Nfu_g_1_009876	LLGL1	Nfu_p_1_024062	Nfu_t_1_024062	Nfu_c_1_024062	ENSDARG00000009693	Nfu_p_1_024062	ENSG00000131899	LLGL1	3996
Nfu_g_1_009875	DESI1A	Nfu_p_1_024061	Nfu_t_1_024061	Nfu_c_1_024061	ENSDARG00000033140	Nfu_p_1_024061	ENSG00000100418	DESI1	27351
Nfu_g_1_002197	TSPEAR	Nfu_p_1_005526	Nfu_t_1_005526	Nfu_c_1_005526	ENSDARG00000077580	Nfu_p_1_005526	ENSG00000175894	TSPEAR	54084
Nfu_g_1_023507	CABZ01085240.1	Nfu_p_1_056415	Nfu_t_1_056415	Nfu_c_1_056415	ENSDARG00000075451	Nfu_p_1_056415	ENSG00000119321	FKBP15	23307
Nfu_g_1_023508	FGF17	Nfu_p_1_056417	Nfu_t_1_056417	Nfu_c_1_056417	ENSDARG00000023520	Nfu_p_1_056417	ENSG00000158815	FGF17	8822
Nfu_g_1_016199	CSPG4	Nfu_p_1_038872	Nfu_t_1_038872	Nfu_c_1_038872	ENSDARG00000078227	Nfu_p_1_038872	ENSG00000173546	CSPG4	1464
Nfu_g_1_022341	CU462845.1	Nfu_p_1_053502	Nfu_t_1_053502	Nfu_c_1_053502	ENSDARG00000056045	Nfu_p_1_053502	ENSG00000070019	GUCY2C	2984
Nfu_g_1_022340	KCTD17	Nfu_p_1_053497	Nfu_t_1_053497	Nfu_c_1_053497	ENSDARG00000056050	Nfu_p_1_053497	ENSG00000167977	KCTD5	54442
Nfu_g_1_022345	PDAP1A	Nfu_p_1_053507	Nfu_t_1_053507	Nfu_c_1_053507	ENSDARG00000092546	Nfu_p_1_053507	ENSG00000106244	PDAP1	11333
Nfu_g_1_017831	PPP1R14C	Nfu_p_1_042684	Nfu_t_1_042684	Nfu_c_1_042684	ENSDARG00000077341	Nfu_p_1_042684	ENSG00000198729	PPP1R14C	81706
Nfu_g_1_009692	KLHDC8A	Nfu_p_1_023598	Nfu_t_1_023598	Nfu_c_1_023598	ENSDARG00000061000	Nfu_p_1_023598	ENSG00000162873	KLHDC8A	55220
Nfu_g_1_002728	PRL	Nfu_p_1_006822	Nfu_t_1_006822	Nfu_c_1_006822	ENSDARG00000037946	Nfu_p_1_006822	ENSG00000259384	GH1	2688
Nfu_g_1_015644	FMN2B	Nfu_p_1_037590	Nfu_t_1_037590	Nfu_c_1_037590	ENSDARG00000061778	Nfu_p_1_037590	ENSG00000155816	FMN2	56776
Nfu_g_1_003763	BX088715.1	Nfu_p_1_009254	Nfu_t_1_009254	Nfu_c_1_009254	ENSDARG00000086761	Nfu_p_1_009254	ENSG00000011451	WIZ	58525
Nfu_g_1_010765	TBRG4	Nfu_p_1_026030	Nfu_t_1_026030	Nfu_c_1_026030	ENSDARG00000074807	Nfu_p_1_026030	ENSG00000136270	TBRG4	9238
Nfu_g_1_010764	DENND3A	Nfu_p_1_026029	Nfu_t_1_026029	Nfu_c_1_026029	ENSDARG00000013153	Nfu_p_1_026029	ENSG00000105339	DENND3	22898
Nfu_g_1_010768	SLC45A4	Nfu_p_1_026037	Nfu_t_1_026037	Nfu_c_1_026037	ENSDARG00000077326	Nfu_p_1_026037	ENSG00000022567	SLC45A4	57210
Nfu_g_1_012672	MCTP2 (1 OF 2)	Nfu_p_1_030611	Nfu_t_1_030611	Nfu_c_1_030611	ENSDARG00000001414	Nfu_p_1_030611	ENSG00000140563	MCTP2	55784
Nfu_g_1_012176	FAM46BB	Nfu_p_1_029501	Nfu_t_1_029501	Nfu_c_1_029501	ENSDARG00000011797	Nfu_p_1_029501	ENSG00000158246	FAM46B	115572
Nfu_g_1_012175	ZDHHC18B	Nfu_p_1_029497	Nfu_t_1_029497	Nfu_c_1_029497	ENSDARG00000094201	Nfu_p_1_029497	ENSG00000175048	ZDHHC14	79683
Nfu_g_1_012174	C19H1ORF172 (2 OF 2)	Nfu_p_1_029496	Nfu_t_1_029496	Nfu_c_1_029496	ENSDARG00000088588	Nfu_p_1_029496	ENSG00000175707	KDF1	126695
Nfu_g_1_016209	TDRKH	Nfu_p_1_038885	Nfu_t_1_038885	Nfu_c_1_038885	ENSDARG00000053474	Nfu_p_1_038885	ENSG00000182134	TDRKH	11022
Nfu_g_1_011170	UBE2M	Nfu_p_1_026948	Nfu_t_1_026948	Nfu_c_1_026948	ENSDARG00000043484	Nfu_p_1_026948	ENSG00000131508	UBE2D2	7322
Nfu_g_1_011164	UTP18	Nfu_p_1_026941	Nfu_t_1_026941	Nfu_c_1_026941	ENSDARG00000079370	Nfu_p_1_026941	ENSG00000011260	UTP18	51096
Nfu_g_1_024414	WIPF2B	Nfu_p_1_057390	Nfu_t_1_057390	Nfu_c_1_057390	NA	Nfu_p_1_057390	ENSG00000122574	WIPF3	644150
Nfu_g_1_011166	NR1D1	Nfu_p_1_026943	Nfu_t_1_026943	Nfu_c_1_026943	ENSDARG00000033160	Nfu_p_1_026943	ENSG00000174738	NR1D2	9975
Nfu_g_1_010540	BAI1 (2 OF 3)	Nfu_p_1_025518	Nfu_t_1_025518	Nfu_c_1_025518	ENSDARG00000075133	Nfu_p_1_025518	ENSG00000181790	ADGRB1	575
Nfu_g_1_005484	RAD54L2 (1 OF 2)	Nfu_p_1_013282	Nfu_t_1_013282	Nfu_c_1_013282	ENSDARG00000063031	Nfu_p_1_013282	ENSG00000164080	RAD54L2	23132
Nfu_g_1_005485	ABCD3A	Nfu_p_1_013283	Nfu_t_1_013283	Nfu_c_1_013283	ENSDARG00000015167	Nfu_p_1_013283	ENSG00000117528	ABCD3	5825
Nfu_g_1_002161	NELFB	Nfu_p_1_005438	Nfu_t_1_005438	Nfu_c_1_005438	ENSDARG00000035505	Nfu_p_1_005438	ENSG00000188986	NELFB	25920
Nfu_g_1_006856	ASF1B (1 OF 2)	Nfu_p_1_016514	Nfu_t_1_016514	Nfu_c_1_016514	ENSDARG00000043713	Nfu_p_1_016514	ENSG00000105011	ASF1B	55723
Nfu_g_1_006857	PRKACAB	Nfu_p_1_016515	Nfu_t_1_016515	Nfu_c_1_016515	ENSDARG00000014134	Nfu_p_1_016515	ENSG00000165059	PRKACG	5568
Nfu_g_1_006860	SAMD1B	Nfu_p_1_016525	Nfu_t_1_016525	Nfu_c_1_016525	ENSDARG00000079062	Nfu_p_1_016525	ENSG00000141858	SAMD1	90378
Nfu_g_1_006858	NDUFB7	Nfu_p_1_016519	Nfu_t_1_016519	Nfu_c_1_016519	ENSDARG00000033789	Nfu_p_1_016519	ENSG00000099795	NDUFB7	4713
Nfu_g_1_014557	IL17D	Nfu_p_1_035045	Nfu_t_1_035045	Nfu_c_1_035045	ENSDARG00000010700	Nfu_p_1_035045	ENSG00000172458	IL17D	53342
Nfu_g_1_014314	APOA1	Nfu_p_1_034500	Nfu_t_1_034500	Nfu_c_1_034500	ENSDARG00000012076	Nfu_p_1_034500	ENSG00000118137	APOA1	335
Nfu_g_1_013533	BTAF1	Nfu_p_1_032571	Nfu_t_1_032571	Nfu_c_1_032571	ENSDARG00000060089	Nfu_p_1_032571	ENSG00000095564	BTAF1	9044
Nfu_g_1_006818	C10H5ORF28	Nfu_p_1_016441	Nfu_t_1_016441	Nfu_c_1_016441	ENSDARG00000000142	Nfu_p_1_016441	ENSG00000151881	TMEM267	64417
Nfu_g_1_006819	IL11RA	Nfu_p_1_016442	Nfu_t_1_016442	Nfu_c_1_016442	ENSDARG00000026736	Nfu_p_1_016442	ENSG00000137070	IL11RA	3590
Nfu_g_1_012581	TRMT13	Nfu_p_1_030328	Nfu_t_1_030328	Nfu_c_1_030328	ENSDARG00000042701	Nfu_p_1_030328	ENSG00000122435	TRMT13	54482
Nfu_g_1_014095	EME1	Nfu_p_1_033900	Nfu_t_1_033900	Nfu_c_1_033900	ENSDARG00000076913	Nfu_p_1_033900	ENSG00000154920	EME1	146956
Nfu_g_1_016958	TROVE2	Nfu_p_1_040509	Nfu_t_1_040509	Nfu_c_1_040509	ENSDARG00000089225	Nfu_p_1_040509	ENSG00000116747	TROVE2	6738
Nfu_g_1_016955	CDC73	Nfu_p_1_040506	Nfu_t_1_040506	Nfu_c_1_040506	ENSDARG00000020201	Nfu_p_1_040506	ENSG00000134371	CDC73	79577
Nfu_g_1_016959	CT573433.2	Nfu_p_1_040511	Nfu_t_1_040511	Nfu_c_1_040511	ENSDARG00000042628	Nfu_p_1_040511	ENSG00000162630	B3GALT2	8707
Nfu_g_1_004944	FBXO15 (2 OF 2)	Nfu_p_1_012001	Nfu_t_1_012001	Nfu_c_1_012001	ENSDARG00000029848	Nfu_p_1_012001	ENSG00000141665	FBXO15	201456
Nfu_g_1_004945	DYRK2	Nfu_p_1_012002	Nfu_t_1_012002	Nfu_c_1_012002	ENSDARG00000094646	Nfu_p_1_012002	ENSG00000127334	DYRK2	8445
Nfu_g_1_013966	NUP54	Nfu_p_1_033610	Nfu_t_1_033610	Nfu_c_1_033610	ENSDARG00000045348	Nfu_p_1_033610	ENSG00000138750	NUP54	53371
Nfu_g_1_013965	C1QTNF3	Nfu_p_1_033605	Nfu_t_1_033605	Nfu_c_1_033605	ENSDARG00000057435	Nfu_p_1_033605	ENSG00000242110	AMACR	23600
Nfu_g_1_006998	ST7	Nfu_p_1_016933	Nfu_t_1_016933	Nfu_c_1_016933	ENSDARG00000032603	Nfu_p_1_016933	ENSG00000004866	ST7	7982
Nfu_g_1_010649	TPRXL	Nfu_p_1_025746	Nfu_t_1_025746	Nfu_c_1_025746	ENSDARG00000015851	Nfu_p_1_025746	ENSG00000100941	PNN	5411
Nfu_g_1_010647	CTAGE5	Nfu_p_1_025734	Nfu_t_1_025734	Nfu_c_1_025734	ENSDARG00000023516	Nfu_p_1_025734	ENSG00000225932	CTAGE4	100128553
Nfu_g_1_010646	BRMS1LA	Nfu_p_1_025732	Nfu_t_1_025732	Nfu_c_1_025732	ENSDARG00000006235	Nfu_p_1_025732	ENSG00000100916	BRMS1L	84312
Nfu_g_1_010650	RALGAPA1	Nfu_p_1_025747	Nfu_t_1_025747	Nfu_c_1_025747	ENSDARG00000076889	Nfu_p_1_025747	ENSG00000174373	RALGAPA1	253959
Nfu_g_1_003473	Nfu_g_1_003473	Nfu_p_1_008598	Nfu_t_1_008598	Nfu_c_1_008598	ENSDARG00000042510	Nfu_p_1_008598	ENSG00000184227	ACOT1	641371
Nfu_g_1_003476	SVIL (1 OF 3)	Nfu_p_1_008601	Nfu_t_1_008601	Nfu_c_1_008601	ENSDARG00000014651	Nfu_p_1_008601	ENSG00000197321	SVIL	6840
Nfu_g_1_003477	SVILB	Nfu_p_1_008615	Nfu_t_1_008615	Nfu_c_1_008615	ENSDARG00000089871	Nfu_p_1_008615	ENSG00000165757	KIAA1462	57608
Nfu_g_1_003474	KCNJ9	Nfu_p_1_008599	Nfu_t_1_008599	Nfu_c_1_008599	ENSDARG00000061636	Nfu_p_1_008599	ENSG00000162728	KCNJ9	3765
Nfu_g_1_018007	HECTD2	Nfu_p_1_043094	Nfu_t_1_043094	Nfu_c_1_043094	ENSDARG00000061194	Nfu_p_1_043094	ENSG00000165338	HECTD2	143279
Nfu_g_1_018006	PPP1R3C	Nfu_p_1_043092	Nfu_t_1_043092	Nfu_c_1_043092	ENSDARG00000014554	Nfu_p_1_043092	ENSG00000119938	PPP1R3C	5507
Nfu_g_1_015454	ADHFE1	Nfu_p_1_037156	Nfu_t_1_037156	Nfu_c_1_037156	ENSDARG00000053518	Nfu_p_1_037156	ENSG00000147576	ADHFE1	137872
Nfu_g_1_014326	KHDRBS2	Nfu_p_1_034529	Nfu_t_1_034529	Nfu_c_1_034529	ENSDARG00000069469	Nfu_p_1_034529	ENSG00000112232	KHDRBS2	202559
Nfu_g_1_005492	TNPO3	Nfu_p_1_013295	Nfu_t_1_013295	Nfu_c_1_013295	ENSDARG00000045680	Nfu_p_1_013295	ENSG00000064419	TNPO3	23534
Nfu_g_1_005489	IRF5	Nfu_p_1_013288	Nfu_t_1_013288	Nfu_c_1_013288	ENSDARG00000045681	Nfu_p_1_013288	ENSG00000128604	IRF5	3663
Nfu_g_1_005487	CCDC136B	Nfu_p_1_013286	Nfu_t_1_013286	Nfu_c_1_013286	ENSDARG00000057921	Nfu_p_1_013286	ENSG00000128596	CCDC136	64753
Nfu_g_1_005491	KIAA1549 (2 OF 2)	Nfu_p_1_013294	Nfu_t_1_013294	Nfu_c_1_013294	ENSDARG00000063008	Nfu_p_1_013294	ENSG00000122778	KIAA1549	57670
Nfu_g_1_012075	ACLYA	Nfu_p_1_029280	Nfu_t_1_029280	Nfu_c_1_029280	ENSDARG00000017738	Nfu_p_1_029280	ENSG00000131473	ACLY	47
Nfu_g_1_012080	CNP	Nfu_p_1_029287	Nfu_t_1_029287	Nfu_c_1_029287	ENSDARG00000070822	Nfu_p_1_029287	ENSG00000173786	CNP	1267
Nfu_g_1_012078	Nfu_g_1_012078	Nfu_p_1_029283	Nfu_t_1_029283	Nfu_c_1_029283	ENSDARG00000090531	Nfu_p_1_029283	ENSG00000204815	TTC25	83538
Nfu_g_1_012077	NKIRAS2	Nfu_p_1_029282	Nfu_t_1_029282	Nfu_c_1_029282	ENSDARG00000052594	Nfu_p_1_029282	ENSG00000168256	NKIRAS2	28511
Nfu_g_1_003056	CBLN1	Nfu_p_1_007624	Nfu_t_1_007624	Nfu_c_1_007624	ENSDARG00000057296	Nfu_p_1_007624	ENSG00000102924	CBLN1	869
Nfu_g_1_012067	RIOK3	Nfu_p_1_029228	Nfu_t_1_029228	Nfu_c_1_029228	ENSDARG00000042751	Nfu_p_1_029228	ENSG00000101782	RIOK3	8780
Nfu_g_1_012069	CLVS1	Nfu_p_1_029234	Nfu_t_1_029234	Nfu_c_1_029234	ENSDARG00000053122	Nfu_p_1_029234	ENSG00000177182	CLVS1	157807
Nfu_g_1_012070	ASPH	Nfu_p_1_029257	Nfu_t_1_029257	Nfu_c_1_029257	ENSDARG00000078703	Nfu_p_1_029257	ENSG00000198363	ASPH	444
Nfu_g_1_003054	NXPH1	Nfu_p_1_007622	Nfu_t_1_007622	Nfu_c_1_007622	ENSDARG00000033447	Nfu_p_1_007622	ENSG00000122584	NXPH1	30010
Nfu_g_1_018072	SNX10B	Nfu_p_1_043238	Nfu_t_1_043238	Nfu_c_1_043238	ENSDARG00000040474	Nfu_p_1_043238	ENSG00000086300	SNX10	29887
Nfu_g_1_021984	DHRS7C (2 OF 2)	Nfu_p_1_052606	Nfu_t_1_052606	Nfu_c_1_052606	ENSDARG00000039453	Nfu_p_1_052606	ENSG00000184544	DHRS7C	201140
Nfu_g_1_010755	CPNE7	Nfu_p_1_026014	Nfu_t_1_026014	Nfu_c_1_026014	ENSDARG00000037084	Nfu_p_1_026014	ENSG00000178773	CPNE7	27132
Nfu_g_1_010756	PSMG2	Nfu_p_1_026015	Nfu_t_1_026015	Nfu_c_1_026015	ENSDARG00000035987	Nfu_p_1_026015	ENSG00000128789	PSMG2	56984
Nfu_g_1_017489	F13A1 (2 OF 2)	Nfu_p_1_041858	Nfu_t_1_041858	Nfu_c_1_041858	ENSDARG00000036893	Nfu_p_1_041858	ENSG00000124491	F13A1	2162
Nfu_g_1_017490	RREB1	Nfu_p_1_041859	Nfu_t_1_041859	Nfu_c_1_041859	ENSDARG00000063701	Nfu_p_1_041859	ENSG00000124782	RREB1	6239
Nfu_g_1_002123	MAD2L1	Nfu_p_1_005358	Nfu_t_1_005358	Nfu_c_1_005358	ENSDARG00000004713	Nfu_p_1_005358	ENSG00000164109	MAD2L1	4085
Nfu_g_1_002121	ARSJ	Nfu_p_1_005356	Nfu_t_1_005356	Nfu_c_1_005356	ENSDARG00000077590	Nfu_p_1_005356	ENSG00000180801	ARSJ	79642
Nfu_g_1_015734	CALD1L	Nfu_p_1_037769	Nfu_t_1_037769	Nfu_c_1_037769	ENSDARG00000070314	Nfu_p_1_037769	ENSG00000122786	CALD1	800
Nfu_g_1_012141	C7H7ORF43	Nfu_p_1_029423	Nfu_t_1_029423	Nfu_c_1_029423	ENSDARG00000078891	Nfu_p_1_029423	ENSG00000146826	C7orf43	55262
Nfu_g_1_020742	CNNM2	Nfu_p_1_049666	Nfu_t_1_049666	Nfu_c_1_049666	ENSDARG00000078733	Nfu_p_1_049666	ENSG00000148842	CNNM2	54805
Nfu_g_1_020739	AS3MT	Nfu_p_1_049663	Nfu_t_1_049663	Nfu_c_1_049663	ENSDARG00000027572	Nfu_p_1_049663	ENSG00000214435	AS3MT	57412
Nfu_g_1_020738	WBP1LB	Nfu_p_1_049656	Nfu_t_1_049656	Nfu_c_1_049656	ENSDARG00000029751	Nfu_p_1_049656	ENSG00000166272	WBP1L	54838
Nfu_g_1_020736	POLL	Nfu_p_1_049650	Nfu_t_1_049650	Nfu_c_1_049650	ENSDARG00000039613	Nfu_p_1_049650	ENSG00000166169	POLL	27343
Nfu_g_1_015692	CYP26C1	Nfu_p_1_037673	Nfu_t_1_037673	Nfu_c_1_037673	ENSDARG00000056029	Nfu_p_1_037673	ENSG00000187553	CYP26C1	340665
Nfu_g_1_016491	CYP2J2 (3 OF 6)	Nfu_p_1_039506	Nfu_t_1_039506	Nfu_c_1_039506	ENSDARG00000042953	Nfu_p_1_039506	ENSG00000134716	CYP2J2	1573
Nfu_g_1_004973	PRPSAP1 (2 OF 2)	Nfu_p_1_012047	Nfu_t_1_012047	Nfu_c_1_012047	ENSDARG00000019326	Nfu_p_1_012047	ENSG00000161542	PRPSAP1	5635
Nfu_g_1_019875	BX682552.2	Nfu_p_1_047477	Nfu_t_1_047477	Nfu_c_1_047477	ENSDARG00000004633	Nfu_p_1_047477	ENSG00000072134	EPN2	22905
Nfu_g_1_019873	HGS	Nfu_p_1_047458	Nfu_t_1_047458	Nfu_c_1_047458	ENSDARG00000020960	Nfu_p_1_047458	ENSG00000185359	HGS	9146
Nfu_g_1_020662	FAM86A	Nfu_p_1_049457	Nfu_t_1_049457	Nfu_c_1_049457	ENSDARG00000054950	Nfu_p_1_049457	ENSG00000186523	FAM86B1	85002
Nfu_g_1_020661	ALG1	Nfu_p_1_049453	Nfu_t_1_049453	Nfu_c_1_049453	ENSDARG00000054963	Nfu_p_1_049453	ENSG00000189366	ALG1L	200810
Nfu_g_1_002135	LRRC27	Nfu_p_1_005386	Nfu_t_1_005386	Nfu_c_1_005386	ENSDARG00000060683	Nfu_p_1_005386	ENSG00000148814	LRRC27	80313
Nfu_g_1_017976	SLC45A2	Nfu_p_1_043034	Nfu_t_1_043034	Nfu_c_1_043034	ENSDARG00000002593	Nfu_p_1_043034	ENSG00000164175	SLC45A2	51151
Nfu_g_1_014259	GOLPH3	Nfu_p_1_034323	Nfu_t_1_034323	Nfu_c_1_034323	ENSDARG00000052851	Nfu_p_1_034323	ENSG00000113384	GOLPH3	64083
Nfu_g_1_009955	MIB2	Nfu_p_1_024228	Nfu_t_1_024228	Nfu_c_1_024228	ENSDARG00000055581	Nfu_p_1_024228	ENSG00000197530	MIB2	142678
Nfu_g_1_020744	YWHAE2	Nfu_p_1_049668	Nfu_t_1_049668	Nfu_c_1_049668	ENSDARG00000006399	Nfu_p_1_049668	ENSG00000108953	YWHAE	7531
Nfu_g_1_020743	CRK	Nfu_p_1_049667	Nfu_t_1_049667	Nfu_c_1_049667	ENSDARG00000055635	Nfu_p_1_049667	ENSG00000167193	CRK	1398
Nfu_g_1_020746	CR524483.1	Nfu_p_1_049671	Nfu_t_1_049671	Nfu_c_1_049671	ENSDARG00000076834	Nfu_p_1_049671	ENSG00000181350	LRRC75A	388341
Nfu_g_1_019129	ZNF646 (1 OF 4)	Nfu_p_1_045749	Nfu_t_1_045749	Nfu_c_1_045749	ENSDARG00000075545	Nfu_p_1_045749	ENSG00000167395	ZNF646	9726
Nfu_g_1_019128	STX1B	Nfu_p_1_045748	Nfu_t_1_045748	Nfu_c_1_045748	ENSDARG00000000503	Nfu_p_1_045748	ENSG00000099365	STX1B	112755
Nfu_g_1_006845	FRG1	Nfu_p_1_016490	Nfu_t_1_016490	Nfu_c_1_016490	ENSDARG00000056504	Nfu_p_1_016490	ENSG00000109536	FRG1	2483
Nfu_g_1_014119	NECAB1	Nfu_p_1_033985	Nfu_t_1_033985	Nfu_c_1_033985	ENSDARG00000056566	Nfu_p_1_033985	ENSG00000123119	NECAB1	64168
Nfu_g_1_014117	ATP6V1C1 (1 OF 2)	Nfu_p_1_033982	Nfu_t_1_033982	Nfu_c_1_033982	ENSDARG00000023967	Nfu_p_1_033982	ENSG00000155097	ATP6V1C1	528
Nfu_g_1_014121	AZIN1B	Nfu_p_1_033987	Nfu_t_1_033987	Nfu_c_1_033987	ENSDARG00000035869	Nfu_p_1_033987	ENSG00000155096	AZIN1	51582
Nfu_g_1_014126	ADNP2B	Nfu_p_1_033994	Nfu_t_1_033994	Nfu_c_1_033994	ENSDARG00000028431	Nfu_p_1_033994	ENSG00000101544	ADNP2	22850
Nfu_g_1_014122	GGCTA	Nfu_p_1_033988	Nfu_t_1_033988	Nfu_c_1_033988	ENSDARG00000076406	Nfu_p_1_033988	ENSG00000006625	GGCT	79017
Nfu_g_1_014125	SNRPD1	Nfu_p_1_033993	Nfu_t_1_033993	Nfu_c_1_033993	ENSDARG00000011648	Nfu_p_1_033993	ENSG00000167088	SNRPD1	6632
Nfu_g_1_014124	ANKIB1	Nfu_p_1_033991	Nfu_t_1_033991	Nfu_c_1_033991	ENSDARG00000060768	Nfu_p_1_033991	ENSG00000001629	ANKIB1	54467
Nfu_g_1_014123	OLA.23920	Nfu_p_1_033990	Nfu_t_1_033990	Nfu_c_1_033990		Nfu_p_1_033990	ENSG00000163825	RTP3	83597
Nfu_g_1_025653	Nfu_g_1_025653	Nfu_p_1_058661	Nfu_t_1_058661	Nfu_c_1_058661	NA	Nfu_p_1_058661	ENSG00000180626	ZNF594	84622
Nfu_g_1_005000	CTTNBP2	Nfu_p_1_012090	Nfu_t_1_012090	Nfu_c_1_012090	ENSDARG00000040991	Nfu_p_1_012090	ENSG00000077063	CTTNBP2	83992
Nfu_g_1_023825	DRD2A	Nfu_p_1_056789	Nfu_t_1_056789	Nfu_c_1_056789	NA	Nfu_p_1_056789	ENSG00000149295	DRD2	1813
Nfu_g_1_004873	SLC39A3	Nfu_p_1_011882	Nfu_t_1_011882	Nfu_c_1_011882	ENSDARG00000016769	Nfu_p_1_011882	ENSG00000141873	SLC39A3	29985
Nfu_g_1_000025	TNIP1	Nfu_p_1_000071	Nfu_t_1_000071	Nfu_c_1_000071	ENSDARG00000015653	Nfu_p_1_000071	ENSG00000145901	TNIP1	10318
Nfu_g_1_016465	OTUD5	Nfu_p_1_039462	Nfu_t_1_039462	Nfu_c_1_039462	ENSDARG00000059006	Nfu_p_1_039462	ENSG00000068308	OTUD5	55593
Nfu_g_1_016464	SLC6A8	Nfu_p_1_039459	Nfu_t_1_039459	Nfu_c_1_039459	ENSDARG00000043646	Nfu_p_1_039459	ENSG00000273554	AC136616.1	653562
Nfu_g_1_016462	BCAP31	Nfu_p_1_039456	Nfu_t_1_039456	Nfu_c_1_039456	ENSDARG00000044972	Nfu_p_1_039456	ENSG00000185825	BCAP31	10134
Nfu_g_1_012704	PRKAG2 (1 OF 2)	Nfu_p_1_030670	Nfu_t_1_030670	Nfu_c_1_030670	ENSDARG00000012625	Nfu_p_1_030670	ENSG00000106617	PRKAG2	51422
Nfu_g_1_013946	ARHGEF15	Nfu_p_1_033560	Nfu_t_1_033560	Nfu_c_1_033560	ENSDARG00000061844	Nfu_p_1_033560	ENSG00000198844	ARHGEF15	22899
Nfu_g_1_002139	KCNK9	Nfu_p_1_005394	Nfu_t_1_005394	Nfu_c_1_005394	ENSDARG00000063560	Nfu_p_1_005394	ENSG00000169427	KCNK9	51305
Nfu_g_1_007777	ELAC2	Nfu_p_1_018747	Nfu_t_1_018747	Nfu_c_1_018747	ENSDARG00000034060	Nfu_p_1_018747	ENSG00000006744	ELAC2	60528
Nfu_g_1_007778	MAP2K4A	Nfu_p_1_018757	Nfu_t_1_018757	Nfu_c_1_018757	ENSDARG00000077177	Nfu_p_1_018757	ENSG00000065559	MAP2K4	6416
Nfu_g_1_007773	TMEM220	Nfu_p_1_018743	Nfu_t_1_018743	Nfu_c_1_018743	ENSDARG00000088981	Nfu_p_1_018743	ENSG00000187824	TMEM220	388335
Nfu_g_1_019903	KCNC2	Nfu_p_1_047518	Nfu_t_1_047518	Nfu_c_1_047518	ENSDARG00000057468	Nfu_p_1_047518	ENSG00000166006	KCNC2	3747
Nfu_g_1_018615	DOT1L	Nfu_p_1_044471	Nfu_t_1_044471	Nfu_c_1_044471	ENSDARG00000061992	Nfu_p_1_044471	ENSG00000104885	DOT1L	84444
Nfu_g_1_018617	Nfu_g_1_018617	Nfu_p_1_044481	Nfu_t_1_044481	Nfu_c_1_044481	ENSDARG00000036577	Nfu_p_1_044481	ENSG00000185883	ATP6V0C	527
Nfu_g_1_018618	AMH	Nfu_p_1_044482	Nfu_t_1_044482	Nfu_c_1_044482	ENSDARG00000014357	Nfu_p_1_044482	ENSG00000104899	AMH	268
Nfu_g_1_018619	OAZ1A	Nfu_p_1_044483	Nfu_t_1_044483	Nfu_c_1_044483	ENSDARG00000071403	Nfu_p_1_044483	ENSG00000104904	OAZ1	4946
Nfu_g_1_002178	B3GNTL1	Nfu_p_1_005500	Nfu_t_1_005500	Nfu_c_1_005500	ENSDARG00000043431	Nfu_p_1_005500	ENSG00000175711	B3GNTL1	146712
Nfu_g_1_007308	ARAP1	Nfu_p_1_017727	Nfu_t_1_017727	Nfu_c_1_017727	ENSDARG00000062221	Nfu_p_1_017727	ENSG00000186635	ARAP1	116985
Nfu_g_1_018155	GFOD1	Nfu_p_1_043450	Nfu_t_1_043450	Nfu_c_1_043450	ENSDARG00000061363	Nfu_p_1_043450	ENSG00000145990	GFOD1	54438
Nfu_g_1_015430	HMBOX1A	Nfu_p_1_037123	Nfu_t_1_037123	Nfu_c_1_037123	ENSDARG00000018913	Nfu_p_1_037123	ENSG00000147421	HMBOX1	79618
Nfu_g_1_003433	KHDRBS1B	Nfu_p_1_008537	Nfu_t_1_008537	Nfu_c_1_008537	ENSDARG00000070475	Nfu_p_1_008537	ENSG00000121774	KHDRBS1	10657
Nfu_g_1_004935	SLC35F5	Nfu_p_1_011989	Nfu_t_1_011989	Nfu_c_1_011989	ENSDARG00000075909	Nfu_p_1_011989	ENSG00000115084	SLC35F5	80255
Nfu_g_1_004941	SYMPK	Nfu_p_1_011996	Nfu_t_1_011996	Nfu_c_1_011996	ENSDARG00000059553	Nfu_p_1_011996	ENSG00000125755	SYMPK	8189
Nfu_g_1_004942	ASNSD1	Nfu_p_1_011998	Nfu_t_1_011998	Nfu_c_1_011998	ENSDARG00000000540	Nfu_p_1_011998	ENSG00000138381	ASNSD1	54529
Nfu_g_1_004938	SLC40A1	Nfu_p_1_011993	Nfu_t_1_011993	Nfu_c_1_011993	ENSDARG00000000241	Nfu_p_1_011993	ENSG00000138449	SLC40A1	30061
Nfu_g_1_004936	WDR75	Nfu_p_1_011991	Nfu_t_1_011991	Nfu_c_1_011991	ENSDARG00000040730	Nfu_p_1_011991	ENSG00000115368	WDR75	84128
Nfu_g_1_005610	MYOCD	Nfu_p_1_013542	Nfu_t_1_013542	Nfu_c_1_013542	ENSDARG00000076267	Nfu_p_1_013542	ENSG00000141052	MYOCD	93649
Nfu_g_1_010560	USF1	Nfu_p_1_025550	Nfu_t_1_025550	Nfu_c_1_025550	ENSDARG00000041689	Nfu_p_1_025550	ENSG00000158773	USF1	7391
Nfu_g_1_010562	SLC25A36 (2 OF 2)	Nfu_p_1_025553	Nfu_t_1_025553	Nfu_c_1_025553	ENSDARG00000038731	Nfu_p_1_025553	ENSG00000114120	SLC25A36	55186
Nfu_g_1_019859	GTPBP1	Nfu_p_1_047410	Nfu_t_1_047410	Nfu_c_1_047410	ENSDARG00000042900	Nfu_p_1_047410	ENSG00000100226	GTPBP1	9567
Nfu_g_1_002229	MMP15 (1 OF 2)	Nfu_p_1_005580	Nfu_t_1_005580	Nfu_c_1_005580	ENSDARG00000013072	Nfu_p_1_005580	ENSG00000102996	MMP15	4324
Nfu_g_1_013493	Nfu_g_1_013493	Nfu_p_1_032516	Nfu_t_1_032516	Nfu_c_1_032516	ENSDARG00000075699	Nfu_p_1_032516	ENSG00000151952	TMEM132D	121256
Nfu_g_1_015680	AMMECR1	Nfu_p_1_037652	Nfu_t_1_037652	Nfu_c_1_037652	ENSDARG00000012892	Nfu_p_1_037652	ENSG00000101935	AMMECR1	9949
Nfu_g_1_014333	PARVAA	Nfu_p_1_034542	Nfu_t_1_034542	Nfu_c_1_034542	ENSDARG00000043710	Nfu_p_1_034542	ENSG00000197702	PARVA	55742
Nfu_g_1_009943	CASP3A	Nfu_p_1_024202	Nfu_t_1_024202	Nfu_c_1_024202	ENSDARG00000017905	Nfu_p_1_024202	ENSG00000164305	CASP3	836
Nfu_g_1_009946	OSBP (2 OF 2)	Nfu_p_1_024206	Nfu_t_1_024206	Nfu_c_1_024206	ENSDARG00000004634	Nfu_p_1_024206	ENSG00000184792	OSBP2	23762
Nfu_g_1_009944	SART1	Nfu_p_1_024203	Nfu_t_1_024203	Nfu_c_1_024203	ENSDARG00000005945	Nfu_p_1_024203	ENSG00000175467	SART1	9092
Nfu_g_1_020712	DPP9 (1 OF 2)	Nfu_p_1_049596	Nfu_t_1_049596	Nfu_c_1_049596	ENSDARG00000052606	Nfu_p_1_049596	ENSG00000142002	DPP9	91039
Nfu_g_1_020715	RPS15	Nfu_p_1_049605	Nfu_t_1_049605	Nfu_c_1_049605	ENSDARG00000070849	Nfu_p_1_049605	ENSG00000115268	RPS15	6209
Nfu_g_1_020713	CNN2	Nfu_p_1_049601	Nfu_t_1_049601	Nfu_c_1_049601	ENSDARG00000035858	Nfu_p_1_049601	ENSG00000064666	CNN2	1265
Nfu_g_1_020716	CRSP7	Nfu_p_1_049606	Nfu_t_1_049606	Nfu_c_1_049606	ENSDARG00000009793	Nfu_p_1_049606	ENSG00000105085	MED26	9441
Nfu_g_1_020714	GADD45AA	Nfu_p_1_049604	Nfu_t_1_049604	Nfu_c_1_049604	ENSDARG00000043581	Nfu_p_1_049604	ENSG00000116717	GADD45A	1647
Nfu_g_1_015984	OTUB1B	Nfu_p_1_038401	Nfu_t_1_038401	Nfu_c_1_038401	ENSDARG00000011462	Nfu_p_1_038401	ENSG00000089723	OTUB2	78990
Nfu_g_1_006971	HSPA12A	Nfu_p_1_016839	Nfu_t_1_016839	Nfu_c_1_016839	ENSDARG00000070603	Nfu_p_1_016839	ENSG00000165868	HSPA12A	259217
Nfu_g_1_006968	ENO4	Nfu_p_1_016831	Nfu_t_1_016831	Nfu_c_1_016831	ENSDARG00000070598	Nfu_p_1_016831	ENSG00000188316	ENO4	387712
Nfu_g_1_005016	CU928222.1	Nfu_p_1_012127	Nfu_t_1_012127	Nfu_c_1_012127	ENSDARG00000090297	Nfu_p_1_012127	ENSG00000187942	LDLRAD2	401944
Nfu_g_1_013319	UACA	Nfu_p_1_032059	Nfu_t_1_032059	Nfu_c_1_032059	ENSDARG00000060238	Nfu_p_1_032059	ENSG00000137831	UACA	55075
Nfu_g_1_006142	Nfu_g_1_006142	Nfu_p_1_014841	Nfu_t_1_014841	Nfu_c_1_014841	ENSDARG00000025275	Nfu_p_1_014841	ENSG00000184389	A3GALT2	127550
Nfu_g_1_015457	GTF2B	Nfu_p_1_037162	Nfu_t_1_037162	Nfu_c_1_037162	ENSDARG00000019489	Nfu_p_1_037162	ENSG00000137947	GTF2B	2959
Nfu_g_1_014948	TSPAN8	Nfu_p_1_035988	Nfu_t_1_035988	Nfu_c_1_035988	ENSDARG00000045706	Nfu_p_1_035988	ENSG00000127324	TSPAN8	7103
Nfu_g_1_014947	KLHL42	Nfu_p_1_035987	Nfu_t_1_035987	Nfu_c_1_035987	ENSDARG00000006011	Nfu_p_1_035987	ENSG00000087448	KLHL42	57542
Nfu_g_1_015729	AP3S2	Nfu_p_1_037755	Nfu_t_1_037755	Nfu_c_1_037755	ENSDARG00000039882	Nfu_p_1_037755	ENSG00000157823	AP3S2	10239
Nfu_g_1_016961	POMGNT1	Nfu_p_1_040514	Nfu_t_1_040514	Nfu_c_1_040514	ENSDARG00000052025	Nfu_p_1_040514	ENSG00000085998	POMGNT1	55624
Nfu_g_1_010795	ELK4	Nfu_p_1_026092	Nfu_t_1_026092	Nfu_c_1_026092	ENSDARG00000077092	Nfu_p_1_026092	ENSG00000158711	ELK4	2005
Nfu_g_1_013333	SLC4A11	Nfu_p_1_032093	Nfu_t_1_032093	Nfu_c_1_032093	ENSDARG00000075532	Nfu_p_1_032093	ENSG00000088836	SLC4A11	83959
Nfu_g_1_002738	Nfu_g_1_002738	Nfu_p_1_006837	Nfu_t_1_006837	Nfu_c_1_006837	ENSDARG00000038424	Nfu_p_1_006837	ENSG00000224389	C4B	721
Nfu_g_1_002735	TNXB	Nfu_p_1_006834	Nfu_t_1_006834	Nfu_c_1_006834	ENSDARG00000001760	Nfu_p_1_006834	ENSG00000041982	TNC	3371
Nfu_g_1_019962	STT3B	Nfu_p_1_047627	Nfu_t_1_047627	Nfu_c_1_047627	ENSDARG00000001890	Nfu_p_1_047627	ENSG00000163527	STT3B	201595
Nfu_g_1_019960	GADL1 (1 OF 2)	Nfu_p_1_047625	Nfu_t_1_047625	Nfu_c_1_047625	ENSDARG00000026348	Nfu_p_1_047625	ENSG00000144644	GADL1	339896
Nfu_g_1_019958	GADL1 (2 OF 2)	Nfu_p_1_047623	Nfu_t_1_047623	Nfu_c_1_047623	ENSDARG00000026348	Nfu_p_1_047623	ENSG00000139631	CSAD	51380
Nfu_g_1_006148	Nfu_g_1_006148	Nfu_p_1_014857	Nfu_t_1_014857	Nfu_c_1_014857	ENSDARG00000060597	Nfu_p_1_014857	ENSG00000121879	PIK3CA	5290
Nfu_g_1_006150	SI:CH211-116M6.3	Nfu_p_1_014862	Nfu_t_1_014862	Nfu_c_1_014862	ENSDARG00000077405	Nfu_p_1_014862	ENSG00000164985	PSIP1	11168
Nfu_g_1_006147	CCDC171	Nfu_p_1_014847	Nfu_t_1_014847	Nfu_c_1_014847	ENSDARG00000027381	Nfu_p_1_014847	ENSG00000164989	CCDC171	203238
Nfu_g_1_000073	OPN4A	Nfu_p_1_000182	Nfu_t_1_000182	Nfu_c_1_000182	ENSDARG00000022098	Nfu_p_1_000182	ENSG00000122375	OPN4	94233
Nfu_g_1_003446	Nfu_g_1_003446	Nfu_p_1_008559	Nfu_t_1_008559	Nfu_c_1_008559	ENSDARG00000045692	Nfu_p_1_008559	ENSG00000134283	PPHLN1	51535
Nfu_g_1_003445	PRICKLE1A	Nfu_p_1_008558	Nfu_t_1_008558	Nfu_c_1_008558	ENSDARG00000040649	Nfu_p_1_008558	ENSG00000139174	PRICKLE1	144165
Nfu_g_1_003449	ARHGDIA (1 OF 2)	Nfu_p_1_008564	Nfu_t_1_008564	Nfu_c_1_008564	ENSDARG00000043795	Nfu_p_1_008564	ENSG00000141522	ARHGDIA	396
Nfu_g_1_003447	CDR2L	Nfu_p_1_008561	Nfu_t_1_008561	Nfu_c_1_008561	ENSDARG00000026834	Nfu_p_1_008561	ENSG00000109089	CDR2L	30850
Nfu_g_1_003448	RECQL5	Nfu_p_1_008563	Nfu_t_1_008563	Nfu_c_1_008563	ENSDARG00000059556	Nfu_p_1_008563	ENSG00000108469	RECQL5	9400
Nfu_g_1_019880	HNRNPAB (2 OF 2)	Nfu_p_1_047486	Nfu_t_1_047486	Nfu_c_1_047486	ENSDARG00000007960	Nfu_p_1_047486	ENSG00000197451	HNRNPAB	3182
Nfu_g_1_019881	BTG4	Nfu_p_1_047488	Nfu_t_1_047488	Nfu_c_1_047488	ENSDARG00000035171	Nfu_p_1_047488	ENSG00000137707	BTG4	54766
Nfu_g_1_019882	SLC25A14	Nfu_p_1_047489	Nfu_t_1_047489	Nfu_c_1_047489	ENSDARG00000026680	Nfu_p_1_047489	ENSG00000102078	SLC25A14	9016
Nfu_g_1_004962	GTF2E2	Nfu_p_1_012034	Nfu_t_1_012034	Nfu_c_1_012034	ENSDARG00000012672	Nfu_p_1_012034	ENSG00000197265	GTF2E2	2961
Nfu_g_1_019943	CTDP1	Nfu_p_1_047595	Nfu_t_1_047595	Nfu_c_1_047595	ENSDARG00000017522	Nfu_p_1_047595	ENSG00000060069	CTDP1	9150
Nfu_g_1_012112	ACADVL	Nfu_p_1_029341	Nfu_t_1_029341	Nfu_c_1_029341	ENSDARG00000016687	Nfu_p_1_029341	ENSG00000072778	ACADVL	37
Nfu_g_1_012111	DVL2	Nfu_p_1_029340	Nfu_t_1_029340	Nfu_c_1_029340	ENSDARG00000056184	Nfu_p_1_029340	ENSG00000004975	DVL2	1856
Nfu_g_1_012115	ME1	Nfu_p_1_029344	Nfu_t_1_029344	Nfu_c_1_029344	ENSDARG00000053215	Nfu_p_1_029344	ENSG00000065833	ME1	4199
Nfu_g_1_000139	RARB	Nfu_p_1_000324	Nfu_t_1_000324	Nfu_c_1_000324	ENSDARG00000054003	Nfu_p_1_000324	ENSG00000077092	RARB	5915
Nfu_g_1_002213	C19ORF55	Nfu_p_1_005556	Nfu_t_1_005556	Nfu_c_1_005556	ENSDARG00000090419	Nfu_p_1_005556	ENSG00000167595	PROSER3	148137
Nfu_g_1_002210	HSPB6	Nfu_p_1_005549	Nfu_t_1_005549	Nfu_c_1_005549	ENSDARG00000077236	Nfu_p_1_005549	ENSG00000276076	CH507-152C13.3	1409
Nfu_g_1_002217	MLL4B	Nfu_p_1_005562	Nfu_t_1_005562	Nfu_c_1_005562	ENSDARG00000060697	Nfu_p_1_005562	ENSG00000272333	KMT2B	9757
Nfu_g_1_011206	ADRB2A	Nfu_p_1_027009	Nfu_t_1_027009	Nfu_c_1_027009	ENSDARG00000088124	Nfu_p_1_027009	ENSG00000169252	ADRB2	154
Nfu_g_1_003785	FEZF2	Nfu_p_1_009290	Nfu_t_1_009290	Nfu_c_1_009290	ENSDARG00000070677	Nfu_p_1_009290	ENSG00000153266	FEZF2	55079
Nfu_g_1_020651	MAP1A (2 OF 2)	Nfu_p_1_049431	Nfu_t_1_049431	Nfu_c_1_049431	ENSDARG00000060434	Nfu_p_1_049431	ENSG00000166963	MAP1A	4130
Nfu_g_1_013312	XRN1	Nfu_p_1_032043	Nfu_t_1_032043	Nfu_c_1_032043	ENSDARG00000091652	Nfu_p_1_032043	ENSG00000114127	XRN1	54464
Nfu_g_1_013310	COL15A1B	Nfu_p_1_032039	Nfu_t_1_032039	Nfu_c_1_032039	ENSDARG00000061848	Nfu_p_1_032039	ENSG00000204291	COL15A1	1306
Nfu_g_1_014773	MCM3AP	Nfu_p_1_035570	Nfu_t_1_035570	Nfu_c_1_035570	ENSDARG00000021402	Nfu_p_1_035570	ENSG00000160294	MCM3AP	8888
Nfu_g_1_014774	USP37	Nfu_p_1_035573	Nfu_t_1_035573	Nfu_c_1_035573	ENSDARG00000040990	Nfu_p_1_035573	ENSG00000135913	USP37	57695

## Sheet: Wild negative monotonic genes
Nfu.Gene.ID	Gene.symbol	Nfu.Protein.ID	Nfu.Transcript.ID	Nfu.CDS.ID	Ensembl.Drerio.Gene.ID	Notobranchius_gene_ID	Human_gene_ID	Human_gene_name	entrezgene
Nfu_g_1_005632	REPS2	Nfu_p_1_013607	Nfu_t_1_013607	Nfu_c_1_013607	ENSDARG00000076768	Nfu_p_1_013607	ENSG00000169891	REPS2	9185
Nfu_g_1_017991	GRAMD4	Nfu_p_1_043071	Nfu_t_1_043071	Nfu_c_1_043071	ENSDARG00000069171	Nfu_p_1_043071	ENSG00000075240	GRAMD4	23151
Nfu_g_1_017978	CERK (1 OF 2)	Nfu_p_1_043040	Nfu_t_1_043040	Nfu_c_1_043040	ENSDARG00000069169	Nfu_p_1_043040	ENSG00000100422	CERK	64781
Nfu_g_1_017984	OLA.10274	Nfu_p_1_043058	Nfu_t_1_043058	Nfu_c_1_043058	ENSDARG00000042130	Nfu_p_1_043058	ENSG00000146707	POMZP3	22932
Nfu_g_1_017987	FAM19A5 (2 OF 2)	Nfu_p_1_043066	Nfu_t_1_043066	Nfu_c_1_043066	ENSDARG00000045608	Nfu_p_1_043066	ENSG00000219438	FAM19A5	25817
Nfu_g_1_002231	POU4F2	Nfu_p_1_005583	Nfu_t_1_005583	Nfu_c_1_005583	ENSDARG00000069737	Nfu_p_1_005583	ENSG00000151615	POU4F2	5458
Nfu_g_1_006994	ANAPC4	Nfu_p_1_016919	Nfu_t_1_016919	Nfu_c_1_016919	ENSDARG00000032237	Nfu_p_1_016919	ENSG00000053900	ANAPC4	29945
Nfu_g_1_017522	CLIP4	Nfu_p_1_041912	Nfu_t_1_041912	Nfu_c_1_041912	ENSDARG00000054456	Nfu_p_1_041912	ENSG00000105270	CLIP3	25999
Nfu_g_1_017521	DIEXF	Nfu_p_1_041911	Nfu_t_1_041911	Nfu_c_1_041911	ENSDARG00000017696	Nfu_p_1_041911	ENSG00000117597	DIEXF	27042
Nfu_g_1_017502	CR774184.1	Nfu_p_1_041878	Nfu_t_1_041878	Nfu_c_1_041878	ENSDARG00000057681	Nfu_p_1_041878	ENSG00000121741	ZMYM2	7750
Nfu_g_1_017516	CR774184.1	Nfu_p_1_041903	Nfu_t_1_041903	Nfu_c_1_041903	ENSDARG00000057681	Nfu_p_1_041903	ENSG00000147130	ZMYM3	9203
Nfu_g_1_017514	Nfu_g_1_017514	Nfu_p_1_041901	Nfu_t_1_041901	Nfu_c_1_041901	ENSDARG00000044537	Nfu_p_1_041901	ENSG00000198668	CALM1	801
Nfu_g_1_017519	FAM177A1	Nfu_p_1_041907	Nfu_t_1_041907	Nfu_c_1_041907	ENSDARG00000079636	Nfu_p_1_041907	ENSG00000151327	FAM177A1	283635
Nfu_g_1_017501	KIAA0391	Nfu_p_1_041877	Nfu_t_1_041877	Nfu_c_1_041877	ENSDARG00000075057	Nfu_p_1_041877	ENSG00000258790	RP11-561B11.2	NA
Nfu_g_1_017513	INSM2	Nfu_p_1_041900	Nfu_t_1_041900	Nfu_c_1_041900	ENSDARG00000020655	Nfu_p_1_041900	ENSG00000173404	INSM1	3642
Nfu_g_1_013529	TLX2	Nfu_p_1_032562	Nfu_t_1_032562	Nfu_c_1_032562	ENSDARG00000011273	Nfu_p_1_032562	ENSG00000164438	TLX3	30012
Nfu_g_1_018589	SDF2L1	Nfu_p_1_044429	Nfu_t_1_044429	Nfu_c_1_044429	ENSDARG00000035631	Nfu_p_1_044429	ENSG00000128228	SDF2L1	23753
Nfu_g_1_018591	OCLNB	Nfu_p_1_044431	Nfu_t_1_044431	Nfu_c_1_044431	ENSDARG00000003091	Nfu_p_1_044431	ENSG00000197822	OCLN	100506658
Nfu_g_1_017007	PRRX1A	Nfu_p_1_040615	Nfu_t_1_040615	Nfu_c_1_040615	ENSDARG00000042027	Nfu_p_1_040615	ENSG00000116132	PRRX1	5396
Nfu_g_1_004986	MYO18AB	Nfu_p_1_012072	Nfu_t_1_012072	Nfu_c_1_012072	ENSDARG00000061862	Nfu_p_1_012072	ENSG00000196535	MYO18A	399687
Nfu_g_1_014735	SLC9A7	Nfu_p_1_035467	Nfu_t_1_035467	Nfu_c_1_035467	ENSDARG00000076754	Nfu_p_1_035467	ENSG00000065923	SLC9A7	84679
Nfu_g_1_012790	DBX1A	Nfu_p_1_030876	Nfu_t_1_030876	Nfu_c_1_030876	ENSDARG00000001859	Nfu_p_1_030876	ENSG00000109851	DBX1	120237
Nfu_g_1_012786	SV2B (1 OF 2)	Nfu_p_1_030869	Nfu_t_1_030869	Nfu_c_1_030869	ENSDARG00000090540	Nfu_p_1_030869	ENSG00000185518	SV2B	9899
Nfu_g_1_012794	HSF4	Nfu_p_1_030881	Nfu_t_1_030881	Nfu_c_1_030881	ENSDARG00000013251	Nfu_p_1_030881	ENSG00000102878	HSF4	3299
Nfu_g_1_012795	CBFB	Nfu_p_1_030882	Nfu_t_1_030882	Nfu_c_1_030882	ENSDARG00000040917	Nfu_p_1_030882	ENSG00000067955	CBFB	865
Nfu_g_1_007913	IMP3	Nfu_p_1_019094	Nfu_t_1_019094	Nfu_c_1_019094	ENSDARG00000069287	Nfu_p_1_019094	ENSG00000177971	IMP3	55272
Nfu_g_1_017419	KCNG3	Nfu_p_1_041694	Nfu_t_1_041694	Nfu_c_1_041694	ENSDARG00000061622	Nfu_p_1_041694	ENSG00000171126	KCNG3	170850
Nfu_g_1_017417	DNPH1	Nfu_p_1_041691	Nfu_t_1_041691	Nfu_c_1_041691	ENSDARG00000075730	Nfu_p_1_041691	ENSG00000112667	DNPH1	10591
Nfu_g_1_017422	YIPF3	Nfu_p_1_041700	Nfu_t_1_041700	Nfu_c_1_041700	ENSDARG00000020449	Nfu_p_1_041700	ENSG00000137207	YIPF3	25844
Nfu_g_1_007791	ANO10A	Nfu_p_1_018799	Nfu_t_1_018799	Nfu_c_1_018799	ENSDARG00000057736	Nfu_p_1_018799	ENSG00000160746	ANO10	55129
Nfu_g_1_007786	SNRKA	Nfu_p_1_018785	Nfu_t_1_018785	Nfu_c_1_018785	ENSDARG00000070832	Nfu_p_1_018785	ENSG00000163788	SNRK	54861
Nfu_g_1_007790	CR627484.1	Nfu_p_1_018791	Nfu_t_1_018791	Nfu_c_1_018791	ENSDARG00000076862	Nfu_p_1_018791	ENSG00000144649	FAM198A	729085
Nfu_g_1_007789	GTDC2	Nfu_p_1_018790	Nfu_t_1_018790	Nfu_c_1_018790	ENSDARG00000010941	Nfu_p_1_018790	ENSG00000144647	POMGNT2	84892
Nfu_g_1_012648	RPL27	Nfu_p_1_030549	Nfu_t_1_030549	Nfu_c_1_030549	ENSDARG00000015128	Nfu_p_1_030549	ENSG00000131469	RPL27	6155
Nfu_g_1_012645	RUNDC1	Nfu_p_1_030541	Nfu_t_1_030541	Nfu_c_1_030541	ENSDARG00000091962	Nfu_p_1_030541	ENSG00000198863	RUNDC1	146923
Nfu_g_1_009822	CEP85	Nfu_p_1_023918	Nfu_t_1_023918	Nfu_c_1_023918	ENSDARG00000060215	Nfu_p_1_023918	ENSG00000130695	CEP85	64793
Nfu_g_1_009823	CDCP1A	Nfu_p_1_023925	Nfu_t_1_023925	Nfu_c_1_023925	ENSDARG00000058943	Nfu_p_1_023925	ENSG00000163814	CDCP1	64866
Nfu_g_1_020708	NCKAP5	Nfu_p_1_049584	Nfu_t_1_049584	Nfu_c_1_049584	ENSDARG00000079148	Nfu_p_1_049584	ENSG00000176771	NCKAP5	344148
Nfu_g_1_014323	EPHA7	Nfu_p_1_034520	Nfu_t_1_034520	Nfu_c_1_034520	ENSDARG00000004635	Nfu_p_1_034520	ENSG00000135333	EPHA7	2045
Nfu_g_1_013938	CABZ01085662.1	Nfu_p_1_033538	Nfu_t_1_033538	Nfu_c_1_033538	ENSDARG00000091350	Nfu_p_1_033538	ENSG00000133454	MYO18B	84700
Nfu_g_1_003389	HPCAL4	Nfu_p_1_008432	Nfu_t_1_008432	Nfu_c_1_008432	ENSDARG00000070491	Nfu_p_1_008432	ENSG00000116983	HPCAL4	51440
Nfu_g_1_003035	AVPR1A (1 OF 2)	Nfu_p_1_007584	Nfu_t_1_007584	Nfu_c_1_007584	ENSDARG00000077083	Nfu_p_1_007584	ENSG00000166148	AVPR1A	552
Nfu_g_1_011540	GLTSCR2	Nfu_p_1_027854	Nfu_t_1_027854	Nfu_c_1_027854	ENSDARG00000013489	Nfu_p_1_027854	ENSG00000105373	GLTSCR2	29997
Nfu_g_1_003029	KCNJ13	Nfu_p_1_007559	Nfu_t_1_007559	Nfu_c_1_007559	ENSDARG00000043443	Nfu_p_1_007559	ENSG00000115474	KCNJ13	3769
Nfu_g_1_014105	MTF2	Nfu_p_1_033923	Nfu_t_1_033923	Nfu_c_1_033923	ENSDARG00000005590	Nfu_p_1_033923	ENSG00000143033	MTF2	22823
Nfu_g_1_014110	RPL5 (2 OF 2)	Nfu_p_1_033953	Nfu_t_1_033953	Nfu_c_1_033953	ENSDARG00000015862	Nfu_p_1_033953	ENSG00000122406	RPL5	6125
Nfu_g_1_014106	CDC7	Nfu_p_1_033932	Nfu_t_1_033932	Nfu_c_1_033932	ENSDARG00000023584	Nfu_p_1_033932	ENSG00000097046	CDC7	8317
Nfu_g_1_014115	LRRC8DA	Nfu_p_1_033978	Nfu_t_1_033978	Nfu_c_1_033978	ENSDARG00000044146	Nfu_p_1_033978	ENSG00000171492	LRRC8D	55144
Nfu_g_1_019324	ANAPC2	Nfu_p_1_046171	Nfu_t_1_046171	Nfu_c_1_046171	ENSDARG00000005832	Nfu_p_1_046171	ENSG00000176248	ANAPC2	29882
Nfu_g_1_019325	FUS	Nfu_p_1_046175	Nfu_t_1_046175	Nfu_c_1_046175	ENSDARG00000037968	Nfu_p_1_046175	ENSG00000270647	TAF15	8148
Nfu_g_1_019320	HSPA12A	Nfu_p_1_046165	Nfu_t_1_046165	Nfu_c_1_046165	ENSDARG00000070603	Nfu_p_1_046165	ENSG00000165868	HSPA12A	259217
Nfu_g_1_014584	HOOK1	Nfu_p_1_035100	Nfu_t_1_035100	Nfu_c_1_035100	ENSDARG00000042946	Nfu_p_1_035100	ENSG00000134709	HOOK1	51361
Nfu_g_1_002170	TRAF7	Nfu_p_1_005456	Nfu_t_1_005456	Nfu_c_1_005456	ENSDARG00000060207	Nfu_p_1_005456	ENSG00000131653	TRAF7	84231
Nfu_g_1_002172	RAD23AA	Nfu_p_1_005478	Nfu_t_1_005478	Nfu_c_1_005478	ENSDARG00000020001	Nfu_p_1_005478	ENSG00000179262	RAD23A	5886
Nfu_g_1_002173	NFIXB	Nfu_p_1_005479	Nfu_t_1_005479	Nfu_c_1_005479	ENSDARG00000061836	Nfu_p_1_005479	ENSG00000008441	NFIX	4784
Nfu_g_1_016714	FAM19A1	Nfu_p_1_040001	Nfu_t_1_040001	Nfu_c_1_040001	ENSDARG00000062357	Nfu_p_1_040001	ENSG00000183662	FAM19A1	407738
Nfu_g_1_016713	UBA3	Nfu_p_1_039999	Nfu_t_1_039999	Nfu_c_1_039999	ENSDARG00000057987	Nfu_p_1_039999	ENSG00000144744	UBA3	9039
Nfu_g_1_016709	BCCIP	Nfu_p_1_039985	Nfu_t_1_039985	Nfu_c_1_039985	ENSDARG00000004948	Nfu_p_1_039985	ENSG00000107949	BCCIP	56647
Nfu_g_1_018474	PCGF2	Nfu_p_1_044124	Nfu_t_1_044124	Nfu_c_1_044124	ENSDARG00000006010	Nfu_p_1_044124	ENSG00000269897	COMMD3-BMI1	100532731
Nfu_g_1_018467	ARHGDIA	Nfu_p_1_044108	Nfu_t_1_044108	Nfu_c_1_044108	ENSDARG00000043795	Nfu_p_1_044108	ENSG00000141522	ARHGDIA	396
Nfu_g_1_020731	FASLG	Nfu_p_1_049641	Nfu_t_1_049641	Nfu_c_1_049641	ENSDARG00000011520	Nfu_p_1_049641	ENSG00000117560	FASLG	356
Nfu_g_1_008806	MEF2B	Nfu_p_1_021340	Nfu_t_1_021340	Nfu_c_1_021340	ENSDARG00000093170	Nfu_p_1_021340	ENSG00000213999	MEF2B	100271849
Nfu_g_1_008804	TMEM221	Nfu_p_1_021334	Nfu_t_1_021334	Nfu_c_1_021334	ENSDARG00000086661	Nfu_p_1_021334	ENSG00000188051	TMEM221	100130519
Nfu_g_1_008805	RFXANK	Nfu_p_1_021335	Nfu_t_1_021335	Nfu_c_1_021335	ENSDARG00000016730	Nfu_p_1_021335	ENSG00000064490	RFXANK	8625
Nfu_g_1_017344	Nfu_g_1_017344	Nfu_p_1_041459	Nfu_t_1_041459	Nfu_c_1_041459	ENSDARG00000004748	Nfu_p_1_041459	ENSG00000189099	PRSS48	345062
Nfu_g_1_017348	MFSD11	Nfu_p_1_041469	Nfu_t_1_041469	Nfu_c_1_041469	ENSDARG00000041250	Nfu_p_1_041469	ENSG00000092931	MFSD11	79157
Nfu_g_1_023532	MYT1B	Nfu_p_1_056473	Nfu_t_1_056473	Nfu_c_1_056473	ENSDARG00000089464	Nfu_p_1_056473	ENSG00000196132	MYT1	4661
Nfu_g_1_023538	KLHL7	Nfu_p_1_056498	Nfu_t_1_056498	Nfu_c_1_056498	ENSDARG00000073779	Nfu_p_1_056498	ENSG00000122550	KLHL7	55975
Nfu_g_1_012512	Nfu_g_1_012512	Nfu_p_1_030212	Nfu_t_1_030212	Nfu_c_1_030212	ENSDARG00000094343	Nfu_p_1_030212	ENSG00000180626	ZNF594	84622
Nfu_g_1_012212	SKA1	Nfu_p_1_029568	Nfu_t_1_029568	Nfu_c_1_029568	ENSDARG00000039354	Nfu_p_1_029568	ENSG00000154839	SKA1	220134
Nfu_g_1_016928	NDNF	Nfu_p_1_040459	Nfu_t_1_040459	Nfu_c_1_040459	ENSDARG00000062936	Nfu_p_1_040459	ENSG00000173376	NDNF	79625
Nfu_g_1_016927	CPEB2	Nfu_p_1_040455	Nfu_t_1_040455	Nfu_c_1_040455	ENSDARG00000052604	Nfu_p_1_040455	ENSG00000137449	CPEB2	132864
Nfu_g_1_016926	CC2D2A	Nfu_p_1_040450	Nfu_t_1_040450	Nfu_c_1_040450	ENSDARG00000090971	Nfu_p_1_040450	ENSG00000048342	CC2D2A	57545
Nfu_g_1_016931	FBXL5	Nfu_p_1_040472	Nfu_t_1_040472	Nfu_c_1_040472	ENSDARG00000043046	Nfu_p_1_040472	ENSG00000118564	FBXL5	26234
Nfu_g_1_012655	TAF10	Nfu_p_1_030566	Nfu_t_1_030566	Nfu_c_1_030566	ENSDARG00000068641	Nfu_p_1_030566	ENSG00000166337	TAF10	6881
Nfu_g_1_018595	SCN12AA	Nfu_p_1_044435	Nfu_t_1_044435	Nfu_c_1_044435	ENSDARG00000062744	Nfu_p_1_044435	ENSG00000185313	SCN10A	6336
Nfu_g_1_017973	WLS	Nfu_p_1_043030	Nfu_t_1_043030	Nfu_c_1_043030	ENSDARG00000009534	Nfu_p_1_043030	ENSG00000116729	WLS	79971
Nfu_g_1_016184	FBXO9	Nfu_p_1_038853	Nfu_t_1_038853	Nfu_c_1_038853	ENSDARG00000011055	Nfu_p_1_038853	ENSG00000112146	FBXO9	26268
Nfu_g_1_016188	GCLC	Nfu_p_1_038860	Nfu_t_1_038860	Nfu_c_1_038860	ENSDARG00000013095	Nfu_p_1_038860	ENSG00000001084	GCLC	2729
Nfu_g_1_016181	KLHL31	Nfu_p_1_038847	Nfu_t_1_038847	Nfu_c_1_038847	ENSDARG00000039066	Nfu_p_1_038847	ENSG00000124743	KLHL31	401265
Nfu_g_1_016182	CU571255.1	Nfu_p_1_038849	Nfu_t_1_038849	Nfu_c_1_038849	ENSDARG00000089920	Nfu_p_1_038849	ENSG00000146147	MLIP	90523
Nfu_g_1_003404	TMEM199	Nfu_p_1_008464	Nfu_t_1_008464	Nfu_c_1_008464	ENSDARG00000069314	Nfu_p_1_008464	ENSG00000244045	TMEM199	147007
Nfu_g_1_003405	TBCELA	Nfu_p_1_008467	Nfu_t_1_008467	Nfu_c_1_008467	ENSDARG00000002682	Nfu_p_1_008467	ENSG00000154114	TBCEL	219899
Nfu_g_1_005495	TNC	Nfu_p_1_013300	Nfu_t_1_013300	Nfu_c_1_013300	ENSDARG00000021948	Nfu_p_1_013300	ENSG00000041982	TNC	3371
Nfu_g_1_012098	SERINC2	Nfu_p_1_029319	Nfu_t_1_029319	Nfu_c_1_029319	ENSDARG00000056532	Nfu_p_1_029319	ENSG00000168528	SERINC2	347735
Nfu_g_1_012097	EDN2	Nfu_p_1_029316	Nfu_t_1_029316	Nfu_c_1_029316	ENSDARG00000070578	Nfu_p_1_029316	ENSG00000127129	EDN2	1907
Nfu_g_1_012096	PHACTR4A	Nfu_p_1_029308	Nfu_t_1_029308	Nfu_c_1_029308	ENSDARG00000015552	Nfu_p_1_029308	ENSG00000204138	PHACTR4	65979
Nfu_g_1_012195	UBE2L3A	Nfu_p_1_029528	Nfu_t_1_029528	Nfu_c_1_029528	ENSDARG00000027141	Nfu_p_1_029528	ENSG00000236444	UBE2L5P	171222
Nfu_g_1_022593	ALG8	Nfu_p_1_054075	Nfu_t_1_054075	Nfu_c_1_054075	ENSDARG00000044627	Nfu_p_1_054075	ENSG00000159063	ALG8	79053
Nfu_g_1_022587	PCF11	Nfu_p_1_054066	Nfu_t_1_054066	Nfu_c_1_054066	ENSDARG00000044625	Nfu_p_1_054066	ENSG00000165494	PCF11	51585
Nfu_g_1_003583	TMEM131	Nfu_p_1_008866	Nfu_t_1_008866	Nfu_c_1_008866	ENSDARG00000056259	Nfu_p_1_008866	ENSG00000075568	TMEM131	23505
Nfu_g_1_016602	SLC7A10 (2 OF 2)	Nfu_p_1_039766	Nfu_t_1_039766	Nfu_c_1_039766	ENSDARG00000051730	Nfu_p_1_039766	ENSG00000130876	SLC7A10	56301
Nfu_g_1_003116	NRG2A	Nfu_p_1_007768	Nfu_t_1_007768	Nfu_c_1_007768	ENSDARG00000086585	Nfu_p_1_007768	ENSG00000157168	NRG1	3084
Nfu_g_1_003117	CU074314.1	Nfu_p_1_007771	Nfu_t_1_007771	Nfu_c_1_007771	ENSDARG00000002463	Nfu_p_1_007771	ENSG00000183111	ARHGEF37	389337
Nfu_g_1_007763	TRIM65	Nfu_p_1_018723	Nfu_t_1_018723	Nfu_c_1_018723	ENSDARG00000077098	Nfu_p_1_018723	ENSG00000141569	TRIM65	201292
Nfu_g_1_002681	SMG9	Nfu_p_1_006696	Nfu_t_1_006696	Nfu_c_1_006696	ENSDARG00000076627	Nfu_p_1_006696	ENSG00000105771	SMG9	56006
Nfu_g_1_012688	WBP1	Nfu_p_1_030641	Nfu_t_1_030641	Nfu_c_1_030641	ENSDARG00000092260	Nfu_p_1_030641	ENSG00000239779	WBP1	23559
Nfu_g_1_012693	Nfu_g_1_012693	Nfu_p_1_030650	Nfu_t_1_030650	Nfu_c_1_030650	ENSDARG00000079277	Nfu_p_1_030650	ENSG00000135625	EGR4	1961
Nfu_g_1_003082	Nfu_g_1_003082	Nfu_p_1_007671	Nfu_t_1_007671	Nfu_c_1_007671	ENSDARG00000076134	Nfu_p_1_007671	ENSG00000176371	ZSCAN2	54993
Nfu_g_1_003080	Nfu_g_1_003080	Nfu_p_1_007669	Nfu_t_1_007669	Nfu_c_1_007669	ENSDARG00000096594	Nfu_p_1_007669	ENSG00000121207	LRAT	9227
Nfu_g_1_003081	RBM46	Nfu_p_1_007670	Nfu_t_1_007670	Nfu_c_1_007670	ENSDARG00000079452	Nfu_p_1_007670	ENSG00000151962	RBM46	166863
Nfu_g_1_013356	GLO1	Nfu_p_1_032147	Nfu_t_1_032147	Nfu_c_1_032147	ENSDARG00000068978	Nfu_p_1_032147	ENSG00000124767	GLO1	2739
Nfu_g_1_015684	DMD	Nfu_p_1_037658	Nfu_t_1_037658	Nfu_c_1_037658	ENSDARG00000008487	Nfu_p_1_037658	ENSG00000198947	DMD	1756
Nfu_g_1_014551	DTX4 (1 OF 2)	Nfu_p_1_035034	Nfu_t_1_035034	Nfu_c_1_035034	ENSDARG00000076302	Nfu_p_1_035034	ENSG00000110042	DTX4	23220
Nfu_g_1_014549	EEF1A1A	Nfu_p_1_035029	Nfu_t_1_035029	Nfu_c_1_035029	ENSDARG00000069951	Nfu_p_1_035029	ENSG00000156508	EEF1A1	1915
Nfu_g_1_012225	TSPAN13A	Nfu_p_1_029601	Nfu_t_1_029601	Nfu_c_1_029601	ENSDARG00000070479	Nfu_p_1_029601	ENSG00000106537	TSPAN13	27075
Nfu_g_1_010870	NFASCA	Nfu_p_1_026326	Nfu_t_1_026326	Nfu_c_1_026326	ENSDARG00000061099	Nfu_p_1_026326	ENSG00000163531	NFASC	23114
Nfu_g_1_012156	EGR2A	Nfu_p_1_029462	Nfu_t_1_029462	Nfu_c_1_029462	ENSDARG00000042826	Nfu_p_1_029462	ENSG00000122877	EGR2	1959
Nfu_g_1_022353	Nfu_g_1_022353	Nfu_p_1_053515	Nfu_t_1_053515	Nfu_c_1_053515	ENSDARG00000090614	Nfu_p_1_053515	ENSG00000112852	PCDHB2	56133
Nfu_g_1_019972	ZBTB11	Nfu_p_1_047664	Nfu_t_1_047664	Nfu_c_1_047664	ENSDARG00000017886	Nfu_p_1_047664	ENSG00000066422	ZBTB11	27107
Nfu_g_1_000013	MALSU1	Nfu_p_1_000039	Nfu_t_1_000039	Nfu_c_1_000039	ENSDARG00000091079	Nfu_p_1_000039	ENSG00000156928	MALSU1	115416
Nfu_g_1_015693	RYR2	Nfu_p_1_037675	Nfu_t_1_037675	Nfu_c_1_037675	ENSDARG00000011422	Nfu_p_1_037675	ENSG00000198626	RYR2	6262
Nfu_g_1_006072	IL1RAPL2	Nfu_p_1_014689	Nfu_t_1_014689	Nfu_c_1_014689	ENSDARG00000037553	Nfu_p_1_014689	ENSG00000189108	IL1RAPL2	26280
Nfu_g_1_003092	PCGF5	Nfu_p_1_007705	Nfu_t_1_007705	Nfu_c_1_007705	ENSDARG00000071007	Nfu_p_1_007705	ENSG00000180628	PCGF5	84333
Nfu_g_1_003093	HECTD2	Nfu_p_1_007707	Nfu_t_1_007707	Nfu_c_1_007707	ENSDARG00000061194	Nfu_p_1_007707	ENSG00000165338	HECTD2	143279
Nfu_g_1_017996	STAT5.2	Nfu_p_1_043082	Nfu_t_1_043082	Nfu_c_1_043082	ENSDARG00000019392	Nfu_p_1_043082	ENSG00000173757	STAT5B	6777
Nfu_g_1_016895	GPR78 (1 OF 2)	Nfu_p_1_040374	Nfu_t_1_040374	Nfu_c_1_040374	ENSDARG00000077645	Nfu_p_1_040374	ENSG00000155269	GPR78	27201
Nfu_g_1_016686	NCL (2 OF 2)	Nfu_p_1_039947	Nfu_t_1_039947	Nfu_c_1_039947	ENSDARG00000002710	Nfu_p_1_039947	ENSG00000115053	NCL	4691
Nfu_g_1_003436	CHRNA2	Nfu_p_1_008540	Nfu_t_1_008540	Nfu_c_1_008540	ENSDARG00000057025	Nfu_p_1_008540	ENSG00000120903	CHRNA2	1135
Nfu_g_1_009790	CADPSA	Nfu_p_1_023839	Nfu_t_1_023839	Nfu_c_1_023839	ENSDARG00000043661	Nfu_p_1_023839	ENSG00000163618	CADPS	8618
Nfu_g_1_009791	CABZ01077452.1	Nfu_p_1_023840	Nfu_t_1_023840	Nfu_c_1_023840	ENSDARG00000075165	Nfu_p_1_023840	ENSG00000188177	ZC3H6	376940
Nfu_g_1_019868	AL929022.1	Nfu_p_1_047436	Nfu_t_1_047436	Nfu_c_1_047436	ENSDARG00000030297	Nfu_p_1_047436	ENSG00000143842	SOX13	9580
Nfu_g_1_002718	DNAJC1	Nfu_p_1_006778	Nfu_t_1_006778	Nfu_c_1_006778	ENSDARG00000001940	Nfu_p_1_006778	ENSG00000136770	DNAJC1	64215
Nfu_g_1_016592	Nfu_g_1_016592	Nfu_p_1_039747	Nfu_t_1_039747	Nfu_c_1_039747	ENSDARG00000024371	Nfu_p_1_039747	ENSG00000039068	CDH1	999
Nfu_g_1_014574	RBM7	Nfu_p_1_035080	Nfu_t_1_035080	Nfu_c_1_035080	ENSDARG00000020841	Nfu_p_1_035080	ENSG00000076053	RBM7	10179
Nfu_g_1_016470	HDAC1 (1 OF 2)	Nfu_p_1_039467	Nfu_t_1_039467	Nfu_c_1_039467	ENSDARG00000015427	Nfu_p_1_039467	ENSG00000116478	HDAC1	3065
Nfu_g_1_016471	EIF3I	Nfu_p_1_039469	Nfu_t_1_039469	Nfu_c_1_039469	ENSDARG00000017445	Nfu_p_1_039469	ENSG00000084623	EIF3I	8668
Nfu_g_1_003027	Nfu_g_1_003027	Nfu_p_1_007556	Nfu_t_1_007556	Nfu_c_1_007556	ENSDARG00000086475	Nfu_p_1_007556	ENSG00000187902	SHISA7	729956
Nfu_g_1_013540	ARPP19 (1 OF 2)	Nfu_p_1_032591	Nfu_t_1_032591	Nfu_c_1_032591	ENSDARG00000039880	Nfu_p_1_032591	ENSG00000197535	MYO5A	4644
Nfu_g_1_013543	GNB5B	Nfu_p_1_032594	Nfu_t_1_032594	Nfu_c_1_032594	ENSDARG00000055377	Nfu_p_1_032594	ENSG00000069966	GNB5	10681
Nfu_g_1_013609	ENDOV	Nfu_p_1_032780	Nfu_t_1_032780	Nfu_c_1_032780		Nfu_p_1_032780	ENSG00000173818	ENDOV	284131
Nfu_g_1_011146	CT025914.2	Nfu_p_1_026913	Nfu_t_1_026913	Nfu_c_1_026913	ENSDARG00000071640	Nfu_p_1_026913	ENSG00000184845	DRD1	1812
Nfu_g_1_018001	AL954655.6	Nfu_p_1_043087	Nfu_t_1_043087	Nfu_c_1_043087	ENSDARG00000094570	Nfu_p_1_043087	ENSG00000138315	OIT3	170392
Nfu_g_1_009844	ANO9 (2 OF 2)	Nfu_p_1_023995	Nfu_t_1_023995	Nfu_c_1_023995	ENSDARG00000079324	Nfu_p_1_023995	ENSG00000151572	ANO4	121601
Nfu_g_1_009846	TSSC4	Nfu_p_1_024002	Nfu_t_1_024002	Nfu_c_1_024002	ENSDARG00000036144	Nfu_p_1_024002	ENSG00000184281	TSSC4	10078
Nfu_g_1_001347	NLK1	Nfu_p_1_003343	Nfu_t_1_003343	Nfu_c_1_003343	ENSDARG00000006566	Nfu_p_1_003343	ENSG00000087095	NLK	51701
Nfu_g_1_014248	NFIC	Nfu_p_1_034292	Nfu_t_1_034292	Nfu_c_1_034292	ENSDARG00000043210	Nfu_p_1_034292	ENSG00000141905	NFIC	4782
Nfu_g_1_014931	RIMS1 (2 OF 2)	Nfu_p_1_035948	Nfu_t_1_035948	Nfu_c_1_035948	ENSDARG00000074680	Nfu_p_1_035948	ENSG00000079841	RIMS1	22999
Nfu_g_1_016706	PXK	Nfu_p_1_039980	Nfu_t_1_039980	Nfu_c_1_039980	ENSDARG00000063195	Nfu_p_1_039980	ENSG00000168297	PXK	54899
Nfu_g_1_017849	TBC1D23	Nfu_p_1_042732	Nfu_t_1_042732	Nfu_c_1_042732	ENSDARG00000044357	Nfu_p_1_042732	ENSG00000036054	TBC1D23	55773
Nfu_g_1_018578	OPN5	Nfu_p_1_044407	Nfu_t_1_044407	Nfu_c_1_044407	ENSDARG00000070110	Nfu_p_1_044407	ENSG00000124818	OPN5	221391
Nfu_g_1_006822	KPNA6	Nfu_p_1_016445	Nfu_t_1_016445	Nfu_c_1_016445	ENSDARG00000044980	Nfu_p_1_016445	ENSG00000025800	KPNA6	23633
Nfu_g_1_006823	TXLNA	Nfu_p_1_016446	Nfu_t_1_016446	Nfu_c_1_016446	ENSDARG00000077037	Nfu_p_1_016446	ENSG00000084652	TXLNA	200081
Nfu_g_1_010590	PIP5KL1	Nfu_p_1_025617	Nfu_t_1_025617	Nfu_c_1_025617	ENSDARG00000060946	Nfu_p_1_025617	ENSG00000167103	PIP5KL1	138429
Nfu_g_1_010589	NAIF1	Nfu_p_1_025614	Nfu_t_1_025614	Nfu_c_1_025614	ENSDARG00000062753	Nfu_p_1_025614	ENSG00000171169	NAIF1	203245
Nfu_g_1_012200	MOB1BB	Nfu_p_1_029543	Nfu_t_1_029543	Nfu_c_1_029543	ENSDARG00000012953	Nfu_p_1_029543	ENSG00000173542	MOB1B	92597
Nfu_g_1_016996	SPEN (2 OF 2)	Nfu_p_1_040595	Nfu_t_1_040595	Nfu_c_1_040595	ENSDARG00000074332	Nfu_p_1_040595	ENSG00000065526	SPEN	23013
Nfu_g_1_010774	ADAM11 (2 OF 2)	Nfu_p_1_026054	Nfu_t_1_026054	Nfu_c_1_026054	ENSDARG00000079204	Nfu_p_1_026054	ENSG00000073670	ADAM11	4185
Nfu_g_1_009877	FLII	Nfu_p_1_024063	Nfu_t_1_024063	Nfu_c_1_024063	ENSDARG00000059701	Nfu_p_1_024063	ENSG00000177731	FLII	2314
Nfu_g_1_002199	UBE2G2	Nfu_p_1_005529	Nfu_t_1_005529	Nfu_c_1_005529	ENSDARG00000025404	Nfu_p_1_005529	ENSG00000184787	UBE2G2	7327
Nfu_g_1_002198	MYLK	Nfu_p_1_005528	Nfu_t_1_005528	Nfu_c_1_005528	ENSDARG00000004753	Nfu_p_1_005528	ENSG00000065534	MYLK	4638
Nfu_g_1_017829	SEC63	Nfu_p_1_042681	Nfu_t_1_042681	Nfu_c_1_042681	ENSDARG00000017740	Nfu_p_1_042681	ENSG00000025796	SEC63	11231
Nfu_g_1_009691	SLC41A1	Nfu_p_1_023594	Nfu_t_1_023594	Nfu_c_1_023594	ENSDARG00000070214	Nfu_p_1_023594	ENSG00000133065	SLC41A1	254428
Nfu_g_1_002729	OLA.22765	Nfu_p_1_006826	Nfu_t_1_006826	Nfu_c_1_006826	ENSDARG00000037943	Nfu_p_1_006826	ENSG00000205560	CPT1B	1375
Nfu_g_1_002727	si:dkey-16p21.8	Nfu_p_1_006819	Nfu_t_1_006819	Nfu_c_1_006819	ENSDARG00000096616	Nfu_p_1_006819	ENSG00000138495	COX17	10063
Nfu_g_1_010767	DGAT1B	Nfu_p_1_026035	Nfu_t_1_026035	Nfu_c_1_026035	ENSDARG00000054914	Nfu_p_1_026035	ENSG00000185000	DGAT1	8694
Nfu_g_1_012584	LRRC39	Nfu_p_1_030332	Nfu_t_1_030332	Nfu_c_1_030332	ENSDARG00000071465	Nfu_p_1_030332	ENSG00000122477	LRRC39	127495
Nfu_g_1_012583	DBT	Nfu_p_1_030330	Nfu_t_1_030330	Nfu_c_1_030330	ENSDARG00000040109	Nfu_p_1_030330	ENSG00000137992	DBT	1629
Nfu_g_1_014096	CA10	Nfu_p_1_033904	Nfu_t_1_033904	Nfu_c_1_033904	ENSDARG00000052644	Nfu_p_1_033904	ENSG00000154975	CA10	56934
Nfu_g_1_010648	GEMIN2	Nfu_p_1_025742	Nfu_t_1_025742	Nfu_c_1_025742	ENSDARG00000015638	Nfu_p_1_025742	ENSG00000092208	GEMIN2	8487
Nfu_g_1_000020	VTCN1	Nfu_p_1_000055	Nfu_t_1_000055	Nfu_c_1_000055	ENSDARG00000078643	Nfu_p_1_000055	ENSG00000134258	VTCN1	79679
Nfu_g_1_015455	WDR33	Nfu_p_1_037157	Nfu_t_1_037157	Nfu_c_1_037157	ENSDARG00000018272	Nfu_p_1_037157	ENSG00000136709	WDR33	55339
Nfu_g_1_012076	DNAJC7	Nfu_p_1_029281	Nfu_t_1_029281	Nfu_c_1_029281	ENSDARG00000091245	Nfu_p_1_029281	ENSG00000168259	DNAJC7	7266
Nfu_g_1_014760	TMEM185B	Nfu_p_1_035531	Nfu_t_1_035531	Nfu_c_1_035531	ENSDARG00000044327	Nfu_p_1_035531	ENSG00000269556	TMEM185A	84548
Nfu_g_1_012071	C24H18ORF8	Nfu_p_1_029263	Nfu_t_1_029263	Nfu_c_1_029263	ENSDARG00000029307	Nfu_p_1_029263	ENSG00000141452	C18orf8	29919
Nfu_g_1_021985	Nfu_g_1_021985	Nfu_p_1_052608	Nfu_t_1_052608	Nfu_c_1_052608	ENSDARG00000045265	Nfu_p_1_052608	ENSG00000214978	GSG1L2	644070
Nfu_g_1_017488	NRN1	Nfu_p_1_041857	Nfu_t_1_041857	Nfu_c_1_041857	ENSDARG00000071860	Nfu_p_1_041857	ENSG00000124785	NRN1	51299
Nfu_g_1_020740	DPCD	Nfu_p_1_049664	Nfu_t_1_049664	Nfu_c_1_049664	ENSDARG00000060501	Nfu_p_1_049664	ENSG00000166171	DPCD	25911
Nfu_g_1_020741	FGF8B	Nfu_p_1_049665	Nfu_t_1_049665	Nfu_c_1_049665	ENSDARG00000039615	Nfu_p_1_049665	ENSG00000158815	FGF17	8822
Nfu_g_1_019874	RSAD1	Nfu_p_1_047466	Nfu_t_1_047466	Nfu_c_1_047466	ENSDARG00000077698	Nfu_p_1_047466	ENSG00000136444	RSAD1	55316
Nfu_g_1_019877	MRPL12	Nfu_p_1_047480	Nfu_t_1_047480	Nfu_c_1_047480	ENSDARG00000038768	Nfu_p_1_047480	ENSG00000262660	RP13-1032I1.10	NA
Nfu_g_1_015429	HMBSA	Nfu_p_1_037122	Nfu_t_1_037122	Nfu_c_1_037122	ENSDARG00000055991	Nfu_p_1_037122	ENSG00000256269	HMBS	3145
Nfu_g_1_006827	SLC23A1	Nfu_p_1_016454	Nfu_t_1_016454	Nfu_c_1_016454	ENSDARG00000015033	Nfu_p_1_016454	ENSG00000089057	SLC23A2	9962
Nfu_g_1_020660	PIGQ	Nfu_p_1_049446	Nfu_t_1_049446	Nfu_c_1_049446	ENSDARG00000038097	Nfu_p_1_049446	ENSG00000007541	PIGQ	9091
Nfu_g_1_002136	PWWP2B	Nfu_p_1_005390	Nfu_t_1_005390	Nfu_c_1_005390	ENSDARG00000073817	Nfu_p_1_005390	ENSG00000171813	PWWP2B	170394
Nfu_g_1_009953	AFAP1L1 (2 OF 2)	Nfu_p_1_024226	Nfu_t_1_024226	Nfu_c_1_024226	ENSDARG00000087755	Nfu_p_1_024226	ENSG00000157510	AFAP1L1	134265
Nfu_g_1_016461	PIM2	Nfu_p_1_039455	Nfu_t_1_039455	Nfu_c_1_039455	ENSDARG00000059001	Nfu_p_1_039455	ENSG00000102096	PIM2	11040
Nfu_g_1_016467	SLC35A2	Nfu_p_1_039464	Nfu_t_1_039464	Nfu_c_1_039464	ENSDARG00000058990	Nfu_p_1_039464	ENSG00000102100	SLC35A2	7355
Nfu_g_1_007322	TSNARE1	Nfu_p_1_017773	Nfu_t_1_017773	Nfu_c_1_017773	ENSDARG00000010290	Nfu_p_1_017773	ENSG00000171045	TSNARE1	203062
Nfu_g_1_012706	GALNT11	Nfu_p_1_030675	Nfu_t_1_030675	Nfu_c_1_030675	ENSDARG00000063636	Nfu_p_1_030675	ENSG00000106648	GALNTL5	168391
Nfu_g_1_012708	CHODL	Nfu_p_1_030679	Nfu_t_1_030679	Nfu_c_1_030679	ENSDARG00000034528	Nfu_p_1_030679	ENSG00000154645	CHODL	140578
Nfu_g_1_013944	BCL6B	Nfu_p_1_033548	Nfu_t_1_033548	Nfu_c_1_033548	ENSDARG00000069335	Nfu_p_1_033548	ENSG00000161940	BCL6B	255877
Nfu_g_1_013943	BX322601.2	Nfu_p_1_033545	Nfu_t_1_033545	Nfu_c_1_033545	ENSDARG00000069331	Nfu_p_1_033545	ENSG00000087077	TRIP6	7205
Nfu_g_1_019115	SIK3	Nfu_p_1_045720	Nfu_t_1_045720	Nfu_c_1_045720	ENSDARG00000089170	Nfu_p_1_045720	ENSG00000160584	SIK3	23387
Nfu_g_1_007774	SCO1	Nfu_p_1_018744	Nfu_t_1_018744	Nfu_c_1_018744	ENSDARG00000067593	Nfu_p_1_018744	ENSG00000133028	SCO1	6341
Nfu_g_1_010569	SLC2A13 (1 OF 2)	Nfu_p_1_025573	Nfu_t_1_025573	Nfu_c_1_025573	ENSDARG00000076899	Nfu_p_1_025573	ENSG00000151229	SLC2A13	114134
Nfu_g_1_002177	METRNL (2 OF 2)	Nfu_p_1_005499	Nfu_t_1_005499	Nfu_c_1_005499	ENSDARG00000052555	Nfu_p_1_005499	ENSG00000176845	METRNL	284207
Nfu_g_1_018154	KIF5BB	Nfu_p_1_043449	Nfu_t_1_043449	Nfu_c_1_043449	ENSDARG00000075251	Nfu_p_1_043449	ENSG00000168280	KIF5C	3800
Nfu_g_1_015431	KIF13BA	Nfu_p_1_037128	Nfu_t_1_037128	Nfu_c_1_037128	ENSDARG00000079731	Nfu_p_1_037128	ENSG00000197892	KIF13B	23303
Nfu_g_1_018635	SPTBN4 (1 OF 2)	Nfu_p_1_044515	Nfu_t_1_044515	Nfu_c_1_044515	ENSDARG00000087594	Nfu_p_1_044515	ENSG00000160460	SPTBN4	57731
Nfu_g_1_015681	GABRA3	Nfu_p_1_037654	Nfu_t_1_037654	Nfu_c_1_037654	ENSDARG00000068989	Nfu_p_1_037654	ENSG00000011677	GABRA3	2556
Nfu_g_1_015679	TMEM164	Nfu_p_1_037651	Nfu_t_1_037651	Nfu_c_1_037651	ENSDARG00000067799	Nfu_p_1_037651	ENSG00000157600	TMEM164	84187
Nfu_g_1_009947	PCM1	Nfu_p_1_024215	Nfu_t_1_024215	Nfu_c_1_024215	ENSDARG00000062198	Nfu_p_1_024215	ENSG00000078674	PCM1	5108
Nfu_g_1_019121	DAK	Nfu_p_1_045728	Nfu_t_1_045728	Nfu_c_1_045728	ENSDARG00000062085	Nfu_p_1_045728	ENSG00000149476	TKFC	26007
Nfu_g_1_015986	METTL12	Nfu_p_1_038404	Nfu_t_1_038404	Nfu_c_1_038404	ENSDARG00000054856	Nfu_p_1_038404	ENSG00000010165	METTL13	51603
Nfu_g_1_005015	VPS13D	Nfu_p_1_012122	Nfu_t_1_012122	Nfu_c_1_012122	ENSDARG00000017986	Nfu_p_1_012122	ENSG00000048707	VPS13D	55187
Nfu_g_1_002224	ARAP2 (1 OF 2)	Nfu_p_1_005571	Nfu_t_1_005571	Nfu_c_1_005571	ENSDARG00000056389	Nfu_p_1_005571	ENSG00000120318	ARAP3	64411
Nfu_g_1_015458	PKN2	Nfu_p_1_037165	Nfu_t_1_037165	Nfu_c_1_037165	ENSDARG00000006705	Nfu_p_1_037165	ENSG00000065243	PKN2	5586
Nfu_g_1_010798	MFSD4A	Nfu_p_1_026095	Nfu_t_1_026095	Nfu_c_1_026095	ENSDARG00000008263	Nfu_p_1_026095	ENSG00000174514	MFSD4A	148808
Nfu_g_1_005604	2021-09-12	Nfu_p_1_013529	Nfu_t_1_013529	Nfu_c_1_013529	ENSDARG00000019191	Nfu_p_1_013529	ENSG00000140623	SEPT12	124404
Nfu_g_1_019959	RSPH4A	Nfu_p_1_047624	Nfu_t_1_047624	Nfu_c_1_047624	ENSDARG00000067606	Nfu_p_1_047624	ENSG00000104941	RSPH6A	81492
Nfu_g_1_019963	TGFBR2	Nfu_p_1_047631	Nfu_t_1_047631	Nfu_c_1_047631	ENSDARG00000034541	Nfu_p_1_047631	ENSG00000163513	TGFBR2	7048
Nfu_g_1_006149	WDR55	Nfu_p_1_014859	Nfu_t_1_014859	Nfu_c_1_014859	ENSDARG00000007217	Nfu_p_1_014859	ENSG00000120314	WDR55	54853
Nfu_g_1_004960	HGSNAT	Nfu_p_1_012031	Nfu_t_1_012031	Nfu_c_1_012031	ENSDARG00000077804	Nfu_p_1_012031	ENSG00000165102	HGSNAT	138050
Nfu_g_1_004961	DCTN6 (1 OF 2)	Nfu_p_1_012033	Nfu_t_1_012033	Nfu_c_1_012033	ENSDARG00000003573	Nfu_p_1_012033	ENSG00000104671	DCTN6	10671
Nfu_g_1_019945	ADCK5	Nfu_p_1_047601	Nfu_t_1_047601	Nfu_c_1_047601	ENSDARG00000075405	Nfu_p_1_047601	ENSG00000173137	ADCK5	203054
Nfu_g_1_019944	CPSF1	Nfu_p_1_047600	Nfu_t_1_047600	Nfu_c_1_047600	ENSDARG00000034178	Nfu_p_1_047600	ENSG00000071894	CPSF1	29894
Nfu_g_1_018160	DEPDC5	Nfu_p_1_043460	Nfu_t_1_043460	Nfu_c_1_043460	ENSDARG00000078105	Nfu_p_1_043460	ENSG00000100150	DEPDC5	9681
Nfu_g_1_019247	ZFR	Nfu_p_1_046005	Nfu_t_1_046005	Nfu_c_1_046005	ENSDARG00000027109	Nfu_p_1_046005	ENSG00000056097	ZFR	51663
Nfu_g_1_002215	LIN37	Nfu_p_1_005560	Nfu_t_1_005560	Nfu_c_1_005560	ENSDARG00000053950	Nfu_p_1_005560	ENSG00000267796	LIN37	55957
Nfu_g_1_020652	ADPGK	Nfu_p_1_049432	Nfu_t_1_049432	Nfu_c_1_049432	ENSDARG00000063525	Nfu_p_1_049432	ENSG00000159322	ADPGK	83440
Nfu_g_1_013311	PAPPA2	Nfu_p_1_032040	Nfu_t_1_032040	Nfu_c_1_032040	ENSDARG00000076020	Nfu_p_1_032040	ENSG00000116183	PAPPA2	60676
Nfu_g_1_013314	RFWD2	Nfu_p_1_032047	Nfu_t_1_032047	Nfu_c_1_032047	ENSDARG00000079329	Nfu_p_1_032047	ENSG00000143207	RFWD2	64326
Nfu_g_1_013313	COL15A1B	Nfu_p_1_032046	Nfu_t_1_032046	Nfu_c_1_032046	ENSDARG00000061848	Nfu_p_1_032046	ENSG00000163359	COL6A3	1293
Nfu_g_1_014772	YBEY	Nfu_p_1_035569	Nfu_t_1_035569	Nfu_c_1_035569	ENSDARG00000090786	Nfu_p_1_035569	ENSG00000182362	YBEY	54059

## Sheet: Captive positive monotonic gene
Nfu.Gene.ID	Gene.symbol	Nfu.Protein.ID	Nfu.Transcript.ID	Nfu.CDS.ID	Ensembl.Drerio.Gene.ID	Notobranchius_gene_ID	Human_gene_ID	Human_gene_name	entrezgene
Nfu_g_1_000119	RPS7	Nfu_p_1_000279	Nfu_t_1_000279	Nfu_c_1_000279	ENSDARG00000042566	Nfu_p_1_000279	ENSG00000171863	RPS7	6201
Nfu_g_1_000168	RPS25	Nfu_p_1_000365	Nfu_t_1_000365	Nfu_c_1_000365	ENSDARG00000041811	Nfu_p_1_000365	ENSG00000118181	RPS25	6230
Nfu_g_1_000442	SLC13A5	Nfu_p_1_001030	Nfu_t_1_001030	Nfu_c_1_001030	ENSDARG00000077691	Nfu_p_1_001030	ENSG00000141485	SLC13A5	284111
Nfu_g_1_000539	EIF3K	Nfu_p_1_001307	Nfu_t_1_001307	Nfu_c_1_001307	ENSDARG00000068289	Nfu_p_1_001307	ENSG00000178982	EIF3K	27335
Nfu_g_1_000757	HEPACAM	Nfu_p_1_001845	Nfu_t_1_001845	Nfu_c_1_001845	ENSDARG00000056934	Nfu_p_1_001845	ENSG00000165478	HEPACAM	220296
Nfu_g_1_000866	RPL36	Nfu_p_1_002122	Nfu_t_1_002122	Nfu_c_1_002122	ENSDARG00000013012	Nfu_p_1_002122	ENSG00000130255	RPL36	25873
Nfu_g_1_000974	RPL5 (1 OF 2)	Nfu_p_1_002392	Nfu_t_1_002392	Nfu_c_1_002392	ENSDARG00000015862	Nfu_p_1_002392	ENSG00000122406	RPL5	6125
Nfu_g_1_001117	RPL18	Nfu_p_1_002750	Nfu_t_1_002750	Nfu_c_1_002750	ENSDARG00000029533	Nfu_p_1_002750	ENSG00000063177	RPL18	6141
Nfu_g_1_001299	OLA.27021	Nfu_p_1_003201	Nfu_t_1_003201	Nfu_c_1_003201	ENSDARG00000040971	Nfu_p_1_003201	ENSG00000139112	GABARAPL1	23710
Nfu_g_1_001376	ABTB1	Nfu_p_1_003392	Nfu_t_1_003392	Nfu_c_1_003392	ENSDARG00000063354	Nfu_p_1_003392	ENSG00000114626	ABTB1	80325
Nfu_g_1_001381	NACA	Nfu_p_1_003397	Nfu_t_1_003397	Nfu_c_1_003397	ENSDARG00000005513	Nfu_p_1_003397	ENSG00000253506	NACA2	342538
Nfu_g_1_001478	RPL32	Nfu_p_1_003694	Nfu_t_1_003694	Nfu_c_1_003694	ENSDARG00000054818	Nfu_p_1_003694	ENSG00000144713	RPL32	6161
Nfu_g_1_001593	SLC6A6B	Nfu_p_1_003964	Nfu_t_1_003964	Nfu_c_1_003964	ENSDARG00000058440	Nfu_p_1_003964	ENSG00000131389	SLC6A6	6533
Nfu_g_1_001918	SI:CH211-66G24.1	Nfu_p_1_004862	Nfu_t_1_004862	Nfu_c_1_004862	ENSDARG00000077633	Nfu_p_1_004862	ENSG00000269313	MAGIX	79917
Nfu_g_1_002022	RPS21	Nfu_p_1_005142	Nfu_t_1_005142	Nfu_c_1_005142	ENSDARG00000025850	Nfu_p_1_005142	ENSG00000171858	RPS21	6227
Nfu_g_1_002227	RAB3GAP1	Nfu_p_1_005575	Nfu_t_1_005575	Nfu_c_1_005575	ENSDARG00000086726	Nfu_p_1_005575	ENSG00000115839	RAB3GAP1	22930
Nfu_g_1_002340	CCDC50	Nfu_p_1_005883	Nfu_t_1_005883	Nfu_c_1_005883	ENSDARG00000078514	Nfu_p_1_005883	ENSG00000152492	CCDC50	152137
Nfu_g_1_002828	COG2	Nfu_p_1_007139	Nfu_t_1_007139	Nfu_c_1_007139	ENSDARG00000004037	Nfu_p_1_007139	ENSG00000135775	COG2	22796
Nfu_g_1_002876	MAP4K3 (2 OF 2)	Nfu_p_1_007248	Nfu_t_1_007248	Nfu_c_1_007248	ENSDARG00000087742	Nfu_p_1_007248	ENSG00000011566	MAP4K3	8491
Nfu_g_1_002895	PLEKHA1	Nfu_p_1_007283	Nfu_t_1_007283	Nfu_c_1_007283	ENSDARG00000094504	Nfu_p_1_007283	ENSG00000107679	PLEKHA1	59338
Nfu_g_1_003287	RPS17	Nfu_p_1_008164	Nfu_t_1_008164	Nfu_c_1_008164	ENSDARG00000035756	Nfu_p_1_008164	ENSG00000182774	RPS17	6218
Nfu_g_1_003301	RPL26	Nfu_p_1_008210	Nfu_t_1_008210	Nfu_c_1_008210	ENSDARG00000039641	Nfu_p_1_008210	ENSG00000263809	RP11-849F2.7	NA
Nfu_g_1_003349	DDX21	Nfu_p_1_008341	Nfu_t_1_008341	Nfu_c_1_008341	ENSDARG00000063626	Nfu_p_1_008341	ENSG00000165732	DDX21	9188
Nfu_g_1_003350	PRMT3	Nfu_p_1_008342	Nfu_t_1_008342	Nfu_c_1_008342	ENSDARG00000019791	Nfu_p_1_008342	ENSG00000185238	PRMT3	10196
Nfu_g_1_003378	RPS28	Nfu_p_1_008418	Nfu_t_1_008418	Nfu_c_1_008418	ENSDARG00000035860	Nfu_p_1_008418	ENSG00000233927	RPS28	6234
Nfu_g_1_003726	LANCL1	Nfu_p_1_009177	Nfu_t_1_009177	Nfu_c_1_009177	ENSDARG00000013741	Nfu_p_1_009177	ENSG00000115365	LANCL1	10314
Nfu_g_1_003964	RPL13	Nfu_p_1_009750	Nfu_t_1_009750	Nfu_c_1_009750	ENSDARG00000030585	Nfu_p_1_009750	ENSG00000167526	RPL13	6137
Nfu_g_1_004137	DTNBP1B	Nfu_p_1_010142	Nfu_t_1_010142	Nfu_c_1_010142	ENSDARG00000055206	Nfu_p_1_010142	ENSG00000047579	DTNBP1	84062
Nfu_g_1_004200	HAX1	Nfu_p_1_010268	Nfu_t_1_010268	Nfu_c_1_010268	ENSDARG00000036764	Nfu_p_1_010268	ENSG00000143575	HAX1	10456
Nfu_g_1_004202	RPL30	Nfu_p_1_010270	Nfu_t_1_010270	Nfu_c_1_010270	ENSDARG00000035871	Nfu_p_1_010270	ENSG00000156482	RPL30	6156
Nfu_g_1_004239	ANXA5B	Nfu_p_1_010351	Nfu_t_1_010351	Nfu_c_1_010351	ENSDARG00000016470	Nfu_p_1_010351	ENSG00000164111	ANXA5	308
Nfu_g_1_004269	RPL39	Nfu_p_1_010420	Nfu_t_1_010420	Nfu_c_1_010420	ENSDARG00000036316	Nfu_p_1_010420	ENSG00000198918	RPL39	6170
Nfu_g_1_004314	RPL36A	Nfu_p_1_010514	Nfu_t_1_010514	Nfu_c_1_010514	ENSDARG00000058105	Nfu_p_1_010514	ENSG00000241343	RPL36A	6173
Nfu_g_1_004318	CR847496.2	Nfu_p_1_010524	Nfu_t_1_010524	Nfu_c_1_010524	ENSDARG00000079591	Nfu_p_1_010524	ENSG00000172830	SSH3	54961
Nfu_g_1_004717	CDK17 (1 OF 2)	Nfu_p_1_011474	Nfu_t_1_011474	Nfu_c_1_011474	ENSDARG00000079470	Nfu_p_1_011474	ENSG00000059758	CDK17	5128
Nfu_g_1_005233	CNKSR2B	Nfu_p_1_012720	Nfu_t_1_012720	Nfu_c_1_012720	ENSDARG00000074480	Nfu_p_1_012720	ENSG00000149970	CNKSR2	22866
Nfu_g_1_005241	PPM1NB	Nfu_p_1_012749	Nfu_t_1_012749	Nfu_c_1_012749	ENSDARG00000057032	Nfu_p_1_012749	ENSG00000213889	PPM1N	147699
Nfu_g_1_005688	SF3B1	Nfu_p_1_013761	Nfu_t_1_013761	Nfu_c_1_013761	ENSDARG00000056138	Nfu_p_1_013761	ENSG00000115524	SF3B1	23451
Nfu_g_1_005780	ITGB5	Nfu_p_1_014073	Nfu_t_1_014073	Nfu_c_1_014073	ENSDARG00000012942	Nfu_p_1_014073	ENSG00000082781	ITGB5	3693
Nfu_g_1_005802	PDCL3	Nfu_p_1_014112	Nfu_t_1_014112	Nfu_c_1_014112	ENSDARG00000009449	Nfu_p_1_014112	ENSG00000115539	PDCL3	79031
Nfu_g_1_005863	UXS1	Nfu_p_1_014249	Nfu_t_1_014249	Nfu_c_1_014249	ENSDARG00000056102	Nfu_p_1_014249	ENSG00000115652	UXS1	80146
Nfu_g_1_005891	LAMP1	Nfu_p_1_014288	Nfu_t_1_014288	Nfu_c_1_014288	ENSDARG00000092610	Nfu_p_1_014288	ENSG00000185896	LAMP1	3916
Nfu_g_1_005919	KLF12A	Nfu_p_1_014351	Nfu_t_1_014351	Nfu_c_1_014351	ENSDARG00000032197	Nfu_p_1_014351	ENSG00000118922	KLF12	11278
Nfu_g_1_006019	RIC8A	Nfu_p_1_014555	Nfu_t_1_014555	Nfu_c_1_014555	ENSDARG00000007247	Nfu_p_1_014555	ENSG00000177963	RIC8A	60626
Nfu_g_1_006095	RPS14	Nfu_p_1_014751	Nfu_t_1_014751	Nfu_c_1_014751	ENSDARG00000036629	Nfu_p_1_014751	ENSG00000164587	RPS14	6208
Nfu_g_1_006221	PLEKHA8	Nfu_p_1_015025	Nfu_t_1_015025	Nfu_c_1_015025	ENSDARG00000040698	Nfu_p_1_015025	ENSG00000106086	PLEKHA8	84725
Nfu_g_1_006347	RPL37	Nfu_p_1_015305	Nfu_t_1_015305	Nfu_c_1_015305	ENSDARG00000034291	Nfu_p_1_015305	ENSG00000145592	RPL37	6167
Nfu_g_1_006789	RPL28	Nfu_p_1_016380	Nfu_t_1_016380	Nfu_c_1_016380	ENSDARG00000005791	Nfu_p_1_016380	ENSG00000108107	RPL28	6158
Nfu_g_1_006908	NRBP2 (2 OF 2)	Nfu_p_1_016612	Nfu_t_1_016612	Nfu_c_1_016612	ENSDARG00000009626	Nfu_p_1_016612	ENSG00000185189	NRBP2	340371
Nfu_g_1_007022	DNAJB14	Nfu_p_1_016985	Nfu_t_1_016985	Nfu_c_1_016985	ENSDARG00000069996	Nfu_p_1_016985	ENSG00000164031	DNAJB14	79982
Nfu_g_1_007308	ARAP1	Nfu_p_1_017727	Nfu_t_1_017727	Nfu_c_1_017727	ENSDARG00000062221	Nfu_p_1_017727	ENSG00000186635	ARAP1	116985
Nfu_g_1_007347	RPL6	Nfu_p_1_017815	Nfu_t_1_017815	Nfu_c_1_017815	ENSDARG00000058451	Nfu_p_1_017815	ENSG00000089009	RPL6	6128
Nfu_g_1_007387	BTF3 (2 OF 2)	Nfu_p_1_017909	Nfu_t_1_017909	Nfu_c_1_017909	ENSDARG00000035400	Nfu_p_1_017909	ENSG00000145741	BTF3	689
Nfu_g_1_007940	FAM107B	Nfu_p_1_019163	Nfu_t_1_019163	Nfu_c_1_019163	ENSDARG00000026865	Nfu_p_1_019163	ENSG00000065809	FAM107B	83641
Nfu_g_1_008121	RPL4	Nfu_p_1_019561	Nfu_t_1_019561	Nfu_c_1_019561	ENSDARG00000041182	Nfu_p_1_019561	ENSG00000174444	RPL4	6124
Nfu_g_1_008444	RSL24D1	Nfu_p_1_020368	Nfu_t_1_020368	Nfu_c_1_020368	ENSDARG00000040439	Nfu_p_1_020368	ENSG00000137876	RSL24D1	51187
Nfu_g_1_008669	CNPPD1	Nfu_p_1_021053	Nfu_t_1_021053	Nfu_c_1_021053	ENSDARG00000027078	Nfu_p_1_021053	ENSG00000115649	CNPPD1	27013
Nfu_g_1_008779	FUNDC1	Nfu_p_1_021301	Nfu_t_1_021301	Nfu_c_1_021301	ENSDARG00000040822	Nfu_p_1_021301	ENSG00000069509	FUNDC1	139341
Nfu_g_1_008981	C5H9ORF78	Nfu_p_1_021753	Nfu_t_1_021753	Nfu_c_1_021753	ENSDARG00000002220	Nfu_p_1_021753	ENSG00000136819	C9orf78	51759
Nfu_g_1_008992	BCR (2 OF 2)	Nfu_p_1_021792	Nfu_t_1_021792	Nfu_c_1_021792	ENSDARG00000079286	Nfu_p_1_021792	ENSG00000186716	BCR	613
Nfu_g_1_009014	RPL35	Nfu_p_1_021868	Nfu_t_1_021868	Nfu_c_1_021868	ENSDARG00000018334	Nfu_p_1_021868	ENSG00000136942	RPL35	11224
Nfu_g_1_009709	GABRB1	Nfu_p_1_023634	Nfu_t_1_023634	Nfu_c_1_023634	ENSDARG00000076127	Nfu_p_1_023634	ENSG00000163288	GABRB1	2560
Nfu_g_1_009825	UBXN11	Nfu_p_1_023930	Nfu_t_1_023930	Nfu_c_1_023930	ENSDARG00000053828	Nfu_p_1_023930	ENSG00000158062	UBXN11	91544
Nfu_g_1_009843	SIRT2	Nfu_p_1_023993	Nfu_t_1_023993	Nfu_c_1_023993	ENSDARG00000011488	Nfu_p_1_023993	ENSG00000068903	SIRT2	22933
Nfu_g_1_009861	SOCS7 (2 OF 2)	Nfu_p_1_024036	Nfu_t_1_024036	Nfu_c_1_024036	ENSDARG00000077018	Nfu_p_1_024036	ENSG00000274211	SOCS7	30837
Nfu_g_1_010114	PPT2	Nfu_p_1_024528	Nfu_t_1_024528	Nfu_c_1_024528	ENSDARG00000070883	Nfu_p_1_024528	ENSG00000258388	PPT2-EGFL8	100532746
Nfu_g_1_010381	RPL10A	Nfu_p_1_025173	Nfu_t_1_025173	Nfu_c_1_025173	ENSDARG00000042905	Nfu_p_1_025173	ENSG00000198755	RPL10A	4736
Nfu_g_1_010484	YBX1	Nfu_p_1_025407	Nfu_t_1_025407	Nfu_c_1_025407	ENSDARG00000004757	Nfu_p_1_025407	ENSG00000065978	YBX1	4904
Nfu_g_1_010811	RPL17	Nfu_p_1_026142	Nfu_t_1_026142	Nfu_c_1_026142	ENSDARG00000057556	Nfu_p_1_026142	ENSG00000265681	RPL17	6139
Nfu_g_1_011098	OLA.21581	Nfu_p_1_026818	Nfu_t_1_026818	Nfu_c_1_026818	ENSDARG00000089002	Nfu_p_1_026818	ENSG00000170142	UBE2E1	7324
Nfu_g_1_011221	NKTR	Nfu_p_1_027030	Nfu_t_1_027030	Nfu_c_1_027030	ENSDARG00000059097	Nfu_p_1_027030	ENSG00000114857	NKTR	4820
Nfu_g_1_011486	RPL21	Nfu_p_1_027752	Nfu_t_1_027752	Nfu_c_1_027752	ENSDARG00000010516	Nfu_p_1_027752	ENSG00000122026	RPL21	6144
Nfu_g_1_011513	RPL7	Nfu_p_1_027807	Nfu_t_1_027807	Nfu_c_1_027807	ENSDARG00000007320	Nfu_p_1_027807	ENSG00000147604	RPL7	6129
Nfu_g_1_012098	SERINC2	Nfu_p_1_029319	Nfu_t_1_029319	Nfu_c_1_029319	ENSDARG00000056532	Nfu_p_1_029319	ENSG00000168528	SERINC2	347735
Nfu_g_1_012643	SLC25A39	Nfu_p_1_030533	Nfu_t_1_030533	Nfu_c_1_030533	ENSDARG00000007449	Nfu_p_1_030533	ENSG00000013306	SLC25A39	51629
Nfu_g_1_012648	RPL27	Nfu_p_1_030549	Nfu_t_1_030549	Nfu_c_1_030549	ENSDARG00000015128	Nfu_p_1_030549	ENSG00000131469	RPL27	6155
Nfu_g_1_012747	Nfu_g_1_012747	Nfu_p_1_030783	Nfu_t_1_030783	Nfu_c_1_030783	ENSDARG00000088571	Nfu_p_1_030783	ENSG00000189367	KIAA0408	9729
Nfu_g_1_012871	GTPBP4	Nfu_p_1_031068	Nfu_t_1_031068	Nfu_c_1_031068	ENSDARG00000018961	Nfu_p_1_031068	ENSG00000107937	GTPBP4	23560
Nfu_g_1_012890	RPL14	Nfu_p_1_031094	Nfu_t_1_031094	Nfu_c_1_031094	ENSDARG00000036174	Nfu_p_1_031094	ENSG00000188846	RPL14	9045
Nfu_g_1_012933	DCAF8	Nfu_p_1_031240	Nfu_t_1_031240	Nfu_c_1_031240	ENSDARG00000000324	Nfu_p_1_031240	ENSG00000132716	DCAF8	50717
Nfu_g_1_013019	RPS8	Nfu_p_1_031438	Nfu_t_1_031438	Nfu_c_1_031438	ENSDARG00000057368	Nfu_p_1_031438	ENSG00000142937	RPS8	6202
Nfu_g_1_013035	NMNAT2	Nfu_p_1_031471	Nfu_t_1_031471	Nfu_c_1_031471	ENSDARG00000004580	Nfu_p_1_031471	ENSG00000157064	NMNAT2	23057
Nfu_g_1_013089	RPL15	Nfu_p_1_031597	Nfu_t_1_031597	Nfu_c_1_031597	ENSDARG00000009285	Nfu_p_1_031597	ENSG00000174748	RPL15	6138
Nfu_g_1_013118	TTC19	Nfu_p_1_031650	Nfu_t_1_031650	Nfu_c_1_031650	ENSDARG00000074435	Nfu_p_1_031650	ENSG00000011295	TTC19	54902
Nfu_g_1_013163	RPP40	Nfu_p_1_031746	Nfu_t_1_031746	Nfu_c_1_031746	ENSDARG00000017605	Nfu_p_1_031746	ENSG00000124787	RPP40	10799
Nfu_g_1_013383	RPS20	Nfu_p_1_032220	Nfu_t_1_032220	Nfu_c_1_032220	ENSDARG00000036044	Nfu_p_1_032220	ENSG00000008988	RPS20	6224
Nfu_g_1_013898	KITB	Nfu_p_1_033442	Nfu_t_1_033442	Nfu_c_1_033442	ENSDARG00000056133	Nfu_p_1_033442	ENSG00000157404	KIT	3815
Nfu_g_1_013964	PPDPFB	Nfu_p_1_033604	Nfu_t_1_033604	Nfu_c_1_033604	ENSDARG00000031317	Nfu_p_1_033604	ENSG00000125534	PPDPF	79144
Nfu_g_1_014038	ATG13	Nfu_p_1_033771	Nfu_t_1_033771	Nfu_c_1_033771	ENSDARG00000036040	Nfu_p_1_033771	ENSG00000175224	ATG13	9776
Nfu_g_1_014049	CCNG1	Nfu_p_1_033804	Nfu_t_1_033804	Nfu_c_1_033804	ENSDARG00000076667	Nfu_p_1_033804	ENSG00000113328	CCNG1	900
Nfu_g_1_014100	SLC25A36 (2 OF 2)	Nfu_p_1_033913	Nfu_t_1_033913	Nfu_c_1_033913	ENSDARG00000038731	Nfu_p_1_033913	ENSG00000114120	SLC25A36	55186
Nfu_g_1_014203	EPB49	Nfu_p_1_034162	Nfu_t_1_034162	Nfu_c_1_034162	ENSDARG00000013110	Nfu_p_1_034162	ENSG00000158856	DMTN	2039
Nfu_g_1_014288	PARP9	Nfu_p_1_034436	Nfu_t_1_034436	Nfu_c_1_034436	ENSDARG00000006848	Nfu_p_1_034436	ENSG00000138496	PARP9	83666
Nfu_g_1_014914	FAM199X	Nfu_p_1_035911	Nfu_t_1_035911	Nfu_c_1_035911	ENSDARG00000009982	Nfu_p_1_035911	ENSG00000123575	FAM199X	139231
Nfu_g_1_014922	ITM2A	Nfu_p_1_035928	Nfu_t_1_035928	Nfu_c_1_035928	ENSDARG00000007098	Nfu_p_1_035928	ENSG00000078596	ITM2A	9452
Nfu_g_1_015246	KLHDC2	Nfu_p_1_036712	Nfu_t_1_036712	Nfu_c_1_036712	ENSDARG00000078852	Nfu_p_1_036712	ENSG00000165516	KLHDC2	23588
Nfu_g_1_015518	NDRG3B	Nfu_p_1_037294	Nfu_t_1_037294	Nfu_c_1_037294	ENSDARG00000010052	Nfu_p_1_037294	ENSG00000101079	NDRG3	57446
Nfu_g_1_015562	TNFRSF14	Nfu_p_1_037395	Nfu_t_1_037395	Nfu_c_1_037395	ENSDARG00000089901	Nfu_p_1_037395	ENSG00000157873	TNFRSF14	8764
Nfu_g_1_015726	MAT2B	Nfu_p_1_037744	Nfu_t_1_037744	Nfu_c_1_037744	ENSDARG00000012932	Nfu_p_1_037744	ENSG00000038274	MAT2B	27430
Nfu_g_1_016446	RPL35A	Nfu_p_1_039412	Nfu_t_1_039412	Nfu_c_1_039412	ENSDARG00000088030	Nfu_p_1_039412	ENSG00000182899	RPL35A	6165
Nfu_g_1_017102	SLC2A8	Nfu_p_1_040862	Nfu_t_1_040862	Nfu_c_1_040862	ENSDARG00000020344	Nfu_p_1_040862	ENSG00000136856	SLC2A8	29988
Nfu_g_1_017524	ROCK2A	Nfu_p_1_041916	Nfu_t_1_041916	Nfu_c_1_041916	ENSDARG00000017500	Nfu_p_1_041916	ENSG00000134318	ROCK2	9475
Nfu_g_1_017717	TLR7	Nfu_p_1_042400	Nfu_t_1_042400	Nfu_c_1_042400	ENSDARG00000075685	Nfu_p_1_042400	ENSG00000169933	FRMPD4	9758
Nfu_g_1_017728	KAL1 (2 OF 2)	Nfu_p_1_042413	Nfu_t_1_042413	Nfu_c_1_042413	ENSDARG00000012896	Nfu_p_1_042413	ENSG00000011201	ANOS1	3730
Nfu_g_1_017755	CABZ01055500.1	Nfu_p_1_042481	Nfu_t_1_042481	Nfu_c_1_042481	ENSDARG00000086100	Nfu_p_1_042481	ENSG00000054219	LY75	4065
Nfu_g_1_018035	Nfu_g_1_018035	Nfu_p_1_043159	Nfu_t_1_043159	Nfu_c_1_043159	ENSDARG00000037860	Nfu_p_1_043159	ENSG00000126267	COX6B1	1340
Nfu_g_1_018140	RPS13	Nfu_p_1_043428	Nfu_t_1_043428	Nfu_c_1_043428	ENSDARG00000036298	Nfu_p_1_043428	ENSG00000110700	RPS13	6207
Nfu_g_1_018184	RPS6	Nfu_p_1_043501	Nfu_t_1_043501	Nfu_c_1_043501	ENSDARG00000019778	Nfu_p_1_043501	ENSG00000137154	RPS6	6194
Nfu_g_1_018267	LPIN1	Nfu_p_1_043680	Nfu_t_1_043680	Nfu_c_1_043680	ENSDARG00000020239	Nfu_p_1_043680	ENSG00000134324	LPIN1	23175
Nfu_g_1_018512	MARK3	Nfu_p_1_044244	Nfu_t_1_044244	Nfu_c_1_044244	ENSDARG00000026630	Nfu_p_1_044244	ENSG00000075413	MARK3	4140
Nfu_g_1_018530	RPL23	Nfu_p_1_044283	Nfu_t_1_044283	Nfu_c_1_044283	ENSDARG00000053457	Nfu_p_1_044283	ENSG00000125691	RPL23	9349
Nfu_g_1_018546	NOSIP	Nfu_p_1_044317	Nfu_t_1_044317	Nfu_c_1_044317	ENSDARG00000037958	Nfu_p_1_044317	ENSG00000142546	NOSIP	51070
Nfu_g_1_018712	ESR1	Nfu_p_1_044669	Nfu_t_1_044669	Nfu_c_1_044669	ENSDARG00000004111	Nfu_p_1_044669	ENSG00000091831	ESR1	2099
Nfu_g_1_018823	SCG5	Nfu_p_1_044946	Nfu_t_1_044946	Nfu_c_1_044946	ENSDARG00000077045	Nfu_p_1_044946	ENSG00000166922	SCG5	6447
Nfu_g_1_019042	C20H1ORF198	Nfu_p_1_045521	Nfu_t_1_045521	Nfu_c_1_045521	ENSDARG00000043842	Nfu_p_1_045521	ENSG00000119280	C1orf198	84886
Nfu_g_1_019049	SERAC1	Nfu_p_1_045545	Nfu_t_1_045545	Nfu_c_1_045545	ENSDARG00000056121	Nfu_p_1_045545	ENSG00000122335	SERAC1	84947
Nfu_g_1_019342	RPS2	Nfu_p_1_046205	Nfu_t_1_046205	Nfu_c_1_046205	ENSDARG00000077291	Nfu_p_1_046205	ENSG00000140988	RPS2	6187
Nfu_g_1_020034	YME1L1B	Nfu_p_1_047834	Nfu_t_1_047834	Nfu_c_1_047834	ENSDARG00000075192	Nfu_p_1_047834	ENSG00000136758	YME1L1	10730
Nfu_g_1_020123	CABLES1 (1 OF 2)	Nfu_p_1_048051	Nfu_t_1_048051	Nfu_c_1_048051	ENSDARG00000062044	Nfu_p_1_048051	ENSG00000134508	CABLES1	91768
Nfu_g_1_020179	VIML	Nfu_p_1_048168	Nfu_t_1_048168	Nfu_c_1_048168	ENSDARG00000010008	Nfu_p_1_048168	ENSG00000026025	VIM	7431
Nfu_g_1_020325	ADCY1B	Nfu_p_1_048611	Nfu_t_1_048611	Nfu_c_1_048611	ENSDARG00000088634	Nfu_p_1_048611	ENSG00000164742	ADCY1	107
Nfu_g_1_020769	RPLP0	Nfu_p_1_049706	Nfu_t_1_049706	Nfu_c_1_049706	ENSDARG00000051783	Nfu_p_1_049706	ENSG00000089157	RPLP0	6175
Nfu_g_1_020824	ERRFI1	Nfu_p_1_049840	Nfu_t_1_049840	Nfu_c_1_049840	ENSDARG00000070171	Nfu_p_1_049840	ENSG00000116285	ERRFI1	54206
Nfu_g_1_021177	RPS26	Nfu_p_1_050680	Nfu_t_1_050680	Nfu_c_1_050680	ENSDARG00000037071	Nfu_p_1_050680	ENSG00000197728	RPS26	6231
Nfu_g_1_021192	RPS23	Nfu_p_1_050718	Nfu_t_1_050718	Nfu_c_1_050718	ENSDARG00000021838	Nfu_p_1_050718	ENSG00000186468	RPS23	6228
Nfu_g_1_021284	RPS10	Nfu_p_1_050949	Nfu_t_1_050949	Nfu_c_1_050949	ENSDARG00000034897	Nfu_p_1_050949	ENSG00000124614	RPS10	6204
Nfu_g_1_021364	RPLP2	Nfu_p_1_051159	Nfu_t_1_051159	Nfu_c_1_051159	ENSDARG00000022833	Nfu_p_1_051159	ENSG00000177600	RPLP2	6181
Nfu_g_1_021643	NFS1	Nfu_p_1_051786	Nfu_t_1_051786	Nfu_c_1_051786	ENSDARG00000062237	Nfu_p_1_051786	ENSG00000244005	NFS1	9054
Nfu_g_1_021853	MAP7 (2 OF 2)	Nfu_p_1_052293	Nfu_t_1_052293	Nfu_c_1_052293	ENSDARG00000078241	Nfu_p_1_052293	ENSG00000135525	MAP7	9053
Nfu_g_1_022123	RPL23A	Nfu_p_1_052966	Nfu_t_1_052966	Nfu_c_1_052966	ENSDARG00000006316	Nfu_p_1_052966	ENSG00000198242	RPL23A	6147
Nfu_g_1_022146	ERAL1	Nfu_p_1_053027	Nfu_t_1_053027	Nfu_c_1_053027	ENSDARG00000059887	Nfu_p_1_053027	ENSG00000132591	ERAL1	26284
Nfu_g_1_022171	MYO19	Nfu_p_1_053102	Nfu_t_1_053102	Nfu_c_1_053102	ENSDARG00000025218	Nfu_p_1_053102	ENSG00000278259	MYO19	80179
Nfu_g_1_022868	BECN1	Nfu_p_1_054694	Nfu_t_1_054694	Nfu_c_1_054694	ENSDARG00000079128	Nfu_p_1_054694	ENSG00000126581	BECN1	8678
Nfu_g_1_023355	Nfu_g_1_023355	Nfu_p_1_056070	Nfu_t_1_056070	Nfu_c_1_056070	ENSDARG00000063190	Nfu_p_1_056070	ENSG00000019995	ZRANB1	54764
Nfu_g_1_023410	TEFA	Nfu_p_1_056192	Nfu_t_1_056192	Nfu_c_1_056192	ENSDARG00000039117	Nfu_p_1_056192	ENSG00000108924	HLF	3131

## Sheet: Captive negative monotonic gene
Nfu.Gene.ID	Gene.symbol	Nfu.Protein.ID	Nfu.Transcript.ID	Nfu.CDS.ID	Ensembl.Drerio.Gene.ID	Notobranchius_gene_ID	Human_gene_ID	Human_gene_name	entrezgene
Nfu_g_1_000003	CDC42BPA (2 OF 2)	Nfu_p_1_000011	Nfu_t_1_000011	Nfu_c_1_000011	ENSDARG00000016464	Nfu_p_1_000011	ENSG00000143776	CDC42BPA	8476
Nfu_g_1_000186	CLTC (2 OF 2)	Nfu_p_1_000408	Nfu_t_1_000408	Nfu_c_1_000408	ENSDARG00000090716	Nfu_p_1_000408	ENSG00000141367	CLTC	1213
Nfu_g_1_000414	NPAS3B	Nfu_p_1_000986	Nfu_t_1_000986	Nfu_c_1_000986	ENSDARG00000015876	Nfu_p_1_000986	ENSG00000130751	NPAS1	4861
Nfu_g_1_000612	MAP6 (1 OF 2)	Nfu_p_1_001475	Nfu_t_1_001475	Nfu_c_1_001475	ENSDARG00000074073	Nfu_p_1_001475	ENSG00000171533	MAP6	4135
Nfu_g_1_000834	DPYSL4	Nfu_p_1_002054	Nfu_t_1_002054	Nfu_c_1_002054	ENSDARG00000057316	Nfu_p_1_002054	ENSG00000151640	DPYSL4	10570
Nfu_g_1_001275	TTYH1	Nfu_p_1_003135	Nfu_t_1_003135	Nfu_c_1_003135	ENSDARG00000076804	Nfu_p_1_003135	ENSG00000141540	TTYH2	94015
Nfu_g_1_001276	MYH14	Nfu_p_1_003136	Nfu_t_1_003136	Nfu_c_1_003136	ENSDARG00000073732	Nfu_p_1_003136	ENSG00000133026	MYH10	4628
Nfu_g_1_001360	SCAMP5	Nfu_p_1_003364	Nfu_t_1_003364	Nfu_c_1_003364	ENSDARG00000018743	Nfu_p_1_003364	ENSG00000198794	SCAMP5	192683
Nfu_g_1_002030	NADL1.1	Nfu_p_1_005168	Nfu_t_1_005168	Nfu_c_1_005168	ENSDARG00000007149	Nfu_p_1_005168	ENSG00000198910	L1CAM	3897
Nfu_g_1_002064	Nfu_g_1_002064	Nfu_p_1_005235	Nfu_t_1_005235	Nfu_c_1_005235	ENSDARG00000062477	Nfu_p_1_005235	ENSG00000110427	KIAA1549L	25758
Nfu_g_1_002388	GNB4	Nfu_p_1_005975	Nfu_t_1_005975	Nfu_c_1_005975	ENSDARG00000005944	Nfu_p_1_005975	ENSG00000078369	GNB1	2782
Nfu_g_1_002769	EBF3	Nfu_p_1_006958	Nfu_t_1_006958	Nfu_c_1_006958	ENSDARG00000016300	Nfu_p_1_006958	ENSG00000108001	EBF3	253738
Nfu_g_1_003158	DENND4A (1 OF 2)	Nfu_p_1_007868	Nfu_t_1_007868	Nfu_c_1_007868	ENSDARG00000062721	Nfu_p_1_007868	ENSG00000174485	DENND4A	10260
Nfu_g_1_003284	NEO1	Nfu_p_1_008129	Nfu_t_1_008129	Nfu_c_1_008129	ENSDARG00000008937	Nfu_p_1_008129	ENSG00000067141	NEO1	4756
Nfu_g_1_003295	SEMA6DL	Nfu_p_1_008197	Nfu_t_1_008197	Nfu_c_1_008197	ENSDARG00000011533	Nfu_p_1_008197	ENSG00000137872	SEMA6D	80031
Nfu_g_1_003433	KHDRBS1B	Nfu_p_1_008537	Nfu_t_1_008537	Nfu_c_1_008537	ENSDARG00000070475	Nfu_p_1_008537	ENSG00000121774	KHDRBS1	10657
Nfu_g_1_003970	RAB11A	Nfu_p_1_009761	Nfu_t_1_009761	Nfu_c_1_009761	ENSDARG00000041450	Nfu_p_1_009761	ENSG00000103769	RAB11A	8766
Nfu_g_1_004019	BX511086.1	Nfu_p_1_009856	Nfu_t_1_009856	Nfu_c_1_009856	ENSDARG00000073681	Nfu_p_1_009856	ENSG00000140836	ZFHX3	463
Nfu_g_1_004316	CABZ01073253.1	Nfu_p_1_010517	Nfu_t_1_010517	Nfu_c_1_010517	ENSDARG00000089505	Nfu_p_1_010517	ENSG00000038219	BOD1L1	259282
Nfu_g_1_004335	SPARC	Nfu_p_1_010579	Nfu_t_1_010579	Nfu_c_1_010579	ENSDARG00000019353	Nfu_p_1_010579	ENSG00000113140	SPARC	6678
Nfu_g_1_004918	HIBADHB	Nfu_p_1_011968	Nfu_t_1_011968	Nfu_c_1_011968	ENSDARG00000007959	Nfu_p_1_011968	ENSG00000106049	HIBADH	11112
Nfu_g_1_005120	ARHGAP35	Nfu_p_1_012417	Nfu_t_1_012417	Nfu_c_1_012417	ENSDARG00000060297	Nfu_p_1_012417	ENSG00000160007	ARHGAP35	2909
Nfu_g_1_005122	PAK3	Nfu_p_1_012420	Nfu_t_1_012420	Nfu_c_1_012420	ENSDARG00000042624	Nfu_p_1_012420	ENSG00000077264	PAK3	5063
Nfu_g_1_005495	TNC	Nfu_p_1_013300	Nfu_t_1_013300	Nfu_c_1_013300	ENSDARG00000021948	Nfu_p_1_013300	ENSG00000041982	TNC	3371
Nfu_g_1_006273	DPYSL2B	Nfu_p_1_015153	Nfu_t_1_015153	Nfu_c_1_015153	ENSDARG00000032083	Nfu_p_1_015153	ENSG00000092964	DPYSL2	1808
Nfu_g_1_006372	TNC	Nfu_p_1_015384	Nfu_t_1_015384	Nfu_c_1_015384	ENSDARG00000021948	Nfu_p_1_015384	ENSG00000041982	TNC	3371
Nfu_g_1_006380	NNT	Nfu_p_1_015420	Nfu_t_1_015420	Nfu_c_1_015420	ENSDARG00000023536	Nfu_p_1_015420	ENSG00000112992	NNT	23530
Nfu_g_1_006470	NEFLA	Nfu_p_1_015620	Nfu_t_1_015620	Nfu_c_1_015620	ENSDARG00000057568	Nfu_p_1_015620	ENSG00000277586	NEFL	4747
Nfu_g_1_006718	NEFMA	Nfu_p_1_016207	Nfu_t_1_016207	Nfu_c_1_016207	ENSDARG00000021351	Nfu_p_1_016207	ENSG00000104722	NEFM	4741
Nfu_g_1_007052	BNC2	Nfu_p_1_017050	Nfu_t_1_017050	Nfu_c_1_017050	ENSDARG00000069989	Nfu_p_1_017050	ENSG00000173068	BNC2	54796
Nfu_g_1_007419	DYNLL1	Nfu_p_1_017982	Nfu_t_1_017982	Nfu_c_1_017982	ENSDARG00000058454	Nfu_p_1_017982	ENSG00000264364	DYNLL2	140735
Nfu_g_1_007429	TARS	Nfu_p_1_017999	Nfu_t_1_017999	Nfu_c_1_017999	ENSDARG00000013250	Nfu_p_1_017999	ENSG00000113407	TARS	6897
Nfu_g_1_007635	ELAVL3	Nfu_p_1_018408	Nfu_t_1_018408	Nfu_c_1_018408	ENSDARG00000014420	Nfu_p_1_018408	ENSG00000196361	ELAVL3	1995
Nfu_g_1_007718	VAT1	Nfu_p_1_018619	Nfu_t_1_018619	Nfu_c_1_018619	ENSDARG00000056481	Nfu_p_1_018619	ENSG00000108828	VAT1	10493
Nfu_g_1_007860	BIRC6	Nfu_p_1_018949	Nfu_t_1_018949	Nfu_c_1_018949	ENSDARG00000074166	Nfu_p_1_018949	ENSG00000115760	BIRC6	57448
Nfu_g_1_008131	ERC1 (1 OF 2)	Nfu_p_1_019578	Nfu_t_1_019578	Nfu_c_1_019578	ENSDARG00000009941	Nfu_p_1_019578	ENSG00000082805	ERC1	23085
Nfu_g_1_008800	TMEM161A	Nfu_p_1_021328	Nfu_t_1_021328	Nfu_c_1_021328	ENSDARG00000012790	Nfu_p_1_021328	ENSG00000064545	TMEM161A	54929
Nfu_g_1_009132	AP3M2	Nfu_p_1_022216	Nfu_t_1_022216	Nfu_c_1_022216	ENSDARG00000016128	Nfu_p_1_022216	ENSG00000070718	AP3M2	10947
Nfu_g_1_009254	CUX2B	Nfu_p_1_022519	Nfu_t_1_022519	Nfu_c_1_022519	ENSDARG00000086345	Nfu_p_1_022519	ENSG00000111249	CUX2	23316
Nfu_g_1_009284	RGMB	Nfu_p_1_022588	Nfu_t_1_022588	Nfu_c_1_022588	ENSDARG00000079323	Nfu_p_1_022588	ENSG00000174136	RGMB	285704
Nfu_g_1_009449	DPYSL2 (1 OF 2)	Nfu_p_1_023029	Nfu_t_1_023029	Nfu_c_1_023029	ENSDARG00000038974	Nfu_p_1_023029	ENSG00000092964	DPYSL2	1808
Nfu_g_1_009530	DCTN1A	Nfu_p_1_023231	Nfu_t_1_023231	Nfu_c_1_023231	ENSDARG00000019743	Nfu_p_1_023231	ENSG00000204843	DCTN1	1639
Nfu_g_1_011502	ANXA13	Nfu_p_1_027787	Nfu_t_1_027787	Nfu_c_1_027787	ENSDARG00000013976	Nfu_p_1_027787	ENSG00000104537	ANXA13	312
Nfu_g_1_012133	LRFN5 (1 OF 2)	Nfu_p_1_029411	Nfu_t_1_029411	Nfu_c_1_029411	ENSDARG00000071230	Nfu_p_1_029411	ENSG00000165379	LRFN5	145581
Nfu_g_1_012256	CLIP2	Nfu_p_1_029680	Nfu_t_1_029680	Nfu_c_1_029680	ENSDARG00000059596	Nfu_p_1_029680	ENSG00000106665	CLIP2	7461
Nfu_g_1_012373	BCL11B	Nfu_p_1_029947	Nfu_t_1_029947	Nfu_c_1_029947	ENSDARG00000067727	Nfu_p_1_029947	ENSG00000127152	BCL11B	64919
Nfu_g_1_013230	ITGB1 (2 OF 2)	Nfu_p_1_031890	Nfu_t_1_031890	Nfu_c_1_031890	ENSDARG00000071863	Nfu_p_1_031890	ENSG00000150093	ITGB1	3688
Nfu_g_1_013237	SATB1A	Nfu_p_1_031902	Nfu_t_1_031902	Nfu_c_1_031902	ENSDARG00000062621	Nfu_p_1_031902	ENSG00000182568	SATB1	6304
Nfu_g_1_013705	NFIXA	Nfu_p_1_032969	Nfu_t_1_032969	Nfu_c_1_032969	ENSDARG00000043226	Nfu_p_1_032969	ENSG00000008441	NFIX	4784
Nfu_g_1_013995	FMNL2B	Nfu_p_1_033683	Nfu_t_1_033683	Nfu_c_1_033683	ENSDARG00000075041	Nfu_p_1_033683	ENSG00000157827	FMNL2	114793
Nfu_g_1_014133	NEURL4	Nfu_p_1_034010	Nfu_t_1_034010	Nfu_c_1_034010	ENSDARG00000078127	Nfu_p_1_034010	ENSG00000215041	NEURL4	84461
Nfu_g_1_014137	TP53	Nfu_p_1_034017	Nfu_t_1_034017	Nfu_c_1_034017	ENSDARG00000035559	Nfu_p_1_034017	ENSG00000141510	TP53	7157
Nfu_g_1_014163	CORO1B	Nfu_p_1_034077	Nfu_t_1_034077	Nfu_c_1_034077	ENSDARG00000008660	Nfu_p_1_034077	ENSG00000110880	CORO1C	23603
Nfu_g_1_014598	BCL11B (2 OF 3)	Nfu_p_1_035129	Nfu_t_1_035129	Nfu_c_1_035129	ENSDARG00000067727	Nfu_p_1_035129	ENSG00000127152	BCL11B	64919
Nfu_g_1_014747	ZMIZ1 (2 OF 2)	Nfu_p_1_035502	Nfu_t_1_035502	Nfu_c_1_035502	ENSDARG00000074502	Nfu_p_1_035502	ENSG00000108175	ZMIZ1	57178
Nfu_g_1_015015	MARCKSB	Nfu_p_1_036165	Nfu_t_1_036165	Nfu_c_1_036165	ENSDARG00000008803	Nfu_p_1_036165	ENSG00000277443	MARCKS	4082
Nfu_g_1_015075	GJD2 (1 OF 2)	Nfu_p_1_036302	Nfu_t_1_036302	Nfu_c_1_036302	ENSDARG00000070781	Nfu_p_1_036302	ENSG00000159248	GJD2	57369
Nfu_g_1_015637	HMGB2B	Nfu_p_1_037576	Nfu_t_1_037576	Nfu_c_1_037576	ENSDARG00000053990	Nfu_p_1_037576	ENSG00000164104	HMGB2	3148
Nfu_g_1_015641	H3F3B.1	Nfu_p_1_037587	Nfu_t_1_037587	Nfu_c_1_037587	ENSDARG00000033009	Nfu_p_1_037587	ENSG00000163041	H3F3A	3020
Nfu_g_1_015754	MAFG (1 OF 2)	Nfu_p_1_037827	Nfu_t_1_037827	Nfu_c_1_037827	ENSDARG00000030791	Nfu_p_1_037827	ENSG00000197063	MAFG	4097
Nfu_g_1_015816	INAB	Nfu_p_1_037947	Nfu_t_1_037947	Nfu_c_1_037947	ENSDARG00000053248	Nfu_p_1_037947	ENSG00000148798	INA	9118
Nfu_g_1_015963	GPM6AB	Nfu_p_1_038350	Nfu_t_1_038350	Nfu_c_1_038350	ENSDARG00000055455	Nfu_p_1_038350	ENSG00000150625	GPM6A	2823
Nfu_g_1_015972	EML6	Nfu_p_1_038375	Nfu_t_1_038375	Nfu_c_1_038375	ENSDARG00000060437	Nfu_p_1_038375	ENSG00000214595	EML6	400954
Nfu_g_1_016243	FABP3	Nfu_p_1_038937	Nfu_t_1_038937	Nfu_c_1_038937	ENSDARG00000023290	Nfu_p_1_038937	ENSG00000121769	FABP3	2170
Nfu_g_1_016594	Nfu_g_1_016594	Nfu_p_1_039749	Nfu_t_1_039749	Nfu_c_1_039749	ENSDARG00000007204	Nfu_p_1_039749	ENSG00000171467	ZNF318	24149
Nfu_g_1_016674	ODZ2	Nfu_p_1_039914	Nfu_t_1_039914	Nfu_c_1_039914	ENSDARG00000037122	Nfu_p_1_039914	ENSG00000145934	TENM2	57451
Nfu_g_1_017056	H2AFVA	Nfu_p_1_040733	Nfu_t_1_040733	Nfu_c_1_040733	ENSDARG00000068820	Nfu_p_1_040733	ENSG00000105968	H2AFV	94239
Nfu_g_1_017504	SOBPA	Nfu_p_1_041886	Nfu_t_1_041886	Nfu_c_1_041886	ENSDARG00000054253	Nfu_p_1_041886	ENSG00000112320	SOBP	55084
Nfu_g_1_017595	BCL9	Nfu_p_1_042108	Nfu_t_1_042108	Nfu_c_1_042108	ENSDARG00000036687	Nfu_p_1_042108	ENSG00000116128	BCL9	607
Nfu_g_1_017949	FASN	Nfu_p_1_042983	Nfu_t_1_042983	Nfu_c_1_042983	ENSDARG00000087657	Nfu_p_1_042983	ENSG00000169710	FASN	2194
Nfu_g_1_018671	DPYSL5B	Nfu_p_1_044575	Nfu_t_1_044575	Nfu_c_1_044575	ENSDARG00000011141	Nfu_p_1_044575	ENSG00000157851	DPYSL5	56896
Nfu_g_1_019129	ZNF646 (1 OF 4)	Nfu_p_1_045749	Nfu_t_1_045749	Nfu_c_1_045749	ENSDARG00000075545	Nfu_p_1_045749	ENSG00000167395	ZNF646	9726
Nfu_g_1_019362	ZSWIM8	Nfu_p_1_046249	Nfu_t_1_046249	Nfu_c_1_046249	ENSDARG00000069397	Nfu_p_1_046249	ENSG00000214655	ZSWIM8	23053
Nfu_g_1_019483	GRIN2AA	Nfu_p_1_046556	Nfu_t_1_046556	Nfu_c_1_046556	ENSDARG00000034493	Nfu_p_1_046556	ENSG00000183454	GRIN2A	2903
Nfu_g_1_019634	RBFOX2 (2 OF 2)	Nfu_p_1_046910	Nfu_t_1_046910	Nfu_c_1_046910	ENSDARG00000014746	Nfu_p_1_046910	ENSG00000167281	RBFOX3	146713
Nfu_g_1_020280	TOX	Nfu_p_1_048458	Nfu_t_1_048458	Nfu_c_1_048458	ENSDARG00000032317	Nfu_p_1_048458	ENSG00000198846	TOX	9760
Nfu_g_1_020448	CHD7	Nfu_p_1_048969	Nfu_t_1_048969	Nfu_c_1_048969	ENSDARG00000075211	Nfu_p_1_048969	ENSG00000171316	CHD7	55636
Nfu_g_1_020627	CBX1A	Nfu_p_1_049390	Nfu_t_1_049390	Nfu_c_1_049390	ENSDARG00000004189	Nfu_p_1_049390	ENSG00000108468	CBX1	10951
Nfu_g_1_021052	CR936337.1	Nfu_p_1_050356	Nfu_t_1_050356	Nfu_c_1_050356	ENSDARG00000009941	Nfu_p_1_050356	ENSG00000187672	ERC2	26059
Nfu_g_1_021290	EPHB2B	Nfu_p_1_050970	Nfu_t_1_050970	Nfu_c_1_050970	ENSDARG00000021539	Nfu_p_1_050970	ENSG00000133216	EPHB2	2048
Nfu_g_1_021313	OLA.23000	Nfu_p_1_051030	Nfu_t_1_051030	Nfu_c_1_051030	ENSDARG00000005944	Nfu_p_1_051030	ENSG00000078369	GNB1	2782
Nfu_g_1_021446	FOXP4	Nfu_p_1_051343	Nfu_t_1_051343	Nfu_c_1_051343	ENSDARG00000076120	Nfu_p_1_051343	ENSG00000137166	FOXP4	116113
Nfu_g_1_021847	AP2A1	Nfu_p_1_052282	Nfu_t_1_052282	Nfu_c_1_052282	ENSDARG00000054320	Nfu_p_1_052282	ENSG00000183020	AP2A2	161
Nfu_g_1_021971	Nfu_g_1_021971	Nfu_p_1_052582	Nfu_t_1_052582	Nfu_c_1_052582	ENSDARG00000092970	Nfu_p_1_052582	ENSG00000034510	TMSB10	9168
Nfu_g_1_022801	ACLY (2 OF 2)	Nfu_p_1_054524	Nfu_t_1_054524	Nfu_c_1_054524	ENSDARG00000017738	Nfu_p_1_054524	ENSG00000131473	ACLY	47
Nfu_g_1_023055	TNRC6B (1 OF 3)	Nfu_p_1_055332	Nfu_t_1_055332	Nfu_c_1_055332	ENSDARG00000074161	Nfu_p_1_055332	ENSG00000100354	TNRC6B	23112
