# Supplementary material for: RNAseq Analysis of Brain Aging in Wild Specimens of Short-Lived Turquoise Killifish: Commonalities and Differences With Aging Under Laboratory Conditions
Source: Mol Biol Evol. 2022 Nov 1;39(11):msac219. doi: 10.1093/molbev/msac219 (PMC9641980; doi:10.1093/molbev/msac219)
Supplement: msac219_Supplementary_Data [file msac219_supplementary_data.zip › Table_S12.xlsx]

## Sheet: Sheet1
GEO	SampleID	ProjectID	RIN	no. of. reads
GSE183037	A41_A_3m	20190723_479_MB	8.9	27286044
GSE183037	A41_A_5m	20190723_479_MB	9.2	26711718
GSE183037	A41_A_7m	20190723_479_MB	9.2	27101341
GSE183037	A41_A_11m	20190723_479_MB	9.1	26941841
GSE183037	MZM_0410_124	20190723_479_MB	9.7	21567896
GSE183037	MZM_0410_125	20190723_479_MB	9.8	23979237
GSE183037	MZM_0410_126	20190723_479_MB	9.7	22717727
GSE183037	MZM_0410_127	20190723_479_MB	9.7	26091129
GSE183039	A41_A_3m	20180711_375_MB	9	32292064
GSE183039	A41_A_4f	20180711_375_MB	9.3	31009780
GSE183039	A41_A_5m	20180711_375_MB	9	32448526
GSE183039	A41_A_7m	20180711_375_MB	9	29897216
GSE183039	A41_A_8f	20180711_375_MB	9.2	31631067
GSE183039	A41_A_10f	20180711_375_MB	9	30573095
GSE183039	A41_A_11m	20180711_375_MB	9	27949606
GSE183039	A41_A_12f	20180711_375_MB	8.9	43526818
GSE183039	A41_B_1m	20180711_375_MB	8.7	32441242
GSE183039	A41_B_4f	20180711_375_MB	9	29325401
GSE183039	A41_B_5m	20180711_375_MB	8.6	31471583
GSE183039	A41_B_6f	20180711_375_MB	8.7	31488982
GSE183039	A41_B_7m	20180711_375_MB	8.9	29996896
GSE183039	A41_B_8f	20180711_375_MB	8.6	30475999
GSE183039	A41_B_11m	20180711_375_MB	8.8	31279299
GSE183039	A41_B_12f	20180711_375_MB	8.8	32426276
GSE183039	A41_C_2f	20180711_375_MB	8.6	31201726
GSE183039	A41_C_3m	20180711_375_MB	8.5	24789125
GSE183039	A41_C_5m	20180711_375_MB	8.5	31438205
GSE183039	A41_C_6f	20180711_375_MB	8.5	31375189
GSE183039	A41_C_8f	20180711_375_MB	8.6	26618053
GSE183039	A41_C_9m	20180711_375_MB	8.6	33457732
GSE183039	A41_C_10f	20180711_375_MB	8.9	31999170
GSE183039	A41_C_11m	20180711_375_MB	8.6	30326323
GSE52462	MB_FLI_JM100.1	JenAge	4	33353071
GSE52462	MB_FLI_JM101.1	JenAge	3.9	33873768
GSE52462	MB_FLI_JM103.1	JenAge	3.6	32346422
GSE52462	MB_FLI_JM96.1	JenAge	4.8	31716278
GSE52462	MB_FLI_JM97.1	JenAge	4.3	41242246
GSE52462	MB_FLI_JM104.1	JenAge	4.6	35223969
GSE52462	MB_FLI_JM105.1	JenAge	4.9	32528917
GSE52462	MB_FLI_JM107.1	JenAge	5.4	29204570
GSE52462	MB_FLI_JM109.1	JenAge	5.5	43258099
GSE52462	MB_FLI_JM113.1	JenAge	6	53540551
GSE52462	MB_FLI_JM75.1	JenAge	4.9	30135508
GSE52462	MB_FLI_JM79.1	JenAge	5.3	33476892
GSE52462	MB_FLI_JM82.1	JenAge	5	31384085
GSE52462	MB_FLI_JM84.1	JenAge	4.7	39080320
GSE52462	MB_FLI_JM86.1	JenAge	4.6	33131352
GSE52462	MB_FLI_JM52.1	JenAge	5	37370481
GSE52462	MB_FLI_JM62.1	JenAge	5.4	34364406
GSE52462	MB_FLI_JM66.1	JenAge	5	35849202
GSE52462	MB_FLI_JM69.1	JenAge	3.7	43560907
GSE52462	MB_FLI_JM72.1	JenAge	4	43777940
GSE52462	MB_FLI_JM1.1	JenAge	3.7	31207061
GSE52462	MB_FLI_JM12.1	JenAge	3.5	30463338
GSE52462	MB_FLI_JM13.1	JenAge	5.6	35372158
GSE52462	MB_FLI_JM15.1	JenAge	4.3	48974218
GSE52462	MB_FLI_JM18.1	JenAge	6.5	48434452
