# Supplementary material for: RNAseq Analysis of Brain Aging in Wild Specimens of Short-Lived Turquoise Killifish: Commonalities and Differences With Aging Under Laboratory Conditions
Source: Mol Biol Evol. 2022 Nov 1;39(11):msac219. doi: 10.1093/molbev/msac219 (PMC9641980; doi:10.1093/molbev/msac219)
Supplement: msac219_Supplementary_Data [file msac219_supplementary_data.zip › Table_S2.xlsx]

## Sheet: Positive biomarkers (female)
Table S2. List of expression biomarkers (from Figure 1B-1C)
Positive biomarkers
Nfu.Gene.ID	Gene.symbol	Nfu.Protein.ID	Nfu.Transcript.ID	Nfu.CDS.ID	Ensembl.Drerio.Gene.ID	Notobranchius_gene_ID	Human_gene_ID	Human_gene_name	entrezgene
Nfu_g_1_005618	CABZ01079870.1	Nfu_p_1_013563	Nfu_t_1_013563	Nfu_c_1_013563	ENSDARG00000028784	Nfu_p_1_013563	ENSG00000091490	SEL1L3	23231
Nfu_g_1_005620	CDKL5 (1 OF 2)	Nfu_p_1_013580	Nfu_t_1_013580	Nfu_c_1_013580	ENSDARG00000015240	Nfu_p_1_013580	ENSG00000008086	CDKL5	6792
Nfu_g_1_005625	SCML2 (3 OF 3)	Nfu_p_1_013595	Nfu_t_1_013595	Nfu_c_1_013595	ENSDARG00000012949	Nfu_p_1_013595	ENSG00000102098	SCML2	10389
Nfu_g_1_017982	GTSE1	Nfu_p_1_043048	Nfu_t_1_043048	Nfu_c_1_043048	ENSDARG00000013719	Nfu_p_1_043048	ENSG00000075218	GTSE1	51512
Nfu_g_1_017983	ATP2B1B	Nfu_p_1_043055	Nfu_t_1_043055	Nfu_c_1_043055	ENSDARG00000007788	Nfu_p_1_043055	ENSG00000070961	ATP2B1	490
Nfu_g_1_017984	OLA.10274	Nfu_p_1_043058	Nfu_t_1_043058	Nfu_c_1_043058	ENSDARG00000042130	Nfu_p_1_043058	ENSG00000146707	POMZP3	22932
Nfu_g_1_002231	POU4F2	Nfu_p_1_005583	Nfu_t_1_005583	Nfu_c_1_005583	ENSDARG00000069737	Nfu_p_1_005583	ENSG00000151615	POU4F2	5458
Nfu_g_1_002230	CDH8	Nfu_p_1_005582	Nfu_t_1_005582	Nfu_c_1_005582	ENSDARG00000037478	Nfu_p_1_005582	ENSG00000150394	CDH8	1006
Nfu_g_1_006984	SGCB	Nfu_p_1_016892	Nfu_t_1_016892	Nfu_c_1_016892	ENSDARG00000052341	Nfu_p_1_016892	ENSG00000163069	SGCB	6443
Nfu_g_1_006994	ANAPC4	Nfu_p_1_016919	Nfu_t_1_016919	Nfu_c_1_016919	ENSDARG00000032237	Nfu_p_1_016919	ENSG00000053900	ANAPC4	29945
Nfu_g_1_017522	CLIP4	Nfu_p_1_041912	Nfu_t_1_041912	Nfu_c_1_041912	ENSDARG00000054456	Nfu_p_1_041912	ENSG00000105270	CLIP3	25999
Nfu_g_1_017511	CU915814.1	Nfu_p_1_041898	Nfu_t_1_041898	Nfu_c_1_041898	ENSDARG00000079878	Nfu_p_1_041898	ENSG00000272442	RP11-444E17.6	NA
Nfu_g_1_017525	PPP2R3C	Nfu_p_1_041920	Nfu_t_1_041920	Nfu_c_1_041920	ENSDARG00000043972	Nfu_p_1_041920	ENSG00000092020	PPP2R3C	55012
Nfu_g_1_013529	TLX2	Nfu_p_1_032562	Nfu_t_1_032562	Nfu_c_1_032562	ENSDARG00000011273	Nfu_p_1_032562	ENSG00000164438	TLX3	30012
Nfu_g_1_003383	KCNAB1 (3 OF 3)	Nfu_p_1_008423	Nfu_t_1_008423	Nfu_c_1_008423	ENSDARG00000008140	Nfu_p_1_008423	ENSG00000169282	KCNAB1	7881
Nfu_g_1_009802	CDH7 (2 OF 2)	Nfu_p_1_023860	Nfu_t_1_023860	Nfu_c_1_023860	ENSDARG00000023542	Nfu_p_1_023860	ENSG00000081138	CDH7	1005
Nfu_g_1_004985	MYO18AB	Nfu_p_1_012071	Nfu_t_1_012071	Nfu_c_1_012071	ENSDARG00000061862	Nfu_p_1_012071	ENSG00000196535	MYO18A	399687
Nfu_g_1_004983	ACPL2	Nfu_p_1_012064	Nfu_t_1_012064	Nfu_c_1_012064	ENSDARG00000040644	Nfu_p_1_012064	ENSG00000155893	PXYLP1	92370
Nfu_g_1_013484	Nfu_g_1_013484	Nfu_p_1_032444	Nfu_t_1_032444	Nfu_c_1_032444	ENSDARG00000090840	Nfu_p_1_032444	ENSG00000167384	ZNF180	7733
Nfu_g_1_014730	RP2	Nfu_p_1_035461	Nfu_t_1_035461	Nfu_c_1_035461	ENSDARG00000044339	Nfu_p_1_035461	ENSG00000102218	RP2	6102
Nfu_g_1_014734	CHST7	Nfu_p_1_035466	Nfu_t_1_035466	Nfu_c_1_035466	ENSDARG00000044341	Nfu_p_1_035466	ENSG00000147119	CHST7	56548
Nfu_g_1_014725	HERC2	Nfu_p_1_035453	Nfu_t_1_035453	Nfu_c_1_035453	ENSDARG00000073841	Nfu_p_1_035453	ENSG00000128731	HERC2	8924
Nfu_g_1_012786	SV2B (1 OF 2)	Nfu_p_1_030869	Nfu_t_1_030869	Nfu_c_1_030869	ENSDARG00000090540	Nfu_p_1_030869	ENSG00000185518	SV2B	9899
Nfu_g_1_012794	HSF4	Nfu_p_1_030881	Nfu_t_1_030881	Nfu_c_1_030881	ENSDARG00000013251	Nfu_p_1_030881	ENSG00000102878	HSF4	3299
Nfu_g_1_012792	GNAO1A	Nfu_p_1_030878	Nfu_t_1_030878	Nfu_c_1_030878	ENSDARG00000016676	Nfu_p_1_030878	ENSG00000087258	GNAO1	2775
Nfu_g_1_007910	DEPDC5	Nfu_p_1_019087	Nfu_t_1_019087	Nfu_c_1_019087	ENSDARG00000078105	Nfu_p_1_019087	ENSG00000100150	DEPDC5	9681
Nfu_g_1_007917	RIPK2	Nfu_p_1_019105	Nfu_t_1_019105	Nfu_c_1_019105	ENSDARG00000033713	Nfu_p_1_019105	ENSG00000104312	RIPK2	8767
Nfu_g_1_007911	TSEN15	Nfu_p_1_019092	Nfu_t_1_019092	Nfu_c_1_019092	ENSDARG00000069280	Nfu_p_1_019092	ENSG00000198860	TSEN15	116461
Nfu_g_1_017419	KCNG3	Nfu_p_1_041694	Nfu_t_1_041694	Nfu_c_1_041694	ENSDARG00000061622	Nfu_p_1_041694	ENSG00000171126	KCNG3	170850
Nfu_g_1_017423	PARK2	Nfu_p_1_041701	Nfu_t_1_041701	Nfu_c_1_041701	ENSDARG00000021555	Nfu_p_1_041701	ENSG00000185345	PARK2	5071
Nfu_g_1_003429	MYL1	Nfu_p_1_008519	Nfu_t_1_008519	Nfu_c_1_008519	ENSDARG00000014196	Nfu_p_1_008519	ENSG00000168530	MYL1	4632
Nfu_g_1_004915	FBXW7	Nfu_p_1_011963	Nfu_t_1_011963	Nfu_c_1_011963	ENSDARG00000060994	Nfu_p_1_011963	ENSG00000109670	FBXW7	55294
Nfu_g_1_007783	CNDP1	Nfu_p_1_018782	Nfu_t_1_018782	Nfu_c_1_018782	ENSDARG00000003931	Nfu_p_1_018782	ENSG00000150656	CNDP1	84735
Nfu_g_1_007790	CR627484.1	Nfu_p_1_018791	Nfu_t_1_018791	Nfu_c_1_018791	ENSDARG00000076862	Nfu_p_1_018791	ENSG00000144649	FAM198A	729085
Nfu_g_1_012647	IFI35	Nfu_p_1_030548	Nfu_t_1_030548	Nfu_c_1_030548	ENSDARG00000075643	Nfu_p_1_030548	ENSG00000068079	IFI35	3430
Nfu_g_1_012645	RUNDC1	Nfu_p_1_030541	Nfu_t_1_030541	Nfu_c_1_030541	ENSDARG00000091962	Nfu_p_1_030541	ENSG00000198863	RUNDC1	146923
Nfu_g_1_012649	GRNA	Nfu_p_1_030552	Nfu_t_1_030552	Nfu_c_1_030552	ENSDARG00000004954	Nfu_p_1_030552	ENSG00000030582	GRN	2896
Nfu_g_1_003597	PPP2R2BA	Nfu_p_1_008902	Nfu_t_1_008902	Nfu_c_1_008902	ENSDARG00000079583	Nfu_p_1_008902	ENSG00000156475	PPP2R2B	5521
Nfu_g_1_003595	THG1L	Nfu_p_1_008892	Nfu_t_1_008892	Nfu_c_1_008892	ENSDARG00000038360	Nfu_p_1_008892	ENSG00000113272	THG1L	54974
Nfu_g_1_003593	Nfu_g_1_003593	Nfu_p_1_008889	Nfu_t_1_008889	Nfu_c_1_008889	ENSDARG00000016116	Nfu_p_1_008889	ENSG00000164330	EBF1	1879
Nfu_g_1_009825	UBXN11	Nfu_p_1_023930	Nfu_t_1_023930	Nfu_c_1_023930	ENSDARG00000053828	Nfu_p_1_023930	ENSG00000158062	UBXN11	91544
Nfu_g_1_009826	LARS2	Nfu_p_1_023947	Nfu_t_1_023947	Nfu_c_1_023947	ENSDARG00000075337	Nfu_p_1_023947	ENSG00000011376	LARS2	23395
Nfu_g_1_009828	DEPTOR	Nfu_p_1_023956	Nfu_t_1_023956	Nfu_c_1_023956	ENSDARG00000040930	Nfu_p_1_023956	ENSG00000155792	DEPTOR	64798
Nfu_g_1_020704	STK17B	Nfu_p_1_049577	Nfu_t_1_049577	Nfu_c_1_049577	ENSDARG00000014348	Nfu_p_1_049577	ENSG00000081320	STK17B	9262
Nfu_g_1_020701	HECW2A	Nfu_p_1_049569	Nfu_t_1_049569	Nfu_c_1_049569	ENSDARG00000062447	Nfu_p_1_049569	ENSG00000138411	HECW2	57520
Nfu_g_1_020699	C9H2ORF47	Nfu_p_1_049562	Nfu_t_1_049562	Nfu_c_1_049562	ENSDARG00000069671	Nfu_p_1_049562	ENSG00000162972	MAIP1	79568
Nfu_g_1_020700	MLPHB	Nfu_p_1_049564	Nfu_t_1_049564	Nfu_c_1_049564	ENSDARG00000070991	Nfu_p_1_049564	ENSG00000115648	MLPH	79083
Nfu_g_1_016964	BCHE	Nfu_p_1_040523	Nfu_t_1_040523	Nfu_c_1_040523	ENSDARG00000031796	Nfu_p_1_040523	ENSG00000114200	BCHE	590
Nfu_g_1_014323	EPHA7	Nfu_p_1_034520	Nfu_t_1_034520	Nfu_c_1_034520	ENSDARG00000004635	Nfu_p_1_034520	ENSG00000135333	EPHA7	2045
Nfu_g_1_016691	SPOCK2	Nfu_p_1_039956	Nfu_t_1_039956	Nfu_c_1_039956	ENSDARG00000075393	Nfu_p_1_039956	ENSG00000107742	SPOCK2	9806
Nfu_g_1_013938	CABZ01085662.1	Nfu_p_1_033538	Nfu_t_1_033538	Nfu_c_1_033538	ENSDARG00000091350	Nfu_p_1_033538	ENSG00000133454	MYO18B	84700
Nfu_g_1_013941	ADRBK2	Nfu_p_1_033541	Nfu_t_1_033541	Nfu_c_1_033541	ENSDARG00000013007	Nfu_p_1_033541	ENSG00000100077	GRK3	157
Nfu_g_1_011540	GLTSCR2	Nfu_p_1_027854	Nfu_t_1_027854	Nfu_c_1_027854	ENSDARG00000013489	Nfu_p_1_027854	ENSG00000105373	GLTSCR2	29997
Nfu_g_1_003033	NLRX1	Nfu_p_1_007567	Nfu_t_1_007567	Nfu_c_1_007567	ENSDARG00000073724	Nfu_p_1_007567	ENSG00000160703	NLRX1	79671
Nfu_g_1_014106	CDC7	Nfu_p_1_033932	Nfu_t_1_033932	Nfu_c_1_033932	ENSDARG00000023584	Nfu_p_1_033932	ENSG00000097046	CDC7	8317
Nfu_g_1_014111	HFM1	Nfu_p_1_033962	Nfu_t_1_033962	Nfu_c_1_033962	ENSDARG00000068922	Nfu_p_1_033962	ENSG00000162669	HFM1	164045
Nfu_g_1_014115	LRRC8DA	Nfu_p_1_033978	Nfu_t_1_033978	Nfu_c_1_033978	ENSDARG00000044146	Nfu_p_1_033978	ENSG00000171492	LRRC8D	55144
Nfu_g_1_019323	HAPLN1A	Nfu_p_1_046170	Nfu_t_1_046170	Nfu_c_1_046170	ENSDARG00000089769	Nfu_p_1_046170	ENSG00000145681	HAPLN1	1404
Nfu_g_1_019319	RNF25	Nfu_p_1_046164	Nfu_t_1_046164	Nfu_c_1_046164	ENSDARG00000027182	Nfu_p_1_046164	ENSG00000163481	RNF25	64320
Nfu_g_1_019321	ARL6IP1	Nfu_p_1_046166	Nfu_t_1_046166	Nfu_c_1_046166	ENSDARG00000054578	Nfu_p_1_046166	ENSG00000170540	ARL6IP1	23204
Nfu_g_1_014584	HOOK1	Nfu_p_1_035100	Nfu_t_1_035100	Nfu_c_1_035100	ENSDARG00000042946	Nfu_p_1_035100	ENSG00000134709	HOOK1	51361
Nfu_g_1_014579	PFAS	Nfu_p_1_035092	Nfu_t_1_035092	Nfu_c_1_035092	ENSDARG00000003750	Nfu_p_1_035092	ENSG00000178921	PFAS	5198
Nfu_g_1_002171	CASKIN1 (1 OF 4)	Nfu_p_1_005462	Nfu_t_1_005462	Nfu_c_1_005462	ENSDARG00000046107	Nfu_p_1_005462	ENSG00000167971	CASKIN1	57524
Nfu_g_1_002172	RAD23AA	Nfu_p_1_005478	Nfu_t_1_005478	Nfu_c_1_005478	ENSDARG00000020001	Nfu_p_1_005478	ENSG00000179262	RAD23A	5886
Nfu_g_1_016711	ARL6IP5B	Nfu_p_1_039991	Nfu_t_1_039991	Nfu_c_1_039991	ENSDARG00000016238	Nfu_p_1_039991	ENSG00000144746	ARL6IP5	10550
Nfu_g_1_016716	FOXP1A	Nfu_p_1_040003	Nfu_t_1_040003	Nfu_c_1_040003	ENSDARG00000014181	Nfu_p_1_040003	ENSG00000114861	FOXP1	27086
Nfu_g_1_018465	ELF2	Nfu_p_1_044098	Nfu_t_1_044098	Nfu_c_1_044098	ENSDARG00000079626	Nfu_p_1_044098	ENSG00000109381	ELF2	1998
Nfu_g_1_016189	SLC30A6	Nfu_p_1_038861	Nfu_t_1_038861	Nfu_c_1_038861	ENSDARG00000077368	Nfu_p_1_038861	ENSG00000152683	SLC30A6	55676
Nfu_g_1_014262	CYP27A1	Nfu_p_1_034331	Nfu_t_1_034331	Nfu_c_1_034331	ENSDARG00000033802	Nfu_p_1_034331	ENSG00000135929	CYP27A1	1593
Nfu_g_1_003461	SGMS2 (2 OF 2)	Nfu_p_1_008579	Nfu_t_1_008579	Nfu_c_1_008579	ENSDARG00000052520	Nfu_p_1_008579	ENSG00000164023	SGMS2	166929
Nfu_g_1_008800	TMEM161A	Nfu_p_1_021328	Nfu_t_1_021328	Nfu_c_1_021328	ENSDARG00000012790	Nfu_p_1_021328	ENSG00000064545	TMEM161A	54929
Nfu_g_1_008801	NR2C2AP	Nfu_p_1_021331	Nfu_t_1_021331	Nfu_c_1_021331	ENSDARG00000056162	Nfu_p_1_021331	ENSG00000184162	NR2C2AP	126382
Nfu_g_1_012492	JMJD1C	Nfu_p_1_030167	Nfu_t_1_030167	Nfu_c_1_030167	ENSDARG00000079939	Nfu_p_1_030167	ENSG00000171988	JMJD1C	221037
Nfu_g_1_023534	SI:CH211-148L7.4	Nfu_p_1_056489	Nfu_t_1_056489	Nfu_c_1_056489	ENSDARG00000094469	Nfu_p_1_056489	ENSG00000184677	ZBTB40	9923
Nfu_g_1_023532	MYT1B	Nfu_p_1_056473	Nfu_t_1_056473	Nfu_c_1_056473	ENSDARG00000089464	Nfu_p_1_056473	ENSG00000196132	MYT1	4661
Nfu_g_1_023531	PCMTD2	Nfu_p_1_056463	Nfu_t_1_056463	Nfu_c_1_056463	ENSDARG00000087644	Nfu_p_1_056463	ENSG00000203880	PCMTD2	55251
Nfu_g_1_012512	Nfu_g_1_012512	Nfu_p_1_030212	Nfu_t_1_030212	Nfu_c_1_030212	ENSDARG00000094343	Nfu_p_1_030212	ENSG00000180626	ZNF594	84622
Nfu_g_1_012514	PRRT2	Nfu_p_1_030214	Nfu_t_1_030214	Nfu_c_1_030214	ENSDARG00000089367	Nfu_p_1_030214	ENSG00000184811	TUSC5	286753
Nfu_g_1_012510	CASKIN2 (2 OF 3)	Nfu_p_1_030198	Nfu_t_1_030198	Nfu_c_1_030198	ENSDARG00000043818	Nfu_p_1_030198	ENSG00000177303	CASKIN2	57513
Nfu_g_1_019936	TUBA4A (2 OF 2)	Nfu_p_1_047585	Nfu_t_1_047585	Nfu_c_1_047585	ENSDARG00000031164	Nfu_p_1_047585	ENSG00000243910	TUBA4B	80086
Nfu_g_1_012213	NTRK3 (2 OF 2)	Nfu_p_1_029569	Nfu_t_1_029569	Nfu_c_1_029569	ENSDARG00000077228	Nfu_p_1_029569	ENSG00000140538	NTRK3	4916
Nfu_g_1_017972	Nfu_g_1_017972	Nfu_p_1_043029	Nfu_t_1_043029	Nfu_c_1_043029	ENSDARG00000058348	Nfu_p_1_043029	ENSG00000148180	GSN	2934
Nfu_g_1_017971	CCDC18	Nfu_p_1_043028	Nfu_t_1_043028	Nfu_c_1_043028	ENSDARG00000078822	Nfu_p_1_043028	ENSG00000122483	CCDC18	343099
Nfu_g_1_012188	Nfu_g_1_012188	Nfu_p_1_029520	Nfu_t_1_029520	Nfu_c_1_029520	ENSDARG00000006065	Nfu_p_1_029520	ENSG00000187595	ZNF385C	201181
Nfu_g_1_006831	WDR11	Nfu_p_1_016462	Nfu_t_1_016462	Nfu_c_1_016462	ENSDARG00000075245	Nfu_p_1_016462	ENSG00000120008	WDR11	55717
Nfu_g_1_025686	TTC39C	Nfu_p_1_058694	Nfu_t_1_058694	Nfu_c_1_058694	NA	Nfu_p_1_058694	ENSG00000168234	TTC39C	125488
Nfu_g_1_018614	RAB6BA	Nfu_p_1_044468	Nfu_t_1_044468	Nfu_c_1_044468	ENSDARG00000034522	Nfu_p_1_044468	ENSG00000175582	RAB6A	5870
Nfu_g_1_018610	CEP63	Nfu_p_1_044456	Nfu_t_1_044456	Nfu_c_1_044456	ENSDARG00000056862	Nfu_p_1_044456	ENSG00000182923	CEP63	80254
Nfu_g_1_003401	SMTNL	Nfu_p_1_008455	Nfu_t_1_008455	Nfu_c_1_008455	ENSDARG00000055632	Nfu_p_1_008455	ENSG00000188176	SMTNL2	342527
Nfu_g_1_022592	RHOGB	Nfu_p_1_054074	Nfu_t_1_054074	Nfu_c_1_054074	ENSDARG00000004301	Nfu_p_1_054074	ENSG00000177105	RHOG	391
Nfu_g_1_022593	ALG8	Nfu_p_1_054075	Nfu_t_1_054075	Nfu_c_1_054075	ENSDARG00000044627	Nfu_p_1_054075	ENSG00000159063	ALG8	79053
Nfu_g_1_022590	CCDC90B	Nfu_p_1_054072	Nfu_t_1_054072	Nfu_c_1_054072	ENSDARG00000044626	Nfu_p_1_054072	ENSG00000137500	CCDC90B	60492
Nfu_g_1_022589	C21H17ORF85	Nfu_p_1_054071	Nfu_t_1_054071	Nfu_c_1_054071	ENSDARG00000044597	Nfu_p_1_054071	ENSG00000074356	NCBP3	55421
Nfu_g_1_003583	TMEM131	Nfu_p_1_008866	Nfu_t_1_008866	Nfu_c_1_008866	ENSDARG00000056259	Nfu_p_1_008866	ENSG00000075568	TMEM131	23505
Nfu_g_1_003584	ATP10A	Nfu_p_1_008868	Nfu_t_1_008868	Nfu_c_1_008868	ENSDARG00000061039	Nfu_p_1_008868	ENSG00000206190	ATP10A	57194
Nfu_g_1_016601	ANKRD27	Nfu_p_1_039765	Nfu_t_1_039765	Nfu_c_1_039765	ENSDARG00000089207	Nfu_p_1_039765	ENSG00000105186	ANKRD27	84079
Nfu_g_1_016604	CU207301.4	Nfu_p_1_039770	Nfu_t_1_039770	Nfu_c_1_039770	ENSDARG00000013780	Nfu_p_1_039770	ENSG00000090863	GLG1	2734
Nfu_g_1_003116	NRG2A	Nfu_p_1_007768	Nfu_t_1_007768	Nfu_c_1_007768	ENSDARG00000086585	Nfu_p_1_007768	ENSG00000157168	NRG1	3084
Nfu_g_1_003117	CU074314.1	Nfu_p_1_007771	Nfu_t_1_007771	Nfu_c_1_007771	ENSDARG00000002463	Nfu_p_1_007771	ENSG00000183111	ARHGEF37	389337
Nfu_g_1_014798	UNC13C	Nfu_p_1_035609	Nfu_t_1_035609	Nfu_c_1_035609	ENSDARG00000053220	Nfu_p_1_035609	ENSG00000137766	UNC13C	440279
Nfu_g_1_007764	RSPH1	Nfu_p_1_018727	Nfu_t_1_018727	Nfu_c_1_018727	ENSDARG00000070446	Nfu_p_1_018727	ENSG00000160188	RSPH1	89765
Nfu_g_1_002685	BX005256.1	Nfu_p_1_006704	Nfu_t_1_006704	Nfu_c_1_006704	ENSDARG00000040284	Nfu_p_1_006704	ENSG00000154640	BTG3	10950
Nfu_g_1_012691	GLTPD2 (2 OF 2)	Nfu_p_1_030646	Nfu_t_1_030646	Nfu_c_1_030646	ENSDARG00000054218	Nfu_p_1_030646	ENSG00000182327	GLTPD2	388323
Nfu_g_1_012576	NMT1B	Nfu_p_1_030318	Nfu_t_1_030318	Nfu_c_1_030318	ENSDARG00000052966	Nfu_p_1_030318	ENSG00000136448	NMT1	4836
Nfu_g_1_003082	Nfu_g_1_003082	Nfu_p_1_007671	Nfu_t_1_007671	Nfu_c_1_007671	ENSDARG00000076134	Nfu_p_1_007671	ENSG00000176371	ZSCAN2	54993
Nfu_g_1_013587	TOP3B	Nfu_p_1_032737	Nfu_t_1_032737	Nfu_c_1_032737	ENSDARG00000027586	Nfu_p_1_032737	ENSG00000100038	TOP3B	8940
Nfu_g_1_023497	PHF14	Nfu_p_1_056383	Nfu_t_1_056383	Nfu_c_1_056383	ENSDARG00000061458	Nfu_p_1_056383	ENSG00000106443	PHF14	9678
Nfu_g_1_014551	DTX4 (1 OF 2)	Nfu_p_1_035034	Nfu_t_1_035034	Nfu_c_1_035034	ENSDARG00000076302	Nfu_p_1_035034	ENSG00000110042	DTX4	23220
Nfu_g_1_014553	RIN2 (2 OF 2)	Nfu_p_1_035039	Nfu_t_1_035039	Nfu_c_1_035039	ENSDARG00000074589	Nfu_p_1_035039	ENSG00000132669	RIN2	54453
Nfu_g_1_014547	KCNQ5A	Nfu_p_1_035026	Nfu_t_1_035026	Nfu_c_1_035026	ENSDARG00000069953	Nfu_p_1_035026	ENSG00000185760	KCNQ5	56479
Nfu_g_1_012224	BAG6	Nfu_p_1_029597	Nfu_t_1_029597	Nfu_c_1_029597	ENSDARG00000075892	Nfu_p_1_029597	ENSG00000143947	RPS27A	6233
Nfu_g_1_012223	GLRX3	Nfu_p_1_029596	Nfu_t_1_029596	Nfu_c_1_029596	ENSDARG00000031439	Nfu_p_1_029596	ENSG00000108010	GLRX3	10539
Nfu_g_1_017427	BMS1L	Nfu_p_1_041709	Nfu_t_1_041709	Nfu_c_1_041709	ENSDARG00000054154	Nfu_p_1_041709	ENSG00000165733	BMS1	9790
Nfu_g_1_000075	KIF5C	Nfu_p_1_000190	Nfu_t_1_000190	Nfu_c_1_000190	ENSDARG00000076027	Nfu_p_1_000190	ENSG00000168280	KIF5C	3800
Nfu_g_1_003470	VWA5A (1 OF 3)	Nfu_p_1_008591	Nfu_t_1_008591	Nfu_c_1_008591	ENSDARG00000089373	Nfu_p_1_008591	ENSG00000110002	VWA5A	4013
Nfu_g_1_002257	ZGC:77151	Nfu_p_1_005632	Nfu_t_1_005632	Nfu_c_1_005632	ENSDARG00000054307	Nfu_p_1_005632	ENSG00000150347	ARID5B	84159
Nfu_g_1_012156	EGR2A	Nfu_p_1_029462	Nfu_t_1_029462	Nfu_c_1_029462	ENSDARG00000042826	Nfu_p_1_029462	ENSG00000122877	EGR2	1959
Nfu_g_1_012157	ADOB	Nfu_p_1_029464	Nfu_t_1_029464	Nfu_c_1_029464	ENSDARG00000053571	Nfu_p_1_029464	ENSG00000181915	ADO	84890
Nfu_g_1_014758	Nfu_g_1_014758	Nfu_p_1_035527	Nfu_t_1_035527	Nfu_c_1_035527	ENSDARG00000086543	Nfu_p_1_035527	ENSG00000183248	PRR36	80164
Nfu_g_1_018010	GNAL	Nfu_p_1_043097	Nfu_t_1_043097	Nfu_c_1_043097	ENSDARG00000045415	Nfu_p_1_043097	ENSG00000141404	GNAL	2774
Nfu_g_1_022353	Nfu_g_1_022353	Nfu_p_1_053515	Nfu_t_1_053515	Nfu_c_1_053515	ENSDARG00000090614	Nfu_p_1_053515	ENSG00000112852	PCDHB2	56133
Nfu_g_1_005551	AKAP6	Nfu_p_1_013413	Nfu_t_1_013413	Nfu_c_1_013413	ENSDARG00000077295	Nfu_p_1_013413	ENSG00000151320	AKAP6	9472
Nfu_g_1_019921	CU468684.1	Nfu_p_1_047550	Nfu_t_1_047550	Nfu_c_1_047550	ENSDARG00000089298	Nfu_p_1_047550	ENSG00000187902	SHISA7	729956

## Sheet: Negative biomarkers (female)
Negative biomarkers
Nfu.Gene.ID	Gene.symbol	Nfu.Protein.ID	Nfu.Transcript.ID	Nfu.CDS.ID	Ensembl.Drerio.Gene.ID	Notobranchius_gene_ID	Human_gene_ID	Human_gene_name	entrezgene
Nfu_g_1_003771	CLSTN2 (2 OF 2)	Nfu_p_1_009267	Nfu_t_1_009267	Nfu_c_1_009267	ENSDARG00000060637	Nfu_p_1_009267	ENSG00000158258	CLSTN2	64084
Nfu_g_1_005617	CDH24 (2 OF 2)	Nfu_p_1_013559	Nfu_t_1_013559	Nfu_c_1_013559	ENSDARG00000077996	Nfu_p_1_013559	ENSG00000140937	CDH11	1009
Nfu_g_1_005632	REPS2	Nfu_p_1_013607	Nfu_t_1_013607	Nfu_c_1_013607	ENSDARG00000076768	Nfu_p_1_013607	ENSG00000169891	REPS2	9185
Nfu_g_1_005624	CHD1L	Nfu_p_1_013592	Nfu_t_1_013592	Nfu_c_1_013592	ENSDARG00000015471	Nfu_p_1_013592	ENSG00000131778	CHD1L	9557
Nfu_g_1_005633	TMEM45A	Nfu_p_1_013609	Nfu_t_1_013609	Nfu_c_1_013609	ENSDARG00000070743	Nfu_p_1_013609	ENSG00000151715	TMEM45B	120224
Nfu_g_1_005623	RAI2	Nfu_p_1_013590	Nfu_t_1_013590	Nfu_c_1_013590	ENSDARG00000077251	Nfu_p_1_013590	ENSG00000131831	RAI2	10742
Nfu_g_1_005629	SHROOM2 (1 OF 3)	Nfu_p_1_013604	Nfu_t_1_013604	Nfu_c_1_013604	ENSDARG00000076416	Nfu_p_1_013604	ENSG00000146950	SHROOM2	357
Nfu_g_1_005616	WWC3	Nfu_p_1_013555	Nfu_t_1_013555	Nfu_c_1_013555	ENSDARG00000061654	Nfu_p_1_013555	ENSG00000047644	WWC3	55841
Nfu_g_1_017990	BET1L	Nfu_p_1_043070	Nfu_t_1_043070	Nfu_c_1_043070	ENSDARG00000032037	Nfu_p_1_043070	ENSG00000177951	BET1L	51272
Nfu_g_1_017981	DEAF1	Nfu_p_1_043045	Nfu_t_1_043045	Nfu_c_1_043045	ENSDARG00000088844	Nfu_p_1_043045	ENSG00000177030	DEAF1	10522
Nfu_g_1_017989	DRD4 (2 OF 4)	Nfu_p_1_043069	Nfu_t_1_043069	Nfu_c_1_043069	ENSDARG00000035820	Nfu_p_1_043069	ENSG00000069696	DRD4	1815
Nfu_g_1_017991	GRAMD4	Nfu_p_1_043071	Nfu_t_1_043071	Nfu_c_1_043071	ENSDARG00000069171	Nfu_p_1_043071	ENSG00000075240	GRAMD4	23151
Nfu_g_1_017978	CERK (1 OF 2)	Nfu_p_1_043040	Nfu_t_1_043040	Nfu_c_1_043040	ENSDARG00000069169	Nfu_p_1_043040	ENSG00000100422	CERK	64781
Nfu_g_1_017987	FAM19A5 (2 OF 2)	Nfu_p_1_043066	Nfu_t_1_043066	Nfu_c_1_043066	ENSDARG00000045608	Nfu_p_1_043066	ENSG00000219438	FAM19A5	25817
Nfu_g_1_017986	BRD1 (2 OF 2)	Nfu_p_1_043061	Nfu_t_1_043061	Nfu_c_1_043061	ENSDARG00000051798	Nfu_p_1_043061	ENSG00000100425	BRD1	23774
Nfu_g_1_006992	USP46	Nfu_p_1_016917	Nfu_t_1_016917	Nfu_c_1_016917	ENSDARG00000045343	Nfu_p_1_016917	ENSG00000109189	USP46	64854
Nfu_g_1_006985	SPATA18	Nfu_p_1_016894	Nfu_t_1_016894	Nfu_c_1_016894	ENSDARG00000052343	Nfu_p_1_016894	ENSG00000163071	SPATA18	132671
Nfu_g_1_006990	CT583700.1	Nfu_p_1_016905	Nfu_t_1_016905	Nfu_c_1_016905	ENSDARG00000090579	Nfu_p_1_016905	ENSG00000130508	PXDN	7837
Nfu_g_1_006986	DCUN1D4	Nfu_p_1_016896	Nfu_t_1_016896	Nfu_c_1_016896	ENSDARG00000092394	Nfu_p_1_016896	ENSG00000109184	DCUN1D4	23142
Nfu_g_1_006983	FRYL	Nfu_p_1_016866	Nfu_t_1_016866	Nfu_c_1_016866	ENSDARG00000040001	Nfu_p_1_016866	ENSG00000075539	FRYL	285527
Nfu_g_1_006993	SLC10A4	Nfu_p_1_016918	Nfu_t_1_016918	Nfu_c_1_016918	ENSDARG00000009131	Nfu_p_1_016918	ENSG00000145248	SLC10A4	201780
Nfu_g_1_006987	SLAIN2	Nfu_p_1_016901	Nfu_t_1_016901	Nfu_c_1_016901	ENSDARG00000032114	Nfu_p_1_016901	ENSG00000109171	SLAIN2	57606
Nfu_g_1_006991	PALLD	Nfu_p_1_016912	Nfu_t_1_016912	Nfu_c_1_016912	ENSDARG00000040009	Nfu_p_1_016912	ENSG00000129116	PALLD	23022
Nfu_g_1_006989	CBR4	Nfu_p_1_016904	Nfu_t_1_016904	Nfu_c_1_016904	ENSDARG00000009074	Nfu_p_1_016904	ENSG00000145439	CBR4	84869
Nfu_g_1_006982	SH3RF1	Nfu_p_1_016861	Nfu_t_1_016861	Nfu_c_1_016861	ENSDARG00000070470	Nfu_p_1_016861	ENSG00000172985	SH3RF3	344558
Nfu_g_1_017524	ROCK2A	Nfu_p_1_041916	Nfu_t_1_041916	Nfu_c_1_041916	ENSDARG00000017500	Nfu_p_1_041916	ENSG00000134318	ROCK2	9475
Nfu_g_1_017504	SOBPA	Nfu_p_1_041886	Nfu_t_1_041886	Nfu_c_1_041886	ENSDARG00000054253	Nfu_p_1_041886	ENSG00000112320	SOBP	55084
Nfu_g_1_017515	DHX35	Nfu_p_1_041902	Nfu_t_1_041902	Nfu_c_1_041902	ENSDARG00000063419	Nfu_p_1_041902	ENSG00000101452	DHX35	60625
Nfu_g_1_017523	PDSS2	Nfu_p_1_041915	Nfu_t_1_041915	Nfu_c_1_041915	ENSDARG00000012563	Nfu_p_1_041915	ENSG00000164494	PDSS2	57107
Nfu_g_1_017517	BEND3	Nfu_p_1_041904	Nfu_t_1_041904	Nfu_c_1_041904	ENSDARG00000076903	Nfu_p_1_041904	ENSG00000178409	BEND3	57673
Nfu_g_1_017503	C13H6ORF203	Nfu_p_1_041882	Nfu_t_1_041882	Nfu_c_1_041882	ENSDARG00000077614	Nfu_p_1_041882	ENSG00000130349	C6orf203	51250
Nfu_g_1_017521	DIEXF	Nfu_p_1_041911	Nfu_t_1_041911	Nfu_c_1_041911	ENSDARG00000017696	Nfu_p_1_041911	ENSG00000117597	DIEXF	27042
Nfu_g_1_017498	ADPRHL2	Nfu_p_1_041874	Nfu_t_1_041874	Nfu_c_1_041874	ENSDARG00000019338	Nfu_p_1_041874	ENSG00000116863	ADPRHL2	54936
Nfu_g_1_017502	CR774184.1	Nfu_p_1_041878	Nfu_t_1_041878	Nfu_c_1_041878	ENSDARG00000057681	Nfu_p_1_041878	ENSG00000121741	ZMYM2	7750
Nfu_g_1_017516	CR774184.1	Nfu_p_1_041903	Nfu_t_1_041903	Nfu_c_1_041903	ENSDARG00000057681	Nfu_p_1_041903	ENSG00000147130	ZMYM3	9203
Nfu_g_1_017510	AL928712.1	Nfu_p_1_041897	Nfu_t_1_041897	Nfu_c_1_041897	ENSDARG00000074726	Nfu_p_1_041897	ENSG00000119720	NRDE2	55051
Nfu_g_1_017514	Nfu_g_1_017514	Nfu_p_1_041901	Nfu_t_1_041901	Nfu_c_1_041901	ENSDARG00000044537	Nfu_p_1_041901	ENSG00000198668	CALM1	801
Nfu_g_1_017507	TTC7B	Nfu_p_1_041891	Nfu_t_1_041891	Nfu_c_1_041891	ENSDARG00000061207	Nfu_p_1_041891	ENSG00000165914	TTC7B	145567
Nfu_g_1_017519	FAM177A1	Nfu_p_1_041907	Nfu_t_1_041907	Nfu_c_1_041907	ENSDARG00000079636	Nfu_p_1_041907	ENSG00000151327	FAM177A1	283635
Nfu_g_1_017501	KIAA0391	Nfu_p_1_041877	Nfu_t_1_041877	Nfu_c_1_041877	ENSDARG00000075057	Nfu_p_1_041877	ENSG00000258790	RP11-561B11.2	NA
Nfu_g_1_017512	PSMA6A	Nfu_p_1_041899	Nfu_t_1_041899	Nfu_c_1_041899	ENSDARG00000019398	Nfu_p_1_041899	ENSG00000100902	PSMA6	5687
Nfu_g_1_017506	NFKBIAB	Nfu_p_1_041890	Nfu_t_1_041890	Nfu_c_1_041890	ENSDARG00000007693	Nfu_p_1_041890	ENSG00000100906	NFKBIA	4792
Nfu_g_1_017513	INSM2	Nfu_p_1_041900	Nfu_t_1_041900	Nfu_c_1_041900	ENSDARG00000020655	Nfu_p_1_041900	ENSG00000173404	INSM1	3642
Nfu_g_1_018582	PPM1F	Nfu_p_1_044415	Nfu_t_1_044415	Nfu_c_1_044415	ENSDARG00000005786	Nfu_p_1_044415	ENSG00000100034	PPM1F	9647
Nfu_g_1_018592	FXN	Nfu_p_1_044432	Nfu_t_1_044432	Nfu_c_1_044432	ENSDARG00000074356	Nfu_p_1_044432	ENSG00000165060	FXN	2395
Nfu_g_1_018583	HMGCRA	Nfu_p_1_044416	Nfu_t_1_044416	Nfu_c_1_044416	ENSDARG00000052734	Nfu_p_1_044416	ENSG00000113161	HMGCR	3156
Nfu_g_1_018589	SDF2L1	Nfu_p_1_044429	Nfu_t_1_044429	Nfu_c_1_044429	ENSDARG00000035631	Nfu_p_1_044429	ENSG00000128228	SDF2L1	23753
Nfu_g_1_018590	OCLNB	Nfu_p_1_044430	Nfu_t_1_044430	Nfu_c_1_044430	ENSDARG00000003091	Nfu_p_1_044430	ENSG00000197822	OCLN	100506658
Nfu_g_1_018584	GTF2H2	Nfu_p_1_044418	Nfu_t_1_044418	Nfu_c_1_044418	ENSDARG00000016514	Nfu_p_1_044418	ENSG00000183474	GTF2H2C	728340
Nfu_g_1_018585	MYO7AB	Nfu_p_1_044420	Nfu_t_1_044420	Nfu_c_1_044420	ENSDARG00000044632	Nfu_p_1_044420	ENSG00000137474	MYO7A	4647
Nfu_g_1_003382	SSR3	Nfu_p_1_008422	Nfu_t_1_008422	Nfu_c_1_008422	ENSDARG00000014165	Nfu_p_1_008422	ENSG00000114850	SSR3	6747
Nfu_g_1_003384	TIPARP	Nfu_p_1_008424	Nfu_t_1_008424	Nfu_c_1_008424	ENSDARG00000061841	Nfu_p_1_008424	ENSG00000163659	TIPARP	25976
Nfu_g_1_009803	CDH19	Nfu_p_1_023861	Nfu_t_1_023861	Nfu_c_1_023861	ENSDARG00000074991	Nfu_p_1_023861	ENSG00000071991	CDH19	28513
Nfu_g_1_017003	MAST2	Nfu_p_1_040607	Nfu_t_1_040607	Nfu_c_1_040607	ENSDARG00000074311	Nfu_p_1_040607	ENSG00000086015	MAST2	23139
Nfu_g_1_017006	PDE4DIP (2 OF 2)	Nfu_p_1_040614	Nfu_t_1_040614	Nfu_c_1_040614	ENSDARG00000054723	Nfu_p_1_040614	ENSG00000178104	PDE4DIP	9659
Nfu_g_1_017007	PRRX1A	Nfu_p_1_040615	Nfu_t_1_040615	Nfu_c_1_040615	ENSDARG00000042027	Nfu_p_1_040615	ENSG00000116132	PRRX1	5396
Nfu_g_1_017004	GORAB	Nfu_p_1_040612	Nfu_t_1_040612	Nfu_c_1_040612	ENSDARG00000042031	Nfu_p_1_040612	ENSG00000120370	GORAB	92344
Nfu_g_1_004984	PIPOX	Nfu_p_1_012065	Nfu_t_1_012065	Nfu_c_1_012065	ENSDARG00000055591	Nfu_p_1_012065	ENSG00000179761	PIPOX	51268
Nfu_g_1_004986	MYO18AB	Nfu_p_1_012072	Nfu_t_1_012072	Nfu_c_1_012072	ENSDARG00000061862	Nfu_p_1_012072	ENSG00000196535	MYO18A	399687
Nfu_g_1_013485	PTK2	Nfu_p_1_032447	Nfu_t_1_032447	Nfu_c_1_032447	ENSDARG00000004672	Nfu_p_1_032447	ENSG00000169398	PTK2	5747
Nfu_g_1_013486	CLPTM1L (2 OF 2)	Nfu_p_1_032500	Nfu_t_1_032500	Nfu_c_1_032500	ENSDARG00000021048	Nfu_p_1_032500	ENSG00000049656	CLPTM1L	81037
Nfu_g_1_013491	MRS2	Nfu_p_1_032514	Nfu_t_1_032514	Nfu_c_1_032514	ENSDARG00000062872	Nfu_p_1_032514	ENSG00000124532	MRS2	57380
Nfu_g_1_013490	Nfu_g_1_013490	Nfu_p_1_032513	Nfu_t_1_032513	Nfu_c_1_032513	ENSDARG00000002731	Nfu_p_1_032513	ENSG00000169439	SDC2	6383
Nfu_g_1_013482	CPQ	Nfu_p_1_032442	Nfu_t_1_032442	Nfu_c_1_032442	ENSDARG00000020952	Nfu_p_1_032442	ENSG00000104324	CPQ	10404
Nfu_g_1_013483	PTP4A3	Nfu_p_1_032443	Nfu_t_1_032443	Nfu_c_1_032443	ENSDARG00000039997	Nfu_p_1_032443	ENSG00000184489	PTP4A3	11156
Nfu_g_1_013487	ZFAT	Nfu_p_1_032508	Nfu_t_1_032508	Nfu_c_1_032508	ENSDARG00000077987	Nfu_p_1_032508	ENSG00000066827	ZFAT	57623
Nfu_g_1_014735	SLC9A7	Nfu_p_1_035467	Nfu_t_1_035467	Nfu_c_1_035467	ENSDARG00000076754	Nfu_p_1_035467	ENSG00000065923	SLC9A7	84679
Nfu_g_1_014727	TUBGCP5	Nfu_p_1_035457	Nfu_t_1_035457	Nfu_c_1_035457	ENSDARG00000077442	Nfu_p_1_035457	ENSG00000275835	TUBGCP5	114791
Nfu_g_1_014731	CYFIP1	Nfu_p_1_035463	Nfu_t_1_035463	Nfu_c_1_035463	ENSDARG00000044345	Nfu_p_1_035463	ENSG00000273749	CYFIP1	23191
Nfu_g_1_014728	FNDC9	Nfu_p_1_035459	Nfu_t_1_035459	Nfu_c_1_035459		Nfu_p_1_035459	ENSG00000172568	FNDC9	408263
Nfu_g_1_014737	NIPA2	Nfu_p_1_035476	Nfu_t_1_035476	Nfu_c_1_035476	ENSDARG00000055912	Nfu_p_1_035476	ENSG00000140157	NIPA2	81614
Nfu_g_1_014724	NIPA1	Nfu_p_1_035452	Nfu_t_1_035452	Nfu_c_1_035452	ENSDARG00000055917	Nfu_p_1_035452	ENSG00000163293	NIPAL1	152519
Nfu_g_1_014732	HERC2	Nfu_p_1_035464	Nfu_t_1_035464	Nfu_c_1_035464	ENSDARG00000073841	Nfu_p_1_035464	ENSG00000128731	HERC2	8924
Nfu_g_1_014733	OCA2	Nfu_p_1_035465	Nfu_t_1_035465	Nfu_c_1_035465	ENSDARG00000061303	Nfu_p_1_035465	ENSG00000104044	OCA2	4948
Nfu_g_1_012790	DBX1A	Nfu_p_1_030876	Nfu_t_1_030876	Nfu_c_1_030876	ENSDARG00000001859	Nfu_p_1_030876	ENSG00000109851	DBX1	120237
Nfu_g_1_012793	DYX1C1	Nfu_p_1_030880	Nfu_t_1_030880	Nfu_c_1_030880	ENSDARG00000007792	Nfu_p_1_030880	ENSG00000256061	DYX1C1	161582
Nfu_g_1_012787	ANPEP (3 OF 4)	Nfu_p_1_030871	Nfu_t_1_030871	Nfu_c_1_030871	ENSDARG00000075168	Nfu_p_1_030871	ENSG00000166825	ANPEP	290
Nfu_g_1_025002	C15ORF40	Nfu_p_1_057999	Nfu_t_1_057999	Nfu_c_1_057999	NA	Nfu_p_1_057999	ENSG00000169609	C15orf40	123207
Nfu_g_1_012789	HSF4	Nfu_p_1_030875	Nfu_t_1_030875	Nfu_c_1_030875	ENSDARG00000013251	Nfu_p_1_030875	ENSG00000102878	HSF4	3299
Nfu_g_1_012788	GNAO1A	Nfu_p_1_030874	Nfu_t_1_030874	Nfu_c_1_030874	ENSDARG00000016676	Nfu_p_1_030874	ENSG00000087258	GNAO1	2775
Nfu_g_1_012795	CBFB	Nfu_p_1_030882	Nfu_t_1_030882	Nfu_c_1_030882	ENSDARG00000040917	Nfu_p_1_030882	ENSG00000067955	CBFB	865
Nfu_g_1_012791	C18H16ORF70	Nfu_p_1_030877	Nfu_t_1_030877	Nfu_c_1_030877	ENSDARG00000041560	Nfu_p_1_030877	ENSG00000125149	C16orf70	80262
Nfu_g_1_007912	DEPDC5 (2 OF 3)	Nfu_p_1_019093	Nfu_t_1_019093	Nfu_c_1_019093	ENSDARG00000078105	Nfu_p_1_019093	ENSG00000100150	DEPDC5	9681
Nfu_g_1_007908	MFSD12A	Nfu_p_1_019084	Nfu_t_1_019084	Nfu_c_1_019084	ENSDARG00000061908	Nfu_p_1_019084	ENSG00000161091	MFSD12	126321
Nfu_g_1_007913	IMP3	Nfu_p_1_019094	Nfu_t_1_019094	Nfu_c_1_019094	ENSDARG00000069287	Nfu_p_1_019094	ENSG00000177971	IMP3	55272
Nfu_g_1_007915	SLC35A3 (2 OF 2)	Nfu_p_1_019102	Nfu_t_1_019102	Nfu_c_1_019102	ENSDARG00000013222	Nfu_p_1_019102	ENSG00000117620	SLC35A3	23443
Nfu_g_1_007909	FP102157.1	Nfu_p_1_019086	Nfu_t_1_019086	Nfu_c_1_019086	ENSDARG00000063018	Nfu_p_1_019086	ENSG00000188859	FAM78B	149297
Nfu_g_1_007916	CMPK	Nfu_p_1_019104	Nfu_t_1_019104	Nfu_c_1_019104	ENSDARG00000019924	Nfu_p_1_019104	ENSG00000162368	CMPK1	51727
Nfu_g_1_007914	BCL6AB	Nfu_p_1_019096	Nfu_t_1_019096	Nfu_c_1_019096	ENSDARG00000070864	Nfu_p_1_019096	ENSG00000113916	BCL6	604
Nfu_g_1_017425	Nfu_g_1_017425	Nfu_p_1_041704	Nfu_t_1_041704	Nfu_c_1_041704	ENSDARG00000087107	Nfu_p_1_041704	ENSG00000163075	CFAP221	200373
Nfu_g_1_017426	EML4	Nfu_p_1_041707	Nfu_t_1_041707	Nfu_c_1_041707	ENSDARG00000086213	Nfu_p_1_041707	ENSG00000143924	EML4	27436
Nfu_g_1_017416	TSPAN14	Nfu_p_1_041689	Nfu_t_1_041689	Nfu_c_1_041689	ENSDARG00000055938	Nfu_p_1_041689	ENSG00000108219	TSPAN14	81619
Nfu_g_1_025141	CST7	Nfu_p_1_058146	Nfu_t_1_058146	Nfu_c_1_058146	NA	Nfu_p_1_058146	ENSG00000077984	CST7	8530
Nfu_g_1_017418	APMAP	Nfu_p_1_041692	Nfu_t_1_041692	Nfu_c_1_041692	ENSDARG00000017422	Nfu_p_1_041692	ENSG00000101474	APMAP	57136
Nfu_g_1_017417	DNPH1	Nfu_p_1_041691	Nfu_t_1_041691	Nfu_c_1_041691	ENSDARG00000075730	Nfu_p_1_041691	ENSG00000112667	DNPH1	10591
Nfu_g_1_017422	YIPF3	Nfu_p_1_041700	Nfu_t_1_041700	Nfu_c_1_041700	ENSDARG00000020449	Nfu_p_1_041700	ENSG00000137207	YIPF3	25844
Nfu_g_1_017420	NCOA4	Nfu_p_1_041695	Nfu_t_1_041695	Nfu_c_1_041695	ENSDARG00000021439	Nfu_p_1_041695	ENSG00000266412	NCOA4	8031
Nfu_g_1_017421	CU019624.1	Nfu_p_1_041699	Nfu_t_1_041699	Nfu_c_1_041699	ENSDARG00000058804	Nfu_p_1_041699	ENSG00000167384	ZNF180	7733
Nfu_g_1_003427	MAP2	Nfu_p_1_008516	Nfu_t_1_008516	Nfu_c_1_008516	ENSDARG00000055052	Nfu_p_1_008516	ENSG00000078018	MAP2	4133
Nfu_g_1_003430	KANSL1L	Nfu_p_1_008520	Nfu_t_1_008520	Nfu_c_1_008520	ENSDARG00000075284	Nfu_p_1_008520	ENSG00000144445	KANSL1L	151050
Nfu_g_1_004916	SI:CH73-353P21.4	Nfu_p_1_011965	Nfu_t_1_011965	Nfu_c_1_011965	ENSDARG00000079328	Nfu_p_1_011965	ENSG00000182405	PGBD4	161779
Nfu_g_1_004914	TMA16	Nfu_p_1_011960	Nfu_t_1_011960	Nfu_c_1_011960	ENSDARG00000008068	Nfu_p_1_011960	ENSG00000198498	TMA16	55319
Nfu_g_1_004910	MARCH1	Nfu_p_1_011956	Nfu_t_1_011956	Nfu_c_1_011956	ENSDARG00000037487	Nfu_p_1_011956	ENSG00000145416	MARCH1	55016
Nfu_g_1_004911	Nfu_g_1_004911	Nfu_p_1_011957	Nfu_t_1_011957	Nfu_c_1_011957		Nfu_p_1_011957	ENSG00000170088	TMEM192	201931
Nfu_g_1_007785	ZNRF2B	Nfu_p_1_018784	Nfu_t_1_018784	Nfu_c_1_018784	ENSDARG00000077855	Nfu_p_1_018784	ENSG00000180233	ZNRF2	223082
Nfu_g_1_007792	NOD1	Nfu_p_1_018805	Nfu_t_1_018805	Nfu_c_1_018805	ENSDARG00000036308	Nfu_p_1_018805	ENSG00000106100	NOD1	10392
Nfu_g_1_007782	ENPP2 (1 OF 3)	Nfu_p_1_018762	Nfu_t_1_018762	Nfu_c_1_018762	ENSDARG00000075384	Nfu_p_1_018762	ENSG00000136960	ENPP2	5168
Nfu_g_1_007788	TAF2	Nfu_p_1_018789	Nfu_t_1_018789	Nfu_c_1_018789	ENSDARG00000038423	Nfu_p_1_018789	ENSG00000064313	TAF2	6873
Nfu_g_1_007787	ABHD5A	Nfu_p_1_018787	Nfu_t_1_018787	Nfu_c_1_018787	ENSDARG00000076874	Nfu_p_1_018787	ENSG00000011198	ABHD5	51099
Nfu_g_1_007791	ANO10A	Nfu_p_1_018799	Nfu_t_1_018799	Nfu_c_1_018799	ENSDARG00000057736	Nfu_p_1_018799	ENSG00000160746	ANO10	55129
Nfu_g_1_007784	SNRKA	Nfu_p_1_018783	Nfu_t_1_018783	Nfu_c_1_018783	ENSDARG00000070832	Nfu_p_1_018783	ENSG00000163788	SNRK	54861
Nfu_g_1_007789	GTDC2	Nfu_p_1_018790	Nfu_t_1_018790	Nfu_c_1_018790	ENSDARG00000010941	Nfu_p_1_018790	ENSG00000144647	POMGNT2	84892
Nfu_g_1_012648	RPL27	Nfu_p_1_030549	Nfu_t_1_030549	Nfu_c_1_030549	ENSDARG00000015128	Nfu_p_1_030549	ENSG00000131469	RPL27	6155
Nfu_g_1_012643	SLC25A39	Nfu_p_1_030533	Nfu_t_1_030533	Nfu_c_1_030533	ENSDARG00000007449	Nfu_p_1_030533	ENSG00000013306	SLC25A39	51629
Nfu_g_1_012642	RPL3	Nfu_p_1_030531	Nfu_t_1_030531	Nfu_c_1_030531	ENSDARG00000003599	Nfu_p_1_030531	ENSG00000100316	RPL3	6122
Nfu_g_1_012650	CACNG2	Nfu_p_1_030554	Nfu_t_1_030554	Nfu_c_1_030554	ENSDARG00000032565	Nfu_p_1_030554	ENSG00000166862	CACNG2	10369
Nfu_g_1_012646	KCNH4 (2 OF 2)	Nfu_p_1_030545	Nfu_t_1_030545	Nfu_c_1_030545	ENSDARG00000061990	Nfu_p_1_030545	ENSG00000089558	KCNH4	23415
Nfu_g_1_003599	PPP2R2BA	Nfu_p_1_008904	Nfu_t_1_008904	Nfu_c_1_008904	ENSDARG00000044334	Nfu_p_1_008904	ENSG00000156475	PPP2R2B	5521
Nfu_g_1_003594	GPR151	Nfu_p_1_008890	Nfu_t_1_008890	Nfu_c_1_008890	ENSDARG00000076565	Nfu_p_1_008890	ENSG00000173250	GPR151	134391
Nfu_g_1_003598	ADAM19B	Nfu_p_1_008903	Nfu_t_1_008903	Nfu_c_1_008903	ENSDARG00000067545	Nfu_p_1_008903	ENSG00000135074	ADAM19	8728
Nfu_g_1_003600	LSM11	Nfu_p_1_008905	Nfu_t_1_008905	Nfu_c_1_008905	ENSDARG00000053025	Nfu_p_1_008905	ENSG00000155858	LSM11	134353
Nfu_g_1_003596	CLINT1A	Nfu_p_1_008901	Nfu_t_1_008901	Nfu_c_1_008901	ENSDARG00000025535	Nfu_p_1_008901	ENSG00000113282	CLINT1	9685
Nfu_g_1_009827	WDTC1	Nfu_p_1_023950	Nfu_t_1_023950	Nfu_c_1_023950	ENSDARG00000059760	Nfu_p_1_023950	ENSG00000142784	WDTC1	23038
Nfu_g_1_009822	CEP85	Nfu_p_1_023918	Nfu_t_1_023918	Nfu_c_1_023918	ENSDARG00000060215	Nfu_p_1_023918	ENSG00000130695	CEP85	64793
Nfu_g_1_009829	FEZ2 (2 OF 2)	Nfu_p_1_023964	Nfu_t_1_023964	Nfu_c_1_023964	ENSDARG00000022260	Nfu_p_1_023964	ENSG00000171055	FEZ2	9637
Nfu_g_1_009831	CLEC3BA	Nfu_p_1_023970	Nfu_t_1_023970	Nfu_c_1_023970	ENSDARG00000076541	Nfu_p_1_023970	ENSG00000163815	CLEC3B	7123
Nfu_g_1_009823	CDCP1A	Nfu_p_1_023925	Nfu_t_1_023925	Nfu_c_1_023925	ENSDARG00000058943	Nfu_p_1_023925	ENSG00000163814	CDCP1	64866
Nfu_g_1_009833	TMEM158	Nfu_p_1_023974	Nfu_t_1_023974	Nfu_c_1_023974		Nfu_p_1_023974	ENSG00000249992	TMEM158	25907
Nfu_g_1_009824	LIMD1 (1 OF 2)	Nfu_p_1_023927	Nfu_t_1_023927	Nfu_c_1_023927	ENSDARG00000077964	Nfu_p_1_023927	ENSG00000144791	LIMD1	8994
Nfu_g_1_009830	COX20	Nfu_p_1_023969	Nfu_t_1_023969	Nfu_c_1_023969	ENSDARG00000018800	Nfu_p_1_023969	ENSG00000203667	COX20	116228
Nfu_g_1_020708	NCKAP5	Nfu_p_1_049584	Nfu_t_1_049584	Nfu_c_1_049584	ENSDARG00000079148	Nfu_p_1_049584	ENSG00000176771	NCKAP5	344148
Nfu_g_1_020710	Nfu_g_1_020710	Nfu_p_1_049594	Nfu_t_1_049594	Nfu_c_1_049594	ENSDARG00000062423	Nfu_p_1_049594	ENSG00000226124	FTCDNL1	348751
Nfu_g_1_020702	C9H2ORF69	Nfu_p_1_049575	Nfu_t_1_049575	Nfu_c_1_049575	ENSDARG00000062425	Nfu_p_1_049575	ENSG00000178074	C2orf69	205327
Nfu_g_1_020707	PGAP1	Nfu_p_1_049581	Nfu_t_1_049581	Nfu_c_1_049581	ENSDARG00000062465	Nfu_p_1_049581	ENSG00000197121	PGAP1	80055
Nfu_g_1_020703	TYW5	Nfu_p_1_049576	Nfu_t_1_049576	Nfu_c_1_049576	ENSDARG00000069672	Nfu_p_1_049576	ENSG00000162971	TYW5	129450
Nfu_g_1_020709	LRRFIP1A	Nfu_p_1_049587	Nfu_t_1_049587	Nfu_c_1_049587	ENSDARG00000010400	Nfu_p_1_049587	ENSG00000124831	LRRFIP1	9208
Nfu_g_1_016697	DNAJB12A	Nfu_p_1_039963	Nfu_t_1_039963	Nfu_c_1_039963	ENSDARG00000039363	Nfu_p_1_039963	ENSG00000148719	DNAJB12	54788
Nfu_g_1_016693	DDIT4 (2 OF 2)	Nfu_p_1_039959	Nfu_t_1_039959	Nfu_c_1_039959	ENSDARG00000037618	Nfu_p_1_039959	ENSG00000168209	DDIT4	54541
Nfu_g_1_016698	TYSND1	Nfu_p_1_039965	Nfu_t_1_039965	Nfu_c_1_039965	ENSDARG00000074895	Nfu_p_1_039965	ENSG00000156521	TYSND1	219743
Nfu_g_1_016694	SAR1AB	Nfu_p_1_039960	Nfu_t_1_039960	Nfu_c_1_039960	ENSDARG00000033320	Nfu_p_1_039960	ENSG00000079332	SAR1A	56681
Nfu_g_1_016695	PPA1B	Nfu_p_1_039961	Nfu_t_1_039961	Nfu_c_1_039961	ENSDARG00000030441	Nfu_p_1_039961	ENSG00000180817	PPA1	5464
Nfu_g_1_016690	EIF4EBP2	Nfu_p_1_039955	Nfu_t_1_039955	Nfu_c_1_039955	ENSDARG00000031819	Nfu_p_1_039955	ENSG00000148730	EIF4EBP2	1979
Nfu_g_1_016692	RPS24	Nfu_p_1_039958	Nfu_t_1_039958	Nfu_c_1_039958	ENSDARG00000039347	Nfu_p_1_039958	ENSG00000138326	RPS24	6229
Nfu_g_1_013939	Nfu_g_1_013939	Nfu_p_1_033539	Nfu_t_1_033539	Nfu_c_1_033539	ENSDARG00000086662	Nfu_p_1_033539	ENSG00000133454	MYO18B	84700
Nfu_g_1_014564	ZEB1B	Nfu_p_1_035059	Nfu_t_1_035059	Nfu_c_1_035059	ENSDARG00000013207	Nfu_p_1_035059	ENSG00000148516	ZEB1	6935
Nfu_g_1_003388	CABZ01045232.1	Nfu_p_1_008431	Nfu_t_1_008431	Nfu_c_1_008431	ENSDARG00000035961	Nfu_p_1_008431	ENSG00000178342	KCNG2	26251
Nfu_g_1_003390	PQLC1 (2 OF 2)	Nfu_p_1_008433	Nfu_t_1_008433	Nfu_c_1_008433	ENSDARG00000088768	Nfu_p_1_008433	ENSG00000122490	PQLC1	80148
Nfu_g_1_003389	HPCAL4	Nfu_p_1_008432	Nfu_t_1_008432	Nfu_c_1_008432	ENSDARG00000070491	Nfu_p_1_008432	ENSG00000116983	HPCAL4	51440
Nfu_g_1_003035	AVPR1A (1 OF 2)	Nfu_p_1_007584	Nfu_t_1_007584	Nfu_c_1_007584	ENSDARG00000077083	Nfu_p_1_007584	ENSG00000166148	AVPR1A	552
Nfu_g_1_003037	PPM1H	Nfu_p_1_007591	Nfu_t_1_007591	Nfu_c_1_007591	ENSDARG00000063684	Nfu_p_1_007591	ENSG00000111110	PPM1H	57460
Nfu_g_1_003036	MON2	Nfu_p_1_007585	Nfu_t_1_007585	Nfu_c_1_007585	ENSDARG00000063694	Nfu_p_1_007585	ENSG00000061987	MON2	23041
Nfu_g_1_003028	EFHD1	Nfu_p_1_007558	Nfu_t_1_007558	Nfu_c_1_007558	ENSDARG00000043446	Nfu_p_1_007558	ENSG00000115468	EFHD1	80303
Nfu_g_1_003029	KCNJ13	Nfu_p_1_007559	Nfu_t_1_007559	Nfu_c_1_007559	ENSDARG00000043443	Nfu_p_1_007559	ENSG00000115474	KCNJ13	3769
Nfu_g_1_003034	CR388051.1	Nfu_p_1_007568	Nfu_t_1_007568	Nfu_c_1_007568	ENSDARG00000033840	Nfu_p_1_007568	ENSG00000165323	FAT3	120114
Nfu_g_1_003030	WSB1	Nfu_p_1_007560	Nfu_t_1_007560	Nfu_c_1_007560	ENSDARG00000021343	Nfu_p_1_007560	ENSG00000109046	WSB1	26118
Nfu_g_1_013499	GFRA1A	Nfu_p_1_032523	Nfu_t_1_032523	Nfu_c_1_032523	ENSDARG00000013975	Nfu_p_1_032523	ENSG00000151892	GFRA1	2674
Nfu_g_1_014105	MTF2	Nfu_p_1_033923	Nfu_t_1_033923	Nfu_c_1_033923	ENSDARG00000005590	Nfu_p_1_033923	ENSG00000143033	MTF2	22823
Nfu_g_1_014110	RPL5 (2 OF 2)	Nfu_p_1_033953	Nfu_t_1_033953	Nfu_c_1_033953	ENSDARG00000015862	Nfu_p_1_033953	ENSG00000122406	RPL5	6125
Nfu_g_1_014112	FAM69A	Nfu_p_1_033971	Nfu_t_1_033971	Nfu_c_1_033971	ENSDARG00000062955	Nfu_p_1_033971	ENSG00000154511	FAM69A	388650
Nfu_g_1_014113	GFI1AA	Nfu_p_1_033972	Nfu_t_1_033972	Nfu_c_1_033972	ENSDARG00000044457	Nfu_p_1_033972	ENSG00000162676	GFI1	2672
Nfu_g_1_014107	RPAP2	Nfu_p_1_033933	Nfu_t_1_033933	Nfu_c_1_033933	ENSDARG00000038397	Nfu_p_1_033933	ENSG00000122484	RPAP2	79871
Nfu_g_1_014108	GLMNA	Nfu_p_1_033940	Nfu_t_1_033940	Nfu_c_1_033940	ENSDARG00000058267	Nfu_p_1_033940	ENSG00000174842	GLMN	11146
Nfu_g_1_014109	ZNF644A	Nfu_p_1_033949	Nfu_t_1_033949	Nfu_c_1_033949	ENSDARG00000068920	Nfu_p_1_033949	ENSG00000122482	ZNF644	84146
Nfu_g_1_014114	OLA.12830	Nfu_p_1_033973	Nfu_t_1_033973	Nfu_c_1_033973	ENSDARG00000030737	Nfu_p_1_033973	ENSG00000162664	ZNF326	284695
Nfu_g_1_019317	VCANA	Nfu_p_1_046159	Nfu_t_1_046159	Nfu_c_1_046159	ENSDARG00000078680	Nfu_p_1_046159	ENSG00000038427	VCAN	1462
Nfu_g_1_019318	KAT8	Nfu_p_1_046161	Nfu_t_1_046161	Nfu_c_1_046161	ENSDARG00000027187	Nfu_p_1_046161	ENSG00000136504	KAT7	11143
Nfu_g_1_019324	ANAPC2	Nfu_p_1_046171	Nfu_t_1_046171	Nfu_c_1_046171	ENSDARG00000005832	Nfu_p_1_046171	ENSG00000176248	ANAPC2	29882
Nfu_g_1_019316	BX571714.2	Nfu_p_1_046155	Nfu_t_1_046155	Nfu_c_1_046155	ENSDARG00000037967	Nfu_p_1_046155	ENSG00000111737	RAB35	11021
Nfu_g_1_019322	SRRM2	Nfu_p_1_046168	Nfu_t_1_046168	Nfu_c_1_046168	ENSDARG00000037965	Nfu_p_1_046168	ENSG00000177679	SRRM3	222183
Nfu_g_1_019325	FUS	Nfu_p_1_046175	Nfu_t_1_046175	Nfu_c_1_046175	ENSDARG00000037968	Nfu_p_1_046175	ENSG00000270647	TAF15	8148
Nfu_g_1_019326	XYLT1 (2 OF 2)	Nfu_p_1_046176	Nfu_t_1_046176	Nfu_c_1_046176	ENSDARG00000061248	Nfu_p_1_046176	ENSG00000103489	XYLT1	64131
Nfu_g_1_019320	HSPA12A	Nfu_p_1_046165	Nfu_t_1_046165	Nfu_c_1_046165	ENSDARG00000070603	Nfu_p_1_046165	ENSG00000165868	HSPA12A	259217
Nfu_g_1_014598	BCL11B (2 OF 3)	Nfu_p_1_035129	Nfu_t_1_035129	Nfu_c_1_035129	ENSDARG00000067727	Nfu_p_1_035129	ENSG00000127152	BCL11B	64919
Nfu_g_1_014580	IPO13	Nfu_p_1_035093	Nfu_t_1_035093	Nfu_c_1_035093	ENSDARG00000060618	Nfu_p_1_035093	ENSG00000117408	IPO13	9670
Nfu_g_1_014583	LRRC52 (1 OF 2)	Nfu_p_1_035099	Nfu_t_1_035099	Nfu_c_1_035099	ENSDARG00000090698	Nfu_p_1_035099	ENSG00000162763	LRRC52	440699
Nfu_g_1_002170	TRAF7	Nfu_p_1_005456	Nfu_t_1_005456	Nfu_c_1_005456	ENSDARG00000060207	Nfu_p_1_005456	ENSG00000131653	TRAF7	84231
Nfu_g_1_002173	NFIXB	Nfu_p_1_005479	Nfu_t_1_005479	Nfu_c_1_005479	ENSDARG00000061836	Nfu_p_1_005479	ENSG00000008441	NFIX	4784
Nfu_g_1_016714	FAM19A1	Nfu_p_1_040001	Nfu_t_1_040001	Nfu_c_1_040001	ENSDARG00000062357	Nfu_p_1_040001	ENSG00000183662	FAM19A1	407738
Nfu_g_1_024047	FAM19A4	Nfu_p_1_057013	Nfu_t_1_057013	Nfu_c_1_057013	NA	Nfu_p_1_057013	ENSG00000163377	FAM19A4	151647
Nfu_g_1_016713	UBA3	Nfu_p_1_039999	Nfu_t_1_039999	Nfu_c_1_039999	ENSDARG00000057987	Nfu_p_1_039999	ENSG00000144744	UBA3	9039
Nfu_g_1_016715	FRMD4B (1 OF 2)	Nfu_p_1_040002	Nfu_t_1_040002	Nfu_c_1_040002	ENSDARG00000076496	Nfu_p_1_040002	ENSG00000114541	FRMD4B	23150
Nfu_g_1_016710	UROS	Nfu_p_1_039986	Nfu_t_1_039986	Nfu_c_1_039986	ENSDARG00000027491	Nfu_p_1_039986	ENSG00000188690	UROS	7390
Nfu_g_1_016709	BCCIP	Nfu_p_1_039985	Nfu_t_1_039985	Nfu_c_1_039985	ENSDARG00000004948	Nfu_p_1_039985	ENSG00000107949	BCCIP	56647
Nfu_g_1_016712	MITFB	Nfu_p_1_039994	Nfu_t_1_039994	Nfu_c_1_039994	ENSDARG00000037833	Nfu_p_1_039994	ENSG00000187098	MITF	4286
Nfu_g_1_018477	CCRN4L (2 OF 2)	Nfu_p_1_044130	Nfu_t_1_044130	Nfu_c_1_044130	ENSDARG00000078525	Nfu_p_1_044130	ENSG00000151014	NOCT	25819
Nfu_g_1_018471	BX004994.2	Nfu_p_1_044121	Nfu_t_1_044121	Nfu_c_1_044121	ENSDARG00000089320	Nfu_p_1_044121	ENSG00000151838	CCDC175	729665
Nfu_g_1_018468	CISD3	Nfu_p_1_044111	Nfu_t_1_044111	Nfu_c_1_044111	ENSDARG00000079516	Nfu_p_1_044111	ENSG00000277972	CISD3	284106
Nfu_g_1_018474	PCGF2	Nfu_p_1_044124	Nfu_t_1_044124	Nfu_c_1_044124	ENSDARG00000006010	Nfu_p_1_044124	ENSG00000269897	COMMD3-BMI1	100532731
Nfu_g_1_018472	PIP4K2B	Nfu_p_1_044122	Nfu_t_1_044122	Nfu_c_1_044122	ENSDARG00000003776	Nfu_p_1_044122	ENSG00000276293	PIP4K2B	8396
Nfu_g_1_018475	PSMB3	Nfu_p_1_044125	Nfu_t_1_044125	Nfu_c_1_044125	ENSDARG00000013938	Nfu_p_1_044125	ENSG00000277791	PSMB3	5691
Nfu_g_1_018473	CWC25	Nfu_p_1_044123	Nfu_t_1_044123	Nfu_c_1_044123	ENSDARG00000003382	Nfu_p_1_044123	ENSG00000273559	CWC25	54883
Nfu_g_1_018476	SCRN2	Nfu_p_1_044126	Nfu_t_1_044126	Nfu_c_1_044126	ENSDARG00000043497	Nfu_p_1_044126	ENSG00000141295	SCRN2	90507
Nfu_g_1_018470	ALYREF	Nfu_p_1_044120	Nfu_t_1_044120	Nfu_c_1_044120	ENSDARG00000077732	Nfu_p_1_044120	ENSG00000183684	ALYREF	10189
Nfu_g_1_018467	ARHGDIA	Nfu_p_1_044108	Nfu_t_1_044108	Nfu_c_1_044108	ENSDARG00000043795	Nfu_p_1_044108	ENSG00000141522	ARHGDIA	396
Nfu_g_1_018466	PPP1R12C	Nfu_p_1_044106	Nfu_t_1_044106	Nfu_c_1_044106	ENSDARG00000052423	Nfu_p_1_044106	ENSG00000058272	PPP1R12A	4659
Nfu_g_1_018469	QPRT	Nfu_p_1_044115	Nfu_t_1_044115	Nfu_c_1_044115		Nfu_p_1_044115	ENSG00000277669	AC009133.22	NA
Nfu_g_1_016190	SPTBN1 (3 OF 3)	Nfu_p_1_038862	Nfu_t_1_038862	Nfu_c_1_038862	ENSDARG00000036402	Nfu_p_1_038862	ENSG00000115306	SPTBN1	6711
Nfu_g_1_016191	SULT6B1	Nfu_p_1_038864	Nfu_t_1_038864	Nfu_c_1_038864	ENSDARG00000086826	Nfu_p_1_038864	ENSG00000138068	SULT6B1	391365
Nfu_g_1_022092	ZBTB16A	Nfu_p_1_052869	Nfu_t_1_052869	Nfu_c_1_052869	ENSDARG00000074526	Nfu_p_1_052869	ENSG00000109906	ZBTB16	7704
Nfu_g_1_014263	BCS1L	Nfu_p_1_034333	Nfu_t_1_034333	Nfu_c_1_034333	ENSDARG00000012295	Nfu_p_1_034333	ENSG00000074582	BCS1L	617
Nfu_g_1_014264	TNS1	Nfu_p_1_034338	Nfu_t_1_034338	Nfu_c_1_034338	ENSDARG00000020845	Nfu_p_1_034338	ENSG00000079308	TNS1	7145
Nfu_g_1_006180	NT5DC1	Nfu_p_1_014927	Nfu_t_1_014927	Nfu_c_1_014927	ENSDARG00000006797	Nfu_p_1_014927	ENSG00000178425	NT5DC1	221294
Nfu_g_1_006179	DSE	Nfu_p_1_014924	Nfu_t_1_014924	Nfu_c_1_014924	ENSDARG00000017988	Nfu_p_1_014924	ENSG00000111817	DSE	29940
Nfu_g_1_006182	GPR63	Nfu_p_1_014931	Nfu_t_1_014931	Nfu_c_1_014931	ENSDARG00000074540	Nfu_p_1_014931	ENSG00000112218	GPR63	81491
Nfu_g_1_006183	UFL1	Nfu_p_1_014932	Nfu_t_1_014932	Nfu_c_1_014932	ENSDARG00000007496	Nfu_p_1_014932	ENSG00000014123	UFL1	23376
Nfu_g_1_020730	PPAPDC2 (1 OF 2)	Nfu_p_1_049640	Nfu_t_1_049640	Nfu_c_1_049640	ENSDARG00000043527	Nfu_p_1_049640	ENSG00000205808	PLPP6	403313
Nfu_g_1_020728	PRDX6	Nfu_p_1_049638	Nfu_t_1_049638	Nfu_c_1_049638	ENSDARG00000043511	Nfu_p_1_049638	ENSG00000117592	PRDX6	9588
Nfu_g_1_020727	JUN	Nfu_p_1_049636	Nfu_t_1_049636	Nfu_c_1_049636	ENSDARG00000043531	Nfu_p_1_049636	ENSG00000177606	JUN	3725
Nfu_g_1_020731	FASLG	Nfu_p_1_049641	Nfu_t_1_049641	Nfu_c_1_049641	ENSDARG00000011520	Nfu_p_1_049641	ENSG00000117560	FASLG	356
Nfu_g_1_003458	BNC2	Nfu_p_1_008574	Nfu_t_1_008574	Nfu_c_1_008574	ENSDARG00000069989	Nfu_p_1_008574	ENSG00000173068	BNC2	54796
Nfu_g_1_003460	TTC39B (1 OF 2)	Nfu_p_1_008578	Nfu_t_1_008578	Nfu_c_1_008578	ENSDARG00000074126	Nfu_p_1_008578	ENSG00000155158	TTC39B	158219
Nfu_g_1_003459	AIMP1 (2 OF 2)	Nfu_p_1_008577	Nfu_t_1_008577	Nfu_c_1_008577	ENSDARG00000036894	Nfu_p_1_008577	ENSG00000164022	AIMP1	9255
Nfu_g_1_008806	MEF2B	Nfu_p_1_021340	Nfu_t_1_021340	Nfu_c_1_021340	ENSDARG00000093170	Nfu_p_1_021340	ENSG00000213999	MEF2B	100271849
Nfu_g_1_008804	TMEM221	Nfu_p_1_021334	Nfu_t_1_021334	Nfu_c_1_021334	ENSDARG00000086661	Nfu_p_1_021334	ENSG00000188051	TMEM221	100130519
Nfu_g_1_008803	MEF2BNB	Nfu_p_1_021333	Nfu_t_1_021333	Nfu_c_1_021333	ENSDARG00000071339	Nfu_p_1_021333	ENSG00000254901	BORCS8	729991
Nfu_g_1_008805	RFXANK	Nfu_p_1_021335	Nfu_t_1_021335	Nfu_c_1_021335	ENSDARG00000016730	Nfu_p_1_021335	ENSG00000064490	RFXANK	8625
Nfu_g_1_017344	Nfu_g_1_017344	Nfu_p_1_041459	Nfu_t_1_041459	Nfu_c_1_041459	ENSDARG00000004748	Nfu_p_1_041459	ENSG00000189099	PRSS48	345062
Nfu_g_1_017342	EIF1B	Nfu_p_1_041452	Nfu_t_1_041452	Nfu_c_1_041452	ENSDARG00000012688	Nfu_p_1_041452	ENSG00000173812	EIF1	10209
Nfu_g_1_017348	MFSD11	Nfu_p_1_041469	Nfu_t_1_041469	Nfu_c_1_041469	ENSDARG00000041250	Nfu_p_1_041469	ENSG00000092931	MFSD11	79157
Nfu_g_1_017341	QRICH2	Nfu_p_1_041449	Nfu_t_1_041449	Nfu_c_1_041449	ENSDARG00000000103	Nfu_p_1_041449	ENSG00000129646	QRICH2	84074
Nfu_g_1_017347	UBALD2	Nfu_p_1_041466	Nfu_t_1_041466	Nfu_c_1_041466	ENSDARG00000076968	Nfu_p_1_041466	ENSG00000185262	UBALD2	283991
Nfu_g_1_017338	FOXJ1A	Nfu_p_1_041445	Nfu_t_1_041445	Nfu_c_1_041445	ENSDARG00000059545	Nfu_p_1_041445	ENSG00000129654	FOXJ1	2302
Nfu_g_1_017339	AMDHD2	Nfu_p_1_041446	Nfu_t_1_041446	Nfu_c_1_041446	ENSDARG00000021293	Nfu_p_1_041446	ENSG00000162066	AMDHD2	51005
Nfu_g_1_017349	SOLH	Nfu_p_1_041470	Nfu_t_1_041470	Nfu_c_1_041470	ENSDARG00000060600	Nfu_p_1_041470	ENSG00000103326	CAPN15	6650
Nfu_g_1_014569	PIK3CB	Nfu_p_1_035066	Nfu_t_1_035066	Nfu_c_1_035066	ENSDARG00000075253	Nfu_p_1_035066	ENSG00000051382	PIK3CB	5291
Nfu_g_1_014568	FOXL2	Nfu_p_1_035065	Nfu_t_1_035065	Nfu_c_1_035065	ENSDARG00000042180	Nfu_p_1_035065	ENSG00000183770	FOXL2	668
Nfu_g_1_019123	PTS	Nfu_p_1_045730	Nfu_t_1_045730	Nfu_c_1_045730	ENSDARG00000045269	Nfu_p_1_045730	ENSG00000150787	PTS	5805
Nfu_g_1_019124	CABZ01102038.1	Nfu_p_1_045731	Nfu_t_1_045731	Nfu_c_1_045731	ENSDARG00000074443	Nfu_p_1_045731	ENSG00000007237	GAS7	8522
Nfu_g_1_023536	TBC1D22B	Nfu_p_1_056491	Nfu_t_1_056491	Nfu_c_1_056491	ENSDARG00000045510	Nfu_p_1_056491	ENSG00000065491	TBC1D22B	55633
Nfu_g_1_023538	KLHL7	Nfu_p_1_056498	Nfu_t_1_056498	Nfu_c_1_056498	ENSDARG00000073779	Nfu_p_1_056498	ENSG00000122550	KLHL7	55975
Nfu_g_1_023533	KIF3B	Nfu_p_1_056475	Nfu_t_1_056475	Nfu_c_1_056475	ENSDARG00000012081	Nfu_p_1_056475	ENSG00000101350	KIF3B	9371
Nfu_g_1_023535	POFUT1	Nfu_p_1_056490	Nfu_t_1_056490	Nfu_c_1_056490	ENSDARG00000008953	Nfu_p_1_056490	ENSG00000101346	POFUT1	23509
Nfu_g_1_014325	LLGL2	Nfu_p_1_034522	Nfu_t_1_034522	Nfu_c_1_034522	ENSDARG00000023920	Nfu_p_1_034522	ENSG00000073350	LLGL2	3993
Nfu_g_1_021967	LSMD1	Nfu_p_1_052571	Nfu_t_1_052571	Nfu_c_1_052571	ENSDARG00000067677	Nfu_p_1_052571	ENSG00000183011	NAA38	84316
Nfu_g_1_021963	CHD3	Nfu_p_1_052562	Nfu_t_1_052562	Nfu_c_1_052562	ENSDARG00000021405	Nfu_p_1_052562	ENSG00000170004	CHD3	1107
Nfu_g_1_015645	BX247898.1	Nfu_p_1_037592	Nfu_t_1_037592	Nfu_c_1_037592	ENSDARG00000074582	Nfu_p_1_037592	ENSG00000125861	GFRA4	64096
Nfu_g_1_019937	DPP10 (1 OF 3)	Nfu_p_1_047587	Nfu_t_1_047587	Nfu_c_1_047587	ENSDARG00000024744	Nfu_p_1_047587	ENSG00000175497	DPP10	57628
Nfu_g_1_012158	AKAP6	Nfu_p_1_029465	Nfu_t_1_029465	Nfu_c_1_029465	ENSDARG00000077295	Nfu_p_1_029465	ENSG00000151320	AKAP6	9472
Nfu_g_1_019898	VSTM2A	Nfu_p_1_047511	Nfu_t_1_047511	Nfu_c_1_047511	ENSDARG00000021909	Nfu_p_1_047511	ENSG00000170419	VSTM2A	222008
Nfu_g_1_016500	USP54A	Nfu_p_1_039518	Nfu_t_1_039518	Nfu_c_1_039518	ENSDARG00000077948	Nfu_p_1_039518	ENSG00000166348	USP54	159195
Nfu_g_1_016501	ZNF365	Nfu_p_1_039519	Nfu_t_1_039519	Nfu_c_1_039519	ENSDARG00000087985	Nfu_p_1_039519	ENSG00000138311	ZNF365	22891
Nfu_g_1_016498	ACYP2	Nfu_p_1_039515	Nfu_t_1_039515	Nfu_c_1_039515	ENSDARG00000060126	Nfu_p_1_039515	ENSG00000170634	ACYP2	98
Nfu_g_1_012212	SKA1	Nfu_p_1_029568	Nfu_t_1_029568	Nfu_c_1_029568	ENSDARG00000039354	Nfu_p_1_029568	ENSG00000154839	SKA1	220134
Nfu_g_1_012210	Nfu_g_1_012210	Nfu_p_1_029561	Nfu_t_1_029561	Nfu_c_1_029561	ENSDARG00000058842	Nfu_p_1_029561	ENSG00000180357	ZNF609	23060
Nfu_g_1_012211	ITGA11B	Nfu_p_1_029566	Nfu_t_1_029566	Nfu_c_1_029566	ENSDARG00000036086	Nfu_p_1_029566	ENSG00000137809	ITGA11	22801
Nfu_g_1_020627	CBX1A	Nfu_p_1_049390	Nfu_t_1_049390	Nfu_c_1_049390	ENSDARG00000004189	Nfu_p_1_049390	ENSG00000108468	CBX1	10951
Nfu_g_1_020629	NFE2L1A	Nfu_p_1_049396	Nfu_t_1_049396	Nfu_c_1_049396	ENSDARG00000076533	Nfu_p_1_049396	ENSG00000082641	NFE2L1	4779
Nfu_g_1_016590	ACTR1	Nfu_p_1_039744	Nfu_t_1_039744	Nfu_c_1_039744	ENSDARG00000011611	Nfu_p_1_039744	ENSG00000115073	ACTR1B	10120
Nfu_g_1_016930	PRDM5	Nfu_p_1_040462	Nfu_t_1_040462	Nfu_c_1_040462	ENSDARG00000006288	Nfu_p_1_040462	ENSG00000138738	PRDM5	11107
Nfu_g_1_016928	NDNF	Nfu_p_1_040459	Nfu_t_1_040459	Nfu_c_1_040459	ENSDARG00000062936	Nfu_p_1_040459	ENSG00000173376	NDNF	79625
Nfu_g_1_016927	CPEB2	Nfu_p_1_040455	Nfu_t_1_040455	Nfu_c_1_040455	ENSDARG00000052604	Nfu_p_1_040455	ENSG00000137449	CPEB2	132864
Nfu_g_1_016926	CC2D2A	Nfu_p_1_040450	Nfu_t_1_040450	Nfu_c_1_040450	ENSDARG00000090971	Nfu_p_1_040450	ENSG00000048342	CC2D2A	57545
Nfu_g_1_016931	FBXL5	Nfu_p_1_040472	Nfu_t_1_040472	Nfu_c_1_040472	ENSDARG00000043046	Nfu_p_1_040472	ENSG00000118564	FBXL5	26234
Nfu_g_1_016925	NEK1	Nfu_p_1_040424	Nfu_t_1_040424	Nfu_c_1_040424	ENSDARG00000022350	Nfu_p_1_040424	ENSG00000137601	NEK1	4750
Nfu_g_1_015634	DCTN4	Nfu_p_1_037571	Nfu_t_1_037571	Nfu_c_1_037571	ENSDARG00000023988	Nfu_p_1_037571	ENSG00000132912	DCTN4	51164
Nfu_g_1_015631	HBEGFA	Nfu_p_1_037568	Nfu_t_1_037568	Nfu_c_1_037568	ENSDARG00000075121	Nfu_p_1_037568	ENSG00000113070	HBEGF	1839
Nfu_g_1_012660	COG1	Nfu_p_1_030584	Nfu_t_1_030584	Nfu_c_1_030584	ENSDARG00000074735	Nfu_p_1_030584	ENSG00000166685	COG1	9382
Nfu_g_1_012655	TAF10	Nfu_p_1_030566	Nfu_t_1_030566	Nfu_c_1_030566	ENSDARG00000068641	Nfu_p_1_030566	ENSG00000166337	TAF10	6881
Nfu_g_1_012658	SI:CH1073-443F11.2	Nfu_p_1_030576	Nfu_t_1_030576	Nfu_c_1_030576	ENSDARG00000096427	Nfu_p_1_030576	ENSG00000267795	SMIM22	440335
Nfu_g_1_012656	ROGDI	Nfu_p_1_030570	Nfu_t_1_030570	Nfu_c_1_030570	ENSDARG00000096253	Nfu_p_1_030570	ENSG00000067836	ROGDI	79641
Nfu_g_1_012657	GLYR1	Nfu_p_1_030573	Nfu_t_1_030573	Nfu_c_1_030573	ENSDARG00000037897	Nfu_p_1_030573	ENSG00000140632	GLYR1	84656
Nfu_g_1_012659	MPP2A	Nfu_p_1_030583	Nfu_t_1_030583	Nfu_c_1_030583	ENSDARG00000010957	Nfu_p_1_030583	ENSG00000108852	MPP2	4355
Nfu_g_1_018594	C7ORF10	Nfu_p_1_044434	Nfu_t_1_044434	Nfu_c_1_044434		Nfu_p_1_044434	ENSG00000175600	SUGCT	79783
Nfu_g_1_018595	SCN12AA	Nfu_p_1_044435	Nfu_t_1_044435	Nfu_c_1_044435	ENSDARG00000062744	Nfu_p_1_044435	ENSG00000185313	SCN10A	6336
Nfu_g_1_017973	WLS	Nfu_p_1_043030	Nfu_t_1_043030	Nfu_c_1_043030	ENSDARG00000009534	Nfu_p_1_043030	ENSG00000116729	WLS	79971
Nfu_g_1_012189	ZNF385C	Nfu_p_1_029521	Nfu_t_1_029521	Nfu_c_1_029521	ENSDARG00000058154	Nfu_p_1_029521	ENSG00000187595	ZNF385C	201181
Nfu_g_1_022093	GALNT18B	Nfu_p_1_052870	Nfu_t_1_052870	Nfu_c_1_052870	ENSDARG00000059438	Nfu_p_1_052870	ENSG00000110328	GALNT18	374378
Nfu_g_1_016185	ICK	Nfu_p_1_038856	Nfu_t_1_038856	Nfu_c_1_038856	ENSDARG00000059287	Nfu_p_1_038856	ENSG00000112144	ICK	22858
Nfu_g_1_016184	FBXO9	Nfu_p_1_038853	Nfu_t_1_038853	Nfu_c_1_038853	ENSDARG00000011055	Nfu_p_1_038853	ENSG00000112146	FBXO9	26268
Nfu_g_1_016183	ELOVL5	Nfu_p_1_038852	Nfu_t_1_038852	Nfu_c_1_038852	ENSDARG00000004979	Nfu_p_1_038852	ENSG00000012660	ELOVL5	60481
Nfu_g_1_016188	GCLC	Nfu_p_1_038860	Nfu_t_1_038860	Nfu_c_1_038860	ENSDARG00000013095	Nfu_p_1_038860	ENSG00000001084	GCLC	2729
Nfu_g_1_016181	KLHL31	Nfu_p_1_038847	Nfu_t_1_038847	Nfu_c_1_038847	ENSDARG00000039066	Nfu_p_1_038847	ENSG00000124743	KLHL31	401265
Nfu_g_1_016180	LRRC1	Nfu_p_1_038846	Nfu_t_1_038846	Nfu_c_1_038846	ENSDARG00000024979	Nfu_p_1_038846	ENSG00000137269	LRRC1	55227
Nfu_g_1_016182	CU571255.1	Nfu_p_1_038849	Nfu_t_1_038849	Nfu_c_1_038849	ENSDARG00000089920	Nfu_p_1_038849	ENSG00000146147	MLIP	90523
Nfu_g_1_005002	CSF3R	Nfu_p_1_012095	Nfu_t_1_012095	Nfu_c_1_012095	ENSDARG00000045959	Nfu_p_1_012095	ENSG00000119535	CSF3R	1441
Nfu_g_1_012446	ATG4B	Nfu_p_1_030090	Nfu_t_1_030090	Nfu_c_1_030090	ENSDARG00000052104	Nfu_p_1_030090	ENSG00000168397	ATG4B	23192
Nfu_g_1_012445	DTYMK	Nfu_p_1_030089	Nfu_t_1_030089	Nfu_c_1_030089	ENSDARG00000052103	Nfu_p_1_030089	ENSG00000168393	DTYMK	1841
Nfu_g_1_012447	AGXTA	Nfu_p_1_030096	Nfu_t_1_030096	Nfu_c_1_030096	ENSDARG00000052099	Nfu_p_1_030096	ENSG00000172482	AGXT	189
Nfu_g_1_012444	TTC39C	Nfu_p_1_030088	Nfu_t_1_030088	Nfu_c_1_030088	ENSDARG00000010191	Nfu_p_1_030088	ENSG00000168234	TTC39C	125488
Nfu_g_1_012448	KIF1A (2 OF 2)	Nfu_p_1_030097	Nfu_t_1_030097	Nfu_c_1_030097	ENSDARG00000061817	Nfu_p_1_030097	ENSG00000130294	KIF1A	547
Nfu_g_1_018612	RYK	Nfu_p_1_044460	Nfu_t_1_044460	Nfu_c_1_044460	ENSDARG00000007231	Nfu_p_1_044460	ENSG00000163785	RYK	6259
Nfu_g_1_018611	SLCO2A1	Nfu_p_1_044457	Nfu_t_1_044457	Nfu_c_1_044457	ENSDARG00000061896	Nfu_p_1_044457	ENSG00000174640	SLCO2A1	6578
Nfu_g_1_003406	POLDIP2	Nfu_p_1_008469	Nfu_t_1_008469	Nfu_c_1_008469	ENSDARG00000092305	Nfu_p_1_008469	ENSG00000004142	POLDIP2	26073
Nfu_g_1_003404	TMEM199	Nfu_p_1_008464	Nfu_t_1_008464	Nfu_c_1_008464	ENSDARG00000069314	Nfu_p_1_008464	ENSG00000244045	TMEM199	147007
Nfu_g_1_003410	OLA.21582	Nfu_p_1_008477	Nfu_t_1_008477	Nfu_c_1_008477	ENSDARG00000076483	Nfu_p_1_008477	ENSG00000139192	TAPBPL	55080
Nfu_g_1_003402	GEMIN4	Nfu_p_1_008457	Nfu_t_1_008457	Nfu_c_1_008457	ENSDARG00000041252	Nfu_p_1_008457	ENSG00000179409	GEMIN4	50628
Nfu_g_1_003403	USP2A	Nfu_p_1_008462	Nfu_t_1_008462	Nfu_c_1_008462	ENSDARG00000020107	Nfu_p_1_008462	ENSG00000036672	USP2	9099
Nfu_g_1_003405	TBCELA	Nfu_p_1_008467	Nfu_t_1_008467	Nfu_c_1_008467	ENSDARG00000002682	Nfu_p_1_008467	ENSG00000154114	TBCEL	219899
Nfu_g_1_005495	TNC	Nfu_p_1_013300	Nfu_t_1_013300	Nfu_c_1_013300	ENSDARG00000021948	Nfu_p_1_013300	ENSG00000041982	TNC	3371
Nfu_g_1_012098	SERINC2	Nfu_p_1_029319	Nfu_t_1_029319	Nfu_c_1_029319	ENSDARG00000056532	Nfu_p_1_029319	ENSG00000168528	SERINC2	347735
Nfu_g_1_012099	HIVEP3A	Nfu_p_1_029320	Nfu_t_1_029320	Nfu_c_1_029320	ENSDARG00000075928	Nfu_p_1_029320	ENSG00000127124	HIVEP3	59269
Nfu_g_1_012097	EDN2	Nfu_p_1_029316	Nfu_t_1_029316	Nfu_c_1_029316	ENSDARG00000070578	Nfu_p_1_029316	ENSG00000127129	EDN2	1907
Nfu_g_1_012096	PHACTR4A	Nfu_p_1_029308	Nfu_t_1_029308	Nfu_c_1_029308	ENSDARG00000015552	Nfu_p_1_029308	ENSG00000204138	PHACTR4	65979
Nfu_g_1_012193	ARID3C	Nfu_p_1_029526	Nfu_t_1_029526	Nfu_c_1_029526	ENSDARG00000067729	Nfu_p_1_029526	ENSG00000205143	ARID3C	138715
Nfu_g_1_012195	UBE2L3A	Nfu_p_1_029528	Nfu_t_1_029528	Nfu_c_1_029528	ENSDARG00000027141	Nfu_p_1_029528	ENSG00000236444	UBE2L5P	171222
Nfu_g_1_017873	LRRC4C	Nfu_p_1_042801	Nfu_t_1_042801	Nfu_c_1_042801	ENSDARG00000016739	Nfu_p_1_042801	ENSG00000148948	LRRC4C	57689
Nfu_g_1_022588	TIMD4	Nfu_p_1_054069	Nfu_t_1_054069	Nfu_c_1_054069	ENSDARG00000077257	Nfu_p_1_054069	ENSG00000145850	TIMD4	91937
Nfu_g_1_022584	PGAP2 (1 OF 2)	Nfu_p_1_054059	Nfu_t_1_054059	Nfu_c_1_054059	ENSDARG00000044596	Nfu_p_1_054059	ENSG00000148985	PGAP2	27315
Nfu_g_1_022583	STIM1B	Nfu_p_1_054058	Nfu_t_1_054058	Nfu_c_1_054058	ENSDARG00000061560	Nfu_p_1_054058	ENSG00000167323	STIM1	6786
Nfu_g_1_022591	DUB	Nfu_p_1_054073	Nfu_t_1_054073	Nfu_c_1_054073	ENSDARG00000059774	Nfu_p_1_054073	ENSG00000198771	RCSD1	92241
Nfu_g_1_022587	PCF11	Nfu_p_1_054066	Nfu_t_1_054066	Nfu_c_1_054066	ENSDARG00000044625	Nfu_p_1_054066	ENSG00000165494	PCF11	51585
Nfu_g_1_012144	COL28A1	Nfu_p_1_029430	Nfu_t_1_029430	Nfu_c_1_029430	ENSDARG00000077084	Nfu_p_1_029430	ENSG00000215018	COL28A1	340267
Nfu_g_1_012143	ACN9	Nfu_p_1_029429	Nfu_t_1_029429	Nfu_c_1_029429	ENSDARG00000036092	Nfu_p_1_029429	ENSG00000196636	SDHAF3	57001
Nfu_g_1_003581	CNGA3A	Nfu_p_1_008852	Nfu_t_1_008852	Nfu_c_1_008852	ENSDARG00000070726	Nfu_p_1_008852	ENSG00000144191	CNGA3	1261
Nfu_g_1_003582	UBE3A (2 OF 2)	Nfu_p_1_008858	Nfu_t_1_008858	Nfu_c_1_008858	ENSDARG00000055737	Nfu_p_1_008858	ENSG00000114062	UBE3A	7337
Nfu_g_1_016602	SLC7A10 (2 OF 2)	Nfu_p_1_039766	Nfu_t_1_039766	Nfu_c_1_039766	ENSDARG00000051730	Nfu_p_1_039766	ENSG00000130876	SLC7A10	56301
Nfu_g_1_016600	C19ORF40 (1 OF 2)	Nfu_p_1_039764	Nfu_t_1_039764	Nfu_c_1_039764	ENSDARG00000051731	Nfu_p_1_039764	ENSG00000131944	FAAP24	91442
Nfu_g_1_016605	RFWD3	Nfu_p_1_039772	Nfu_t_1_039772	Nfu_c_1_039772	ENSDARG00000087752	Nfu_p_1_039772	ENSG00000168411	RFWD3	55159
Nfu_g_1_015675	SLCO4A1	Nfu_p_1_037645	Nfu_t_1_037645	Nfu_c_1_037645	ENSDARG00000075948	Nfu_p_1_037645	ENSG00000101187	SLCO4A1	28231
Nfu_g_1_015674	NTSR1	Nfu_p_1_037637	Nfu_t_1_037637	Nfu_c_1_037637	ENSDARG00000077577	Nfu_p_1_037637	ENSG00000101188	NTSR1	4923
Nfu_g_1_017946	Nfu_g_1_017946	Nfu_p_1_042977	Nfu_t_1_042977	Nfu_c_1_042977	ENSDARG00000074852	Nfu_p_1_042977	ENSG00000266714	MYO15B	80022
Nfu_g_1_017949	FASN	Nfu_p_1_042983	Nfu_t_1_042983	Nfu_c_1_042983	ENSDARG00000087657	Nfu_p_1_042983	ENSG00000169710	FASN	2194
Nfu_g_1_017945	OLA.26634	Nfu_p_1_042976	Nfu_t_1_042976	Nfu_c_1_042976	ENSDARG00000076892	Nfu_p_1_042976	ENSG00000243678	NME2	4831
Nfu_g_1_017947	MBTD1	Nfu_p_1_042981	Nfu_t_1_042981	Nfu_c_1_042981	ENSDARG00000060868	Nfu_p_1_042981	ENSG00000011258	MBTD1	54799
Nfu_g_1_007759	UNC13D	Nfu_p_1_018711	Nfu_t_1_018711	Nfu_c_1_018711	ENSDARG00000078249	Nfu_p_1_018711	ENSG00000092929	UNC13D	201294
Nfu_g_1_007761	WBP2	Nfu_p_1_018719	Nfu_t_1_018719	Nfu_c_1_018719	ENSDARG00000056605	Nfu_p_1_018719	ENSG00000132471	WBP2	23558
Nfu_g_1_007763	TRIM65	Nfu_p_1_018723	Nfu_t_1_018723	Nfu_c_1_018723	ENSDARG00000077098	Nfu_p_1_018723	ENSG00000141569	TRIM65	201292
Nfu_g_1_002681	SMG9	Nfu_p_1_006696	Nfu_t_1_006696	Nfu_c_1_006696	ENSDARG00000076627	Nfu_p_1_006696	ENSG00000105771	SMG9	56006
Nfu_g_1_002683	KCNN4	Nfu_p_1_006702	Nfu_t_1_006702	Nfu_c_1_006702	ENSDARG00000014939	Nfu_p_1_006702	ENSG00000104783	KCNN4	3783
Nfu_g_1_014099	CXCL14	Nfu_p_1_033911	Nfu_t_1_033911	Nfu_c_1_033911	ENSDARG00000056627	Nfu_p_1_033911	ENSG00000145824	CXCL14	9547
Nfu_g_1_012695	NPNT (2 OF 2)	Nfu_p_1_030654	Nfu_t_1_030654	Nfu_c_1_030654	ENSDARG00000087618	Nfu_p_1_030654	ENSG00000168743	NPNT	255743
Nfu_g_1_012689	TOPORSB	Nfu_p_1_030643	Nfu_t_1_030643	Nfu_c_1_030643	ENSDARG00000039784	Nfu_p_1_030643	ENSG00000197579	TOPORS	10210
Nfu_g_1_012684	CABZ01081359.1	Nfu_p_1_030633	Nfu_t_1_030633	Nfu_c_1_030633	ENSDARG00000079298	Nfu_p_1_030633	ENSG00000168772	CXXC4	80319
Nfu_g_1_012688	WBP1	Nfu_p_1_030641	Nfu_t_1_030641	Nfu_c_1_030641	ENSDARG00000092260	Nfu_p_1_030641	ENSG00000239779	WBP1	23559
Nfu_g_1_012693	Nfu_g_1_012693	Nfu_p_1_030650	Nfu_t_1_030650	Nfu_c_1_030650	ENSDARG00000079277	Nfu_p_1_030650	ENSG00000135625	EGR4	1961
Nfu_g_1_012694	Nfu_g_1_012694	Nfu_p_1_030652	Nfu_t_1_030652	Nfu_c_1_030652	ENSDARG00000092241	Nfu_p_1_030652	ENSG00000176371	ZSCAN2	54993
Nfu_g_1_003080	Nfu_g_1_003080	Nfu_p_1_007669	Nfu_t_1_007669	Nfu_c_1_007669	ENSDARG00000096594	Nfu_p_1_007669	ENSG00000121207	LRAT	9227
Nfu_g_1_003081	RBM46	Nfu_p_1_007670	Nfu_t_1_007670	Nfu_c_1_007670	ENSDARG00000079452	Nfu_p_1_007670	ENSG00000151962	RBM46	166863
Nfu_g_1_013357	Nfu_g_1_013357	Nfu_p_1_032148	Nfu_t_1_032148	Nfu_c_1_032148	ENSDARG00000027075	Nfu_p_1_032148	ENSG00000131620	ANO1	55107
Nfu_g_1_013356	GLO1	Nfu_p_1_032147	Nfu_t_1_032147	Nfu_c_1_032147	ENSDARG00000068978	Nfu_p_1_032147	ENSG00000124767	GLO1	2739
Nfu_g_1_015684	DMD	Nfu_p_1_037658	Nfu_t_1_037658	Nfu_c_1_037658	ENSDARG00000008487	Nfu_p_1_037658	ENSG00000198947	DMD	1756
Nfu_g_1_014548	RPS6KB2	Nfu_p_1_035028	Nfu_t_1_035028	Nfu_c_1_035028	ENSDARG00000058230	Nfu_p_1_035028	ENSG00000108443	RPS6KB1	6198
Nfu_g_1_014552	DTX1	Nfu_p_1_035038	Nfu_t_1_035038	Nfu_c_1_035038	ENSDARG00000076302	Nfu_p_1_035038	ENSG00000135144	DTX1	1840
Nfu_g_1_014549	EEF1A1A	Nfu_p_1_035029	Nfu_t_1_035029	Nfu_c_1_035029	ENSDARG00000069951	Nfu_p_1_035029	ENSG00000156508	EEF1A1	1915
Nfu_g_1_012225	TSPAN13A	Nfu_p_1_029601	Nfu_t_1_029601	Nfu_c_1_029601	ENSDARG00000070479	Nfu_p_1_029601	ENSG00000106537	TSPAN13	27075
Nfu_g_1_012222	GABBR1B	Nfu_p_1_029593	Nfu_t_1_029593	Nfu_c_1_029593	ENSDARG00000016667	Nfu_p_1_029593	ENSG00000136928	GABBR2	9568
Nfu_g_1_018166	PFN2L	Nfu_p_1_043468	Nfu_t_1_043468	Nfu_c_1_043468	ENSDARG00000012682	Nfu_p_1_043468	ENSG00000070087	PFN2	5217
Nfu_g_1_018164	AHSG	Nfu_p_1_043466	Nfu_t_1_043466	Nfu_c_1_043466	ENSDARG00000069293	Nfu_p_1_043466	ENSG00000145192	AHSG	197
Nfu_g_1_018169	SENP5 (2 OF 2)	Nfu_p_1_043472	Nfu_t_1_043472	Nfu_c_1_043472	ENSDARG00000060646	Nfu_p_1_043472	ENSG00000119231	SENP5	205564
Nfu_g_1_018167	CRB1	Nfu_p_1_043469	Nfu_t_1_043469	Nfu_c_1_043469	ENSDARG00000062245	Nfu_p_1_043469	ENSG00000134376	CRB1	23418
Nfu_g_1_018163	ZBTB41	Nfu_p_1_043465	Nfu_t_1_043465	Nfu_c_1_043465	ENSDARG00000054984	Nfu_p_1_043465	ENSG00000177888	ZBTB41	360023
Nfu_g_1_018165	HOMER3 (2 OF 2)	Nfu_p_1_043467	Nfu_t_1_043467	Nfu_c_1_043467	ENSDARG00000010789	Nfu_p_1_043467	ENSG00000051128	HOMER3	9454
Nfu_g_1_017428	MTR	Nfu_p_1_041715	Nfu_t_1_041715	Nfu_c_1_041715	ENSDARG00000039134	Nfu_p_1_041715	ENSG00000116984	MTR	4548
Nfu_g_1_004930	RYR2	Nfu_p_1_011982	Nfu_t_1_011982	Nfu_c_1_011982	ENSDARG00000011422	Nfu_p_1_011982	ENSG00000198626	RYR2	6262
Nfu_g_1_014083	PKN2	Nfu_p_1_033886	Nfu_t_1_033886	Nfu_c_1_033886	ENSDARG00000006705	Nfu_p_1_033886	ENSG00000065243	PKN2	5586
Nfu_g_1_014081	LDB3A	Nfu_p_1_033884	Nfu_t_1_033884	Nfu_c_1_033884	ENSDARG00000056322	Nfu_p_1_033884	ENSG00000122367	LDB3	11155
Nfu_g_1_014080	BMPR1A	Nfu_p_1_033880	Nfu_t_1_033880	Nfu_c_1_033880	ENSDARG00000019728	Nfu_p_1_033880	ENSG00000107779	BMPR1A	657
Nfu_g_1_010869	FP017169.1	Nfu_p_1_026325	Nfu_t_1_026325	Nfu_c_1_026325	ENSDARG00000086277	Nfu_p_1_026325	ENSG00000144908	ALDH1L1	10840
Nfu_g_1_010868	Nfu_g_1_010868	Nfu_p_1_026324	Nfu_t_1_026324	Nfu_c_1_026324	ENSDARG00000095221	Nfu_p_1_026324	ENSG00000196152	ZNF79	7633
Nfu_g_1_010867	NFASCA	Nfu_p_1_026323	Nfu_t_1_026323	Nfu_c_1_026323	ENSDARG00000061099	Nfu_p_1_026323	ENSG00000163531	NFASC	23114
Nfu_g_1_000076	CABZ01064447.1	Nfu_p_1_000191	Nfu_t_1_000191	Nfu_c_1_000191	ENSDARG00000023495	Nfu_p_1_000191	ENSG00000096872	IFT74	80173
Nfu_g_1_000074	ARHGAP15	Nfu_p_1_000187	Nfu_t_1_000187	Nfu_c_1_000187	ENSDARG00000062349	Nfu_p_1_000187	ENSG00000075884	ARHGAP15	55843
Nfu_g_1_009785	PHACTR3B	Nfu_p_1_023828	Nfu_t_1_023828	Nfu_c_1_023828	ENSDARG00000019304	Nfu_p_1_023828	ENSG00000087495	PHACTR3	116154
Nfu_g_1_012084	CR396586.1	Nfu_p_1_029292	Nfu_t_1_029292	Nfu_c_1_029292	ENSDARG00000033508	Nfu_p_1_029292	ENSG00000205279	CTXN3	613212
Nfu_g_1_012154	KIF11	Nfu_p_1_029457	Nfu_t_1_029457	Nfu_c_1_029457	ENSDARG00000010948	Nfu_p_1_029457	ENSG00000138160	KIF11	3832
Nfu_g_1_014759	MCOLN1 (1 OF 2)	Nfu_p_1_035529	Nfu_t_1_035529	Nfu_c_1_035529	ENSDARG00000002285	Nfu_p_1_035529	ENSG00000090674	MCOLN1	57192
Nfu_g_1_014756	PGLYRP2 (1 OF 2)	Nfu_p_1_035522	Nfu_t_1_035522	Nfu_c_1_035522	ENSDARG00000015626	Nfu_p_1_035522	ENSG00000161031	PGLYRP2	114770
Nfu_g_1_018014	ZBTB14	Nfu_p_1_043101	Nfu_t_1_043101	Nfu_c_1_043101	ENSDARG00000089700	Nfu_p_1_043101	ENSG00000198081	ZBTB14	7541
Nfu_g_1_013504	EFNA5B	Nfu_p_1_032528	Nfu_t_1_032528	Nfu_c_1_032528	ENSDARG00000089790	Nfu_p_1_032528	ENSG00000184349	EFNA5	1946
Nfu_g_1_013503	NKIRAS1	Nfu_p_1_032527	Nfu_t_1_032527	Nfu_c_1_032527	ENSDARG00000033548	Nfu_p_1_032527	ENSG00000197885	NKIRAS1	28512
Nfu_g_1_025225	Nfu_g_1_025225	Nfu_p_1_058230	Nfu_t_1_058230	Nfu_c_1_058230	NA	Nfu_p_1_058230	ENSG00000112852	PCDHB2	56133
Nfu_g_1_019972	ZBTB11	Nfu_p_1_047664	Nfu_t_1_047664	Nfu_c_1_047664	ENSDARG00000017886	Nfu_p_1_047664	ENSG00000066422	ZBTB11	27107
Nfu_g_1_019970	TP63	Nfu_p_1_047654	Nfu_t_1_047654	Nfu_c_1_047654	ENSDARG00000044356	Nfu_p_1_047654	ENSG00000073282	TP63	8626
Nfu_g_1_019971	TPRG1	Nfu_p_1_047661	Nfu_t_1_047661	Nfu_c_1_047661	ENSDARG00000056026	Nfu_p_1_047661	ENSG00000188001	TPRG1	285386
Nfu_g_1_000015	GTDC1	Nfu_p_1_000046	Nfu_t_1_000046	Nfu_c_1_000046	ENSDARG00000020642	Nfu_p_1_000046	ENSG00000121964	GTDC1	79712
Nfu_g_1_000012	GRINA	Nfu_p_1_000038	Nfu_t_1_000038	Nfu_c_1_000038	ENSDARG00000092332	Nfu_p_1_000038	ENSG00000178719	GRINA	2907
Nfu_g_1_000014	SPATC1L	Nfu_p_1_000043	Nfu_t_1_000043	Nfu_c_1_000043		Nfu_p_1_000043	ENSG00000186583	SPATC1	375686
Nfu_g_1_000013	MALSU1	Nfu_p_1_000039	Nfu_t_1_000039	Nfu_c_1_000039	ENSDARG00000091079	Nfu_p_1_000039	ENSG00000156928	MALSU1	115416
Nfu_g_1_010860	PSMA1	Nfu_p_1_026249	Nfu_t_1_026249	Nfu_c_1_026249	ENSDARG00000074076	Nfu_p_1_026249	ENSG00000256206	RP11-140L24.4	NA
Nfu_g_1_010859	RIC3 (1 OF 2)	Nfu_p_1_026248	Nfu_t_1_026248	Nfu_c_1_026248	ENSDARG00000077459	Nfu_p_1_026248	ENSG00000166405	RIC3	79608

## Sheet: Positive biomarkers (male)
Positive biomarkers
Nfu.Gene.ID	Gene.symbol	Nfu.Protein.ID	Nfu.Transcript.ID	Nfu.CDS.ID	Ensembl.Drerio.Gene.ID	Notobranchius_gene_ID	Human_gene_ID	Human_gene_name	entrezgene
Nfu_g_1_005618	CABZ01079870.1	Nfu_p_1_013563	Nfu_t_1_013563	Nfu_c_1_013563	ENSDARG00000028784	Nfu_p_1_013563	ENSG00000091490	SEL1L3	23231
Nfu_g_1_005624	CHD1L	Nfu_p_1_013592	Nfu_t_1_013592	Nfu_c_1_013592	ENSDARG00000015471	Nfu_p_1_013592	ENSG00000131778	CHD1L	9557
Nfu_g_1_005616	WWC3	Nfu_p_1_013555	Nfu_t_1_013555	Nfu_c_1_013555	ENSDARG00000061654	Nfu_p_1_013555	ENSG00000047644	WWC3	55841
Nfu_g_1_006984	SGCB	Nfu_p_1_016892	Nfu_t_1_016892	Nfu_c_1_016892	ENSDARG00000052341	Nfu_p_1_016892	ENSG00000163069	SGCB	6443
Nfu_g_1_006986	DCUN1D4	Nfu_p_1_016896	Nfu_t_1_016896	Nfu_c_1_016896	ENSDARG00000092394	Nfu_p_1_016896	ENSG00000109184	DCUN1D4	23142
Nfu_g_1_006983	FRYL	Nfu_p_1_016866	Nfu_t_1_016866	Nfu_c_1_016866	ENSDARG00000040001	Nfu_p_1_016866	ENSG00000075539	FRYL	285527
Nfu_g_1_006987	SLAIN2	Nfu_p_1_016901	Nfu_t_1_016901	Nfu_c_1_016901	ENSDARG00000032114	Nfu_p_1_016901	ENSG00000109171	SLAIN2	57606
Nfu_g_1_017524	ROCK2A	Nfu_p_1_041916	Nfu_t_1_041916	Nfu_c_1_041916	ENSDARG00000017500	Nfu_p_1_041916	ENSG00000134318	ROCK2	9475
Nfu_g_1_017510	AL928712.1	Nfu_p_1_041897	Nfu_t_1_041897	Nfu_c_1_041897	ENSDARG00000074726	Nfu_p_1_041897	ENSG00000119720	NRDE2	55051
Nfu_g_1_018583	HMGCRA	Nfu_p_1_044416	Nfu_t_1_044416	Nfu_c_1_044416	ENSDARG00000052734	Nfu_p_1_044416	ENSG00000113161	HMGCR	3156
Nfu_g_1_018584	GTF2H2	Nfu_p_1_044418	Nfu_t_1_044418	Nfu_c_1_044418	ENSDARG00000016514	Nfu_p_1_044418	ENSG00000183474	GTF2H2C	728340
Nfu_g_1_003383	KCNAB1 (3 OF 3)	Nfu_p_1_008423	Nfu_t_1_008423	Nfu_c_1_008423	ENSDARG00000008140	Nfu_p_1_008423	ENSG00000169282	KCNAB1	7881
Nfu_g_1_003382	SSR3	Nfu_p_1_008422	Nfu_t_1_008422	Nfu_c_1_008422	ENSDARG00000014165	Nfu_p_1_008422	ENSG00000114850	SSR3	6747
Nfu_g_1_004986	MYO18AB	Nfu_p_1_012072	Nfu_t_1_012072	Nfu_c_1_012072	ENSDARG00000061862	Nfu_p_1_012072	ENSG00000196535	MYO18A	399687
Nfu_g_1_014735	SLC9A7	Nfu_p_1_035467	Nfu_t_1_035467	Nfu_c_1_035467	ENSDARG00000076754	Nfu_p_1_035467	ENSG00000065923	SLC9A7	84679
Nfu_g_1_014728	FNDC9	Nfu_p_1_035459	Nfu_t_1_035459	Nfu_c_1_035459		Nfu_p_1_035459	ENSG00000172568	FNDC9	408263
Nfu_g_1_014733	OCA2	Nfu_p_1_035465	Nfu_t_1_035465	Nfu_c_1_035465	ENSDARG00000061303	Nfu_p_1_035465	ENSG00000104044	OCA2	4948
Nfu_g_1_025002	C15ORF40	Nfu_p_1_057999	Nfu_t_1_057999	Nfu_c_1_057999	NA	Nfu_p_1_057999	ENSG00000169609	C15orf40	123207
Nfu_g_1_012792	GNAO1A	Nfu_p_1_030878	Nfu_t_1_030878	Nfu_c_1_030878	ENSDARG00000016676	Nfu_p_1_030878	ENSG00000087258	GNAO1	2775
Nfu_g_1_007912	DEPDC5 (2 OF 3)	Nfu_p_1_019093	Nfu_t_1_019093	Nfu_c_1_019093	ENSDARG00000078105	Nfu_p_1_019093	ENSG00000100150	DEPDC5	9681
Nfu_g_1_007913	IMP3	Nfu_p_1_019094	Nfu_t_1_019094	Nfu_c_1_019094	ENSDARG00000069287	Nfu_p_1_019094	ENSG00000177971	IMP3	55272
Nfu_g_1_007915	SLC35A3 (2 OF 2)	Nfu_p_1_019102	Nfu_t_1_019102	Nfu_c_1_019102	ENSDARG00000013222	Nfu_p_1_019102	ENSG00000117620	SLC35A3	23443
Nfu_g_1_007909	FP102157.1	Nfu_p_1_019086	Nfu_t_1_019086	Nfu_c_1_019086	ENSDARG00000063018	Nfu_p_1_019086	ENSG00000188859	FAM78B	149297
Nfu_g_1_007916	CMPK	Nfu_p_1_019104	Nfu_t_1_019104	Nfu_c_1_019104	ENSDARG00000019924	Nfu_p_1_019104	ENSG00000162368	CMPK1	51727
Nfu_g_1_017419	KCNG3	Nfu_p_1_041694	Nfu_t_1_041694	Nfu_c_1_041694	ENSDARG00000061622	Nfu_p_1_041694	ENSG00000171126	KCNG3	170850
Nfu_g_1_017417	DNPH1	Nfu_p_1_041691	Nfu_t_1_041691	Nfu_c_1_041691	ENSDARG00000075730	Nfu_p_1_041691	ENSG00000112667	DNPH1	10591
Nfu_g_1_003430	KANSL1L	Nfu_p_1_008520	Nfu_t_1_008520	Nfu_c_1_008520	ENSDARG00000075284	Nfu_p_1_008520	ENSG00000144445	KANSL1L	151050
Nfu_g_1_004911	Nfu_g_1_004911	Nfu_p_1_011957	Nfu_t_1_011957	Nfu_c_1_011957		Nfu_p_1_011957	ENSG00000170088	TMEM192	201931
Nfu_g_1_007783	CNDP1	Nfu_p_1_018782	Nfu_t_1_018782	Nfu_c_1_018782	ENSDARG00000003931	Nfu_p_1_018782	ENSG00000150656	CNDP1	84735
Nfu_g_1_007787	ABHD5A	Nfu_p_1_018787	Nfu_t_1_018787	Nfu_c_1_018787	ENSDARG00000076874	Nfu_p_1_018787	ENSG00000011198	ABHD5	51099
Nfu_g_1_007791	ANO10A	Nfu_p_1_018799	Nfu_t_1_018799	Nfu_c_1_018799	ENSDARG00000057736	Nfu_p_1_018799	ENSG00000160746	ANO10	55129
Nfu_g_1_007786	SNRKA	Nfu_p_1_018785	Nfu_t_1_018785	Nfu_c_1_018785	ENSDARG00000070832	Nfu_p_1_018785	ENSG00000163788	SNRK	54861
Nfu_g_1_007789	GTDC2	Nfu_p_1_018790	Nfu_t_1_018790	Nfu_c_1_018790	ENSDARG00000010941	Nfu_p_1_018790	ENSG00000144647	POMGNT2	84892
Nfu_g_1_012642	RPL3	Nfu_p_1_030531	Nfu_t_1_030531	Nfu_c_1_030531	ENSDARG00000003599	Nfu_p_1_030531	ENSG00000100316	RPL3	6122
Nfu_g_1_012650	CACNG2	Nfu_p_1_030554	Nfu_t_1_030554	Nfu_c_1_030554	ENSDARG00000032565	Nfu_p_1_030554	ENSG00000166862	CACNG2	10369
Nfu_g_1_009822	CEP85	Nfu_p_1_023918	Nfu_t_1_023918	Nfu_c_1_023918	ENSDARG00000060215	Nfu_p_1_023918	ENSG00000130695	CEP85	64793
Nfu_g_1_009823	CDCP1A	Nfu_p_1_023925	Nfu_t_1_023925	Nfu_c_1_023925	ENSDARG00000058943	Nfu_p_1_023925	ENSG00000163814	CDCP1	64866
Nfu_g_1_009824	LIMD1 (1 OF 2)	Nfu_p_1_023927	Nfu_t_1_023927	Nfu_c_1_023927	ENSDARG00000077964	Nfu_p_1_023927	ENSG00000144791	LIMD1	8994
Nfu_g_1_020702	C9H2ORF69	Nfu_p_1_049575	Nfu_t_1_049575	Nfu_c_1_049575	ENSDARG00000062425	Nfu_p_1_049575	ENSG00000178074	C2orf69	205327
Nfu_g_1_020704	STK17B	Nfu_p_1_049577	Nfu_t_1_049577	Nfu_c_1_049577	ENSDARG00000014348	Nfu_p_1_049577	ENSG00000081320	STK17B	9262
Nfu_g_1_020709	LRRFIP1A	Nfu_p_1_049587	Nfu_t_1_049587	Nfu_c_1_049587	ENSDARG00000010400	Nfu_p_1_049587	ENSG00000124831	LRRFIP1	9208
Nfu_g_1_016697	DNAJB12A	Nfu_p_1_039963	Nfu_t_1_039963	Nfu_c_1_039963	ENSDARG00000039363	Nfu_p_1_039963	ENSG00000148719	DNAJB12	54788
Nfu_g_1_016693	DDIT4 (2 OF 2)	Nfu_p_1_039959	Nfu_t_1_039959	Nfu_c_1_039959	ENSDARG00000037618	Nfu_p_1_039959	ENSG00000168209	DDIT4	54541
Nfu_g_1_016691	SPOCK2	Nfu_p_1_039956	Nfu_t_1_039956	Nfu_c_1_039956	ENSDARG00000075393	Nfu_p_1_039956	ENSG00000107742	SPOCK2	9806
Nfu_g_1_003390	PQLC1 (2 OF 2)	Nfu_p_1_008433	Nfu_t_1_008433	Nfu_c_1_008433	ENSDARG00000088768	Nfu_p_1_008433	ENSG00000122490	PQLC1	80148
Nfu_g_1_014112	FAM69A	Nfu_p_1_033971	Nfu_t_1_033971	Nfu_c_1_033971	ENSDARG00000062955	Nfu_p_1_033971	ENSG00000154511	FAM69A	388650
Nfu_g_1_014107	RPAP2	Nfu_p_1_033933	Nfu_t_1_033933	Nfu_c_1_033933	ENSDARG00000038397	Nfu_p_1_033933	ENSG00000122484	RPAP2	79871
Nfu_g_1_014108	GLMNA	Nfu_p_1_033940	Nfu_t_1_033940	Nfu_c_1_033940	ENSDARG00000058267	Nfu_p_1_033940	ENSG00000174842	GLMN	11146
Nfu_g_1_014580	IPO13	Nfu_p_1_035093	Nfu_t_1_035093	Nfu_c_1_035093	ENSDARG00000060618	Nfu_p_1_035093	ENSG00000117408	IPO13	9670
Nfu_g_1_016714	FAM19A1	Nfu_p_1_040001	Nfu_t_1_040001	Nfu_c_1_040001	ENSDARG00000062357	Nfu_p_1_040001	ENSG00000183662	FAM19A1	407738
Nfu_g_1_016713	UBA3	Nfu_p_1_039999	Nfu_t_1_039999	Nfu_c_1_039999	ENSDARG00000057987	Nfu_p_1_039999	ENSG00000144744	UBA3	9039
Nfu_g_1_016711	ARL6IP5B	Nfu_p_1_039991	Nfu_t_1_039991	Nfu_c_1_039991	ENSDARG00000016238	Nfu_p_1_039991	ENSG00000144746	ARL6IP5	10550
Nfu_g_1_016710	UROS	Nfu_p_1_039986	Nfu_t_1_039986	Nfu_c_1_039986	ENSDARG00000027491	Nfu_p_1_039986	ENSG00000188690	UROS	7390
Nfu_g_1_018477	CCRN4L (2 OF 2)	Nfu_p_1_044130	Nfu_t_1_044130	Nfu_c_1_044130	ENSDARG00000078525	Nfu_p_1_044130	ENSG00000151014	NOCT	25819
Nfu_g_1_018470	ALYREF	Nfu_p_1_044120	Nfu_t_1_044120	Nfu_c_1_044120	ENSDARG00000077732	Nfu_p_1_044120	ENSG00000183684	ALYREF	10189
Nfu_g_1_006180	NT5DC1	Nfu_p_1_014927	Nfu_t_1_014927	Nfu_c_1_014927	ENSDARG00000006797	Nfu_p_1_014927	ENSG00000178425	NT5DC1	221294
Nfu_g_1_020730	PPAPDC2 (1 OF 2)	Nfu_p_1_049640	Nfu_t_1_049640	Nfu_c_1_049640	ENSDARG00000043527	Nfu_p_1_049640	ENSG00000205808	PLPP6	403313
Nfu_g_1_020731	FASLG	Nfu_p_1_049641	Nfu_t_1_049641	Nfu_c_1_049641	ENSDARG00000011520	Nfu_p_1_049641	ENSG00000117560	FASLG	356
Nfu_g_1_008803	MEF2BNB	Nfu_p_1_021333	Nfu_t_1_021333	Nfu_c_1_021333	ENSDARG00000071339	Nfu_p_1_021333	ENSG00000254901	BORCS8	729991
Nfu_g_1_017342	EIF1B	Nfu_p_1_041452	Nfu_t_1_041452	Nfu_c_1_041452	ENSDARG00000012688	Nfu_p_1_041452	ENSG00000173812	EIF1	10209
Nfu_g_1_017348	MFSD11	Nfu_p_1_041469	Nfu_t_1_041469	Nfu_c_1_041469	ENSDARG00000041250	Nfu_p_1_041469	ENSG00000092931	MFSD11	79157
Nfu_g_1_017339	AMDHD2	Nfu_p_1_041446	Nfu_t_1_041446	Nfu_c_1_041446	ENSDARG00000021293	Nfu_p_1_041446	ENSG00000162066	AMDHD2	51005
Nfu_g_1_014568	FOXL2	Nfu_p_1_035065	Nfu_t_1_035065	Nfu_c_1_035065	ENSDARG00000042180	Nfu_p_1_035065	ENSG00000183770	FOXL2	668
Nfu_g_1_023532	MYT1B	Nfu_p_1_056473	Nfu_t_1_056473	Nfu_c_1_056473	ENSDARG00000089464	Nfu_p_1_056473	ENSG00000196132	MYT1	4661
Nfu_g_1_012514	PRRT2	Nfu_p_1_030214	Nfu_t_1_030214	Nfu_c_1_030214	ENSDARG00000089367	Nfu_p_1_030214	ENSG00000184811	TUSC5	286753
Nfu_g_1_015645	BX247898.1	Nfu_p_1_037592	Nfu_t_1_037592	Nfu_c_1_037592	ENSDARG00000074582	Nfu_p_1_037592	ENSG00000125861	GFRA4	64096
Nfu_g_1_016500	USP54A	Nfu_p_1_039518	Nfu_t_1_039518	Nfu_c_1_039518	ENSDARG00000077948	Nfu_p_1_039518	ENSG00000166348	USP54	159195
Nfu_g_1_016501	ZNF365	Nfu_p_1_039519	Nfu_t_1_039519	Nfu_c_1_039519	ENSDARG00000087985	Nfu_p_1_039519	ENSG00000138311	ZNF365	22891
Nfu_g_1_012212	SKA1	Nfu_p_1_029568	Nfu_t_1_029568	Nfu_c_1_029568	ENSDARG00000039354	Nfu_p_1_029568	ENSG00000154839	SKA1	220134
Nfu_g_1_012211	ITGA11B	Nfu_p_1_029566	Nfu_t_1_029566	Nfu_c_1_029566	ENSDARG00000036086	Nfu_p_1_029566	ENSG00000137809	ITGA11	22801
Nfu_g_1_020629	NFE2L1A	Nfu_p_1_049396	Nfu_t_1_049396	Nfu_c_1_049396	ENSDARG00000076533	Nfu_p_1_049396	ENSG00000082641	NFE2L1	4779
Nfu_g_1_016931	FBXL5	Nfu_p_1_040472	Nfu_t_1_040472	Nfu_c_1_040472	ENSDARG00000043046	Nfu_p_1_040472	ENSG00000118564	FBXL5	26234

## Sheet: Negative biomarkers (male)
Negative biomarkers
Nfu.Gene.ID	Gene.symbol	Nfu.Protein.ID	Nfu.Transcript.ID	Nfu.CDS.ID	Ensembl.Drerio.Gene.ID	Notobranchius_gene_ID	Human_gene_ID	Human_gene_name	entrezgene
Nfu_g_1_003771	CLSTN2 (2 OF 2)	Nfu_p_1_009267	Nfu_t_1_009267	Nfu_c_1_009267	ENSDARG00000060637	Nfu_p_1_009267	ENSG00000158258	CLSTN2	64084
Nfu_g_1_005617	CDH24 (2 OF 2)	Nfu_p_1_013559	Nfu_t_1_013559	Nfu_c_1_013559	ENSDARG00000077996	Nfu_p_1_013559	ENSG00000140937	CDH11	1009
Nfu_g_1_005632	REPS2	Nfu_p_1_013607	Nfu_t_1_013607	Nfu_c_1_013607	ENSDARG00000076768	Nfu_p_1_013607	ENSG00000169891	REPS2	9185
Nfu_g_1_005633	TMEM45A	Nfu_p_1_013609	Nfu_t_1_013609	Nfu_c_1_013609	ENSDARG00000070743	Nfu_p_1_013609	ENSG00000151715	TMEM45B	120224
Nfu_g_1_005623	RAI2	Nfu_p_1_013590	Nfu_t_1_013590	Nfu_c_1_013590	ENSDARG00000077251	Nfu_p_1_013590	ENSG00000131831	RAI2	10742
Nfu_g_1_005620	CDKL5 (1 OF 2)	Nfu_p_1_013580	Nfu_t_1_013580	Nfu_c_1_013580	ENSDARG00000015240	Nfu_p_1_013580	ENSG00000008086	CDKL5	6792
Nfu_g_1_005625	SCML2 (3 OF 3)	Nfu_p_1_013595	Nfu_t_1_013595	Nfu_c_1_013595	ENSDARG00000012949	Nfu_p_1_013595	ENSG00000102098	SCML2	10389
Nfu_g_1_005629	SHROOM2 (1 OF 3)	Nfu_p_1_013604	Nfu_t_1_013604	Nfu_c_1_013604	ENSDARG00000076416	Nfu_p_1_013604	ENSG00000146950	SHROOM2	357
Nfu_g_1_017982	GTSE1	Nfu_p_1_043048	Nfu_t_1_043048	Nfu_c_1_043048	ENSDARG00000013719	Nfu_p_1_043048	ENSG00000075218	GTSE1	51512
Nfu_g_1_017983	ATP2B1B	Nfu_p_1_043055	Nfu_t_1_043055	Nfu_c_1_043055	ENSDARG00000007788	Nfu_p_1_043055	ENSG00000070961	ATP2B1	490
Nfu_g_1_017990	BET1L	Nfu_p_1_043070	Nfu_t_1_043070	Nfu_c_1_043070	ENSDARG00000032037	Nfu_p_1_043070	ENSG00000177951	BET1L	51272
Nfu_g_1_017981	DEAF1	Nfu_p_1_043045	Nfu_t_1_043045	Nfu_c_1_043045	ENSDARG00000088844	Nfu_p_1_043045	ENSG00000177030	DEAF1	10522
Nfu_g_1_017989	DRD4 (2 OF 4)	Nfu_p_1_043069	Nfu_t_1_043069	Nfu_c_1_043069	ENSDARG00000035820	Nfu_p_1_043069	ENSG00000069696	DRD4	1815
Nfu_g_1_017991	GRAMD4	Nfu_p_1_043071	Nfu_t_1_043071	Nfu_c_1_043071	ENSDARG00000069171	Nfu_p_1_043071	ENSG00000075240	GRAMD4	23151
Nfu_g_1_017978	CERK (1 OF 2)	Nfu_p_1_043040	Nfu_t_1_043040	Nfu_c_1_043040	ENSDARG00000069169	Nfu_p_1_043040	ENSG00000100422	CERK	64781
Nfu_g_1_017984	OLA.10274	Nfu_p_1_043058	Nfu_t_1_043058	Nfu_c_1_043058	ENSDARG00000042130	Nfu_p_1_043058	ENSG00000146707	POMZP3	22932
Nfu_g_1_017987	FAM19A5 (2 OF 2)	Nfu_p_1_043066	Nfu_t_1_043066	Nfu_c_1_043066	ENSDARG00000045608	Nfu_p_1_043066	ENSG00000219438	FAM19A5	25817
Nfu_g_1_017986	BRD1 (2 OF 2)	Nfu_p_1_043061	Nfu_t_1_043061	Nfu_c_1_043061	ENSDARG00000051798	Nfu_p_1_043061	ENSG00000100425	BRD1	23774
Nfu_g_1_002231	POU4F2	Nfu_p_1_005583	Nfu_t_1_005583	Nfu_c_1_005583	ENSDARG00000069737	Nfu_p_1_005583	ENSG00000151615	POU4F2	5458
Nfu_g_1_002230	CDH8	Nfu_p_1_005582	Nfu_t_1_005582	Nfu_c_1_005582	ENSDARG00000037478	Nfu_p_1_005582	ENSG00000150394	CDH8	1006
Nfu_g_1_006992	USP46	Nfu_p_1_016917	Nfu_t_1_016917	Nfu_c_1_016917	ENSDARG00000045343	Nfu_p_1_016917	ENSG00000109189	USP46	64854
Nfu_g_1_006985	SPATA18	Nfu_p_1_016894	Nfu_t_1_016894	Nfu_c_1_016894	ENSDARG00000052343	Nfu_p_1_016894	ENSG00000163071	SPATA18	132671
Nfu_g_1_006990	CT583700.1	Nfu_p_1_016905	Nfu_t_1_016905	Nfu_c_1_016905	ENSDARG00000090579	Nfu_p_1_016905	ENSG00000130508	PXDN	7837
Nfu_g_1_006993	SLC10A4	Nfu_p_1_016918	Nfu_t_1_016918	Nfu_c_1_016918	ENSDARG00000009131	Nfu_p_1_016918	ENSG00000145248	SLC10A4	201780
Nfu_g_1_006994	ANAPC4	Nfu_p_1_016919	Nfu_t_1_016919	Nfu_c_1_016919	ENSDARG00000032237	Nfu_p_1_016919	ENSG00000053900	ANAPC4	29945
Nfu_g_1_006991	PALLD	Nfu_p_1_016912	Nfu_t_1_016912	Nfu_c_1_016912	ENSDARG00000040009	Nfu_p_1_016912	ENSG00000129116	PALLD	23022
Nfu_g_1_006989	CBR4	Nfu_p_1_016904	Nfu_t_1_016904	Nfu_c_1_016904	ENSDARG00000009074	Nfu_p_1_016904	ENSG00000145439	CBR4	84869
Nfu_g_1_006982	SH3RF1	Nfu_p_1_016861	Nfu_t_1_016861	Nfu_c_1_016861	ENSDARG00000070470	Nfu_p_1_016861	ENSG00000172985	SH3RF3	344558
Nfu_g_1_017522	CLIP4	Nfu_p_1_041912	Nfu_t_1_041912	Nfu_c_1_041912	ENSDARG00000054456	Nfu_p_1_041912	ENSG00000105270	CLIP3	25999
Nfu_g_1_017504	SOBPA	Nfu_p_1_041886	Nfu_t_1_041886	Nfu_c_1_041886	ENSDARG00000054253	Nfu_p_1_041886	ENSG00000112320	SOBP	55084
Nfu_g_1_017515	DHX35	Nfu_p_1_041902	Nfu_t_1_041902	Nfu_c_1_041902	ENSDARG00000063419	Nfu_p_1_041902	ENSG00000101452	DHX35	60625
Nfu_g_1_017523	PDSS2	Nfu_p_1_041915	Nfu_t_1_041915	Nfu_c_1_041915	ENSDARG00000012563	Nfu_p_1_041915	ENSG00000164494	PDSS2	57107
Nfu_g_1_017517	BEND3	Nfu_p_1_041904	Nfu_t_1_041904	Nfu_c_1_041904	ENSDARG00000076903	Nfu_p_1_041904	ENSG00000178409	BEND3	57673
Nfu_g_1_017503	C13H6ORF203	Nfu_p_1_041882	Nfu_t_1_041882	Nfu_c_1_041882	ENSDARG00000077614	Nfu_p_1_041882	ENSG00000130349	C6orf203	51250
Nfu_g_1_017511	CU915814.1	Nfu_p_1_041898	Nfu_t_1_041898	Nfu_c_1_041898	ENSDARG00000079878	Nfu_p_1_041898	ENSG00000272442	RP11-444E17.6	NA
Nfu_g_1_017521	DIEXF	Nfu_p_1_041911	Nfu_t_1_041911	Nfu_c_1_041911	ENSDARG00000017696	Nfu_p_1_041911	ENSG00000117597	DIEXF	27042
Nfu_g_1_017498	ADPRHL2	Nfu_p_1_041874	Nfu_t_1_041874	Nfu_c_1_041874	ENSDARG00000019338	Nfu_p_1_041874	ENSG00000116863	ADPRHL2	54936
Nfu_g_1_017502	CR774184.1	Nfu_p_1_041878	Nfu_t_1_041878	Nfu_c_1_041878	ENSDARG00000057681	Nfu_p_1_041878	ENSG00000121741	ZMYM2	7750
Nfu_g_1_017516	CR774184.1	Nfu_p_1_041903	Nfu_t_1_041903	Nfu_c_1_041903	ENSDARG00000057681	Nfu_p_1_041903	ENSG00000147130	ZMYM3	9203
Nfu_g_1_017514	Nfu_g_1_017514	Nfu_p_1_041901	Nfu_t_1_041901	Nfu_c_1_041901	ENSDARG00000044537	Nfu_p_1_041901	ENSG00000198668	CALM1	801
Nfu_g_1_017507	TTC7B	Nfu_p_1_041891	Nfu_t_1_041891	Nfu_c_1_041891	ENSDARG00000061207	Nfu_p_1_041891	ENSG00000165914	TTC7B	145567
Nfu_g_1_017519	FAM177A1	Nfu_p_1_041907	Nfu_t_1_041907	Nfu_c_1_041907	ENSDARG00000079636	Nfu_p_1_041907	ENSG00000151327	FAM177A1	283635
Nfu_g_1_017525	PPP2R3C	Nfu_p_1_041920	Nfu_t_1_041920	Nfu_c_1_041920	ENSDARG00000043972	Nfu_p_1_041920	ENSG00000092020	PPP2R3C	55012
Nfu_g_1_017501	KIAA0391	Nfu_p_1_041877	Nfu_t_1_041877	Nfu_c_1_041877	ENSDARG00000075057	Nfu_p_1_041877	ENSG00000258790	RP11-561B11.2	NA
Nfu_g_1_017512	PSMA6A	Nfu_p_1_041899	Nfu_t_1_041899	Nfu_c_1_041899	ENSDARG00000019398	Nfu_p_1_041899	ENSG00000100902	PSMA6	5687
Nfu_g_1_017506	NFKBIAB	Nfu_p_1_041890	Nfu_t_1_041890	Nfu_c_1_041890	ENSDARG00000007693	Nfu_p_1_041890	ENSG00000100906	NFKBIA	4792
Nfu_g_1_017513	INSM2	Nfu_p_1_041900	Nfu_t_1_041900	Nfu_c_1_041900	ENSDARG00000020655	Nfu_p_1_041900	ENSG00000173404	INSM1	3642
Nfu_g_1_013529	TLX2	Nfu_p_1_032562	Nfu_t_1_032562	Nfu_c_1_032562	ENSDARG00000011273	Nfu_p_1_032562	ENSG00000164438	TLX3	30012
Nfu_g_1_018582	PPM1F	Nfu_p_1_044415	Nfu_t_1_044415	Nfu_c_1_044415	ENSDARG00000005786	Nfu_p_1_044415	ENSG00000100034	PPM1F	9647
Nfu_g_1_018592	FXN	Nfu_p_1_044432	Nfu_t_1_044432	Nfu_c_1_044432	ENSDARG00000074356	Nfu_p_1_044432	ENSG00000165060	FXN	2395
Nfu_g_1_018589	SDF2L1	Nfu_p_1_044429	Nfu_t_1_044429	Nfu_c_1_044429	ENSDARG00000035631	Nfu_p_1_044429	ENSG00000128228	SDF2L1	23753
Nfu_g_1_018590	OCLNB	Nfu_p_1_044430	Nfu_t_1_044430	Nfu_c_1_044430	ENSDARG00000003091	Nfu_p_1_044430	ENSG00000197822	OCLN	100506658
Nfu_g_1_018585	MYO7AB	Nfu_p_1_044420	Nfu_t_1_044420	Nfu_c_1_044420	ENSDARG00000044632	Nfu_p_1_044420	ENSG00000137474	MYO7A	4647
Nfu_g_1_003384	TIPARP	Nfu_p_1_008424	Nfu_t_1_008424	Nfu_c_1_008424	ENSDARG00000061841	Nfu_p_1_008424	ENSG00000163659	TIPARP	25976
Nfu_g_1_009803	CDH19	Nfu_p_1_023861	Nfu_t_1_023861	Nfu_c_1_023861	ENSDARG00000074991	Nfu_p_1_023861	ENSG00000071991	CDH19	28513
Nfu_g_1_009802	CDH7 (2 OF 2)	Nfu_p_1_023860	Nfu_t_1_023860	Nfu_c_1_023860	ENSDARG00000023542	Nfu_p_1_023860	ENSG00000081138	CDH7	1005
Nfu_g_1_017003	MAST2	Nfu_p_1_040607	Nfu_t_1_040607	Nfu_c_1_040607	ENSDARG00000074311	Nfu_p_1_040607	ENSG00000086015	MAST2	23139
Nfu_g_1_017006	PDE4DIP (2 OF 2)	Nfu_p_1_040614	Nfu_t_1_040614	Nfu_c_1_040614	ENSDARG00000054723	Nfu_p_1_040614	ENSG00000178104	PDE4DIP	9659
Nfu_g_1_017007	PRRX1A	Nfu_p_1_040615	Nfu_t_1_040615	Nfu_c_1_040615	ENSDARG00000042027	Nfu_p_1_040615	ENSG00000116132	PRRX1	5396
Nfu_g_1_017004	GORAB	Nfu_p_1_040612	Nfu_t_1_040612	Nfu_c_1_040612	ENSDARG00000042031	Nfu_p_1_040612	ENSG00000120370	GORAB	92344
Nfu_g_1_004984	PIPOX	Nfu_p_1_012065	Nfu_t_1_012065	Nfu_c_1_012065	ENSDARG00000055591	Nfu_p_1_012065	ENSG00000179761	PIPOX	51268
Nfu_g_1_004985	MYO18AB	Nfu_p_1_012071	Nfu_t_1_012071	Nfu_c_1_012071	ENSDARG00000061862	Nfu_p_1_012071	ENSG00000196535	MYO18A	399687
Nfu_g_1_004983	ACPL2	Nfu_p_1_012064	Nfu_t_1_012064	Nfu_c_1_012064	ENSDARG00000040644	Nfu_p_1_012064	ENSG00000155893	PXYLP1	92370
Nfu_g_1_013485	PTK2	Nfu_p_1_032447	Nfu_t_1_032447	Nfu_c_1_032447	ENSDARG00000004672	Nfu_p_1_032447	ENSG00000169398	PTK2	5747
Nfu_g_1_013486	CLPTM1L (2 OF 2)	Nfu_p_1_032500	Nfu_t_1_032500	Nfu_c_1_032500	ENSDARG00000021048	Nfu_p_1_032500	ENSG00000049656	CLPTM1L	81037
Nfu_g_1_013491	MRS2	Nfu_p_1_032514	Nfu_t_1_032514	Nfu_c_1_032514	ENSDARG00000062872	Nfu_p_1_032514	ENSG00000124532	MRS2	57380
Nfu_g_1_013490	Nfu_g_1_013490	Nfu_p_1_032513	Nfu_t_1_032513	Nfu_c_1_032513	ENSDARG00000002731	Nfu_p_1_032513	ENSG00000169439	SDC2	6383
Nfu_g_1_013482	CPQ	Nfu_p_1_032442	Nfu_t_1_032442	Nfu_c_1_032442	ENSDARG00000020952	Nfu_p_1_032442	ENSG00000104324	CPQ	10404
Nfu_g_1_013483	PTP4A3	Nfu_p_1_032443	Nfu_t_1_032443	Nfu_c_1_032443	ENSDARG00000039997	Nfu_p_1_032443	ENSG00000184489	PTP4A3	11156
Nfu_g_1_013487	ZFAT	Nfu_p_1_032508	Nfu_t_1_032508	Nfu_c_1_032508	ENSDARG00000077987	Nfu_p_1_032508	ENSG00000066827	ZFAT	57623
Nfu_g_1_013484	Nfu_g_1_013484	Nfu_p_1_032444	Nfu_t_1_032444	Nfu_c_1_032444	ENSDARG00000090840	Nfu_p_1_032444	ENSG00000167384	ZNF180	7733
Nfu_g_1_014730	RP2	Nfu_p_1_035461	Nfu_t_1_035461	Nfu_c_1_035461	ENSDARG00000044339	Nfu_p_1_035461	ENSG00000102218	RP2	6102
Nfu_g_1_014734	CHST7	Nfu_p_1_035466	Nfu_t_1_035466	Nfu_c_1_035466	ENSDARG00000044341	Nfu_p_1_035466	ENSG00000147119	CHST7	56548
Nfu_g_1_014727	TUBGCP5	Nfu_p_1_035457	Nfu_t_1_035457	Nfu_c_1_035457	ENSDARG00000077442	Nfu_p_1_035457	ENSG00000275835	TUBGCP5	114791
Nfu_g_1_014731	CYFIP1	Nfu_p_1_035463	Nfu_t_1_035463	Nfu_c_1_035463	ENSDARG00000044345	Nfu_p_1_035463	ENSG00000273749	CYFIP1	23191
Nfu_g_1_014737	NIPA2	Nfu_p_1_035476	Nfu_t_1_035476	Nfu_c_1_035476	ENSDARG00000055912	Nfu_p_1_035476	ENSG00000140157	NIPA2	81614
Nfu_g_1_014724	NIPA1	Nfu_p_1_035452	Nfu_t_1_035452	Nfu_c_1_035452	ENSDARG00000055917	Nfu_p_1_035452	ENSG00000163293	NIPAL1	152519
Nfu_g_1_014732	HERC2	Nfu_p_1_035464	Nfu_t_1_035464	Nfu_c_1_035464	ENSDARG00000073841	Nfu_p_1_035464	ENSG00000128731	HERC2	8924
Nfu_g_1_012790	DBX1A	Nfu_p_1_030876	Nfu_t_1_030876	Nfu_c_1_030876	ENSDARG00000001859	Nfu_p_1_030876	ENSG00000109851	DBX1	120237
Nfu_g_1_012793	DYX1C1	Nfu_p_1_030880	Nfu_t_1_030880	Nfu_c_1_030880	ENSDARG00000007792	Nfu_p_1_030880	ENSG00000256061	DYX1C1	161582
Nfu_g_1_012787	ANPEP (3 OF 4)	Nfu_p_1_030871	Nfu_t_1_030871	Nfu_c_1_030871	ENSDARG00000075168	Nfu_p_1_030871	ENSG00000166825	ANPEP	290
Nfu_g_1_012786	SV2B (1 OF 2)	Nfu_p_1_030869	Nfu_t_1_030869	Nfu_c_1_030869	ENSDARG00000090540	Nfu_p_1_030869	ENSG00000185518	SV2B	9899
Nfu_g_1_012794	HSF4	Nfu_p_1_030881	Nfu_t_1_030881	Nfu_c_1_030881	ENSDARG00000013251	Nfu_p_1_030881	ENSG00000102878	HSF4	3299
Nfu_g_1_012788	GNAO1A	Nfu_p_1_030874	Nfu_t_1_030874	Nfu_c_1_030874	ENSDARG00000016676	Nfu_p_1_030874	ENSG00000087258	GNAO1	2775
Nfu_g_1_012795	CBFB	Nfu_p_1_030882	Nfu_t_1_030882	Nfu_c_1_030882	ENSDARG00000040917	Nfu_p_1_030882	ENSG00000067955	CBFB	865
Nfu_g_1_012791	C18H16ORF70	Nfu_p_1_030877	Nfu_t_1_030877	Nfu_c_1_030877	ENSDARG00000041560	Nfu_p_1_030877	ENSG00000125149	C16orf70	80262
Nfu_g_1_007910	DEPDC5	Nfu_p_1_019087	Nfu_t_1_019087	Nfu_c_1_019087	ENSDARG00000078105	Nfu_p_1_019087	ENSG00000100150	DEPDC5	9681
Nfu_g_1_007908	MFSD12A	Nfu_p_1_019084	Nfu_t_1_019084	Nfu_c_1_019084	ENSDARG00000061908	Nfu_p_1_019084	ENSG00000161091	MFSD12	126321
Nfu_g_1_007917	RIPK2	Nfu_p_1_019105	Nfu_t_1_019105	Nfu_c_1_019105	ENSDARG00000033713	Nfu_p_1_019105	ENSG00000104312	RIPK2	8767
Nfu_g_1_007911	TSEN15	Nfu_p_1_019092	Nfu_t_1_019092	Nfu_c_1_019092	ENSDARG00000069280	Nfu_p_1_019092	ENSG00000198860	TSEN15	116461
Nfu_g_1_007914	BCL6AB	Nfu_p_1_019096	Nfu_t_1_019096	Nfu_c_1_019096	ENSDARG00000070864	Nfu_p_1_019096	ENSG00000113916	BCL6	604
Nfu_g_1_017425	Nfu_g_1_017425	Nfu_p_1_041704	Nfu_t_1_041704	Nfu_c_1_041704	ENSDARG00000087107	Nfu_p_1_041704	ENSG00000163075	CFAP221	200373
Nfu_g_1_017426	EML4	Nfu_p_1_041707	Nfu_t_1_041707	Nfu_c_1_041707	ENSDARG00000086213	Nfu_p_1_041707	ENSG00000143924	EML4	27436
Nfu_g_1_017416	TSPAN14	Nfu_p_1_041689	Nfu_t_1_041689	Nfu_c_1_041689	ENSDARG00000055938	Nfu_p_1_041689	ENSG00000108219	TSPAN14	81619
Nfu_g_1_025141	CST7	Nfu_p_1_058146	Nfu_t_1_058146	Nfu_c_1_058146	NA	Nfu_p_1_058146	ENSG00000077984	CST7	8530
Nfu_g_1_017418	APMAP	Nfu_p_1_041692	Nfu_t_1_041692	Nfu_c_1_041692	ENSDARG00000017422	Nfu_p_1_041692	ENSG00000101474	APMAP	57136
Nfu_g_1_017422	YIPF3	Nfu_p_1_041700	Nfu_t_1_041700	Nfu_c_1_041700	ENSDARG00000020449	Nfu_p_1_041700	ENSG00000137207	YIPF3	25844
Nfu_g_1_017420	NCOA4	Nfu_p_1_041695	Nfu_t_1_041695	Nfu_c_1_041695	ENSDARG00000021439	Nfu_p_1_041695	ENSG00000266412	NCOA4	8031
Nfu_g_1_017423	PARK2	Nfu_p_1_041701	Nfu_t_1_041701	Nfu_c_1_041701	ENSDARG00000021555	Nfu_p_1_041701	ENSG00000185345	PARK2	5071
Nfu_g_1_003429	MYL1	Nfu_p_1_008519	Nfu_t_1_008519	Nfu_c_1_008519	ENSDARG00000014196	Nfu_p_1_008519	ENSG00000168530	MYL1	4632
Nfu_g_1_003427	MAP2	Nfu_p_1_008516	Nfu_t_1_008516	Nfu_c_1_008516	ENSDARG00000055052	Nfu_p_1_008516	ENSG00000078018	MAP2	4133
Nfu_g_1_004915	FBXW7	Nfu_p_1_011963	Nfu_t_1_011963	Nfu_c_1_011963	ENSDARG00000060994	Nfu_p_1_011963	ENSG00000109670	FBXW7	55294
Nfu_g_1_004916	SI:CH73-353P21.4	Nfu_p_1_011965	Nfu_t_1_011965	Nfu_c_1_011965	ENSDARG00000079328	Nfu_p_1_011965	ENSG00000182405	PGBD4	161779
Nfu_g_1_004914	TMA16	Nfu_p_1_011960	Nfu_t_1_011960	Nfu_c_1_011960	ENSDARG00000008068	Nfu_p_1_011960	ENSG00000198498	TMA16	55319
Nfu_g_1_004910	MARCH1	Nfu_p_1_011956	Nfu_t_1_011956	Nfu_c_1_011956	ENSDARG00000037487	Nfu_p_1_011956	ENSG00000145416	MARCH1	55016
Nfu_g_1_007785	ZNRF2B	Nfu_p_1_018784	Nfu_t_1_018784	Nfu_c_1_018784	ENSDARG00000077855	Nfu_p_1_018784	ENSG00000180233	ZNRF2	223082
Nfu_g_1_007792	NOD1	Nfu_p_1_018805	Nfu_t_1_018805	Nfu_c_1_018805	ENSDARG00000036308	Nfu_p_1_018805	ENSG00000106100	NOD1	10392
Nfu_g_1_007782	ENPP2 (1 OF 3)	Nfu_p_1_018762	Nfu_t_1_018762	Nfu_c_1_018762	ENSDARG00000075384	Nfu_p_1_018762	ENSG00000136960	ENPP2	5168
Nfu_g_1_007788	TAF2	Nfu_p_1_018789	Nfu_t_1_018789	Nfu_c_1_018789	ENSDARG00000038423	Nfu_p_1_018789	ENSG00000064313	TAF2	6873
Nfu_g_1_007784	SNRKA	Nfu_p_1_018783	Nfu_t_1_018783	Nfu_c_1_018783	ENSDARG00000070832	Nfu_p_1_018783	ENSG00000163788	SNRK	54861
Nfu_g_1_007790	CR627484.1	Nfu_p_1_018791	Nfu_t_1_018791	Nfu_c_1_018791	ENSDARG00000076862	Nfu_p_1_018791	ENSG00000144649	FAM198A	729085
Nfu_g_1_012647	IFI35	Nfu_p_1_030548	Nfu_t_1_030548	Nfu_c_1_030548	ENSDARG00000075643	Nfu_p_1_030548	ENSG00000068079	IFI35	3430
Nfu_g_1_012648	RPL27	Nfu_p_1_030549	Nfu_t_1_030549	Nfu_c_1_030549	ENSDARG00000015128	Nfu_p_1_030549	ENSG00000131469	RPL27	6155
Nfu_g_1_012645	RUNDC1	Nfu_p_1_030541	Nfu_t_1_030541	Nfu_c_1_030541	ENSDARG00000091962	Nfu_p_1_030541	ENSG00000198863	RUNDC1	146923
Nfu_g_1_012649	GRNA	Nfu_p_1_030552	Nfu_t_1_030552	Nfu_c_1_030552	ENSDARG00000004954	Nfu_p_1_030552	ENSG00000030582	GRN	2896
Nfu_g_1_012643	SLC25A39	Nfu_p_1_030533	Nfu_t_1_030533	Nfu_c_1_030533	ENSDARG00000007449	Nfu_p_1_030533	ENSG00000013306	SLC25A39	51629
Nfu_g_1_012646	KCNH4 (2 OF 2)	Nfu_p_1_030545	Nfu_t_1_030545	Nfu_c_1_030545	ENSDARG00000061990	Nfu_p_1_030545	ENSG00000089558	KCNH4	23415
Nfu_g_1_003597	PPP2R2BA	Nfu_p_1_008902	Nfu_t_1_008902	Nfu_c_1_008902	ENSDARG00000079583	Nfu_p_1_008902	ENSG00000156475	PPP2R2B	5521
Nfu_g_1_003594	GPR151	Nfu_p_1_008890	Nfu_t_1_008890	Nfu_c_1_008890	ENSDARG00000076565	Nfu_p_1_008890	ENSG00000173250	GPR151	134391
Nfu_g_1_003598	ADAM19B	Nfu_p_1_008903	Nfu_t_1_008903	Nfu_c_1_008903	ENSDARG00000067545	Nfu_p_1_008903	ENSG00000135074	ADAM19	8728
Nfu_g_1_003595	THG1L	Nfu_p_1_008892	Nfu_t_1_008892	Nfu_c_1_008892	ENSDARG00000038360	Nfu_p_1_008892	ENSG00000113272	THG1L	54974
Nfu_g_1_003600	LSM11	Nfu_p_1_008905	Nfu_t_1_008905	Nfu_c_1_008905	ENSDARG00000053025	Nfu_p_1_008905	ENSG00000155858	LSM11	134353
Nfu_g_1_003596	CLINT1A	Nfu_p_1_008901	Nfu_t_1_008901	Nfu_c_1_008901	ENSDARG00000025535	Nfu_p_1_008901	ENSG00000113282	CLINT1	9685
Nfu_g_1_003593	Nfu_g_1_003593	Nfu_p_1_008889	Nfu_t_1_008889	Nfu_c_1_008889	ENSDARG00000016116	Nfu_p_1_008889	ENSG00000164330	EBF1	1879
Nfu_g_1_009827	WDTC1	Nfu_p_1_023950	Nfu_t_1_023950	Nfu_c_1_023950	ENSDARG00000059760	Nfu_p_1_023950	ENSG00000142784	WDTC1	23038
Nfu_g_1_009825	UBXN11	Nfu_p_1_023930	Nfu_t_1_023930	Nfu_c_1_023930	ENSDARG00000053828	Nfu_p_1_023930	ENSG00000158062	UBXN11	91544
Nfu_g_1_009829	FEZ2 (2 OF 2)	Nfu_p_1_023964	Nfu_t_1_023964	Nfu_c_1_023964	ENSDARG00000022260	Nfu_p_1_023964	ENSG00000171055	FEZ2	9637
Nfu_g_1_009831	CLEC3BA	Nfu_p_1_023970	Nfu_t_1_023970	Nfu_c_1_023970	ENSDARG00000076541	Nfu_p_1_023970	ENSG00000163815	CLEC3B	7123
Nfu_g_1_009833	TMEM158	Nfu_p_1_023974	Nfu_t_1_023974	Nfu_c_1_023974		Nfu_p_1_023974	ENSG00000249992	TMEM158	25907
Nfu_g_1_009826	LARS2	Nfu_p_1_023947	Nfu_t_1_023947	Nfu_c_1_023947	ENSDARG00000075337	Nfu_p_1_023947	ENSG00000011376	LARS2	23395
Nfu_g_1_009828	DEPTOR	Nfu_p_1_023956	Nfu_t_1_023956	Nfu_c_1_023956	ENSDARG00000040930	Nfu_p_1_023956	ENSG00000155792	DEPTOR	64798
Nfu_g_1_009830	COX20	Nfu_p_1_023969	Nfu_t_1_023969	Nfu_c_1_023969	ENSDARG00000018800	Nfu_p_1_023969	ENSG00000203667	COX20	116228
Nfu_g_1_020708	NCKAP5	Nfu_p_1_049584	Nfu_t_1_049584	Nfu_c_1_049584	ENSDARG00000079148	Nfu_p_1_049584	ENSG00000176771	NCKAP5	344148
Nfu_g_1_020710	Nfu_g_1_020710	Nfu_p_1_049594	Nfu_t_1_049594	Nfu_c_1_049594	ENSDARG00000062423	Nfu_p_1_049594	ENSG00000226124	FTCDNL1	348751
Nfu_g_1_020701	HECW2A	Nfu_p_1_049569	Nfu_t_1_049569	Nfu_c_1_049569	ENSDARG00000062447	Nfu_p_1_049569	ENSG00000138411	HECW2	57520
Nfu_g_1_020707	PGAP1	Nfu_p_1_049581	Nfu_t_1_049581	Nfu_c_1_049581	ENSDARG00000062465	Nfu_p_1_049581	ENSG00000197121	PGAP1	80055
Nfu_g_1_020699	C9H2ORF47	Nfu_p_1_049562	Nfu_t_1_049562	Nfu_c_1_049562	ENSDARG00000069671	Nfu_p_1_049562	ENSG00000162972	MAIP1	79568
Nfu_g_1_020703	TYW5	Nfu_p_1_049576	Nfu_t_1_049576	Nfu_c_1_049576	ENSDARG00000069672	Nfu_p_1_049576	ENSG00000162971	TYW5	129450
Nfu_g_1_020700	MLPHB	Nfu_p_1_049564	Nfu_t_1_049564	Nfu_c_1_049564	ENSDARG00000070991	Nfu_p_1_049564	ENSG00000115648	MLPH	79083
Nfu_g_1_016964	BCHE	Nfu_p_1_040523	Nfu_t_1_040523	Nfu_c_1_040523	ENSDARG00000031796	Nfu_p_1_040523	ENSG00000114200	BCHE	590
Nfu_g_1_014323	EPHA7	Nfu_p_1_034520	Nfu_t_1_034520	Nfu_c_1_034520	ENSDARG00000004635	Nfu_p_1_034520	ENSG00000135333	EPHA7	2045
Nfu_g_1_016698	TYSND1	Nfu_p_1_039965	Nfu_t_1_039965	Nfu_c_1_039965	ENSDARG00000074895	Nfu_p_1_039965	ENSG00000156521	TYSND1	219743
Nfu_g_1_016694	SAR1AB	Nfu_p_1_039960	Nfu_t_1_039960	Nfu_c_1_039960	ENSDARG00000033320	Nfu_p_1_039960	ENSG00000079332	SAR1A	56681
Nfu_g_1_016695	PPA1B	Nfu_p_1_039961	Nfu_t_1_039961	Nfu_c_1_039961	ENSDARG00000030441	Nfu_p_1_039961	ENSG00000180817	PPA1	5464
Nfu_g_1_016690	EIF4EBP2	Nfu_p_1_039955	Nfu_t_1_039955	Nfu_c_1_039955	ENSDARG00000031819	Nfu_p_1_039955	ENSG00000148730	EIF4EBP2	1979
Nfu_g_1_016692	RPS24	Nfu_p_1_039958	Nfu_t_1_039958	Nfu_c_1_039958	ENSDARG00000039347	Nfu_p_1_039958	ENSG00000138326	RPS24	6229
Nfu_g_1_013939	Nfu_g_1_013939	Nfu_p_1_033539	Nfu_t_1_033539	Nfu_c_1_033539	ENSDARG00000086662	Nfu_p_1_033539	ENSG00000133454	MYO18B	84700
Nfu_g_1_013941	ADRBK2	Nfu_p_1_033541	Nfu_t_1_033541	Nfu_c_1_033541	ENSDARG00000013007	Nfu_p_1_033541	ENSG00000100077	GRK3	157
Nfu_g_1_014564	ZEB1B	Nfu_p_1_035059	Nfu_t_1_035059	Nfu_c_1_035059	ENSDARG00000013207	Nfu_p_1_035059	ENSG00000148516	ZEB1	6935
Nfu_g_1_003388	CABZ01045232.1	Nfu_p_1_008431	Nfu_t_1_008431	Nfu_c_1_008431	ENSDARG00000035961	Nfu_p_1_008431	ENSG00000178342	KCNG2	26251
Nfu_g_1_003389	HPCAL4	Nfu_p_1_008432	Nfu_t_1_008432	Nfu_c_1_008432	ENSDARG00000070491	Nfu_p_1_008432	ENSG00000116983	HPCAL4	51440
Nfu_g_1_003035	AVPR1A (1 OF 2)	Nfu_p_1_007584	Nfu_t_1_007584	Nfu_c_1_007584	ENSDARG00000077083	Nfu_p_1_007584	ENSG00000166148	AVPR1A	552
Nfu_g_1_003037	PPM1H	Nfu_p_1_007591	Nfu_t_1_007591	Nfu_c_1_007591	ENSDARG00000063684	Nfu_p_1_007591	ENSG00000111110	PPM1H	57460
Nfu_g_1_003036	MON2	Nfu_p_1_007585	Nfu_t_1_007585	Nfu_c_1_007585	ENSDARG00000063694	Nfu_p_1_007585	ENSG00000061987	MON2	23041
Nfu_g_1_011540	GLTSCR2	Nfu_p_1_027854	Nfu_t_1_027854	Nfu_c_1_027854	ENSDARG00000013489	Nfu_p_1_027854	ENSG00000105373	GLTSCR2	29997
Nfu_g_1_003033	NLRX1	Nfu_p_1_007567	Nfu_t_1_007567	Nfu_c_1_007567	ENSDARG00000073724	Nfu_p_1_007567	ENSG00000160703	NLRX1	79671
Nfu_g_1_003028	EFHD1	Nfu_p_1_007558	Nfu_t_1_007558	Nfu_c_1_007558	ENSDARG00000043446	Nfu_p_1_007558	ENSG00000115468	EFHD1	80303
Nfu_g_1_003029	KCNJ13	Nfu_p_1_007559	Nfu_t_1_007559	Nfu_c_1_007559	ENSDARG00000043443	Nfu_p_1_007559	ENSG00000115474	KCNJ13	3769
Nfu_g_1_003034	CR388051.1	Nfu_p_1_007568	Nfu_t_1_007568	Nfu_c_1_007568	ENSDARG00000033840	Nfu_p_1_007568	ENSG00000165323	FAT3	120114
Nfu_g_1_003030	WSB1	Nfu_p_1_007560	Nfu_t_1_007560	Nfu_c_1_007560	ENSDARG00000021343	Nfu_p_1_007560	ENSG00000109046	WSB1	26118
Nfu_g_1_013499	GFRA1A	Nfu_p_1_032523	Nfu_t_1_032523	Nfu_c_1_032523	ENSDARG00000013975	Nfu_p_1_032523	ENSG00000151892	GFRA1	2674
Nfu_g_1_014105	MTF2	Nfu_p_1_033923	Nfu_t_1_033923	Nfu_c_1_033923	ENSDARG00000005590	Nfu_p_1_033923	ENSG00000143033	MTF2	22823
Nfu_g_1_014110	RPL5 (2 OF 2)	Nfu_p_1_033953	Nfu_t_1_033953	Nfu_c_1_033953	ENSDARG00000015862	Nfu_p_1_033953	ENSG00000122406	RPL5	6125
Nfu_g_1_014113	GFI1AA	Nfu_p_1_033972	Nfu_t_1_033972	Nfu_c_1_033972	ENSDARG00000044457	Nfu_p_1_033972	ENSG00000162676	GFI1	2672
Nfu_g_1_014106	CDC7	Nfu_p_1_033932	Nfu_t_1_033932	Nfu_c_1_033932	ENSDARG00000023584	Nfu_p_1_033932	ENSG00000097046	CDC7	8317
Nfu_g_1_014111	HFM1	Nfu_p_1_033962	Nfu_t_1_033962	Nfu_c_1_033962	ENSDARG00000068922	Nfu_p_1_033962	ENSG00000162669	HFM1	164045
Nfu_g_1_014109	ZNF644A	Nfu_p_1_033949	Nfu_t_1_033949	Nfu_c_1_033949	ENSDARG00000068920	Nfu_p_1_033949	ENSG00000122482	ZNF644	84146
Nfu_g_1_014114	OLA.12830	Nfu_p_1_033973	Nfu_t_1_033973	Nfu_c_1_033973	ENSDARG00000030737	Nfu_p_1_033973	ENSG00000162664	ZNF326	284695
Nfu_g_1_014115	LRRC8DA	Nfu_p_1_033978	Nfu_t_1_033978	Nfu_c_1_033978	ENSDARG00000044146	Nfu_p_1_033978	ENSG00000171492	LRRC8D	55144
Nfu_g_1_019317	VCANA	Nfu_p_1_046159	Nfu_t_1_046159	Nfu_c_1_046159	ENSDARG00000078680	Nfu_p_1_046159	ENSG00000038427	VCAN	1462
Nfu_g_1_019323	HAPLN1A	Nfu_p_1_046170	Nfu_t_1_046170	Nfu_c_1_046170	ENSDARG00000089769	Nfu_p_1_046170	ENSG00000145681	HAPLN1	1404
Nfu_g_1_019318	KAT8	Nfu_p_1_046161	Nfu_t_1_046161	Nfu_c_1_046161	ENSDARG00000027187	Nfu_p_1_046161	ENSG00000136504	KAT7	11143
Nfu_g_1_019319	RNF25	Nfu_p_1_046164	Nfu_t_1_046164	Nfu_c_1_046164	ENSDARG00000027182	Nfu_p_1_046164	ENSG00000163481	RNF25	64320
Nfu_g_1_019324	ANAPC2	Nfu_p_1_046171	Nfu_t_1_046171	Nfu_c_1_046171	ENSDARG00000005832	Nfu_p_1_046171	ENSG00000176248	ANAPC2	29882
Nfu_g_1_019316	BX571714.2	Nfu_p_1_046155	Nfu_t_1_046155	Nfu_c_1_046155	ENSDARG00000037967	Nfu_p_1_046155	ENSG00000111737	RAB35	11021
Nfu_g_1_019322	SRRM2	Nfu_p_1_046168	Nfu_t_1_046168	Nfu_c_1_046168	ENSDARG00000037965	Nfu_p_1_046168	ENSG00000177679	SRRM3	222183
Nfu_g_1_019321	ARL6IP1	Nfu_p_1_046166	Nfu_t_1_046166	Nfu_c_1_046166	ENSDARG00000054578	Nfu_p_1_046166	ENSG00000170540	ARL6IP1	23204
Nfu_g_1_019325	FUS	Nfu_p_1_046175	Nfu_t_1_046175	Nfu_c_1_046175	ENSDARG00000037968	Nfu_p_1_046175	ENSG00000270647	TAF15	8148
Nfu_g_1_019326	XYLT1 (2 OF 2)	Nfu_p_1_046176	Nfu_t_1_046176	Nfu_c_1_046176	ENSDARG00000061248	Nfu_p_1_046176	ENSG00000103489	XYLT1	64131
Nfu_g_1_019320	HSPA12A	Nfu_p_1_046165	Nfu_t_1_046165	Nfu_c_1_046165	ENSDARG00000070603	Nfu_p_1_046165	ENSG00000165868	HSPA12A	259217
Nfu_g_1_014598	BCL11B (2 OF 3)	Nfu_p_1_035129	Nfu_t_1_035129	Nfu_c_1_035129	ENSDARG00000067727	Nfu_p_1_035129	ENSG00000127152	BCL11B	64919
Nfu_g_1_014584	HOOK1	Nfu_p_1_035100	Nfu_t_1_035100	Nfu_c_1_035100	ENSDARG00000042946	Nfu_p_1_035100	ENSG00000134709	HOOK1	51361
Nfu_g_1_014579	PFAS	Nfu_p_1_035092	Nfu_t_1_035092	Nfu_c_1_035092	ENSDARG00000003750	Nfu_p_1_035092	ENSG00000178921	PFAS	5198
Nfu_g_1_014583	LRRC52 (1 OF 2)	Nfu_p_1_035099	Nfu_t_1_035099	Nfu_c_1_035099	ENSDARG00000090698	Nfu_p_1_035099	ENSG00000162763	LRRC52	440699
Nfu_g_1_002171	CASKIN1 (1 OF 4)	Nfu_p_1_005462	Nfu_t_1_005462	Nfu_c_1_005462	ENSDARG00000046107	Nfu_p_1_005462	ENSG00000167971	CASKIN1	57524
Nfu_g_1_002170	TRAF7	Nfu_p_1_005456	Nfu_t_1_005456	Nfu_c_1_005456	ENSDARG00000060207	Nfu_p_1_005456	ENSG00000131653	TRAF7	84231
Nfu_g_1_002172	RAD23AA	Nfu_p_1_005478	Nfu_t_1_005478	Nfu_c_1_005478	ENSDARG00000020001	Nfu_p_1_005478	ENSG00000179262	RAD23A	5886
Nfu_g_1_002173	NFIXB	Nfu_p_1_005479	Nfu_t_1_005479	Nfu_c_1_005479	ENSDARG00000061836	Nfu_p_1_005479	ENSG00000008441	NFIX	4784
Nfu_g_1_024047	FAM19A4	Nfu_p_1_057013	Nfu_t_1_057013	Nfu_c_1_057013	NA	Nfu_p_1_057013	ENSG00000163377	FAM19A4	151647
Nfu_g_1_016715	FRMD4B (1 OF 2)	Nfu_p_1_040002	Nfu_t_1_040002	Nfu_c_1_040002	ENSDARG00000076496	Nfu_p_1_040002	ENSG00000114541	FRMD4B	23150
Nfu_g_1_016709	BCCIP	Nfu_p_1_039985	Nfu_t_1_039985	Nfu_c_1_039985	ENSDARG00000004948	Nfu_p_1_039985	ENSG00000107949	BCCIP	56647
Nfu_g_1_016712	MITFB	Nfu_p_1_039994	Nfu_t_1_039994	Nfu_c_1_039994	ENSDARG00000037833	Nfu_p_1_039994	ENSG00000187098	MITF	4286
Nfu_g_1_016716	FOXP1A	Nfu_p_1_040003	Nfu_t_1_040003	Nfu_c_1_040003	ENSDARG00000014181	Nfu_p_1_040003	ENSG00000114861	FOXP1	27086
Nfu_g_1_018465	ELF2	Nfu_p_1_044098	Nfu_t_1_044098	Nfu_c_1_044098	ENSDARG00000079626	Nfu_p_1_044098	ENSG00000109381	ELF2	1998
Nfu_g_1_018471	BX004994.2	Nfu_p_1_044121	Nfu_t_1_044121	Nfu_c_1_044121	ENSDARG00000089320	Nfu_p_1_044121	ENSG00000151838	CCDC175	729665
Nfu_g_1_018468	CISD3	Nfu_p_1_044111	Nfu_t_1_044111	Nfu_c_1_044111	ENSDARG00000079516	Nfu_p_1_044111	ENSG00000277972	CISD3	284106
Nfu_g_1_018474	PCGF2	Nfu_p_1_044124	Nfu_t_1_044124	Nfu_c_1_044124	ENSDARG00000006010	Nfu_p_1_044124	ENSG00000269897	COMMD3-BMI1	100532731
Nfu_g_1_018472	PIP4K2B	Nfu_p_1_044122	Nfu_t_1_044122	Nfu_c_1_044122	ENSDARG00000003776	Nfu_p_1_044122	ENSG00000276293	PIP4K2B	8396
Nfu_g_1_018475	PSMB3	Nfu_p_1_044125	Nfu_t_1_044125	Nfu_c_1_044125	ENSDARG00000013938	Nfu_p_1_044125	ENSG00000277791	PSMB3	5691
Nfu_g_1_018473	CWC25	Nfu_p_1_044123	Nfu_t_1_044123	Nfu_c_1_044123	ENSDARG00000003382	Nfu_p_1_044123	ENSG00000273559	CWC25	54883
Nfu_g_1_018476	SCRN2	Nfu_p_1_044126	Nfu_t_1_044126	Nfu_c_1_044126	ENSDARG00000043497	Nfu_p_1_044126	ENSG00000141295	SCRN2	90507
Nfu_g_1_018467	ARHGDIA	Nfu_p_1_044108	Nfu_t_1_044108	Nfu_c_1_044108	ENSDARG00000043795	Nfu_p_1_044108	ENSG00000141522	ARHGDIA	396
Nfu_g_1_018466	PPP1R12C	Nfu_p_1_044106	Nfu_t_1_044106	Nfu_c_1_044106	ENSDARG00000052423	Nfu_p_1_044106	ENSG00000058272	PPP1R12A	4659
Nfu_g_1_018469	QPRT	Nfu_p_1_044115	Nfu_t_1_044115	Nfu_c_1_044115		Nfu_p_1_044115	ENSG00000277669	AC009133.22	NA
Nfu_g_1_016190	SPTBN1 (3 OF 3)	Nfu_p_1_038862	Nfu_t_1_038862	Nfu_c_1_038862	ENSDARG00000036402	Nfu_p_1_038862	ENSG00000115306	SPTBN1	6711
Nfu_g_1_016191	SULT6B1	Nfu_p_1_038864	Nfu_t_1_038864	Nfu_c_1_038864	ENSDARG00000086826	Nfu_p_1_038864	ENSG00000138068	SULT6B1	391365
Nfu_g_1_016189	SLC30A6	Nfu_p_1_038861	Nfu_t_1_038861	Nfu_c_1_038861	ENSDARG00000077368	Nfu_p_1_038861	ENSG00000152683	SLC30A6	55676
Nfu_g_1_022092	ZBTB16A	Nfu_p_1_052869	Nfu_t_1_052869	Nfu_c_1_052869	ENSDARG00000074526	Nfu_p_1_052869	ENSG00000109906	ZBTB16	7704
Nfu_g_1_014263	BCS1L	Nfu_p_1_034333	Nfu_t_1_034333	Nfu_c_1_034333	ENSDARG00000012295	Nfu_p_1_034333	ENSG00000074582	BCS1L	617
Nfu_g_1_014262	CYP27A1	Nfu_p_1_034331	Nfu_t_1_034331	Nfu_c_1_034331	ENSDARG00000033802	Nfu_p_1_034331	ENSG00000135929	CYP27A1	1593
Nfu_g_1_014264	TNS1	Nfu_p_1_034338	Nfu_t_1_034338	Nfu_c_1_034338	ENSDARG00000020845	Nfu_p_1_034338	ENSG00000079308	TNS1	7145
Nfu_g_1_006179	DSE	Nfu_p_1_014924	Nfu_t_1_014924	Nfu_c_1_014924	ENSDARG00000017988	Nfu_p_1_014924	ENSG00000111817	DSE	29940
Nfu_g_1_006182	GPR63	Nfu_p_1_014931	Nfu_t_1_014931	Nfu_c_1_014931	ENSDARG00000074540	Nfu_p_1_014931	ENSG00000112218	GPR63	81491
Nfu_g_1_006183	UFL1	Nfu_p_1_014932	Nfu_t_1_014932	Nfu_c_1_014932	ENSDARG00000007496	Nfu_p_1_014932	ENSG00000014123	UFL1	23376
Nfu_g_1_020728	PRDX6	Nfu_p_1_049638	Nfu_t_1_049638	Nfu_c_1_049638	ENSDARG00000043511	Nfu_p_1_049638	ENSG00000117592	PRDX6	9588
Nfu_g_1_020727	JUN	Nfu_p_1_049636	Nfu_t_1_049636	Nfu_c_1_049636	ENSDARG00000043531	Nfu_p_1_049636	ENSG00000177606	JUN	3725
Nfu_g_1_003458	BNC2	Nfu_p_1_008574	Nfu_t_1_008574	Nfu_c_1_008574	ENSDARG00000069989	Nfu_p_1_008574	ENSG00000173068	BNC2	54796
Nfu_g_1_003460	TTC39B (1 OF 2)	Nfu_p_1_008578	Nfu_t_1_008578	Nfu_c_1_008578	ENSDARG00000074126	Nfu_p_1_008578	ENSG00000155158	TTC39B	158219
Nfu_g_1_003459	AIMP1 (2 OF 2)	Nfu_p_1_008577	Nfu_t_1_008577	Nfu_c_1_008577	ENSDARG00000036894	Nfu_p_1_008577	ENSG00000164022	AIMP1	9255
Nfu_g_1_003461	SGMS2 (2 OF 2)	Nfu_p_1_008579	Nfu_t_1_008579	Nfu_c_1_008579	ENSDARG00000052520	Nfu_p_1_008579	ENSG00000164023	SGMS2	166929
Nfu_g_1_008800	TMEM161A	Nfu_p_1_021328	Nfu_t_1_021328	Nfu_c_1_021328	ENSDARG00000012790	Nfu_p_1_021328	ENSG00000064545	TMEM161A	54929
Nfu_g_1_008806	MEF2B	Nfu_p_1_021340	Nfu_t_1_021340	Nfu_c_1_021340	ENSDARG00000093170	Nfu_p_1_021340	ENSG00000213999	MEF2B	100271849
Nfu_g_1_008804	TMEM221	Nfu_p_1_021334	Nfu_t_1_021334	Nfu_c_1_021334	ENSDARG00000086661	Nfu_p_1_021334	ENSG00000188051	TMEM221	100130519
Nfu_g_1_008805	RFXANK	Nfu_p_1_021335	Nfu_t_1_021335	Nfu_c_1_021335	ENSDARG00000016730	Nfu_p_1_021335	ENSG00000064490	RFXANK	8625
Nfu_g_1_008801	NR2C2AP	Nfu_p_1_021331	Nfu_t_1_021331	Nfu_c_1_021331	ENSDARG00000056162	Nfu_p_1_021331	ENSG00000184162	NR2C2AP	126382
Nfu_g_1_017344	Nfu_g_1_017344	Nfu_p_1_041459	Nfu_t_1_041459	Nfu_c_1_041459	ENSDARG00000004748	Nfu_p_1_041459	ENSG00000189099	PRSS48	345062
Nfu_g_1_017341	QRICH2	Nfu_p_1_041449	Nfu_t_1_041449	Nfu_c_1_041449	ENSDARG00000000103	Nfu_p_1_041449	ENSG00000129646	QRICH2	84074
Nfu_g_1_017347	UBALD2	Nfu_p_1_041466	Nfu_t_1_041466	Nfu_c_1_041466	ENSDARG00000076968	Nfu_p_1_041466	ENSG00000185262	UBALD2	283991
Nfu_g_1_017338	FOXJ1A	Nfu_p_1_041445	Nfu_t_1_041445	Nfu_c_1_041445	ENSDARG00000059545	Nfu_p_1_041445	ENSG00000129654	FOXJ1	2302
Nfu_g_1_017349	SOLH	Nfu_p_1_041470	Nfu_t_1_041470	Nfu_c_1_041470	ENSDARG00000060600	Nfu_p_1_041470	ENSG00000103326	CAPN15	6650
Nfu_g_1_014569	PIK3CB	Nfu_p_1_035066	Nfu_t_1_035066	Nfu_c_1_035066	ENSDARG00000075253	Nfu_p_1_035066	ENSG00000051382	PIK3CB	5291
Nfu_g_1_019123	PTS	Nfu_p_1_045730	Nfu_t_1_045730	Nfu_c_1_045730	ENSDARG00000045269	Nfu_p_1_045730	ENSG00000150787	PTS	5805
Nfu_g_1_019124	CABZ01102038.1	Nfu_p_1_045731	Nfu_t_1_045731	Nfu_c_1_045731	ENSDARG00000074443	Nfu_p_1_045731	ENSG00000007237	GAS7	8522
Nfu_g_1_012492	JMJD1C	Nfu_p_1_030167	Nfu_t_1_030167	Nfu_c_1_030167	ENSDARG00000079939	Nfu_p_1_030167	ENSG00000171988	JMJD1C	221037
Nfu_g_1_023534	SI:CH211-148L7.4	Nfu_p_1_056489	Nfu_t_1_056489	Nfu_c_1_056489	ENSDARG00000094469	Nfu_p_1_056489	ENSG00000184677	ZBTB40	9923
Nfu_g_1_023536	TBC1D22B	Nfu_p_1_056491	Nfu_t_1_056491	Nfu_c_1_056491	ENSDARG00000045510	Nfu_p_1_056491	ENSG00000065491	TBC1D22B	55633
Nfu_g_1_023531	PCMTD2	Nfu_p_1_056463	Nfu_t_1_056463	Nfu_c_1_056463	ENSDARG00000087644	Nfu_p_1_056463	ENSG00000203880	PCMTD2	55251
Nfu_g_1_023538	KLHL7	Nfu_p_1_056498	Nfu_t_1_056498	Nfu_c_1_056498	ENSDARG00000073779	Nfu_p_1_056498	ENSG00000122550	KLHL7	55975
Nfu_g_1_023533	KIF3B	Nfu_p_1_056475	Nfu_t_1_056475	Nfu_c_1_056475	ENSDARG00000012081	Nfu_p_1_056475	ENSG00000101350	KIF3B	9371
Nfu_g_1_023535	POFUT1	Nfu_p_1_056490	Nfu_t_1_056490	Nfu_c_1_056490	ENSDARG00000008953	Nfu_p_1_056490	ENSG00000101346	POFUT1	23509
Nfu_g_1_014325	LLGL2	Nfu_p_1_034522	Nfu_t_1_034522	Nfu_c_1_034522	ENSDARG00000023920	Nfu_p_1_034522	ENSG00000073350	LLGL2	3993
Nfu_g_1_021967	LSMD1	Nfu_p_1_052571	Nfu_t_1_052571	Nfu_c_1_052571	ENSDARG00000067677	Nfu_p_1_052571	ENSG00000183011	NAA38	84316
Nfu_g_1_021963	CHD3	Nfu_p_1_052562	Nfu_t_1_052562	Nfu_c_1_052562	ENSDARG00000021405	Nfu_p_1_052562	ENSG00000170004	CHD3	1107
Nfu_g_1_012512	Nfu_g_1_012512	Nfu_p_1_030212	Nfu_t_1_030212	Nfu_c_1_030212	ENSDARG00000094343	Nfu_p_1_030212	ENSG00000180626	ZNF594	84622
Nfu_g_1_012510	CASKIN2 (2 OF 3)	Nfu_p_1_030198	Nfu_t_1_030198	Nfu_c_1_030198	ENSDARG00000043818	Nfu_p_1_030198	ENSG00000177303	CASKIN2	57513
Nfu_g_1_019936	TUBA4A (2 OF 2)	Nfu_p_1_047585	Nfu_t_1_047585	Nfu_c_1_047585	ENSDARG00000031164	Nfu_p_1_047585	ENSG00000243910	TUBA4B	80086
Nfu_g_1_019937	DPP10 (1 OF 3)	Nfu_p_1_047587	Nfu_t_1_047587	Nfu_c_1_047587	ENSDARG00000024744	Nfu_p_1_047587	ENSG00000175497	DPP10	57628
Nfu_g_1_012158	AKAP6	Nfu_p_1_029465	Nfu_t_1_029465	Nfu_c_1_029465	ENSDARG00000077295	Nfu_p_1_029465	ENSG00000151320	AKAP6	9472
Nfu_g_1_019898	VSTM2A	Nfu_p_1_047511	Nfu_t_1_047511	Nfu_c_1_047511	ENSDARG00000021909	Nfu_p_1_047511	ENSG00000170419	VSTM2A	222008
Nfu_g_1_016498	ACYP2	Nfu_p_1_039515	Nfu_t_1_039515	Nfu_c_1_039515	ENSDARG00000060126	Nfu_p_1_039515	ENSG00000170634	ACYP2	98
Nfu_g_1_012213	NTRK3 (2 OF 2)	Nfu_p_1_029569	Nfu_t_1_029569	Nfu_c_1_029569	ENSDARG00000077228	Nfu_p_1_029569	ENSG00000140538	NTRK3	4916
Nfu_g_1_012210	Nfu_g_1_012210	Nfu_p_1_029561	Nfu_t_1_029561	Nfu_c_1_029561	ENSDARG00000058842	Nfu_p_1_029561	ENSG00000180357	ZNF609	23060
Nfu_g_1_020627	CBX1A	Nfu_p_1_049390	Nfu_t_1_049390	Nfu_c_1_049390	ENSDARG00000004189	Nfu_p_1_049390	ENSG00000108468	CBX1	10951
Nfu_g_1_016590	ACTR1	Nfu_p_1_039744	Nfu_t_1_039744	Nfu_c_1_039744	ENSDARG00000011611	Nfu_p_1_039744	ENSG00000115073	ACTR1B	10120
Nfu_g_1_016930	PRDM5	Nfu_p_1_040462	Nfu_t_1_040462	Nfu_c_1_040462	ENSDARG00000006288	Nfu_p_1_040462	ENSG00000138738	PRDM5	11107
Nfu_g_1_016928	NDNF	Nfu_p_1_040459	Nfu_t_1_040459	Nfu_c_1_040459	ENSDARG00000062936	Nfu_p_1_040459	ENSG00000173376	NDNF	79625
Nfu_g_1_016927	CPEB2	Nfu_p_1_040455	Nfu_t_1_040455	Nfu_c_1_040455	ENSDARG00000052604	Nfu_p_1_040455	ENSG00000137449	CPEB2	132864
Nfu_g_1_016926	CC2D2A	Nfu_p_1_040450	Nfu_t_1_040450	Nfu_c_1_040450	ENSDARG00000090971	Nfu_p_1_040450	ENSG00000048342	CC2D2A	57545
Nfu_g_1_016925	NEK1	Nfu_p_1_040424	Nfu_t_1_040424	Nfu_c_1_040424	ENSDARG00000022350	Nfu_p_1_040424	ENSG00000137601	NEK1	4750
Nfu_g_1_015634	DCTN4	Nfu_p_1_037571	Nfu_t_1_037571	Nfu_c_1_037571	ENSDARG00000023988	Nfu_p_1_037571	ENSG00000132912	DCTN4	51164
