# Supplementary material for: RNAseq Analysis of Brain Aging in Wild Specimens of Short-Lived Turquoise Killifish: Commonalities and Differences With Aging Under Laboratory Conditions
Source: Mol Biol Evol. 2022 Nov 1;39(11):msac219. doi: 10.1093/molbev/msac219 (PMC9641980; doi:10.1093/molbev/msac219)
Supplement: msac219_Supplementary_Data [file msac219_supplementary_data.zip › Table_S3.xlsx]

## Sheet: Tab S3. Sex-dependent DEGs
Table S3. Sex-dependent DEGs
	baseMean	log2FoldChange	lfcSE	stat	pvalue	padj	Human_gene_ID	Human_gene_name	entrezgene	Description
Nfu_g_1_016502	1218.31	-1.33512	0.292559	-4.56361	5.02825e-06	0.0101426	ENSG00000137177	KIF13A	63971	microtubule-dependent motor protein involved in intracellular transport
Nfu_g_1_016492	408.024	0.366961	0.0915164	4.00979	6.07737e-05	0.041033	ENSG00000134716	CYP2J2	1573	One of the predominant enzymes responsible for the epoxidation of endogenous cardiac arachidonic acid pools
Nfu_g_1_009953	102.27	-0.357094	0.0825684	-4.32483	1.52651e-05	0.0159285	ENSG00000157510	AFAP1L1	134265	podosome and invadosome formation
Nfu_g_1_002215	306.8	0.460535	0.0760305	6.05723	1.38483e-09	1.05967e-05	ENSG00000267796	LIN37	55957
Nfu_g_1_019907	81.1623	0.592365	0.14801	4.00221	6.27538e-05	0.0411593	ENSG00000154764	WNT7A	7476	functions in the canonical Wnt/beta-catenin signaling pathway
Nfu_g_1_016203	53.5679	0.791365	0.193977	4.07969	4.50953e-05	0.0326419	ENSG00000072864	NDE1	54820	Required for centrosome duplication and formation and function of the mitotic spindle
Nfu_g_1_016946	953.075	0.624743	0.104745	5.96441	2.45512e-09	1.40899e-05	ENSG00000153446	C16orf89	146556
Nfu_g_1_013511	130.992	4.29063	1.05224	4.07761	4.55018e-05	0.0326419	ENSG00000196878	LAMB3	3914	mediate the attachment, migration and organization of cells into tissues
Nfu_g_1_006862	46.4218	3.332	0.779649	4.27372	1.92238e-05	0.0180391	ENSG00000108759	KRT32	3882	keratin
Nfu_g_1_002141	20.4836	-2.41823	0.548857	-4.40594	1.05326e-05	0.0115136	ENSG00000171811	CFAP46	54777	plays a role in cilium movement
Nfu_g_1_005613	141.36	-2.38693	0.529802	-4.50532	6.62739e-06	0.0101426	ENSG00000171811	CFAP46	54777	plays a role in cilium movement
Nfu_g_1_012216	37.3769	6.71554	1.159	5.79425	6.86282e-09	3.15086e-05	ENSG00000116996	ZP4	57829	mediates species-specific sperm binding
Nfu_g_1_004521	6.95865	4.90802	1.09988	4.46232	8.10774e-06	0.0115136	ENSG00000173715	C11orf80	79703	required for meiotic recombination
Nfu_g_1_007032	10.9894	2.03576	0.492399	4.13436	3.55943e-05	0.0277394	ENSG00000095380	NANS	54187	Produces N-acetylneuraminic acid (Neu5Ac) and 2-keto-3-deoxy-D-glycero-D-galacto-nononic acid (KDN)
Nfu_g_1_009615	2.88737	4.42819	0.956701	4.6286	3.68146e-06	0.00939017	NA	NA	NA
Nfu_g_1_016581	326.237	-0.326985	0.0741658	-4.40884	1.03926e-05	0.0115136	ENSG00000109066	TMEM104	54868
Nfu_g_1_006237	72.3541	1.70206	0.269428	6.31731	2.66156e-10	3.05494e-06	NA	NA	NA
Nfu_g_1_016781	6549.45	0.747005	0.133135	5.6109	2.01274e-08	6.60062e-05	ENSG00000147642	SYBU	55638	contributes to activity-dependent presynaptic assembly during neuronal development
Nfu_g_1_011021	79.7866	-2.98536	0.69345	-4.30509	1.66917e-05	0.0166598	ENSG00000142661	MYOM3	127294	myosin component
Nfu_g_1_001213	23.9934	-2.84717	0.689361	-4.13016	3.62511e-05	0.0277394	NA	NA	NA
Nfu_g_1_004056	14.5376	2.20611	0.555047	3.97465	7.04835e-05	0.044945	ENSG00000140519	RHCG	51458	May regulate transepithelial ammonia secretion
Nfu_g_1_022072	222.643	1.06357	0.239707	4.43694	9.12473e-06	0.0115136	ENSG00000103064	SLC7A6	9057	Involved in the sodium-independent uptake of dibasic amino acids and sodium-dependent uptake of some neutral amino acid
Nfu_g_1_013874	31.3847	2.69501	0.644148	4.18383	2.86635e-05	0.0235	NA	NA	NA
Nfu_g_1_011317	235.614	0.510083	0.121819	4.1872	2.82415e-05	0.0235	ENSG00000213928	IRF9	10379	Transcription factor that mediates signaling by type I IFNs (IFN-alpha and IFN-beta)
Nfu_g_1_013052	63.0623	1.19189	0.270244	4.41044	1.03159e-05	0.0115136	ENSG00000058085	LAMC2	3918	laminin
Nfu_g_1_020613	73.9626	8.37883	1.97591	4.24049	2.23035e-05	0.0196923	NA	NA	NA
Nfu_g_1_020547	27.6059	1.77	0.39821	4.44489	8.79352e-06	0.0115136	ENSG00000120549	KIAA1217	56243	Required for normal development of intervertebral disks
Nfu_g_1_022259	8.90386	5.54098	1.20913	4.58264	4.59148e-06	0.0101426	NA	NA	NA
Nfu_g_1_022129	28.8838	-2.77793	0.615971	-4.50983	6.48783e-06	0.0101426	ENSG00000163833	FBXO40	51725	may function in myogenesis
Nfu_g_1_022977	4051.08	0.647419	0.143108	4.52398	6.06866e-06	0.0101426	ENSG00000138207	RBP4	5950	Retinol-binding protein that mediates retinol transport in blood plasma
Nfu_g_1_007967	2173.55	2.17311	0.200508	10.838	2.27384e-27	5.21983e-23	ENSG00000137869	CYP19A1	1588	Catalyzes the formation of aromatic C18 estrogens from C19 androgens
Nfu_g_1_008012	139.879	1.42531	0.250392	5.6923	1.2534e-08	4.7955e-05	ENSG00000186417	GLDN	342035	plays a role in the formation and maintenance of the nodes of Ranvier on myelinated axons
Nfu_g_1_008045	53.5119	4.79639	0.982174	4.88344	1.04251e-06	0.00299147	NA	NA	NA
Nfu_g_1_015160	495.483	0.259356	0.0642069	4.03938	5.35931e-05	0.0372813	ENSG00000119801	YPEL5	51646	mediates ubiquitination and subsequent proteasomal degradation of the transcription factor HBP1
Nfu_g_1_002335	23.3657	-3.8028	0.890817	-4.26888	1.96453e-05	0.0180391	NA	NA	NA
Nfu_g_1_002572	7.82215	4.61224	1.02075	4.51849	6.22837e-06	0.0101426	NA	NA	NA
