# Supplementary material for: RNAseq Analysis of Brain Aging in Wild Specimens of Short-Lived Turquoise Killifish: Commonalities and Differences With Aging Under Laboratory Conditions
Source: Mol Biol Evol. 2022 Nov 1;39(11):msac219. doi: 10.1093/molbev/msac219 (PMC9641980; doi:10.1093/molbev/msac219)
Supplement: msac219_Supplementary_Data [file msac219_supplementary_data.zip › Table_S4.xlsx]

## Sheet: Quadrant III genes
Table S4. List of genes in the four quadrants of Fig. 2A
Protein.ID	Ensembl.Gene.ID	Gene.Symbol	Entrez.ID
Nfu_p_1_013607	ENSG00000169891	REPS2	9185
Nfu_p_1_043045	ENSG00000177030	DEAF1	10522
Nfu_p_1_016901	ENSG00000109171	SLAIN2	57606
Nfu_p_1_041915	ENSG00000164494	PDSS2	57107
Nfu_p_1_041907	ENSG00000151327	FAM177A1	283635
Nfu_p_1_041877	ENSG00000258790	RP11-561B11.2	NA
Nfu_p_1_023860	ENSG00000081138	CDH7	1005
Nfu_p_1_035453	ENSG00000128731	HERC2	8924
Nfu_p_1_030876	ENSG00000109851	DBX1	120237
Nfu_p_1_030874	ENSG00000087258	GNAO1	2775
Nfu_p_1_041691	ENSG00000112667	DNPH1	10591
Nfu_p_1_041699	ENSG00000167384	ZNF180	7733
Nfu_p_1_018785	ENSG00000163788	SNRK	54861
Nfu_p_1_008902	ENSG00000156475	PPP2R2B	5521
Nfu_p_1_023930	ENSG00000158062	UBXN11	91544
Nfu_p_1_023947	ENSG00000011376	LARS2	23395
Nfu_p_1_035059	ENSG00000148516	ZEB1	6935
Nfu_p_1_008431	ENSG00000178342	KCNG2	26251
Nfu_p_1_007568	ENSG00000165323	FAT3	120114
Nfu_p_1_046171	ENSG00000176248	ANAPC2	29882
Nfu_p_1_005478	ENSG00000179262	RAD23A	5886
Nfu_p_1_039999	ENSG00000144744	UBA3	9039
Nfu_p_1_044126	ENSG00000141295	SCRN2	90507
Nfu_p_1_044108	ENSG00000141522	ARHGDIA	396
Nfu_p_1_014927	ENSG00000178425	NT5DC1	221294
Nfu_p_1_049640	ENSG00000205808	PLPP6	403313
Nfu_p_1_049636	ENSG00000177606	JUN	3725
Nfu_p_1_021328	ENSG00000064545	TMEM161A	54929
Nfu_p_1_056491	ENSG00000065491	TBC1D22B	55633
Nfu_p_1_029561	ENSG00000180357	ZNF609	23060
Nfu_p_1_049390	ENSG00000108468	CBX1	10951
Nfu_p_1_039744	ENSG00000115073	ACTR1B	10120
Nfu_p_1_037571	ENSG00000132912	DCTN4	51164
Nfu_p_1_038853	ENSG00000112146	FBXO9	26268
Nfu_p_1_016462	ENSG00000120008	WDR11	55717
Nfu_p_1_008467	ENSG00000154114	TBCEL	219899
Nfu_p_1_039764	ENSG00000131944	FAAP24	91442
Nfu_p_1_039770	ENSG00000090863	GLG1	2734
Nfu_p_1_042983	ENSG00000169710	FASN	2194
Nfu_p_1_029596	ENSG00000108010	GLRX3	10539
Nfu_p_1_043468	ENSG00000070087	PFN2	5217
Nfu_p_1_000191	ENSG00000096872	IFT74	80173
Nfu_p_1_023828	ENSG00000087495	PHACTR3	116154
Nfu_p_1_029457	ENSG00000138160	KIF11	3832
Nfu_p_1_043097	ENSG00000141404	GNAL	2774
Nfu_p_1_040423	ENSG00000128594	LRRC4	64101
Nfu_p_1_007547	ENSG00000108684	ASIC2	40
Nfu_p_1_005536	ENSG00000149577	SIDT2	51092
Nfu_p_1_057065	ENSG00000148408	CACNA1B	774
Nfu_p_1_029502	ENSG00000115310	RTN4	57142
Nfu_p_1_039748	ENSG00000171150	SOCS5	9655
Nfu_p_1_007539	ENSG00000196277	GRM7	2917
Nfu_p_1_039466	ENSG00000175130	MARCKSL1	65108
Nfu_p_1_039467	ENSG00000116478	HDAC1	3065
Nfu_p_1_007556	ENSG00000187902	SHISA7	729956
Nfu_p_1_005600	ENSG00000280148	RP3-468K18.7	NA
Nfu_p_1_005594	ENSG00000117020	AKT3	10000
Nfu_p_1_038886	ENSG00000137944	KYAT3	56267
Nfu_p_1_024003	ENSG00000171241	SHCBP1	79801
Nfu_p_1_040543	ENSG00000105642	KCNN1	3780
Nfu_p_1_042767	ENSG00000182378	PLCXD1	55344
Nfu_p_1_018837	ENSG00000070831	CDC42	998
Nfu_p_1_047686	ENSG00000135622	SEMA4F	10505
Nfu_p_1_024061	ENSG00000100418	DESI1	27351
Nfu_p_1_029497	ENSG00000175048	ZDHHC14	79683
Nfu_p_1_035045	ENSG00000172458	IL17D	53342
Nfu_p_1_025734	ENSG00000225932	CTAGE4	100128553
Nfu_p_1_008598	ENSG00000184227	ACOT1	641371
Nfu_p_1_008601	ENSG00000197321	SVIL	6840
Nfu_p_1_037157	ENSG00000136709	WDR33	55339
Nfu_p_1_029287	ENSG00000173786	CNP	1267
Nfu_p_1_034323	ENSG00000113384	GOLPH3	64083
Nfu_p_1_049668	ENSG00000108953	YWHAE	7531
Nfu_p_1_049667	ENSG00000167193	CRK	1398
Nfu_p_1_033987	ENSG00000155096	AZIN1	51582
Nfu_p_1_017773	ENSG00000171045	TSNARE1	203062
Nfu_p_1_033548	ENSG00000161940	BCL6B	255877
Nfu_p_1_033560	ENSG00000198844	ARHGEF15	22899
Nfu_p_1_005394	ENSG00000169427	KCNK9	51305
Nfu_p_1_018747	ENSG00000006744	ELAC2	60528
Nfu_p_1_011998	ENSG00000138381	ASNSD1	54529
Nfu_p_1_011991	ENSG00000115368	WDR75	84128
Nfu_p_1_025550	ENSG00000158773	USF1	7391
Nfu_p_1_044517	ENSG00000180626	ZNF594	84622
Nfu_p_1_037651	ENSG00000157600	TMEM164	84187
Nfu_p_1_012122	ENSG00000048707	VPS13D	55187
Nfu_p_1_014857	ENSG00000121879	PIK3CA	5290
Nfu_p_1_014862	ENSG00000164985	PSIP1	11168
Nfu_p_1_008561	ENSG00000109089	CDR2L	30850
Nfu_p_1_012034	ENSG00000197265	GTF2E2	2961
Nfu_p_1_047600	ENSG00000071894	CPSF1	29894
Nfu_p_1_039529	ENSG00000131236	CAP1	10487
Nfu_p_1_017760	ENSG00000171453	POLR1C	9533
Nfu_p_1_032748	ENSG00000198162	MAN1A2	10905
Nfu_p_1_029877	ENSG00000119950	MXI1	4601
Nfu_p_1_047501	ENSG00000106689	LHX2	9355
Nfu_p_1_042686	ENSG00000220008	LINGO3	645191
Nfu_p_1_049609	ENSG00000146592	CREB5	9586
Nfu_p_1_024197	ENSG00000185304	RGPD2	729857
Nfu_p_1_029570	ENSG00000188647	PTAR1	375743
Nfu_p_1_013659	ENSG00000127191	TRAF2	7186
Nfu_p_1_008416	ENSG00000142002	DPP9	91039
Nfu_p_1_023807	ENSG00000198898	CAPZA2	830
Nfu_p_1_025546	ENSG00000179604	CDC42EP4	23580
Nfu_p_1_041719	ENSG00000174482	LINGO2	158038
Nfu_p_1_030868	ENSG00000185338	SOCS1	8651
Nfu_p_1_039858	ENSG00000115760	BIRC6	57448
Nfu_p_1_052582	ENSG00000034510	TMSB10	9168
Nfu_p_1_024038	ENSG00000108424	KPNB1	3837
Nfu_p_1_024041	ENSG00000181038	METTL23	124512
Nfu_p_1_000342	ENSG00000109586	GALNT7	51809
Nfu_p_1_039837	ENSG00000004897	CDC27	996
Nfu_p_1_039835	ENSG00000186868	MAPT	4137
Nfu_p_1_025543	ENSG00000135823	STX6	10228
Nfu_p_1_037659	ENSG00000100226	GTPBP1	9567
Nfu_p_1_047572	ENSG00000177051	FBXO46	23403
Nfu_p_1_047565	ENSG00000123815	COQ8B	79934
Nfu_p_1_033895	ENSG00000117899	MESDC2	23184
Nfu_p_1_023815	ENSG00000105143	SLC1A6	6511
Nfu_p_1_033889	ENSG00000074317	SNCB	6620
Nfu_p_1_008885	ENSG00000050130	JKAMP	51528
Nfu_p_1_024188	ENSG00000055609	KMT2C	58508
Nfu_p_1_030291	ENSG00000090686	USP48	84196
Nfu_p_1_026900	ENSG00000108578	BLMH	642
Nfu_p_1_054470	ENSG00000048828	FAM120A	23196
Nfu_p_1_017775	ENSG00000109466	KLHL2	11275
Nfu_p_1_006769	ENSG00000069329	VPS35	55737
Nfu_p_1_042688	ENSG00000120868	APAF1	317
Nfu_p_1_009245	ENSG00000058673	ZC3H11A	9877
Nfu_p_1_012087	ENSG00000170234	PWWP2A	114825
Nfu_p_1_011922	ENSG00000205464	ATP6AP1L	92270
Nfu_p_1_026089	ENSG00000181915	ADO	84890
Nfu_p_1_027006	ENSG00000088247	KHSRP	8570
Nfu_p_1_016854	ENSG00000103707	MTFMT	123263
Nfu_p_1_025632	ENSG00000100650	SRSF5	6430
Nfu_p_1_032796	ENSG00000115282	TTC31	64427
Nfu_p_1_030885	ENSG00000061676	NCKAP1	10787
Nfu_p_1_039001	ENSG00000063660	GPC1	2817
Nfu_p_1_024157	ENSG00000164941	INTS8	55656
Nfu_p_1_024154	ENSG00000013725	CD6	923
Nfu_p_1_056342	ENSG00000135932	CAB39	51719
Nfu_p_1_044504	ENSG00000134716	CYP2J2	1573
Nfu_p_1_040582	ENSG00000151413	NUBPL	80224
Nfu_p_1_013622	ENSG00000130489	SCO2	9997
Nfu_p_1_024055	ENSG00000224531	SMIM13	221710
Nfu_p_1_004225	ENSG00000110092	CCND1	595
Nfu_p_1_054077	ENSG00000106367	AP1S1	1174
Nfu_p_1_029334	ENSG00000171720	HDAC3	8841
Nfu_p_1_032138	ENSG00000146006	LRRTM2	26045
Nfu_p_1_027850	ENSG00000258984	UBE2F-SCLY	100533179
Nfu_p_1_039763	ENSG00000139436	GIT2	9815
Nfu_p_1_018690	ENSG00000198858	R3HDM4	91300
Nfu_p_1_040488	ENSG00000093000	NUP50	10762
Nfu_p_1_037587	ENSG00000163041	H3F3A	3020
Nfu_p_1_024172	ENSG00000174989	FBXW8	26259
Nfu_p_1_013662	ENSG00000135736	CCDC102A	92922
Nfu_p_1_038968	ENSG00000137869	CYP19A1	1588
Nfu_p_1_043035	ENSG00000114455	HHLA2	11148
Nfu_p_1_042784	ENSG00000083290	ULK2	9706
Nfu_p_1_049423	ENSG00000183808	RBM12B	389677
Nfu_p_1_011893	ENSG00000136240	KDELR2	11014
Nfu_p_1_027868	ENSG00000142669	SH3BGRL3	83442
Nfu_p_1_032569	ENSG00000204396	VWA7	80737
Nfu_p_1_018825	ENSG00000180198	RCC1	1104
Nfu_p_1_046190	ENSG00000156471	PTDSS1	9791
Nfu_p_1_035801	ENSG00000131508	UBE2D2	7322
Nfu_p_1_035849	ENSG00000112983	BRD8	10902
Nfu_p_1_035901	ENSG00000147257	GPC3	2719
Nfu_p_1_035737	ENSG00000198791	CNOT7	29883
Nfu_p_1_035275	ENSG00000132305	IMMT	10989
Nfu_p_1_035214	ENSG00000145868	FBXO38	81545
Nfu_p_1_035267	ENSG00000132300	PTCD3	55037
Nfu_p_1_035161	ENSG00000126945	HNRNPH2	3188
Nfu_p_1_035443	ENSG00000146067	FAM193B	54540
Nfu_p_1_035270	ENSG00000123933	MXD4	10608
Nfu_p_1_035167	ENSG00000113719	ERGIC1	57222
Nfu_p_1_035229	ENSG00000214357	NEURL1B	54492
Nfu_p_1_035388	ENSG00000147383	NSDHL	50814
Nfu_p_1_035190	ENSG00000147174	ACRC	93953
Nfu_p_1_035185	ENSG00000147180	ZNF711	7552
Nfu_p_1_035264	ENSG00000101911	PRPS2	5634
Nfu_p_1_010505	ENSG00000094841	UPRT	139596
Nfu_p_1_010468	ENSG00000131437	KIF3A	11127
Nfu_p_1_011085	ENSG00000183775	KCTD16	57528
Nfu_p_1_010799	ENSG00000170606	HSPA4	3308
Nfu_p_1_011618	ENSG00000170584	NUDCD2	134492
Nfu_p_1_010506	ENSG00000145864	GABRB2	2561
Nfu_p_1_010751	ENSG00000249209	AP000304.12	NA
Nfu_p_1_010932	ENSG00000181904	C5orf24	134553
Nfu_p_1_011420	ENSG00000013441	CLK1	1195
Nfu_p_1_011037	ENSG00000197451	HNRNPAB	3182
Nfu_p_1_011543	ENSG00000070814	TCOF1	6949
Nfu_p_1_011129	ENSG00000086589	RBM22	55696
Nfu_p_1_010675	ENSG00000110107	PRPF19	27339
Nfu_p_1_011757	ENSG00000132879	FBXO44	93611
Nfu_p_1_011655	ENSG00000112852	PCDHB2	56133
Nfu_p_1_011864	ENSG00000099715	PCDH11Y	83259
Nfu_p_1_011425	ENSG00000185052	SLC24A3	57419
Nfu_p_1_011364	ENSG00000164488	DACT2	168002
Nfu_p_1_011021	ENSG00000115355	CCDC88A	55704
Nfu_p_1_010832	ENSG00000173113	TRMT112	51504
Nfu_p_1_011228	ENSG00000125354	2006-09-01	23157
Nfu_p_1_011615	ENSG00000158290	CUL4B	8450
Nfu_p_1_010540	ENSG00000165410	CFL2	1073
Nfu_p_1_010407	ENSG00000174576	NPAS4	266743
Nfu_p_1_010525	ENSG00000169100	SLC25A6	293
Nfu_p_1_010381	ENSG00000154917	RAB6B	51560
Nfu_p_1_011235	ENSG00000002587	HS3ST1	9957
Nfu_p_1_010864	ENSG00000168090	COPS6	10980
Nfu_p_1_011131	ENSG00000213420	GPC2	221914
Nfu_p_1_011385	ENSG00000159692	CTBP1	1487
Nfu_p_1_011141	ENSG00000135486	HNRNPA1	3178
Nfu_p_1_011285	ENSG00000197894	ADH5	128
Nfu_p_1_011596	ENSG00000170522	ELOVL6	79071
Nfu_p_1_010450	ENSG00000150625	GPM6A	2823
Nfu_p_1_011125	ENSG00000171497	PPID	5481
Nfu_p_1_011014	ENSG00000145386	CCNA2	890
Nfu_p_1_011656	ENSG00000136925	TSTD2	158427
Nfu_p_1_010467	ENSG00000136937	NCBP1	4686
Nfu_p_1_011729	ENSG00000156453	PCDH1	5097
Nfu_p_1_010904	ENSG00000280987	MATR3	9782
Nfu_p_1_011271	ENSG00000181965	NEUROG1	4762
Nfu_p_1_011209	ENSG00000183307	CECR6	27439
Nfu_p_1_011744	ENSG00000133606	MKRN1	23608
Nfu_p_1_010777	ENSG00000090263	MRPS33	51650
Nfu_p_1_011423	ENSG00000139154	AEBP2	121536
Nfu_p_1_010486	ENSG00000133704	IPO8	10526
Nfu_p_1_011578	ENSG00000100347	SAMM50	25813
Nfu_p_1_010477	ENSG00000198673	FAM19A2	338811
Nfu_p_1_028311	ENSG00000105821	DNAJC2	27000
Nfu_p_1_029172	ENSG00000067798	NAV3	89795
Nfu_p_1_028664	ENSG00000100823	APEX1	328
Nfu_p_1_029079	ENSG00000100241	SBF1	6305
Nfu_p_1_028580	ENSG00000184164	CRELD2	79174
Nfu_p_1_028317	ENSG00000205643	CDPF1	150383
Nfu_p_1_028530	ENSG00000128578	STRIP2	57464
Nfu_p_1_028802	ENSG00000087470	DNM1L	10059
Nfu_p_1_029183	ENSG00000164604	GPR85	54329
Nfu_p_1_028409	ENSG00000154415	PPP1R3A	5506
Nfu_p_1_028050	ENSG00000128590	DNAJB9	4189
Nfu_p_1_028158	ENSG00000135241	PNPLA8	50640
Nfu_p_1_028179	ENSG00000165966	PDZRN4	29951
Nfu_p_1_028225	ENSG00000134283	PPHLN1	51535
Nfu_p_1_027947	ENSG00000128606	LRRC17	10234
Nfu_p_1_028439	ENSG00000127951	FGL2	10875
Nfu_p_1_028980	ENSG00000127947	PTPN12	5782
Nfu_p_1_028689	ENSG00000111605	CPSF6	11052
Nfu_p_1_028007	ENSG00000166159	LRTM2	654429
Nfu_p_1_028425	ENSG00000106554	CHCHD3	54927
Nfu_p_1_027937	ENSG00000131558	EXOC4	60412
Nfu_p_1_029193	ENSG00000111218	PRMT8	56341
Nfu_p_1_028448	ENSG00000197157	SND1	27044
Nfu_p_1_027948	ENSG00000106348	IMPDH1	3614
Nfu_p_1_028638	ENSG00000136026	CKAP4	10970
Nfu_p_1_029210	ENSG00000100271	TTLL1	25809
Nfu_p_1_028223	ENSG00000176371	ZSCAN2	54993
Nfu_p_1_028544	ENSG00000215193	PEX26	55670
Nfu_p_1_028511	ENSG00000006459	KDM7A	80853
Nfu_p_1_028903	ENSG00000075223	SEMA3C	10512
Nfu_p_1_027906	ENSG00000105894	PTN	5764
Nfu_p_1_028168	ENSG00000139220	PPFIA2	8499
Nfu_p_1_029057	ENSG00000185480	PARPBP	55010
Nfu_p_1_028998	ENSG00000111581	NUP107	57122
Nfu_p_1_028087	ENSG00000127884	ECHS1	1892
Nfu_p_1_028475	ENSG00000198879	SFMBT2	57713
Nfu_p_1_028183	ENSG00000028203	VEZT	55591
Nfu_p_1_027977	ENSG00000139344	AMDHD1	144193
Nfu_p_1_029070	ENSG00000116473	RAP1A	5906
Nfu_p_1_028091	ENSG00000111530	CAND1	55832
Nfu_p_1_027946	ENSG00000004059	ARF5	381
Nfu_p_1_028120	ENSG00000111262	KCNA1	3736
Nfu_p_1_017686	ENSG00000075461	CACNG4	27092
Nfu_p_1_017261	ENSG00000095380	NANS	54187
Nfu_p_1_017689	ENSG00000078579	FGF20	26281
Nfu_p_1_017471	ENSG00000099797	TECR	9524
Nfu_p_1_017034	ENSG00000079313	REXO1	57455
Nfu_p_1_017396	ENSG00000140694	PARN	5073
Nfu_p_1_017414	ENSG00000075618	FSCN1	6624
Nfu_p_1_017511	ENSG00000166851	PLK1	5347
Nfu_p_1_017405	ENSG00000153147	SMARCA5	8467
Nfu_p_1_017173	ENSG00000185477	GPRIN3	285513
Nfu_p_1_017305	ENSG00000138641	HERC3	8916
Nfu_p_1_016985	ENSG00000164031	DNAJB14	79982
Nfu_p_1_017544	ENSG00000125386	FAM193A	8603
Nfu_p_1_038032	ENSG00000107960	STN1	79991
Nfu_p_1_038228	ENSG00000119865	CNRIP1	25927
Nfu_p_1_037821	ENSG00000147586	MRPS28	28957
Nfu_p_1_038378	ENSG00000124608	AARS2	57505
Nfu_p_1_038191	ENSG00000186907	RTN4RL2	349667
Nfu_p_1_037775	ENSG00000073584	SMARCE1	6605
Nfu_p_1_038021	ENSG00000170801	HTRA3	94031
Nfu_p_1_038299	ENSG00000163956	LRPAP1	4043
Nfu_p_1_038098	ENSG00000197386	HTT	3064
Nfu_p_1_038385	ENSG00000011451	WIZ	58525
Nfu_p_1_038064	ENSG00000129353	SLC44A2	57153
Nfu_p_1_037895	ENSG00000133392	MYH11	4629
Nfu_p_1_037965	ENSG00000169181	GSG1L	146395
Nfu_p_1_038305	ENSG00000101310	SEC23B	10483
Nfu_p_1_037882	ENSG00000119866	BCL11A	53335
Nfu_p_1_037872	ENSG00000120029	C10orf76	79591
Nfu_p_1_038334	ENSG00000167900	TK1	7083
Nfu_p_1_037938	ENSG00000105576	TNPO2	30000
Nfu_p_1_026166	ENSG00000196814	MVB12B	89853
Nfu_p_1_026230	ENSG00000119522	DENND1A	57706
Nfu_p_1_026221	ENSG00000148204	CRB2	286204
Nfu_p_1_015764	ENSG00000129691	ASH2L	9070
Nfu_p_1_016239	ENSG00000062582	MRPS24	64951
Nfu_p_1_015979	ENSG00000136271	DDX56	54606
Nfu_p_1_015534	ENSG00000180957	PITPNB	23760
Nfu_p_1_016286	ENSG00000110987	BCL7A	605
Nfu_p_1_015695	ENSG00000221914	PPP2R2A	5520
Nfu_p_1_015153	ENSG00000092964	DPYSL2	1808
Nfu_p_1_015619	ENSG00000167220	HDHD2	84064
Nfu_p_1_015641	ENSG00000122756	CNTFR	1271
Nfu_p_1_015711	ENSG00000148123	PLPPR1	54886
Nfu_p_1_015452	ENSG00000120875	DUSP4	1846
Nfu_p_1_016068	ENSG00000060709	RIMBP2	23504
Nfu_p_1_015908	ENSG00000137936	BCAR3	8412
Nfu_p_1_015420	ENSG00000112992	NNT	23530
Nfu_p_1_016013	ENSG00000108591	DRG2	1819
Nfu_p_1_016017	ENSG00000116005	PCYOX1	51449
Nfu_p_1_015119	ENSG00000087338	GMCL1	64395
Nfu_p_1_015903	ENSG00000170633	RNF34	80196
Nfu_p_1_016358	ENSG00000183160	TMEM119	338773
Nfu_p_1_015720	ENSG00000110880	CORO1C	23603
Nfu_p_1_016294	ENSG00000141646	SMAD4	4089
Nfu_p_1_015940	ENSG00000113569	NUP155	9631
Nfu_p_1_015993	ENSG00000164190	NIPBL	25836
Nfu_p_1_015511	ENSG00000119396	RAB14	51552
Nfu_p_1_016289	ENSG00000044574	HSPA5	3309
Nfu_p_1_015255	ENSG00000106992	AK1	203
Nfu_p_1_016408	ENSG00000148143	ZNF462	58499
Nfu_p_1_015306	ENSG00000168724	DNAJC21	134218
Nfu_p_1_016023	ENSG00000251349	MSANTD3-TMEFF1	100526694
Nfu_p_1_016363	ENSG00000137094	DNAJB5	25822
Nfu_p_1_015270	ENSG00000152234	ATP5A1	498
Nfu_p_1_016125	ENSG00000148400	NOTCH1	4851
Nfu_p_1_016206	ENSG00000196739	COL27A1	85301
Nfu_p_1_015832	ENSG00000196358	NTNG2	84628
Nfu_p_1_015572	ENSG00000171617	ENC1	8507
Nfu_p_1_015658	ENSG00000145293	ENOPH1	58478
Nfu_p_1_016400	ENSG00000138663	COPS4	51138
Nfu_p_1_015248	ENSG00000085365	SCAMP1	9522
Nfu_p_1_015770	ENSG00000172009	THOP1	7064
Nfu_p_1_025885	ENSG00000130720	FIBCD1	84929
Nfu_p_1_025897	ENSG00000130558	OLFM1	10439
Nfu_p_1_025997	ENSG00000134982	APC	324
Nfu_p_1_025955	ENSG00000134987	WDR36	134430
Nfu_p_1_025960	ENSG00000160446	ZDHHC12	84885
Nfu_p_1_025916	ENSG00000099956	SMARCB1	6598
Nfu_p_1_044016	ENSG00000148335	NTMT1	28989
Nfu_p_1_043693	ENSG00000188483	IER5L	389792
Nfu_p_1_043474	ENSG00000105875	WDR91	29062
Nfu_p_1_043722	ENSG00000187323	DCC	1630
Nfu_p_1_043995	ENSG00000059769	DNAJC25	548645
Nfu_p_1_043801	ENSG00000134057	CCNB1	891
Nfu_p_1_043625	ENSG00000176058	TPRN	286262
Nfu_p_1_043878	ENSG00000181090	EHMT1	79813
Nfu_p_1_044070	ENSG00000095397	WHRN	25861
Nfu_p_1_043770	ENSG00000135821	GLUL	2752
Nfu_p_1_044006	ENSG00000125484	GTF3C4	9329
Nfu_p_1_044027	ENSG00000139726	DENR	8562
Nfu_p_1_043689	ENSG00000109805	NCAPG	64151
Nfu_p_1_043704	ENSG00000168286	THAP11	57215
Nfu_p_1_058779	ENSG00000145354	CISD2	493856
Nfu_p_1_043772	ENSG00000181982	CCDC149	91050
Nfu_p_1_043477	ENSG00000138801	PAPSS1	9061
Nfu_p_1_043752	ENSG00000099810	MTAP	4507
Nfu_p_1_043764	ENSG00000165264	NDUFB6	4712
Nfu_p_1_043814	ENSG00000115275	MOGS	7841
Nfu_p_1_043529	ENSG00000135625	EGR4	1961
Nfu_p_1_043557	ENSG00000151726	ACSL1	2180
Nfu_p_1_043495	ENSG00000187821	HELT	391723
Nfu_p_1_043702	ENSG00000164134	NAA15	80155
Nfu_p_1_038805	ENSG00000089123	TASP1	55617
Nfu_p_1_038698	ENSG00000152904	GGPS1	9453
Nfu_p_1_038735	ENSG00000107669	ATE1	11101
Nfu_p_1_038640	ENSG00000148634	HERC4	26091
Nfu_p_1_038744	ENSG00000151929	BAG3	9531
Nfu_p_1_018909	ENSG00000107438	PDLIM1	9124
Nfu_p_1_018994	ENSG00000114999	TTL	150465
Nfu_p_1_018899	ENSG00000198668	CALM1	801
Nfu_p_1_018872	ENSG00000163171	CDC42EP3	10602
Nfu_p_1_018933	ENSG00000174903	RAB1B	81876
Nfu_p_1_018935	ENSG00000165650	PDZD8	118987
Nfu_p_1_034788	ENSG00000151914	DST	667
Nfu_p_1_034551	ENSG00000148832	PAOX	196743
Nfu_p_1_034789	ENSG00000165886	UBTD1	80019
Nfu_p_1_034866	ENSG00000104435	STMN2	11075
Nfu_p_1_034691	ENSG00000119943	PYROXD2	84795
Nfu_p_1_034620	ENSG00000120057	SFRP5	6425
Nfu_p_1_034964	ENSG00000122378	FAM213A	84293
Nfu_p_1_034634	ENSG00000108231	LGI1	9211
Nfu_p_1_034851	ENSG00000176381	PRR18	285800
Nfu_p_1_034700	ENSG00000156026	MCU	90550
Nfu_p_1_007330	ENSG00000182010	RTKN2	219790
Nfu_p_1_007383	ENSG00000138036	DYNC2LI1	51626
Nfu_p_1_006922	ENSG00000138095	LRPPRC	10128
Nfu_p_1_007255	ENSG00000138035	PNPT1	87178
Nfu_p_1_007420	ENSG00000112029	FBXO5	26271
Nfu_p_1_007277	ENSG00000153107	ANAPC1	64682
Nfu_p_1_007458	ENSG00000182901	RGS7	6000
Nfu_p_1_007492	ENSG00000138161	CUZD1	50624
Nfu_p_1_007375	ENSG00000148848	ADAM12	8038
Nfu_p_1_007359	ENSG00000198682	PAPSS2	9060
Nfu_p_1_007055	ENSG00000171862	PTEN	5728
Nfu_p_1_007140	ENSG00000169764	UGP2	7360
Nfu_p_1_007489	ENSG00000138071	ACTR2	10097
Nfu_p_1_025655	ENSG00000065548	ZC3H15	55854
Nfu_p_1_025680	ENSG00000159231	CBR3	874
Nfu_p_1_024168	ENSG00000100997	ABHD12	26090
Nfu_p_1_046701	ENSG00000138182	KIF20B	9585
Nfu_p_1_047217	ENSG00000112379	ARFGEF3	57221
Nfu_p_1_047313	ENSG00000112640	PPP2R5D	5528
Nfu_p_1_046934	ENSG00000189152	GRAPL	400581
Nfu_p_1_046798	ENSG00000261371	PECAM1	5175
Nfu_p_1_046547	ENSG00000225663	MCRIP1	348262
Nfu_p_1_046788	ENSG00000185883	ATP6V0C	527
Nfu_p_1_046309	ENSG00000138834	MAPK8IP3	23162
Nfu_p_1_047338	ENSG00000141232	TOB1	10140
Nfu_p_1_047161	ENSG00000189159	HN1	51155
Nfu_p_1_046349	ENSG00000106236	NPTX2	4885
Nfu_p_1_046639	ENSG00000158865	SLC5A11	115584
Nfu_p_1_047177	ENSG00000136478	TEX2	55852
Nfu_p_1_047303	ENSG00000154229	PRKCA	5578
Nfu_p_1_046924	ENSG00000140740	UQCRC2	7385
Nfu_p_1_046869	ENSG00000185716	C16orf52	730094
Nfu_p_1_046414	ENSG00000167191	GPRC5B	51704
Nfu_p_1_047383	ENSG00000103540	CCP110	9738
Nfu_p_1_046835	ENSG00000164818	DNAAF5	54919
Nfu_p_1_046512	ENSG00000126602	TRAP1	10131
Nfu_p_1_047337	ENSG00000262246	CORO7	79585
Nfu_p_1_047032	ENSG00000124422	USP22	23326
Nfu_p_1_046455	ENSG00000143748	NVL	4931
Nfu_p_1_046606	ENSG00000175198	PCCA	5095
Nfu_p_1_047066	ENSG00000170312	CDK1	983
Nfu_p_1_046841	ENSG00000119900	OGFRL1	79627
Nfu_p_1_046973	ENSG00000024048	UBR2	23304
Nfu_p_1_047271	ENSG00000111348	ARHGDIB	397
Nfu_p_1_047389	ENSG00000142039	CCDC97	90324
Nfu_p_1_046437	ENSG00000184471	C1QTNF8	390664
Nfu_p_1_047361	ENSG00000176974	SHMT1	6470
Nfu_p_1_046773	ENSG00000100401	RANGAP1	5905
Nfu_p_1_047074	ENSG00000153048	CARHSP1	23589
Nfu_p_1_046837	ENSG00000100083	GGA1	26088
Nfu_p_1_046910	ENSG00000167281	RBFOX3	146713
Nfu_p_1_047319	ENSG00000183172	SMDT1	91689
Nfu_p_1_047252	ENSG00000100147	CCDC134	79879
Nfu_p_1_047130	ENSG00000171634	BPTF	2186
Nfu_p_1_047007	ENSG00000073111	MCM2	4171
Nfu_p_1_046736	ENSG00000161888	SPC24	147841
Nfu_p_1_046997	ENSG00000130164	LDLR	3949
Nfu_p_1_046231	ENSG00000127616	SMARCA4	6597
Nfu_p_1_047285	ENSG00000179271	GADD45GIP1	90480
Nfu_p_1_046397	ENSG00000179115	FARSA	2193
Nfu_p_1_046234	ENSG00000129351	ILF3	3609
Nfu_p_1_056418	ENSG00000175550	DRAP1	10589
Nfu_p_1_056427	ENSG00000184985	SORCS2	57537
Nfu_p_1_045801	ENSG00000170153	RNF150	57484
Nfu_p_1_023464	ENSG00000132872	SYT4	6860
Nfu_p_1_023163	ENSG00000147082	CCNB3	85417
Nfu_p_1_023416	ENSG00000147099	HDAC8	55869
Nfu_p_1_023519	ENSG00000186106	ANKRD46	157567
Nfu_p_1_023333	ENSG00000109572	CLCN3	1182
Nfu_p_1_023567	ENSG00000138442	WDR12	55759
Nfu_p_1_023226	ENSG00000204217	BMPR2	659
Nfu_p_1_023286	ENSG00000138823	MTTP	4547
Nfu_p_1_030448	ENSG00000198729	PPP1R14C	81706
Nfu_p_1_030410	ENSG00000110583	NAA40	79829
Nfu_p_1_030434	ENSG00000167771	RCOR2	283248
Nfu_p_1_008963	ENSG00000119004	CYP20A1	57404
Nfu_p_1_009038	ENSG00000078018	MAP2	4133
Nfu_p_1_009035	ENSG00000115091	ACTR3	10096
Nfu_p_1_008939	ENSG00000196475	GK2	2712
Nfu_p_1_009059	ENSG00000185049	NELFA	7469
Nfu_p_1_009075	ENSG00000123636	BAZ2B	29994
Nfu_p_1_009091	ENSG00000170004	CHD3	1107
Nfu_p_1_009002	ENSG00000168214	RBPJ	3516
Nfu_p_1_034017	ENSG00000141510	TP53	7157
Nfu_p_1_034032	ENSG00000184792	OSBP2	23762
Nfu_p_1_044759	ENSG00000119596	YLPM1	56252
Nfu_p_1_045304	ENSG00000170345	FOS	2353
Nfu_p_1_045340	ENSG00000119718	EIF2B2	8892
Nfu_p_1_045331	ENSG00000112333	NR2E1	7101
Nfu_p_1_044547	ENSG00000178295	GEN1	348654
Nfu_p_1_045671	ENSG00000151379	MSGN1	343930
Nfu_p_1_045386	ENSG00000111911	HINT3	135114
Nfu_p_1_044670	ENSG00000164733	CTSB	1508
Nfu_p_1_044827	ENSG00000143994	ABHD1	84696
Nfu_p_1_045303	ENSG00000136643	RPS6KC1	26750
Nfu_p_1_045411	ENSG00000084710	EFR3B	22979
Nfu_p_1_044533	ENSG00000143799	PARP1	142
Nfu_p_1_045232	ENSG00000143727	ACP1	52
Nfu_p_1_045225	ENSG00000189292	FAM150B	285016
Nfu_p_1_044915	ENSG00000100632	ERH	2079
Nfu_p_1_044709	ENSG00000065308	TRAM2	9697
Nfu_p_1_044601	ENSG00000085377	PREP	5550
Nfu_p_1_045562	ENSG00000162975	KCNF1	3754
Nfu_p_1_044705	ENSG00000143870	PDIA6	10130
Nfu_p_1_044953	ENSG00000132031	MATN3	4148
Nfu_p_1_045079	ENSG00000183891	TTC32	130502
Nfu_p_1_044599	ENSG00000143476	DTL	51514
Nfu_p_1_045677	ENSG00000143498	TAF1A	9015
Nfu_p_1_045310	ENSG00000171723	GPHN	10243
Nfu_p_1_045158	ENSG00000165934	CPSF2	53981
Nfu_p_1_045530	ENSG00000143469	SYT14	255928
Nfu_p_1_045133	ENSG00000135334	AKIRIN2	55122
Nfu_p_1_044664	ENSG00000111879	FAM184A	79632
Nfu_p_1_045698	ENSG00000116903	EXOC8	149371
Nfu_p_1_044575	ENSG00000157851	DPYSL5	56896
Nfu_p_1_045580	ENSG00000008196	TFAP2B	7021
Nfu_p_1_045128	ENSG00000128944	KNSTRN	90417
Nfu_p_1_044911	ENSG00000122033	MTIF3	219402
Nfu_p_1_045143	ENSG00000198838	RYR3	6263
Nfu_p_1_045254	ENSG00000139998	RAB15	376267
Nfu_p_1_045660	ENSG00000104228	TRIM35	23087
Nfu_p_1_044725	ENSG00000162772	ATF3	467
Nfu_p_1_044940	ENSG00000143776	CDC42BPA	8476
Nfu_p_1_044824	ENSG00000176595	KBTBD11	9920
Nfu_p_1_044935	ENSG00000171848	RRM2	6241
Nfu_p_1_030680	ENSG00000184486	POU3F2	5454
Nfu_p_1_030700	ENSG00000013375	PGM3	5238
Nfu_p_1_030742	ENSG00000065609	SNAP91	9892
Nfu_p_1_030784	ENSG00000071537	SEL1L	6400
Nfu_p_1_030731	ENSG00000128965	CHAC1	79094
Nfu_p_1_030025	ENSG00000118418	HMGN3	9324
Nfu_p_1_030060	ENSG00000119778	ATAD2B	54454
Nfu_p_1_029967	ENSG00000071575	TRIB2	28951
Nfu_p_1_029951	ENSG00000174197	MGA	23269
Nfu_p_1_030005	ENSG00000165379	LRFN5	145581
Nfu_p_1_030063	ENSG00000185246	PRPF39	55015
Nfu_p_1_030009	ENSG00000139915	MDGA2	161357
Nfu_p_1_029901	ENSG00000080824	HSP90AA1	3320
Nfu_p_1_029983	ENSG00000078304	PPP2R5C	5527
Nfu_p_1_000213	ENSG00000196586	MYO6	4646
Nfu_p_1_000274	ENSG00000088930	XRN2	22803
Nfu_p_1_000286	ENSG00000104299	INTS9	55756
Nfu_p_1_041764	ENSG00000178726	THBD	7056
Nfu_p_1_018357	ENSG00000215644	GCGR	2642
Nfu_p_1_018366	ENSG00000132002	DNAJB1	3337
Nfu_p_1_018311	ENSG00000072071	ADGRL1	22859
Nfu_p_1_018138	ENSG00000103043	VAC14	55697
Nfu_p_1_018194	ENSG00000167081	PBX3	5090
Nfu_p_1_018173	ENSG00000076924	XAB2	56949
Nfu_p_1_018519	ENSG00000105088	OLFM2	93145
Nfu_p_1_018408	ENSG00000196361	ELAVL3	1995
Nfu_p_1_018350	ENSG00000182601	HS3ST4	9951
Nfu_p_1_018167	ENSG00000131094	C1QL1	10882
Nfu_p_1_018332	ENSG00000131409	LRRC4B	94030
Nfu_p_1_018091	ENSG00000170743	SYT9	143425
Nfu_p_1_018074	ENSG00000159346	ADIPOR1	51094
Nfu_p_1_018628	ENSG00000248751	RP1-130H16.18	NA
Nfu_p_1_018256	ENSG00000136485	DCAF7	10238
Nfu_p_1_018279	ENSG00000136448	NMT1	4836
Nfu_p_1_018483	ENSG00000186834	HEXIM1	10614
Nfu_p_1_018619	ENSG00000108828	VAT1	10493
Nfu_p_1_018615	ENSG00000167258	CDK12	51755
Nfu_p_1_015015	ENSG00000048052	HDAC9	9734
Nfu_p_1_015072	ENSG00000103449	SALL1	6299
Nfu_p_1_015071	ENSG00000182749	PAQR7	164091
Nfu_p_1_004343	ENSG00000146701	MDH2	4191
Nfu_p_1_004412	ENSG00000124766	SOX4	6659
Nfu_p_1_004436	ENSG00000112242	E2F3	1871
Nfu_p_1_041490	ENSG00000177150	FAM210A	125228
Nfu_p_1_041494	ENSG00000166913	YWHAB	7529
Nfu_p_1_041593	ENSG00000034677	RNF19A	25897
Nfu_p_1_041487	ENSG00000104549	SQLE	6713
Nfu_p_1_041635	ENSG00000169946	ZFPM2	23414
Nfu_p_1_041603	ENSG00000132424	PNISR	25957
Nfu_p_1_041496	ENSG00000146250	PRSS35	167681
Nfu_p_1_040190	ENSG00000104412	EMC2	9694
Nfu_p_1_040183	ENSG00000197971	MBP	4155
Nfu_p_1_040205	ENSG00000164366	CCDC127	133957
Nfu_p_1_040236	ENSG00000105204	DYRK1B	9149
Nfu_p_1_040145	ENSG00000182973	CNOT10	25904
Nfu_p_1_040194	ENSG00000164794	KCNV1	27012
Nfu_p_1_040043	ENSG00000013275	PSMC4	5704
Nfu_p_1_040302	ENSG00000067596	DHX8	1659
Nfu_p_1_026826	ENSG00000254726	MEX3A	92312
Nfu_p_1_026425	ENSG00000014914	MTMR11	10903
Nfu_p_1_026677	ENSG00000182568	SATB1	6304
Nfu_p_1_026416	ENSG00000170142	UBE2E1	7324
Nfu_p_1_026536	ENSG00000174738	NR1D2	9975
Nfu_p_1_026659	ENSG00000122545	2007-09-01	989
Nfu_p_1_026477	ENSG00000164654	MIOS	54468
Nfu_p_1_026683	ENSG00000106415	GLCCI1	113263
Nfu_p_1_026753	ENSG00000214960	ISPD	729920
Nfu_p_1_026438	ENSG00000057657	PRDM1	639
Nfu_p_1_026521	ENSG00000156170	NDUFAF6	137682
Nfu_p_1_026880	ENSG00000103174	NAGPA	51172
Nfu_p_1_026370	ENSG00000175305	CCNE2	9134
Nfu_p_1_026794	ENSG00000105698	USF2	7392
Nfu_p_1_026465	ENSG00000126070	AGO3	192669
Nfu_p_1_026828	ENSG00000174574	AKIRIN1	79647
Nfu_p_1_026667	ENSG00000142661	MYOM3	127294
Nfu_p_1_026422	ENSG00000189266	PNRC2	55629
Nfu_p_1_026652	ENSG00000163879	DNALI1	7802
Nfu_p_1_026342	ENSG00000196182	STK40	83931
Nfu_p_1_026655	ENSG00000105767	CADM4	199731
Nfu_p_1_026866	ENSG00000076706	MCAM	4162
Nfu_p_1_002667	ENSG00000111653	ING4	51147
Nfu_p_1_003065	ENSG00000111642	CHD4	1108
Nfu_p_1_003003	ENSG00000111674	ENO2	2026
Nfu_p_1_002665	ENSG00000111669	TPI1	7167
Nfu_p_1_002844	ENSG00000111667	USP5	8078
Nfu_p_1_003259	ENSG00000204394	VARS	7407
Nfu_p_1_002645	ENSG00000160570	DEDD2	162989
Nfu_p_1_002542	ENSG00000063245	EPN1	29924
Nfu_p_1_002590	ENSG00000119048	UBE2B	7320
Nfu_p_1_002651	ENSG00000105793	GTPBP10	85865
Nfu_p_1_002623	ENSG00000143398	PIP5K1A	8394
Nfu_p_1_002934	ENSG00000136891	TEX10	54881
Nfu_p_1_003156	ENSG00000119508	NR4A3	8013
Nfu_p_1_002995	ENSG00000104131	EIF3J	8669
Nfu_p_1_002938	ENSG00000122694	GLIPR2	152007
Nfu_p_1_039130	ENSG00000142230	SAE1	10055
Nfu_p_1_039290	ENSG00000117877	CD3EAP	10849
Nfu_p_1_039137	ENSG00000111728	ST8SIA1	6489
Nfu_p_1_039356	ENSG00000011485	PPP5C	5536
Nfu_p_1_039350	ENSG00000149262	INTS4	92105
Nfu_p_1_039038	ENSG00000163166	IWS1	55677
Nfu_p_1_039055	ENSG00000169031	COL4A3	1285
Nfu_p_1_039041	ENSG00000186001	LRCH3	84859
Nfu_p_1_039321	ENSG00000069849	ATP1B3	483
Nfu_p_1_001332	ENSG00000136450	SRSF1	6426
Nfu_p_1_001096	ENSG00000160606	TLCD1	116238
Nfu_p_1_001665	ENSG00000170027	YWHAG	7532
Nfu_p_1_000579	ENSG00000113810	SMC4	10051
Nfu_p_1_001657	ENSG00000118855	MFSD1	64747
Nfu_p_1_001046	ENSG00000138778	CENPE	1062
Nfu_p_1_000885	ENSG00000108510	MED13	9969
Nfu_p_1_001475	ENSG00000171533	MAP6	4135
Nfu_p_1_001603	ENSG00000170017	ALCAM	214
Nfu_p_1_001664	ENSG00000150764	DIXDC1	85458
Nfu_p_1_000584	ENSG00000167721	TSR1	55720
Nfu_p_1_001077	ENSG00000108963	DPH1	1801
Nfu_p_1_001622	ENSG00000132383	RPA1	6117
Nfu_p_1_000655	ENSG00000007202	KIAA0100	9703
Nfu_p_1_001158	ENSG00000149972	CNTN5	53942
Nfu_p_1_000727	ENSG00000137513	NARS2	79731
Nfu_p_1_001132	ENSG00000175161	CADM2	253559
Nfu_p_1_001608	ENSG00000156256	USP16	10600
Nfu_p_1_000735	ENSG00000166341	DCHS1	8642
Nfu_p_1_001794	ENSG00000168827	GFM1	85476
Nfu_p_1_000607	ENSG00000127152	BCL11B	64919
Nfu_p_1_000858	ENSG00000125740	FOSB	2354
Nfu_p_1_001275	ENSG00000160392	C19orf47	126526
Nfu_p_1_001656	ENSG00000174521	TTC9B	148014
Nfu_p_1_001045	ENSG00000167325	RRM1	6240
Nfu_p_1_000850	ENSG00000042753	AP2S1	1175
Nfu_p_1_001613	ENSG00000137713	PPP2R1B	5519
Nfu_p_1_001489	ENSG00000181264	TMEM136	219902
Nfu_p_1_000619	ENSG00000070444	MNT	4335
Nfu_p_1_001844	ENSG00000007168	PAFAH1B1	5048
Nfu_p_1_000695	ENSG00000109072	VTN	7448
Nfu_p_1_000945	ENSG00000004139	SARM1	23098
Nfu_p_1_000756	ENSG00000183688	RFLNB	359845
Nfu_p_1_001252	ENSG00000137497	NUMA1	4926
Nfu_p_1_000948	ENSG00000162129	CLPB	81570
Nfu_p_1_001462	ENSG00000271447	MMP28	79148
Nfu_p_1_001154	ENSG00000270647	TAF15	8148
Nfu_p_1_001689	ENSG00000175155	YPEL2	388403
Nfu_p_1_000665	ENSG00000127946	HIP1	3092
Nfu_p_1_000742	ENSG00000155903	RASA2	5922
Nfu_p_1_001008	ENSG00000135900	MRPL44	65080
Nfu_p_1_001505	ENSG00000183036	PCP4	5121
Nfu_p_1_000447	ENSG00000185437	SH3BGR	6450
Nfu_p_1_000408	ENSG00000141367	CLTC	1213
Nfu_p_1_000505	ENSG00000125743	SNRPD2	6633
Nfu_p_1_000424	ENSG00000149257	SERPINH1	871
Nfu_p_1_039697	ENSG00000095139	ARCN1	372
Nfu_p_1_039692	ENSG00000114867	EIF4G1	1981
Nfu_p_1_039674	ENSG00000175166	PSMD2	5708
Nfu_p_1_039716	ENSG00000123983	ACSL3	2181
Nfu_p_1_039632	ENSG00000116120	FARSB	10056
Nfu_p_1_033647	ENSG00000135519	KCNH3	23416
Nfu_p_1_033819	ENSG00000046653	GPM6B	2824
Nfu_p_1_033788	ENSG00000275895	U2AF1L5	7307
Nfu_p_1_033794	ENSG00000154654	NCAM2	4685
Nfu_p_1_033669	ENSG00000166426	CRABP1	1381
Nfu_p_1_033668	ENSG00000169783	LINGO1	84894
Nfu_p_1_020978	ENSG00000102547	CAB39L	81617
Nfu_p_1_021278	ENSG00000071054	MAP4K4	9448
Nfu_p_1_020950	ENSG00000173166	RAPH1	65059
Nfu_p_1_020998	ENSG00000118257	NRP2	8828
Nfu_p_1_021231	ENSG00000125249	RAP2A	5911
Nfu_p_1_021258	ENSG00000101871	MID1	4281
Nfu_p_1_021174	ENSG00000165300	SLITRK5	26050
Nfu_p_1_021172	ENSG00000178235	SLITRK1	114798
Nfu_p_1_021159	ENSG00000087302	C14orf166	51637
Nfu_p_1_021210	ENSG00000174405	LIG4	3981
Nfu_p_1_021300	ENSG00000115963	RND3	390
Nfu_p_1_021106	ENSG00000082258	CCNT2	905
Nfu_p_1_021171	ENSG00000185352	HS6ST3	266722
Nfu_p_1_005180	ENSG00000166592	RRAD	6236
Nfu_p_1_005264	ENSG00000117724	CENPF	1063
Nfu_p_1_005329	ENSG00000176102	CSTF3	1479
Nfu_p_1_000147	ENSG00000178718	RPP25	54913
Nfu_p_1_000159	ENSG00000140718	FTO	79068
Nfu_p_1_009761	ENSG00000103769	RAB11A	8766
Nfu_p_1_009625	ENSG00000213380	COG8	84342
Nfu_p_1_009721	ENSG00000153879	CEBPG	1054
Nfu_p_1_009431	ENSG00000015592	STMN4	81551
Nfu_p_1_009300	ENSG00000140548	ZNF710	374655
Nfu_p_1_009752	ENSG00000157456	CCNB2	9133
Nfu_p_1_009316	ENSG00000110619	CARS	833
Nfu_p_1_009817	ENSG00000148943	LIN7C	55327
Nfu_p_1_010016	ENSG00000034053	APBA2	321
Nfu_p_1_009833	ENSG00000175356	SCUBE2	57758
Nfu_p_1_009707	ENSG00000139146	FAM60A	58516
Nfu_p_1_009852	ENSG00000110328	GALNT18	374378
Nfu_p_1_009573	ENSG00000167005	NUDT21	11051
Nfu_p_1_009310	ENSG00000159753	CARMIL2	146206
Nfu_p_1_009464	ENSG00000137871	ZNF280D	54816
Nfu_p_1_009325	ENSG00000131149	GSE1	23199
Nfu_p_1_008212	ENSG00000071994	PDCD2	5134
Nfu_p_1_007866	ENSG00000115241	PPM1G	5496
Nfu_p_1_008017	ENSG00000096746	HNRNPH3	3189
Nfu_p_1_008208	ENSG00000066382	MPPED2	744
Nfu_p_1_008060	ENSG00000175264	CHST1	8534
Nfu_p_1_007900	ENSG00000160785	SLC25A44	9673
Nfu_p_1_008129	ENSG00000067141	NEO1	4756
Nfu_p_1_007983	ENSG00000140463	BBS4	585
Nfu_p_1_008167	ENSG00000103671	TRIP4	9325
Nfu_p_1_008248	ENSG00000137807	KIF23	9493
Nfu_p_1_008242	ENSG00000166200	COPS2	9318
Nfu_p_1_008115	ENSG00000139734	DIAPH3	81624
Nfu_p_1_030266	ENSG00000108771	DHX58	79132
Nfu_p_1_049464	ENSG00000258064	RP11-293I14.2	NA
Nfu_p_1_005408	ENSG00000183578	TNFAIP8L3	388121
Nfu_p_1_005405	ENSG00000140280	LYSMD2	256586
Nfu_p_1_005407	ENSG00000128872	TMOD2	29767
Nfu_p_1_052700	ENSG00000184508	HDDC3	374659
Nfu_p_1_052752	ENSG00000198901	PRC1	9055
Nfu_p_1_052685	ENSG00000110536	PTPMT1	114971
Nfu_p_1_052629	ENSG00000069345	DNAJA2	10294
Nfu_p_1_052857	ENSG00000140538	NTRK3	4916
Nfu_p_1_030118	ENSG00000179151	EDC3	80153
Nfu_p_1_030129	ENSG00000113407	TARS	6897
Nfu_p_1_033124	ENSG00000198719	DLL1	28514
Nfu_p_1_032950	ENSG00000120053	GOT1	2805
Nfu_p_1_033002	ENSG00000197345	MRPL21	219927
Nfu_p_1_033229	ENSG00000141279	NPEPPS	9520
Nfu_p_1_032923	ENSG00000274211	SOCS7	30837
Nfu_p_1_033119	ENSG00000172432	GTPBP2	54676
Nfu_p_1_033130	ENSG00000115464	USP34	9736
Nfu_p_1_032861	ENSG00000174437	ATP2A2	488
Nfu_p_1_033428	ENSG00000156599	ZDHHC5	25921
Nfu_p_1_033107	ENSG00000213593	TMX2	51075
Nfu_p_1_033068	ENSG00000075292	ZNF638	27332
Nfu_p_1_033433	ENSG00000183248	PRR36	80164
Nfu_p_1_032846	ENSG00000123136	DDX39A	10212
Nfu_p_1_032939	ENSG00000172171	TEFM	79736
Nfu_p_1_033375	ENSG00000183569	SERHL2	253190
Nfu_p_1_033437	ENSG00000130734	ATG4D	84971
Nfu_p_1_032969	ENSG00000008441	NFIX	4784
Nfu_p_1_032955	ENSG00000140623	2012-09-01	124404
Nfu_p_1_033155	ENSG00000136824	SMC2	10592
Nfu_p_1_033052	ENSG00000072832	CRMP1	1400
Nfu_p_1_032805	ENSG00000145349	CAMK2D	817
Nfu_p_1_033071	ENSG00000124875	CXCL6	6372
Nfu_p_1_032940	ENSG00000121892	PDS5A	23244
Nfu_p_1_016756	ENSG00000105993	DNAJB6	10049
Nfu_p_1_016535	ENSG00000165997	ARL5B	221079
Nfu_p_1_016739	ENSG00000148483	TMEM236	653567
Nfu_p_1_016801	ENSG00000176890	TYMS	7298
Nfu_p_1_016544	ENSG00000176105	YES1	7525
Nfu_p_1_016591	ENSG00000147509	RGS20	8601
Nfu_p_1_016752	ENSG00000136997	MYC	4609
Nfu_p_1_016747	ENSG00000033100	CHPF2	54480
Nfu_p_1_016614	ENSG00000033050	ABCF2	10061
Nfu_p_1_016640	ENSG00000180900	SCRIB	23513
Nfu_p_1_016594	ENSG00000163818	LZTFL1	54585
Nfu_p_1_016537	ENSG00000166479	TMX3	54495
Nfu_p_1_008824	ENSG00000065883	CDK13	8621
Nfu_p_1_032210	ENSG00000004961	HCCS	3052
Nfu_p_1_032278	ENSG00000136002	ARHGEF4	50649
Nfu_p_1_032312	ENSG00000157214	STEAP2	261729
Nfu_p_1_032208	ENSG00000080573	COL5A3	50509
Nfu_p_1_032307	ENSG00000156103	MMP16	4325
Nfu_p_1_032192	ENSG00000259431	THTPA	79178
Nfu_p_1_046067	ENSG00000154978	VOPP1	81552
Nfu_p_1_046090	ENSG00000002746	HECW1	23072
Nfu_p_1_027568	ENSG00000163714	U2SURP	23350
Nfu_p_1_027064	ENSG00000236396	SLC35G4	646000
Nfu_p_1_027427	ENSG00000144655	CSRNP1	64651
Nfu_p_1_027067	ENSG00000106105	GARS	2617
Nfu_p_1_027490	ENSG00000114030	KPNA1	3836
Nfu_p_1_027284	ENSG00000110955	ATP5B	506
Nfu_p_1_027673	ENSG00000121579	NAA50	80218
Nfu_p_1_027705	ENSG00000132970	WASF3	10810
Nfu_p_1_027840	ENSG00000147571	CRH	1392
Nfu_p_1_027785	ENSG00000040341	STAU2	27067
Nfu_p_1_027013	ENSG00000104381	GDAP1	54332
Nfu_p_1_027262	ENSG00000124275	MTRR	4552
Nfu_p_1_027408	ENSG00000102230	PCYT1B	9468
Nfu_p_1_027487	ENSG00000167701	GPT	2875
Nfu_p_1_027783	ENSG00000180592	SKIDA1	387640
Nfu_p_1_027617	ENSG00000174469	CNTNAP2	26047
Nfu_p_1_027454	ENSG00000130749	ZC3H4	23211
Nfu_p_1_027161	ENSG00000169862	CTNND2	1501
Nfu_p_1_027779	ENSG00000137492	THAP12	5612
Nfu_p_1_027812	ENSG00000124802	EEF1E1	9521
Nfu_p_1_027353	ENSG00000164879	CA3	761
Nfu_p_1_027299	ENSG00000136758	YME1L1	10730
Nfu_p_1_027813	ENSG00000012174	MBTPS2	51360
Nfu_p_1_027769	ENSG00000165186	PTCHD1	139411
Nfu_p_1_027093	ENSG00000131148	EMC8	10328
Nfu_p_1_027651	ENSG00000121858	TNFSF10	8743
Nfu_p_1_027351	ENSG00000187773	FAM69C	125704
Nfu_p_1_027111	ENSG00000206043	C18orf63	644041
Nfu_p_1_031591	ENSG00000215218	UBE2QL1	134111
Nfu_p_1_031086	ENSG00000180354	MTURN	222166
Nfu_p_1_031551	ENSG00000043514	TRIT1	54802
Nfu_p_1_031960	ENSG00000134684	YARS	8565
Nfu_p_1_030998	ENSG00000134775	FHOD3	80206
Nfu_p_1_031961	ENSG00000011426	ANLN	54443
Nfu_p_1_031599	ENSG00000151093	OXSM	54995
Nfu_p_1_031077	ENSG00000077097	TOP2B	7155
Nfu_p_1_031831	ENSG00000158545	ZC3H18	124245
Nfu_p_1_030944	ENSG00000211456	SACM1L	22908
Nfu_p_1_031656	ENSG00000158560	DYNC1I1	1780
Nfu_p_1_031345	ENSG00000158528	PPP1R9A	55607
Nfu_p_1_032009	ENSG00000164692	COL1A2	1278
Nfu_p_1_031497	ENSG00000004766	VPS50	55610
Nfu_p_1_031323	ENSG00000105810	CDK6	1021
Nfu_p_1_030943	ENSG00000122565	CBX3	11335
Nfu_p_1_031937	ENSG00000054116	TRAPPC3	27095
Nfu_p_1_030930	ENSG00000187514	PTMA	5757
Nfu_p_1_031629	ENSG00000137571	SLCO5A1	81796
Nfu_p_1_030950	ENSG00000010017	RANBP9	10048
Nfu_p_1_031449	ENSG00000047056	WDR37	22884
Nfu_p_1_031651	ENSG00000163249	CCNYL1	151195
Nfu_p_1_031894	ENSG00000095794	CREM	1390
Nfu_p_1_031221	ENSG00000152910	CNTNAP4	85445
Nfu_p_1_031705	ENSG00000184831	APOO	79135
Nfu_p_1_031729	ENSG00000162706	CADM3	57863
Nfu_p_1_031428	ENSG00000157551	KCNJ15	3772
Nfu_p_1_030964	ENSG00000173218	VANGL1	81839
Nfu_p_1_032025	ENSG00000162735	PEX19	5824
Nfu_p_1_031800	ENSG00000184005	ST6GALNAC3	256435
Nfu_p_1_031689	ENSG00000131069	ACSS2	55902
Nfu_p_1_031533	ENSG00000101558	VAPA	9218
Nfu_p_1_031692	ENSG00000154856	APCDD1	147495
Nfu_p_1_031500	ENSG00000031823	RANBP3	8498
Nfu_p_1_031844	ENSG00000269058	CALR3	125972
Nfu_p_1_031872	ENSG00000167460	TPM4	7171
Nfu_p_1_031162	ENSG00000136603	SKIL	6498
Nfu_p_1_049324	ENSG00000119782	FKBP1B	2281
Nfu_p_1_048643	ENSG00000086065	CHMP5	51510
Nfu_p_1_049022	ENSG00000047249	ATP6V1H	51606
Nfu_p_1_058986	ENSG00000117410	ATP6V0B	533
Nfu_p_1_048903	ENSG00000101752	MIB1	57534
Nfu_p_1_048874	ENSG00000158201	ABHD3	171586
Nfu_p_1_047987	ENSG00000101557	USP14	9097
Nfu_p_1_048277	ENSG00000250424	RP5-877J2.1	NA
Nfu_p_1_049005	ENSG00000143774	GUK1	2987
Nfu_p_1_048999	ENSG00000104738	MCM4	4173
Nfu_p_1_048753	ENSG00000164808	SPIDR	23514
Nfu_p_1_049322	ENSG00000166974	MAPRE2	10982
Nfu_p_1_049251	ENSG00000140795	MYLK3	91807
Nfu_p_1_049167	ENSG00000053747	LAMA3	3909
Nfu_p_1_047852	ENSG00000135916	ITM2C	81618
Nfu_p_1_048222	ENSG00000144485	HES6	55502
Nfu_p_1_048214	ENSG00000117399	CDC20	991
Nfu_p_1_049230	ENSG00000173846	PLK3	1263
Nfu_p_1_048948	ENSG00000142945	KIF2C	11004
Nfu_p_1_048635	ENSG00000144460	NYAP2	57624
Nfu_p_1_048391	ENSG00000181467	RAP2B	5912
Nfu_p_1_047899	ENSG00000142330	CAPN10	11132
Nfu_p_1_048790	ENSG00000099625	CBARP	255057
Nfu_p_1_048116	ENSG00000161203	AP2M1	1173
Nfu_p_1_049320	ENSG00000091436	AC013461.1	51776
Nfu_p_1_049261	ENSG00000129968	ABHD17A	81926
Nfu_p_1_048823	ENSG00000167680	SEMA6B	10501
Nfu_p_1_049153	ENSG00000099804	CDC34	997
Nfu_p_1_048140	ENSG00000183496	MEX3B	84206
Nfu_p_1_049342	ENSG00000071564	TCF3	6929
Nfu_p_1_048684	ENSG00000184432	COPB2	9276
Nfu_p_1_048058	ENSG00000188641	DPYD	1806
Nfu_p_1_049075	ENSG00000076321	KLHL20	27252
Nfu_p_1_047897	ENSG00000126088	UROD	7389
Nfu_p_1_049272	ENSG00000139890	REM2	161253
Nfu_p_1_049055	ENSG00000079691	CARMIL1	55604
Nfu_p_1_048422	ENSG00000100462	PRMT5	10419
Nfu_p_1_049040	ENSG00000076003	MCM6	4175
Nfu_p_1_048610	ENSG00000087206	UIMC1	51720
Nfu_p_1_048233	ENSG00000164778	EN2	2020
Nfu_p_1_048113	ENSG00000162688	AGL	178
Nfu_p_1_058983	ENSG00000143324	XPR1	9213
Nfu_p_1_048637	ENSG00000173406	DAB1	1600
Nfu_p_1_048066	ENSG00000132780	NASP	4678
Nfu_p_1_048359	ENSG00000159596	TMEM69	51249
Nfu_p_1_048082	ENSG00000197429	IPP	3652
Nfu_p_1_048110	ENSG00000117461	PIK3R3	8503
Nfu_p_1_048273	ENSG00000116704	SLC35D1	23169
Nfu_p_1_047757	ENSG00000142864	SERBP1	26135
Nfu_p_1_053541	ENSG00000197093	GAL3ST4	79690
Nfu_p_1_053653	ENSG00000196526	AFAP1	60312
Nfu_p_1_053669	ENSG00000146938	NLGN4X	57502
Nfu_p_1_053523	ENSG00000106477	CEP41	95681
Nfu_p_1_053629	ENSG00000088448	ANKRD10	55608
Nfu_p_1_013485	ENSG00000169967	MAP3K2	10746
Nfu_p_1_053915	ENSG00000138386	NAB1	4664
Nfu_p_1_053919	ENSG00000204262	COL5A2	1290
Nfu_p_1_053923	ENSG00000241945	PWP2	5822
Nfu_p_1_053933	ENSG00000074266	EED	8726
Nfu_p_1_053882	ENSG00000108839	ALOX12	239
Nfu_p_1_053977	ENSG00000141456	PELP1	27043
Nfu_p_1_054000	ENSG00000248643	RBM14-RBM4	100526737
Nfu_p_1_053905	ENSG00000138698	RAP1GDS1	5910
Nfu_p_1_053829	ENSG00000164032	H2AFZ	3015
Nfu_p_1_054017	ENSG00000183853	KIRREL	55243
Nfu_p_1_053864	ENSG00000123500	COL10A1	1300
Nfu_p_1_050293	ENSG00000117222	RBBP5	5929
Nfu_p_1_051242	ENSG00000125971	DYNLRB1	83658
Nfu_p_1_050276	ENSG00000145050	MANF	7873
Nfu_p_1_049705	ENSG00000259956	RBM15B	29890
Nfu_p_1_051946	ENSG00000127483	HP1BP3	50809
Nfu_p_1_051716	ENSG00000075151	EIF4G3	8672
Nfu_p_1_050089	ENSG00000116254	CHD5	26038
Nfu_p_1_051806	ENSG00000025772	TOMM34	10953
Nfu_p_1_049997	ENSG00000164695	CHMP4C	92421
Nfu_p_1_049906	ENSG00000179091	CYC1	1537
Nfu_p_1_051869	ENSG00000068745	IP6K2	51447
Nfu_p_1_051346	ENSG00000101146	RAE1	8480
Nfu_p_1_049707	ENSG00000156171	DRAM2	128338
Nfu_p_1_050464	ENSG00000124134	KCNS1	3787
Nfu_p_1_050885	ENSG00000157020	SEC13	6396
Nfu_p_1_051778	ENSG00000124507	PACSIN1	29993
Nfu_p_1_050605	ENSG00000163395	IGFN1	91156
Nfu_p_1_049763	ENSG00000125503	PPP1R12C	54776
Nfu_p_1_049848	ENSG00000177272	KCNA3	3738
Nfu_p_1_051201	ENSG00000239388	ASB14	142686
Nfu_p_1_049748	ENSG00000172765	TMCC1	23023
Nfu_p_1_050950	ENSG00000151239	TWF1	5756
Nfu_p_1_050327	ENSG00000178057	NDUFAF3	25915
Nfu_p_1_051624	ENSG00000130699	TAF4	6874
Nfu_p_1_050056	ENSG00000055955	ITIH4	3700
Nfu_p_1_050675	ENSG00000068028	RASSF1	11186
Nfu_p_1_050576	ENSG00000163618	CADPS	8618
Nfu_p_1_051029	ENSG00000124214	STAU1	6780
Nfu_p_1_051435	ENSG00000164082	GRM2	2912
Nfu_p_1_051919	ENSG00000004534	RBM6	10180
Nfu_p_1_050986	ENSG00000001617	SEMA3F	6405
Nfu_p_1_050313	ENSG00000251503	APITD1-CORT	100526739
Nfu_p_1_051030	ENSG00000078369	GNB1	2782
Nfu_p_1_050927	ENSG00000114735	HEMK1	51409
Nfu_p_1_050207	ENSG00000189337	KAZN	23254
Nfu_p_1_049846	ENSG00000135447	PPP1R1A	5502
Nfu_p_1_051058	ENSG00000139637	C12orf10	60314
Nfu_p_1_051510	ENSG00000175203	DCTN2	10540
Nfu_p_1_051691	ENSG00000124143	ARHGAP40	343578
Nfu_p_1_051385	ENSG00000101438	SLC32A1	140679
Nfu_p_1_049991	ENSG00000134375	TIMM17A	10440
Nfu_p_1_051239	ENSG00000066117	SMARCD1	6602
Nfu_p_1_050435	ENSG00000010256	UQCRC1	7384
Nfu_p_1_050725	ENSG00000183662	FAM19A1	407738
Nfu_p_1_050612	ENSG00000172340	SUCLG2	8801
Nfu_p_1_051506	ENSG00000169676	DRD5	1816
Nfu_p_1_051932	ENSG00000071127	WDR1	9948
Nfu_p_1_050067	ENSG00000165061	ZMAT4	79698
Nfu_p_1_050823	ENSG00000175426	PCSK1	5122
Nfu_p_1_051386	ENSG00000164978	NUDT2	318
Nfu_p_1_050575	ENSG00000137073	UBAP2	55833
Nfu_p_1_051505	ENSG00000114554	PLXNA1	5361
Nfu_p_1_050518	ENSG00000118707	TGIF2	60436
Nfu_p_1_049790	ENSG00000198959	TGM2	7052
Nfu_p_1_051387	ENSG00000134072	CAMK1	8536
Nfu_p_1_050323	ENSG00000016864	GLT8D1	55830
Nfu_p_1_050707	ENSG00000049246	PER3	8863
Nfu_p_1_051487	ENSG00000257390	RP11-762I7.5	NA
Nfu_p_1_051617	ENSG00000166886	NAB2	4665
Nfu_p_1_049805	ENSG00000123307	NEUROD4	58158
Nfu_p_1_049878	ENSG00000173473	SMARCC1	6599
Nfu_p_1_050920	ENSG00000037897	METTL1	4234
Nfu_p_1_051275	ENSG00000215440	NPEPL1	79716
Nfu_p_1_051790	ENSG00000075785	RAB7A	7879
Nfu_p_1_051868	ENSG00000058262	SEC61A1	29927
Nfu_p_1_051234	ENSG00000134077	THUMPD3	25917
Nfu_p_1_051746	ENSG00000163939	PBRM1	55193
Nfu_p_1_049887	ENSG00000156097	GPR61	83873
Nfu_p_1_051723	ENSG00000143093	STRIP1	85369
Nfu_p_1_051161	ENSG00000077549	CAPZB	832
Nfu_p_1_050534	ENSG00000117122	MFAP2	4237
Nfu_p_1_050561	ENSG00000163605	PPP4R2	151987
Nfu_p_1_051744	ENSG00000118705	RPN2	6185
Nfu_p_1_050061	ENSG00000172534	HCFC1	3054
Nfu_p_1_050496	ENSG00000198900	TOP1	7150
Nfu_p_1_050312	ENSG00000078804	TP53INP2	58476
Nfu_p_1_049947	ENSG00000196562	SULF2	55959
Nfu_p_1_026984	ENSG00000101138	CSTF1	1477
Nfu_p_1_026987	ENSG00000144908	ALDH1L1	10840
Nfu_p_1_030221	ENSG00000069275	NUCKS1	64710
Nfu_p_1_040780	ENSG00000186051	TAL2	6887
Nfu_p_1_041136	ENSG00000107147	KCNT1	57582
Nfu_p_1_041262	ENSG00000058404	CAMK2B	816
Nfu_p_1_040733	ENSG00000105968	H2AFV	94239
Nfu_p_1_041256	ENSG00000106976	DNM1	1759
Nfu_p_1_041397	ENSG00000136848	DAB2IP	153090
Nfu_p_1_041176	ENSG00000169925	BRD3	8019
Nfu_p_1_041198	ENSG00000130711	PRDM12	59335
Nfu_p_1_040859	ENSG00000145675	PIK3R1	5295
Nfu_p_1_041299	ENSG00000113083	LOX	4015
Nfu_p_1_040956	ENSG00000163625	WDFY3	23001
Nfu_p_1_041128	ENSG00000148339	SLC25A25	114789
Nfu_p_1_041339	ENSG00000136816	TOR1B	27348
Nfu_p_1_040716	ENSG00000136108	CKAP2	26586
Nfu_p_1_041227	ENSG00000157617	C2CD2	25966
Nfu_p_1_040761	ENSG00000108506	INTS2	57508
Nfu_p_1_041245	ENSG00000120437	ACAT2	39
Nfu_p_1_041358	ENSG00000155313	USP25	29761
Nfu_p_1_012278	ENSG00000171169	NAIF1	203245
Nfu_p_1_012805	ENSG00000150768	DLAT	1737
Nfu_p_1_012678	ENSG00000112984	KIF20A	10112
Nfu_p_1_012972	ENSG00000162139	NEU3	10825
Nfu_p_1_012420	ENSG00000077264	PAK3	5063
Nfu_p_1_012546	ENSG00000077279	DCX	1641
Nfu_p_1_012887	ENSG00000003096	KLHL13	90293
Nfu_p_1_012709	ENSG00000196338	NLGN3	54413
Nfu_p_1_012750	ENSG00000123560	PLP1	5354
Nfu_p_1_012819	ENSG00000147065	MSN	4478
Nfu_p_1_012599	ENSG00000136451	VEZF1	7716
Nfu_p_1_012944	ENSG00000063015	SEZ6	124925
Nfu_p_1_012174	ENSG00000169855	ROBO1	6091
Nfu_p_1_013043	ENSG00000175175	PPM1E	22843
Nfu_p_1_012580	ENSG00000108395	TRIM37	4591
Nfu_p_1_012349	ENSG00000134955	SLC37A2	219855
Nfu_p_1_012508	ENSG00000159842	ABR	29
Nfu_p_1_012764	ENSG00000125848	FLRT3	23767
Nfu_p_1_013111	ENSG00000119715	ESRRB	2103
Nfu_p_1_012927	ENSG00000185100	ADSSL1	122622
Nfu_p_1_013268	ENSG00000170950	PGK2	5232
Nfu_p_1_013257	ENSG00000113761	ZNF346	23567
Nfu_p_1_013272	ENSG00000113648	H2AFY	9555
Nfu_p_1_013273	ENSG00000204928	GRXCR2	643226
Nfu_p_1_012626	ENSG00000133706	LARS	51520
Nfu_p_1_012511	ENSG00000113739	STC2	8614
Nfu_p_1_012789	ENSG00000145882	PCYOX1L	78991
Nfu_p_1_012333	ENSG00000113282	CLINT1	9685
Nfu_p_1_012312	ENSG00000113657	DPYSL3	1809
Nfu_p_1_052979	ENSG00000272772	CTD-2410N18.5	NA
Nfu_p_1_053380	ENSG00000152700	SAR1B	51128
Nfu_p_1_053344	ENSG00000165171	WBSCR27	155368
Nfu_p_1_053131	ENSG00000146731	CCT6A	908
Nfu_p_1_052994	ENSG00000109103	UNC119	9094
Nfu_p_1_053350	ENSG00000083642	PDS5B	23047
Nfu_p_1_053062	ENSG00000073910	FRY	10129
Nfu_p_1_053381	ENSG00000142149	HUNK	30811
Nfu_p_1_053320	ENSG00000171189	GRIK1	2897
Nfu_p_1_052889	ENSG00000110172	CHORDC1	26973
Nfu_p_1_053239	ENSG00000167740	CYB5D2	124936
Nfu_p_1_037723	ENSG00000175414	ARL10	285598
Nfu_p_1_037706	ENSG00000155511	GRIA1	2890
Nfu_p_1_029631	ENSG00000005156	LIG3	3980
Nfu_p_1_029637	ENSG00000110074	FOXRED1	55572
Nfu_p_1_014798	ENSG00000113108	APBB3	10307
Nfu_p_1_014785	ENSG00000103507	BCKDK	10295
Nfu_p_1_002390	ENSG00000132330	SCLY	51540
Nfu_p_1_002305	ENSG00000066557	LRRC40	55631
Nfu_p_1_001974	ENSG00000176619	LMNB2	84823
Nfu_p_1_002450	ENSG00000153339	TRAPPC8	22878
Nfu_p_1_001891	ENSG00000165443	PHYHIPL	84457
Nfu_p_1_001989	ENSG00000148584	A1CF	29974
Nfu_p_1_002447	ENSG00000174483	BBS1	582
Nfu_p_1_002054	ENSG00000151640	DPYSL4	10570
Nfu_p_1_002402	ENSG00000188385	JAKMIP3	282973
Nfu_p_1_002046	ENSG00000136457	CHAD	1101
Nfu_p_1_002134	ENSG00000166579	NDEL1	81565
Nfu_p_1_056267	ENSG00000176749	CDK5R1	8851
Nfu_p_1_055921	ENSG00000006695	COX10	1352
Nfu_p_1_056290	ENSG00000161547	SRSF2	6427
Nfu_p_1_054928	ENSG00000058600	POLR3E	55718
Nfu_p_1_055066	ENSG00000150961	SEC24D	9871
Nfu_p_1_055852	ENSG00000116016	EPAS1	2034
Nfu_p_1_055668	ENSG00000138032	PPM1B	5495
Nfu_p_1_054481	ENSG00000186340	THBS2	7058
Nfu_p_1_056089	ENSG00000150760	DOCK1	1793
Nfu_p_1_055421	ENSG00000107902	LHPP	64077
Nfu_p_1_054518	ENSG00000065154	OAT	4942
Nfu_p_1_055177	ENSG00000154473	BUB3	9184
Nfu_p_1_055330	ENSG00000075826	SEC31B	25956
Nfu_p_1_054683	ENSG00000180817	PPA1	5464
Nfu_p_1_055252	ENSG00000165637	VDAC2	7417
Nfu_p_1_056083	ENSG00000156671	SAMD8	142891
Nfu_p_1_056024	ENSG00000151532	VTI1A	143187
Nfu_p_1_054626	ENSG00000125686	MED1	5469
Nfu_p_1_054524	ENSG00000131473	ACLY	47
Nfu_p_1_055363	ENSG00000198924	DCLRE1A	9937
Nfu_p_1_055245	ENSG00000161647	MPP3	4356
Nfu_p_1_055639	ENSG00000108312	UBTF	7343
Nfu_p_1_055922	ENSG00000110031	LPXN	9404
Nfu_p_1_055966	ENSG00000204842	ATXN2	6311
Nfu_p_1_055257	ENSG00000137699	TRIM29	23650
Nfu_p_1_055646	ENSG00000008838	MED24	9862
Nfu_p_1_054669	ENSG00000148773	MKI67	4288
Nfu_p_1_055726	ENSG00000255508	RP11-864I4.1	NA
Nfu_p_1_055492	ENSG00000108852	MPP2	4355
Nfu_p_1_055440	ENSG00000184207	PGP	283871
Nfu_p_1_055511	ENSG00000171953	ATPAF2	91647
Nfu_p_1_055209	ENSG00000126787	DLGAP5	9787
Nfu_p_1_056310	ENSG00000011258	MBTD1	54799
Nfu_p_1_055089	ENSG00000189369	GSPT2	23708
Nfu_p_1_054938	ENSG00000205309	NT5M	56953
Nfu_p_1_055873	ENSG00000141030	COPS3	8533
Nfu_p_1_043354	ENSG00000188906	LRRK2	120892
Nfu_p_1_043351	ENSG00000139324	TMTC3	160418
Nfu_p_1_043437	ENSG00000139372	TDG	6996
Nfu_p_1_043392	ENSG00000237289	CKMT1B	1159
Nfu_p_1_043362	ENSG00000140511	HAPLN3	145864
Nfu_p_1_008746	ENSG00000188064	WNT7B	7477
Nfu_p_1_008780	ENSG00000133597	ADCK2	90956
Nfu_p_1_008684	ENSG00000096063	SRPK1	6732
Nfu_p_1_008703	ENSG00000091127	PUS7	54517
Nfu_p_1_008803	ENSG00000173848	NET1	10276
Nfu_p_1_008742	ENSG00000018236	CNTN1	1272
Nfu_p_1_020360	ENSG00000185610	DBX2	440097
Nfu_p_1_019807	ENSG00000128591	FLNC	2318
Nfu_p_1_019280	ENSG00000111696	NT5DC3	51559
Nfu_p_1_020472	ENSG00000166598	HSP90B1	7184
Nfu_p_1_057575	ENSG00000005249	PRKAR2B	5577
Nfu_p_1_020895	ENSG00000189056	RELN	5649
Nfu_p_1_019864	ENSG00000140262	TCF12	6938
Nfu_p_1_019745	ENSG00000149503	INCENP	3619
Nfu_p_1_019935	ENSG00000149485	FADS1	3992
Nfu_p_1_019507	ENSG00000123562	MORF4L2	9643
Nfu_p_1_019869	ENSG00000167178	ISLR2	57611
Nfu_p_1_019342	ENSG00000159208	CIART	148523
Nfu_p_1_019340	ENSG00000183476	SH2D7	646892
Nfu_p_1_020185	ENSG00000127399	LRRC61	65999
Nfu_p_1_020511	ENSG00000140403	DNAJA4	55466
Nfu_p_1_019182	ENSG00000235711	ANKRD34C	390616
Nfu_p_1_019709	ENSG00000004478	FKBP4	2288
Nfu_p_1_020094	ENSG00000128595	CALU	813
Nfu_p_1_020259	ENSG00000140836	ZFHX3	463
Nfu_p_1_020755	ENSG00000205560	CPT1B	1375
Nfu_p_1_019169	ENSG00000086475	SEPHS1	22929
Nfu_p_1_020871	ENSG00000184014	DENND5A	23258
Nfu_p_1_020734	ENSG00000276380	UBE2NL	389898
Nfu_p_1_019429	ENSG00000123104	ITPR2	3709
Nfu_p_1_019600	ENSG00000110455	ACCS	84680
Nfu_p_1_019121	ENSG00000026508	CD44	960
Nfu_p_1_019716	ENSG00000179431	FJX1	24147
Nfu_p_1_020131	ENSG00000139352	ASCL1	429
Nfu_p_1_019511	ENSG00000070047	PHRF1	57661
Nfu_p_1_020533	ENSG00000179119	SPTY2D1	144108
Nfu_p_1_020319	ENSG00000184545	DUSP8	1850
Nfu_p_1_020113	ENSG00000006071	ABCC8	6833
Nfu_p_1_019842	ENSG00000118600	TMEM5	10329
Nfu_p_1_019183	ENSG00000189091	SF3B3	23450
Nfu_p_1_020488	ENSG00000126261	UBA2	10054
Nfu_p_1_019531	ENSG00000104731	KLHDC4	54758
Nfu_p_1_019823	ENSG00000154118	JPH3	57338
Nfu_p_1_019189	ENSG00000110427	KIAA1549L	25758
Nfu_p_1_019285	ENSG00000133794	ARNTL	406
Nfu_p_1_020147	ENSG00000065457	ADAT1	23536
Nfu_p_1_019187	ENSG00000034713	GABARAPL2	11345
Nfu_p_1_019345	ENSG00000126903	SLC10A3	8273
Nfu_p_1_019995	ENSG00000140945	CDH13	1012
Nfu_p_1_019873	ENSG00000130035	GALNT8	3742
Nfu_p_1_019251	ENSG00000182902	SLC25A18	83733
Nfu_p_1_019475	ENSG00000257093	KIAA1147	57189
Nfu_p_1_034477	ENSG00000072195	SPEG	10290
Nfu_p_1_034450	ENSG00000173559	NABP1	64859
Nfu_p_1_034475	ENSG00000144339	TMEFF2	23671
Nfu_p_1_013713	ENSG00000102981	PARD6A	50855
Nfu_p_1_014216	ENSG00000189221	MAOA	4128
Nfu_p_1_014266	ENSG00000102763	VWA8	23078
Nfu_p_1_014498	ENSG00000115252	PDE1A	5136
Nfu_p_1_014346	ENSG00000244405	ETV5	2119
Nfu_p_1_013900	ENSG00000102468	HTR2A	3356
Nfu_p_1_014233	ENSG00000136143	SUCLA2	8803
Nfu_p_1_014658	ENSG00000196505	GDAP2	54834
Nfu_p_1_013910	ENSG00000065183	WDR3	10885
Nfu_p_1_014632	ENSG00000116830	TTF2	8458
Nfu_p_1_014335	ENSG00000149289	ZC3H12C	85463
Nfu_p_1_014189	ENSG00000065485	PDIA5	10954
Nfu_p_1_013898	ENSG00000211460	TSN	7247
Nfu_p_1_013936	ENSG00000102786	INTS6	26512
Nfu_p_1_014176	ENSG00000184221	OLIG1	116448
Nfu_p_1_014221	ENSG00000118939	UCHL3	7347
Nfu_p_1_014159	ENSG00000178695	KCTD12	115207
Nfu_p_1_014076	ENSG00000204977	TRIM13	10206
Nfu_p_1_014377	ENSG00000102753	KPNA3	3839
Nfu_p_1_013923	ENSG00000182968	SOX1	6656
Nfu_p_1_014394	ENSG00000071051	NCK2	8440
Nfu_p_1_013917	ENSG00000150401	DCUN1D2	55208
Nfu_p_1_014357	ENSG00000275993	CH507-42P11.8	102724428
Nfu_p_1_014338	ENSG00000187498	COL4A1	1282
Nfu_p_1_014067	ENSG00000185950	IRS2	8660
Nfu_p_1_014562	ENSG00000041515	MYO16	23026
Nfu_p_1_014502	ENSG00000139826	ABHD13	84945
Nfu_p_1_042432	ENSG00000265107	GJA5	2702
Nfu_p_1_042108	ENSG00000116128	BCL9	607
Nfu_p_1_042292	ENSG00000101958	GLRA2	2742
Nfu_p_1_042580	ENSG00000196459	TRAPPC2	6399
Nfu_p_1_041960	ENSG00000136152	COG3	83548
Nfu_p_1_041979	ENSG00000136099	PCDH8	5100
Nfu_p_1_041962	ENSG00000115966	ATF2	1386
Nfu_p_1_041996	ENSG00000128656	CHN1	1123
Nfu_p_1_042046	ENSG00000144354	CDCA7	83879
Nfu_p_1_042491	ENSG00000115840	SLC25A12	8604
Nfu_p_1_042479	ENSG00000152253	SPC25	57405
Nfu_p_1_042149	ENSG00000178662	CSRNP3	80034
Nfu_p_1_042057	ENSG00000123607	TTC21B	79809
Nfu_p_1_042620	ENSG00000196504	PRPF40A	55660
Nfu_p_1_042590	ENSG00000163516	ANKZF1	55139
Nfu_p_1_042583	ENSG00000187068	C3orf70	285382
Nfu_p_1_042538	ENSG00000205667	ARSH	347527
Nfu_p_1_042235	ENSG00000082153	BZW1	9689
Nfu_p_1_042038	ENSG00000102804	TSC22D1	8848
Nfu_p_1_034156	ENSG00000135940	COX5B	1329
Nfu_p_1_034122	ENSG00000113368	LMNB1	4001
Nfu_p_1_034105	ENSG00000168288	MMADHC	27249
Nfu_p_1_004700	ENSG00000171456	ASXL1	171023
Nfu_p_1_005145	ENSG00000149600	COMMD7	149951
Nfu_p_1_004878	ENSG00000171681	ATF7IP	55729
Nfu_p_1_005146	ENSG00000102312	PORCN	64840
Nfu_p_1_004738	ENSG00000117139	KDM5B	10765
Nfu_p_1_004928	ENSG00000102003	SYP	6855
Nfu_p_1_004916	ENSG00000107404	DVL1	1855
Nfu_p_1_004768	ENSG00000203879	GDI1	2664
Nfu_p_1_004823	ENSG00000054793	ATP9A	10079
Nfu_p_1_004991	ENSG00000116771	AGMAT	79814
Nfu_p_1_004671	ENSG00000142798	HSPG2	3339
Nfu_p_1_004616	ENSG00000110925	CSRNP2	81566
Nfu_p_1_004654	ENSG00000161800	RACGAP1	29127
Nfu_p_1_005119	ENSG00000065357	DGKA	1606
Nfu_p_1_004623	ENSG00000123358	NR4A1	3164
Nfu_p_1_005052	ENSG00000205323	SARNP	84324
Nfu_p_1_005132	ENSG00000167553	TUBA1C	84790
Nfu_p_1_025185	ENSG00000008300	CELSR3	1951
Nfu_p_1_024972	ENSG00000114302	PRKAR2A	5576
Nfu_p_1_025253	ENSG00000101049	SGK2	10110
Nfu_p_1_025421	ENSG00000127481	UBR4	23352
Nfu_p_1_025398	ENSG00000198815	FOXJ3	22887
Nfu_p_1_025281	ENSG00000125967	NECAB3	63941
Nfu_p_1_025486	ENSG00000088367	EPB41L1	2036
Nfu_p_1_025492	ENSG00000162441	LZIC	84328
Nfu_p_1_056931	ENSG00000178585	CTNNBIP1	56998
Nfu_p_1_024978	ENSG00000188807	TMEM201	199953
Nfu_p_1_024981	ENSG00000188976	NOC2L	26155
Nfu_p_1_025428	ENSG00000187634	SAMD11	148398
Nfu_p_1_024822	ENSG00000198758	EPS8L3	79574
Nfu_p_1_025323	ENSG00000110958	PTGES3	10728
Nfu_p_1_025055	ENSG00000178498	DTX3	196403
Nfu_p_1_024782	ENSG00000086758	HUWE1	10075
Nfu_p_1_025245	ENSG00000079387	SENP1	29843
Nfu_p_1_024869	ENSG00000170144	HNRNPA3	220988
Nfu_p_1_025418	ENSG00000130985	UBA1	7317
Nfu_p_1_024761	ENSG00000182872	RBM10	8241
Nfu_p_1_004089	ENSG00000144771	LRTM1	57408
Nfu_p_1_003809	ENSG00000174306	ZHX3	23051
Nfu_p_1_004148	ENSG00000198646	NCOA6	23054
Nfu_p_1_003978	ENSG00000204103	MAFB	9935
Nfu_p_1_004096	ENSG00000130590	SAMD10	140700
Nfu_p_1_003744	ENSG00000157152	SYN2	6854
Nfu_p_1_003408	ENSG00000127084	FGD3	89846
Nfu_p_1_003412	ENSG00000135439	AGAP2	116986
Nfu_p_1_003834	ENSG00000135452	TSPAN31	6302
Nfu_p_1_003568	ENSG00000101040	ZMYND8	23613
Nfu_p_1_003979	ENSG00000244274	DBNDD2	55861
Nfu_p_1_003804	ENSG00000133111	RFXAP	5994
Nfu_p_1_003393	ENSG00000060491	OGFR	11054
Nfu_p_1_003731	ENSG00000167535	CACNB3	784
Nfu_p_1_003787	ENSG00000131368	MRPS25	64432
Nfu_p_1_003404	ENSG00000004399	PLXND1	23129
Nfu_p_1_003832	ENSG00000129071	MBD4	8930
Nfu_p_1_003951	ENSG00000137309	HMGA1	3159
Nfu_p_1_003376	ENSG00000198793	MTOR	2475
Nfu_p_1_003511	ENSG00000096070	BRPF3	27154
Nfu_p_1_003930	ENSG00000132792	CTNNBL1	56259
Nfu_p_1_003814	ENSG00000101407	TTI1	9675
Nfu_p_1_037225	ENSG00000172046	USP19	10869
Nfu_p_1_037289	ENSG00000125775	SDCBP2	27111
Nfu_p_1_037211	ENSG00000147144	CCDC120	90060
Nfu_p_1_037383	ENSG00000049541	RFC2	5982
Nfu_p_1_037355	ENSG00000088325	TPX2	22974
Nfu_p_1_037446	ENSG00000179051	RCC2	55920
Nfu_p_1_037452	ENSG00000149527	PLCH2	9651
Nfu_p_1_037448	ENSG00000147471	PROSC	11212
Nfu_p_1_044262	ENSG00000157106	SMG1	23049
Nfu_p_1_044304	ENSG00000179889	PDXDC1	23042
Nfu_p_1_044204	ENSG00000142453	CARM1	10498
Nfu_p_1_044182	ENSG00000072210	ALDH3A2	224
Nfu_p_1_044259	ENSG00000189099	PRSS48	345062
Nfu_p_1_044376	ENSG00000167280	ENGASE	64772
Nfu_p_1_044177	ENSG00000121064	SCPEP1	59342
Nfu_p_1_044209	ENSG00000121058	COIL	8161
Nfu_p_1_044360	ENSG00000167395	ZNF646	9726
Nfu_p_1_044183	ENSG00000184887	BTBD6	90135
Nfu_p_1_044263	ENSG00000154001	PPP2R5E	5529
Nfu_p_1_023726	ENSG00000211448	DIO2	1734
Nfu_p_1_023639	ENSG00000169019	COMMD8	54951
Nfu_p_1_052282	ENSG00000183020	AP2A2	161
Nfu_p_1_052415	ENSG00000111266	DUSP16	80824
Nfu_p_1_052382	ENSG00000022976	ZNF839	55778
Nfu_p_1_052356	ENSG00000143801	PSEN2	5664
Nfu_p_1_052468	ENSG00000171303	KCNK3	3777
Nfu_p_1_052363	ENSG00000122741	DCAF10	79269
Nfu_p_1_052004	ENSG00000204843	DCTN1	1639
Nfu_p_1_052514	ENSG00000116127	ALMS1	7840
Nfu_p_1_052445	ENSG00000100591	AHSA1	10598
Nfu_p_1_052267	ENSG00000109685	WHSC1	7468
Nfu_p_1_052373	ENSG00000092140	G2E3	55632
Nfu_p_1_052096	ENSG00000100567	PSMA3	5684
Nfu_p_1_052539	ENSG00000100578	KIAA0586	9786
Nfu_p_1_052196	ENSG00000119707	RBM25	58517
Nfu_p_1_052134	ENSG00000137804	NUSAP1	51203
Nfu_p_1_052400	ENSG00000133985	TTC9	23508
Nfu_p_1_051989	ENSG00000100505	TRIM9	114088
Nfu_p_1_052176	ENSG00000164440	TXLNB	167838
Nfu_p_1_052142	ENSG00000010818	HIVEP2	3097
Nfu_p_1_052207	ENSG00000131018	SYNE1	23345
Nfu_p_1_052469	ENSG00000118689	FOXO3	2309
Nfu_p_1_052113	ENSG00000146285	SCML4	256380
Nfu_p_1_052254	ENSG00000084764	MAPRE3	22924
Nfu_p_1_051988	ENSG00000119772	DNMT3A	1788
Nfu_p_1_036217	ENSG00000114054	PCCB	5096
Nfu_p_1_037117	ENSG00000176533	GNG7	2788
Nfu_p_1_037038	ENSG00000136527	TRA2B	6434
Nfu_p_1_037004	ENSG00000136731	UGGT1	56886
Nfu_p_1_036117	ENSG00000130511	SSBP4	170463
Nfu_p_1_036493	ENSG00000121871	SLITRK3	22865
Nfu_p_1_036734	ENSG00000114209	PDCD10	11235
Nfu_p_1_036165	ENSG00000277443	MARCKS	4082
Nfu_p_1_036061	ENSG00000134146	DPH6	89978
Nfu_p_1_036484	ENSG00000042317	SPATA7	55812
Nfu_p_1_036709	ENSG00000165525	NEMF	9147
Nfu_p_1_037023	ENSG00000004487	KDM1A	23028
Nfu_p_1_036554	ENSG00000176473	WDR25	79446
Nfu_p_1_036355	ENSG00000125944	HNRNPR	10236
Nfu_p_1_036435	ENSG00000176887	SOX11	6664
Nfu_p_1_036572	ENSG00000134313	KIDINS220	57498
Nfu_p_1_036714	ENSG00000165506	DNAAF2	55172
Nfu_p_1_036274	ENSG00000196405	EVL	51466
Nfu_p_1_037109	ENSG00000126814	TRMT5	57570
Nfu_p_1_036151	ENSG00000163808	KIF15	56992
Nfu_p_1_036683	ENSG00000013810	TACC3	10460
Nfu_p_1_036536	ENSG00000249884	RNF103-CHMP3	100526767
Nfu_p_1_036828	ENSG00000164070	HSPA4L	22824
Nfu_p_1_036617	ENSG00000066735	KIF26A	26153
Nfu_p_1_036038	ENSG00000119703	ZC2HC1C	79696
Nfu_p_1_036680	ENSG00000170634	ACYP2	98
Nfu_p_1_036599	ENSG00000119685	TTLL5	23093
Nfu_p_1_036891	ENSG00000009830	POMT2	29954
Nfu_p_1_036881	ENSG00000140319	SRP14	6727
Nfu_p_1_036784	ENSG00000156970	BUB1B	701
Nfu_p_1_037082	ENSG00000169504	CLIC4	25932
Nfu_p_1_037046	ENSG00000133226	SRRM1	10250
Nfu_p_1_036197	ENSG00000121900	TMEM54	113452
Nfu_p_1_036334	ENSG00000117308	GALE	2582
Nfu_p_1_036335	ENSG00000173404	INSM1	3642
Nfu_p_1_036921	ENSG00000146426	TIAM2	26230
Nfu_p_1_018042	ENSG00000162521	RBBP4	5928
Nfu_p_1_029417	ENSG00000147894	C9orf72	203228
Nfu_p_1_005650	ENSG00000099617	EFNA2	1943
Nfu_p_1_006039	ENSG00000112685	EXOC2	55770
Nfu_p_1_005950	ENSG00000137266	SLC22A23	63027
Nfu_p_1_005822	ENSG00000116750	UCHL5	51377
Nfu_p_1_006081	ENSG00000066279	ASPM	259266
Nfu_p_1_006559	ENSG00000116745	RPE65	6121
Nfu_p_1_005842	ENSG00000137942	FNBP1L	54874
Nfu_p_1_006049	ENSG00000205981	DNAJC19	131118
Nfu_p_1_006643	ENSG00000131931	THAP1	55145
Nfu_p_1_006593	ENSG00000085491	SLC25A24	29957
Nfu_p_1_006667	ENSG00000171502	COL24A1	255631
Nfu_p_1_006200	ENSG00000116668	SWT1	54823
Nfu_p_1_005808	ENSG00000162704	ARPC5	10092
Nfu_p_1_006091	ENSG00000047410	TPR	7175
Nfu_p_1_005732	ENSG00000269307	CTD-2278I10.6	NA
Nfu_p_1_006277	ENSG00000203724	C1orf53	388722
Nfu_p_1_006127	ENSG00000105671	DDX49	54555
Nfu_p_1_006654	ENSG00000130522	JUND	3727
Nfu_p_1_005830	ENSG00000105649	RAB3A	5864
Nfu_p_1_006142	ENSG00000105650	PDE4C	5143
Nfu_p_1_006097	ENSG00000130005	GAMT	2593
Nfu_p_1_006490	ENSG00000276043	UHRF1	29128
Nfu_p_1_006413	ENSG00000118200	CAMSAP2	23271
Nfu_p_1_005937	ENSG00000118193	KIF14	9928
Nfu_p_1_006337	ENSG00000198836	OPA1	4976
Nfu_p_1_006426	ENSG00000172260	NEGR1	257194
Nfu_p_1_006450	ENSG00000164904	ALDH7A1	501
Nfu_p_1_005924	ENSG00000136518	ACTL6A	86
Nfu_p_1_005635	ENSG00000104980	TIMM44	10469
Nfu_p_1_054249	ENSG00000077009	NMRK2	27231
Nfu_p_1_054365	ENSG00000135837	CEP350	9857
Nfu_p_1_054133	ENSG00000130254	SAFB2	9667
Nfu_p_1_054331	ENSG00000091483	FH	2271
Nfu_p_1_054409	ENSG00000167674	CTB-50L17.10	84717
Nfu_p_1_054401	ENSG00000116783	TNNI3K	51086
Nfu_p_1_054359	ENSG00000008382	MPND	84954
Nfu_p_1_054238	ENSG00000116667	C1orf21	81563
Nfu_p_1_054150	ENSG00000116406	EDEM3	80267
Nfu_p_1_038477	ENSG00000105229	PIAS4	51588
Nfu_p_1_038584	ENSG00000099821	POLRMT	5442
Nfu_p_1_038505	ENSG00000167470	MIDN	90007
Nfu_p_1_038512	ENSG00000250067	YJEFN3	374887
Nfu_p_1_038560	ENSG00000130287	NCAN	1463
Nfu_p_1_042904	ENSG00000154065	ANKRD29	147463
Nfu_p_1_042867	ENSG00000180370	PAK2	5062
Nfu_p_1_021368	ENSG00000106780	MEGF9	1955
Nfu_p_1_021569	ENSG00000196642	RABL6	55684
Nfu_p_1_022779	ENSG00000122966	CIT	11113
Nfu_p_1_022828	ENSG00000101290	CDS2	8760
Nfu_p_1_022501	ENSG00000187605	TET3	200424
Nfu_p_1_021555	ENSG00000099889	ARVCF	421
Nfu_p_1_022335	ENSG00000099901	RANBP1	5902
Nfu_p_1_022532	ENSG00000185274	WBSCR17	64409
Nfu_p_1_021675	ENSG00000110917	MLEC	9761
Nfu_p_1_022849	ENSG00000183495	EP400	57634
Nfu_p_1_023031	ENSG00000115756	HPCAL1	3241
Nfu_p_1_022406	ENSG00000134817	APLNR	187
Nfu_p_1_022184	ENSG00000147140	NONO	4841
Nfu_p_1_023007	ENSG00000107372	ZFAND5	7763
Nfu_p_1_022937	ENSG00000100154	TTC28	23331
Nfu_p_1_022032	ENSG00000158669	GPAT4	137964
Nfu_p_1_022583	ENSG00000179388	EGR3	1960
Nfu_p_1_022145	ENSG00000061337	LZTS1	11178
Nfu_p_1_022175	ENSG00000172062	SMN1	6606
Nfu_p_1_021366	ENSG00000175745	NR2F1	7025
Nfu_p_1_022407	ENSG00000181104	F2R	2149
Nfu_p_1_022443	ENSG00000153044	CENPH	64946
Nfu_p_1_022588	ENSG00000174136	RGMB	285704
Nfu_p_1_022648	ENSG00000177084	POLE	5426
Nfu_p_1_021410	ENSG00000182541	LIMK2	3985
Nfu_p_1_022464	ENSG00000100280	AP1B1	162
Nfu_p_1_021595	ENSG00000270885	RASL10B	91608
Nfu_p_1_022925	ENSG00000114956	DGUOK	1716
Nfu_p_1_021428	ENSG00000185133	INPP5J	27124
Nfu_p_1_021692	ENSG00000183955	KMT5A	387893
Nfu_p_1_022997	ENSG00000080986	NDC80	10403
Nfu_p_1_022303	ENSG00000135040	NAA35	60560
Nfu_p_1_022277	ENSG00000165119	HNRNPK	3190
Nfu_p_1_021497	ENSG00000163104	SMARCAD1	56916
Nfu_p_1_021781	ENSG00000267699	RP11-729L2.2	NA
Nfu_p_1_021574	ENSG00000152932	RAB3C	115827
Nfu_p_1_023065	ENSG00000164197	RNF180	285671
Nfu_p_1_022097	ENSG00000130222	GADD45G	10912
Nfu_p_1_022283	ENSG00000165244	ZNF367	195828
Nfu_p_1_021726	ENSG00000141622	RNF165	494470
Nfu_p_1_023025	ENSG00000133835	HSD17B4	3295
Nfu_p_1_021560	ENSG00000158050	DUSP2	1844
Nfu_p_1_022508	ENSG00000185774	KCNIP4	80333
Nfu_p_1_018020	ENSG00000151952	TMEM132D	121256
Nfu_p_1_017785	ENSG00000109736	MFSD10	10227
Nfu_p_1_024590	ENSG00000144635	DYNC1LI1	51143
Nfu_p_1_024293	ENSG00000147687	TATDN1	83940
Nfu_p_1_024304	ENSG00000170881	RNF139	11236
Nfu_p_1_024612	ENSG00000213190	MLLT11	10962
Nfu_p_1_024361	ENSG00000167394	ZNF668	79759
Nfu_p_1_024391	ENSG00000143624	INTS3	65123
Nfu_p_1_024480	ENSG00000163527	STT3B	201595
Nfu_p_1_024468	ENSG00000076067	RBMS2	5939
Nfu_p_1_024329	ENSG00000181790	ADGRB1	575
Nfu_p_1_042695	ENSG00000123975	CKS2	1164
Nfu_p_1_010200	ENSG00000120963	ZNF706	51123
Nfu_p_1_010132	ENSG00000111802	TDP2	51567
Nfu_p_1_058296	ENSG00000176853	FAM91A1	157769
Nfu_p_1_058291	ENSG00000155099	TMEM55A	55529
Nfu_p_1_038937	ENSG00000121769	FABP3	2170
Nfu_p_1_038930	ENSG00000121766	ZCCHC17	51538
Nfu_p_1_038962	ENSG00000162512	SDC3	9672
Nfu_p_1_038916	ENSG00000130766	SESN2	83667
Nfu_p_1_043206	ENSG00000175182	FAM131A	131408
Nfu_p_1_043142	ENSG00000126746	ZNF384	171017
Nfu_p_1_043120	ENSG00000163798	SLC4A1AP	22950
Nfu_p_1_043128	ENSG00000130202	NECTIN2	5819
Nfu_p_1_043187	ENSG00000163399	ATP1A1	476
Nfu_p_1_029849	ENSG00000011009	LYPLA2	11313
Nfu_p_1_029832	ENSG00000132517	SLC52A1	55065
Nfu_p_1_047712	ENSG00000104408	EIF3E	3646
Nfu_p_1_049624	ENSG00000167632	TRAPPC9	83696
Nfu_p_1_014908	ENSG00000075426	FOSL2	2355
Nfu_p_1_024129	ENSG00000112159	MDN1	23195
Nfu_p_1_024140	ENSG00000079785	DDX1	1653
Nfu_p_1_013398	ENSG00000100764	PSMC1	5700
Nfu_p_1_013363	ENSG00000174514	MFSD4A	148808
Nfu_p_1_013349	ENSG00000009413	REV3L	5980
Nfu_p_1_013361	ENSG00000154380	ENAH	55740

## Sheet: Quadrant I genes
Protein.ID	Ensembl.Gene.ID	Gene.Symbol	Entrez.ID
Nfu_p_1_013580	ENSG00000008086	CDKL5	6792
Nfu_p_1_013595	ENSG00000102098	SCML2	10389
Nfu_p_1_043048	ENSG00000075218	GTSE1	51512
Nfu_p_1_043040	ENSG00000100422	CERK	64781
Nfu_p_1_016892	ENSG00000163069	SGCB	6443
Nfu_p_1_016896	ENSG00000109184	DCUN1D4	23142
Nfu_p_1_016904	ENSG00000145439	CBR4	84869
Nfu_p_1_041904	ENSG00000178409	BEND3	57673
Nfu_p_1_041898	ENSG00000272442	RP11-444E17.6	NA
Nfu_p_1_041911	ENSG00000117597	DIEXF	27042
Nfu_p_1_008422	ENSG00000114850	SSR3	6747
Nfu_p_1_032500	ENSG00000049656	CLPTM1L	81037
Nfu_p_1_032514	ENSG00000124532	MRS2	57380
Nfu_p_1_035476	ENSG00000140157	NIPA2	81614
Nfu_p_1_030877	ENSG00000125149	C16orf70	80262
Nfu_p_1_019084	ENSG00000161091	MFSD12	126321
Nfu_p_1_019096	ENSG00000113916	BCL6	604
Nfu_p_1_011957	ENSG00000170088	TMEM192	201931
Nfu_p_1_018787	ENSG00000011198	ABHD5	51099
Nfu_p_1_008892	ENSG00000113272	THG1L	54974
Nfu_p_1_039965	ENSG00000156521	TYSND1	219743
Nfu_p_1_007585	ENSG00000061987	MON2	23041
Nfu_p_1_033953	ENSG00000122406	RPL5	6125
Nfu_p_1_033971	ENSG00000154511	FAM69A	388650
Nfu_p_1_046155	ENSG00000111737	RAB35	11021
Nfu_p_1_035092	ENSG00000178921	PFAS	5198
Nfu_p_1_044098	ENSG00000109381	ELF2	1998
Nfu_p_1_044124	ENSG00000269897	COMMD3-BMI1	100532731
Nfu_p_1_044123	ENSG00000273559	CWC25	54883
Nfu_p_1_044120	ENSG00000183684	ALYREF	10189
Nfu_p_1_014932	ENSG00000014123	UFL1	23376
Nfu_p_1_049641	ENSG00000117560	FASLG	356
Nfu_p_1_008579	ENSG00000164023	SGMS2	166929
Nfu_p_1_021335	ENSG00000064490	RFXANK	8625
Nfu_p_1_021331	ENSG00000184162	NR2C2AP	126382
Nfu_p_1_041452	ENSG00000173812	EIF1	10209
Nfu_p_1_041470	ENSG00000103326	CAPN15	6650
Nfu_p_1_056463	ENSG00000203880	PCMTD2	55251
Nfu_p_1_056498	ENSG00000122550	KLHL7	55975
Nfu_p_1_039518	ENSG00000166348	USP54	159195
Nfu_p_1_039519	ENSG00000138311	ZNF365	22891
Nfu_p_1_039515	ENSG00000170634	ACYP2	98
Nfu_p_1_040455	ENSG00000137449	CPEB2	132864
Nfu_p_1_040424	ENSG00000137601	NEK1	4750
Nfu_p_1_030090	ENSG00000168397	ATG4B	23192
Nfu_p_1_058694	ENSG00000168234	TTC39C	125488
Nfu_p_1_008464	ENSG00000244045	TMEM199	147007
Nfu_p_1_029308	ENSG00000204138	PHACTR4	65979
Nfu_p_1_054074	ENSG00000177105	RHOG	391
Nfu_p_1_054075	ENSG00000159063	ALG8	79053
Nfu_p_1_054071	ENSG00000074356	NCBP3	55421
Nfu_p_1_008858	ENSG00000114062	UBE3A	7337
Nfu_p_1_039772	ENSG00000168411	RFWD3	55159
Nfu_p_1_037645	ENSG00000101187	SLCO4A1	28231
Nfu_p_1_005632	ENSG00000150347	ARID5B	84159
Nfu_p_1_024162	ENSG00000144847	IGSF11	152404
Nfu_p_1_037675	ENSG00000198626	RYR2	6262
Nfu_p_1_035667	ENSG00000204178	TMEM57	55219
Nfu_p_1_035682	ENSG00000160097	FNDC5	252995
Nfu_p_1_039475	ENSG00000158079	PTPDC1	138639
Nfu_p_1_005537	ENSG00000110274	CEP164	22897
Nfu_p_1_024240	ENSG00000076258	FMO4	2329
Nfu_p_1_047436	ENSG00000143842	SOX13	9580
Nfu_p_1_039753	ENSG00000119812	FAM98A	25940
Nfu_p_1_045781	ENSG00000167703	SLC43A2	124935
Nfu_p_1_006745	ENSG00000064933	PMS1	5378
Nfu_p_1_030664	ENSG00000059588	TARBP1	6894
Nfu_p_1_030667	ENSG00000183780	SLC35F3	148641
Nfu_p_1_026903	ENSG00000113194	FAF2	23197
Nfu_p_1_034498	ENSG00000181991	MRPS11	64963
Nfu_p_1_044145	ENSG00000183018	SPNS2	124976
Nfu_p_1_044142	ENSG00000185290	NUPR2	389493
Nfu_p_1_016446	ENSG00000084652	TXLNA	200081
Nfu_p_1_040595	ENSG00000065526	SPEN	23013
Nfu_p_1_040591	ENSG00000162460	TMEM82	388595
Nfu_p_1_040597	ENSG00000125434	SLC25A35	399512
Nfu_p_1_005529	ENSG00000184787	UBE2G2	7327
Nfu_p_1_053497	ENSG00000167977	KCTD5	54442
Nfu_p_1_023594	ENSG00000133065	SLC41A1	254428
Nfu_p_1_025518	ENSG00000181790	ADGRB1	575
Nfu_p_1_016525	ENSG00000141858	SAMD1	90378
Nfu_p_1_025742	ENSG00000092208	GEMIN2	8487
Nfu_p_1_008615	ENSG00000165757	KIAA1462	57608
Nfu_p_1_029228	ENSG00000101782	RIOK3	8780
Nfu_p_1_041859	ENSG00000124782	RREB1	6239
Nfu_p_1_005358	ENSG00000164109	MAD2L1	4085
Nfu_p_1_037769	ENSG00000122786	CALD1	800
Nfu_p_1_049656	ENSG00000166272	WBP1L	54838
Nfu_p_1_049671	ENSG00000181350	LRRC75A	388341
Nfu_p_1_039455	ENSG00000102096	PIM2	11040
Nfu_p_1_030675	ENSG00000106648	GALNTL5	168391
Nfu_p_1_045720	ENSG00000160584	SIK3	23387
Nfu_p_1_011989	ENSG00000115084	SLC35F5	80255
Nfu_p_1_011996	ENSG00000125755	SYMPK	8189
Nfu_p_1_011993	ENSG00000138449	SLC40A1	30061
Nfu_p_1_013540	ENSG00000065559	MAP2K4	6416
Nfu_p_1_005580	ENSG00000102996	MMP15	4324
Nfu_p_1_024203	ENSG00000175467	SART1	9092
Nfu_p_1_024215	ENSG00000078674	PCM1	5108
Nfu_p_1_012031	ENSG00000165102	HGSNAT	138050
Nfu_p_1_046005	ENSG00000056097	ZFR	51663
Nfu_p_1_005562	ENSG00000272333	KMT2B	9757
Nfu_p_1_029878	ENSG00000119953	SMNDC1	10285
Nfu_p_1_003352	ENSG00000140367	UBE2Q2	92912
Nfu_p_1_003360	ENSG00000138617	PARP16	54956
Nfu_p_1_003362	ENSG00000260170	RP11-96O20.4	NA
Nfu_p_1_032717	ENSG00000166439	RNF169	254225
Nfu_p_1_001861	ENSG00000113739	STC2	8614
Nfu_p_1_035049	ENSG00000100991	TRPC4AP	26133
Nfu_p_1_030216	ENSG00000106052	TAX1BP1	8887
Nfu_p_1_010304	ENSG00000092853	CLSPN	63967
Nfu_p_1_008419	ENSG00000167772	ANGPTL4	51129
Nfu_p_1_014842	ENSG00000164929	BAALC	79870
Nfu_p_1_037744	ENSG00000038274	MAT2B	27430
Nfu_p_1_011917	ENSG00000082269	FAM135A	57579
Nfu_p_1_011913	ENSG00000153303	FRMD1	79981
Nfu_p_1_025598	ENSG00000141570	CBX8	57332
Nfu_p_1_025601	ENSG00000153933	DGKE	8526
Nfu_p_1_049371	ENSG00000125459	MSTO1	55154
Nfu_p_1_041728	ENSG00000103121	CMC2	56942
Nfu_p_1_018738	ENSG00000184261	KCNK12	56660
Nfu_p_1_007606	ENSG00000159261	CLDN14	23562
Nfu_p_1_000348	ENSG00000146072	TNFRSF21	27242
Nfu_p_1_029348	ENSG00000105419	MEIS3	56917
Nfu_p_1_033567	ENSG00000109118	PHF12	57649
Nfu_p_1_032123	ENSG00000170325	PRDM10	56980
Nfu_p_1_012101	ENSG00000092439	TRPM7	54822
Nfu_p_1_043009	ENSG00000100749	VRK1	7443
Nfu_p_1_039792	ENSG00000082684	SEMA5B	54437
Nfu_p_1_036005	ENSG00000198933	TBKBP1	9755
Nfu_p_1_006786	ENSG00000101003	GINS1	9837
Nfu_p_1_006832	ENSG00000075391	RASAL2	9462
Nfu_p_1_041443	ENSG00000174721	FGFBP3	143282
Nfu_p_1_040621	ENSG00000169217	CD2BP2	10421
Nfu_p_1_000303	ENSG00000188878	FBF1	85302
Nfu_p_1_011931	ENSG00000158850	B4GALT3	8703
Nfu_p_1_030303	ENSG00000079841	RIMS1	22999
Nfu_p_1_013665	ENSG00000153574	RPIA	22934
Nfu_p_1_057426	ENSG00000180626	ZNF594	84622
Nfu_p_1_039805	ENSG00000129518	EAPP	55837
Nfu_p_1_030302	ENSG00000197587	DMBX1	127343
Nfu_p_1_034312	ENSG00000117461	PIK3R3	8503
Nfu_p_1_040400	ENSG00000118762	PKD2	5311
Nfu_p_1_007627	ENSG00000162552	WNT4	54361
Nfu_p_1_054461	ENSG00000163507	KIAA1524	57650
Nfu_p_1_007603	ENSG00000177169	ULK1	8408
Nfu_p_1_026022	ENSG00000112242	E2F3	1871
Nfu_p_1_010343	ENSG00000137440	FGFBP1	9982
Nfu_p_1_010351	ENSG00000164111	ANXA5	308
Nfu_p_1_010029	ENSG00000095585	BLNK	29760
Nfu_p_1_010028	ENSG00000177853	ZNF518A	9849
Nfu_p_1_039829	ENSG00000167384	ZNF180	7733
Nfu_p_1_052593	ENSG00000112936	C7	730
Nfu_p_1_054447	ENSG00000166224	SGPL1	8879
Nfu_p_1_024065	ENSG00000130479	MAP1S	55201
Nfu_p_1_029359	ENSG00000165476	REEP3	221035
Nfu_p_1_005618	ENSG00000110218	PANX1	24145
Nfu_p_1_017771	ENSG00000165702	GFI1B	8328
Nfu_p_1_056361	ENSG00000122778	KIAA1549	57670
Nfu_p_1_005384	ENSG00000025770	NCAPH2	29781
Nfu_p_1_018733	ENSG00000095787	WAC	51322
Nfu_p_1_009249	ENSG00000205517	RGL3	57139
Nfu_p_1_026109	ENSG00000237172	B3GNT9	84752
Nfu_p_1_035042	ENSG00000204278	TMEM235	283999
Nfu_p_1_038429	ENSG00000126001	CEP250	11190
Nfu_p_1_037649	ENSG00000178691	SUZ12	23512
Nfu_p_1_035646	ENSG00000196584	XRCC2	7516
Nfu_p_1_026929	ENSG00000137288	UQCC2	84300
Nfu_p_1_047589	ENSG00000155330	C16orf87	388272
Nfu_p_1_010331	ENSG00000089775	ZBTB25	7597
Nfu_p_1_030192	ENSG00000135299	ANKRD6	22881
Nfu_p_1_008909	ENSG00000136436	CALCOCO2	10241
Nfu_p_1_032784	ENSG00000168214	RBPJ	3516
Nfu_p_1_010024	ENSG00000095564	BTAF1	9044
Nfu_p_1_005502	ENSG00000163050	COQ8A	56997
Nfu_p_1_035886	ENSG00000196872	KIAA1211L	343990
Nfu_p_1_035923	ENSG00000174080	CTSF	8722
Nfu_p_1_035827	ENSG00000171604	CXXC5	51523
Nfu_p_1_035702	ENSG00000156531	PHF6	84295
Nfu_p_1_035748	ENSG00000165704	HPRT1	3251
Nfu_p_1_035757	ENSG00000101928	MOSPD1	56180
Nfu_p_1_035859	ENSG00000169446	MMGT1	93380
Nfu_p_1_035877	ENSG00000147145	LPAR4	2846
Nfu_p_1_035803	ENSG00000072133	RPS6KA6	27330
Nfu_p_1_035793	ENSG00000165259	HDX	139324
Nfu_p_1_039918	ENSG00000243056	EIF4EBP3	8637
Nfu_p_1_035377	ENSG00000151012	SLC7A11	23657
Nfu_p_1_011340	ENSG00000171433	GLOD5	392465
Nfu_p_1_010902	ENSG00000050030	KIAA2022	340533
Nfu_p_1_010623	ENSG00000156463	SH3RF2	153769
Nfu_p_1_011595	ENSG00000113580	NR3C1	2908
Nfu_p_1_011102	ENSG00000165240	ATP7A	538
Nfu_p_1_011777	ENSG00000164609	SLU7	10569
Nfu_p_1_010682	ENSG00000113721	PDGFRB	5159
Nfu_p_1_010411	ENSG00000171204	TMEM126B	55863
Nfu_p_1_010691	ENSG00000185344	ATP6V0A2	23545
Nfu_p_1_011198	ENSG00000081791	KIAA0141	9812
Nfu_p_1_010413	ENSG00000108639	SYNGR2	9144
Nfu_p_1_010475	ENSG00000132341	RAN	5901
Nfu_p_1_011813	ENSG00000151164	RAD9B	144715
Nfu_p_1_011497	ENSG00000172409	CLP1	10978
Nfu_p_1_011107	ENSG00000157782	CABP1	9478
Nfu_p_1_011220	ENSG00000174165	ZDHHC24	254359
Nfu_p_1_010514	ENSG00000241343	RPL36A	6173
Nfu_p_1_010961	ENSG00000232119	MCTS1	28985
Nfu_p_1_010705	ENSG00000189134	NKAPL	222698
Nfu_p_1_010545	ENSG00000129680	MAP7D3	79649
Nfu_p_1_011134	ENSG00000022267	FHL1	2273
Nfu_p_1_010453	ENSG00000198689	SLC9A6	10479
Nfu_p_1_010870	ENSG00000135631	RAB11FIP5	26056
Nfu_p_1_010702	ENSG00000178163	ZNF518B	85460
Nfu_p_1_010517	ENSG00000038219	BOD1L1	259282
Nfu_p_1_010823	ENSG00000146021	KLHL3	26249
Nfu_p_1_011189	ENSG00000151552	QDPR	5860
Nfu_p_1_011471	ENSG00000155846	PPARGC1B	133522
Nfu_p_1_011118	ENSG00000145214	DGKQ	1609
Nfu_p_1_010625	ENSG00000124374	PAIP2B	400961
Nfu_p_1_010750	ENSG00000120318	ARAP3	64411
Nfu_p_1_011410	ENSG00000161011	SQSTM1	8878
Nfu_p_1_010857	ENSG00000023697	DERA	51071
Nfu_p_1_011239	ENSG00000137135	ARHGEF39	84904
Nfu_p_1_010679	ENSG00000151746	BICD1	636
Nfu_p_1_010734	ENSG00000164597	COG5	10466
Nfu_p_1_010966	ENSG00000120837	NFYB	4801
Nfu_p_1_011531	ENSG00000123240	OPTN	10133
Nfu_p_1_027905	ENSG00000106278	PTPRZ1	5803
Nfu_p_1_029151	ENSG00000029153	ARNTL2	56938
Nfu_p_1_028111	ENSG00000064115	TM7SF3	51768
Nfu_p_1_027892	ENSG00000175809	ZNF645	158506
Nfu_p_1_029032	ENSG00000196372	ASB13	79754
Nfu_p_1_028759	ENSG00000139132	FGD4	121512
Nfu_p_1_028436	ENSG00000139163	ETNK1	55500
Nfu_p_1_027966	ENSG00000173208	ABCD2	225
Nfu_p_1_028210	ENSG00000116852	KIF21B	23046
Nfu_p_1_028280	ENSG00000073614	KDM5A	5927
Nfu_p_1_028661	ENSG00000124762	CDKN1A	1026
Nfu_p_1_028841	ENSG00000006652	IFRD1	3475
Nfu_p_1_029005	ENSG00000135272	MDFIC	29969
Nfu_p_1_028331	ENSG00000177683	THAP5	168451
Nfu_p_1_028755	ENSG00000151233	GXYLT1	283464
Nfu_p_1_029120	ENSG00000129317	PUS7L	83448
Nfu_p_1_028056	ENSG00000127324	TSPAN8	7103
Nfu_p_1_029122	ENSG00000048405	ZNF800	168850
Nfu_p_1_028342	ENSG00000064102	ASUN	55726
Nfu_p_1_029002	ENSG00000136045	PWP1	11137
Nfu_p_1_028244	ENSG00000060237	WNK1	65125
Nfu_p_1_027888	ENSG00000161048	NAPEPLD	222236
Nfu_p_1_028754	ENSG00000151065	DCP1B	196513
Nfu_p_1_028933	ENSG00000158457	TSPAN33	340348
Nfu_p_1_028384	ENSG00000106459	NRF1	4899
Nfu_p_1_028468	ENSG00000111224	PARP11	57097
Nfu_p_1_028635	ENSG00000110900	TSPAN11	441631
Nfu_p_1_028729	ENSG00000166153	DEPDC4	120863
Nfu_p_1_029200	ENSG00000166046	TCP11L2	255394
Nfu_p_1_028403	ENSG00000149182	ARFGAP2	84364
Nfu_p_1_029104	ENSG00000120860	CCDC53	51019
Nfu_p_1_028819	ENSG00000078237	TIGAR	57103
Nfu_p_1_028422	ENSG00000173230	GOLGB1	2804
Nfu_p_1_028768	ENSG00000135218	CD36	948
Nfu_p_1_028478	ENSG00000159348	CYB5R1	51706
Nfu_p_1_029098	ENSG00000135679	MDM2	4193
Nfu_p_1_028039	ENSG00000148429	USP6NL	9712
Nfu_p_1_028258	ENSG00000111490	TBC1D30	23329
Nfu_p_1_028178	ENSG00000153179	RASSF3	283349
Nfu_p_1_028336	ENSG00000111142	METAP2	10988
Nfu_p_1_027964	ENSG00000011105	TSPAN9	10867
Nfu_p_1_028266	ENSG00000127329	PTPRB	5787
Nfu_p_1_029048	ENSG00000070018	LRP6	4040
Nfu_p_1_028410	ENSG00000128591	FLNC	2318
Nfu_p_1_029133	ENSG00000100225	FBXO7	25793
Nfu_p_1_017084	ENSG00000125730	C3	718
Nfu_p_1_017038	ENSG00000154229	PRKCA	5578
Nfu_p_1_017222	ENSG00000198265	HELZ	9931
Nfu_p_1_017312	ENSG00000165029	ABCA1	19
Nfu_p_1_017394	ENSG00000168993	CPLX1	10815
Nfu_p_1_017336	ENSG00000008710	PKD1	5310
Nfu_p_1_017585	ENSG00000070601	FRMPD1	22844
Nfu_p_1_016972	ENSG00000142494	SLC47A1	55244
Nfu_p_1_017687	ENSG00000106012	IQCE	23288
Nfu_p_1_017260	ENSG00000151623	NR3C2	4306
Nfu_p_1_017677	ENSG00000170365	SMAD1	4086
Nfu_p_1_017410	ENSG00000170185	USP38	84640
Nfu_p_1_017479	ENSG00000163644	PPM1K	152926
Nfu_p_1_017076	ENSG00000138640	FAM13A	10144
Nfu_p_1_016979	ENSG00000164975	SNAPC3	6619
Nfu_p_1_017004	ENSG00000123739	PLA2G12A	81579
Nfu_p_1_017472	ENSG00000103365	GGA2	23062
Nfu_p_1_017273	ENSG00000103429	BFAR	51283
Nfu_p_1_017209	ENSG00000171298	GAA	2548
Nfu_p_1_017530	ENSG00000155034	FBXL18	80028
Nfu_p_1_017522	ENSG00000141568	FOXK2	3607
Nfu_p_1_017010	ENSG00000146535	GNA12	2768
Nfu_p_1_017444	ENSG00000178607	ERN1	2081
Nfu_p_1_038199	ENSG00000198369	SPRED2	200734
Nfu_p_1_038288	ENSG00000132664	POLR3F	10621
Nfu_p_1_037997	ENSG00000197021	CXorf40B	541578
Nfu_p_1_038029	ENSG00000137075	RNF38	152006
Nfu_p_1_037977	ENSG00000175662	TOM1L2	146691
Nfu_p_1_037983	ENSG00000105610	KLF1	10661
Nfu_p_1_037976	ENSG00000166783	KIAA0430	9665
Nfu_p_1_038330	ENSG00000133393	FOPNL	123811
Nfu_p_1_037844	ENSG00000115355	CCDC88A	55704
Nfu_p_1_038207	ENSG00000112305	SMAP1	60682
Nfu_p_1_038094	ENSG00000183010	PYCR1	5831
Nfu_p_1_038345	ENSG00000136449	MYCBPAP	84073
Nfu_p_1_026121	ENSG00000134352	IL6ST	3572
Nfu_p_1_026205	ENSG00000177058	SLC38A9	153129
Nfu_p_1_026168	ENSG00000165025	SYK	6850
Nfu_p_1_026129	ENSG00000157168	NRG1	3084
Nfu_p_1_026206	ENSG00000163312	HELQ	113510
Nfu_p_1_015480	ENSG00000073060	SCARB1	949
Nfu_p_1_015684	ENSG00000152939	MARVELD2	153562
Nfu_p_1_015629	ENSG00000122515	ZMIZ2	83637
Nfu_p_1_015712	ENSG00000108179	PPIF	10105
Nfu_p_1_016060	ENSG00000148180	GSN	2934
Nfu_p_1_016157	ENSG00000147955	SIGMAR1	10280
Nfu_p_1_015997	ENSG00000148158	SNX30	401548
Nfu_p_1_015274	ENSG00000187840	EIF4EBP1	1978
Nfu_p_1_015288	ENSG00000060709	RIMBP2	23504
Nfu_p_1_015328	ENSG00000165802	NSMF	26012
Nfu_p_1_015819	ENSG00000130653	PNPLA7	375775
Nfu_p_1_015581	ENSG00000120158	RCL1	10171
Nfu_p_1_015261	ENSG00000147853	AK3	50808
Nfu_p_1_016038	ENSG00000096968	JAK2	3717
Nfu_p_1_015188	ENSG00000144136	SLC20A1	6574
Nfu_p_1_015978	ENSG00000115486	GGCX	2677
Nfu_p_1_016092	ENSG00000168906	MAT2A	4144
Nfu_p_1_015796	ENSG00000204498	NFKBIL1	4795
Nfu_p_1_015214	ENSG00000248751	RP1-130H16.18	NA
Nfu_p_1_016283	ENSG00000089094	KDM2B	84678
Nfu_p_1_015780	ENSG00000139718	SETD1B	23067
Nfu_p_1_015907	ENSG00000100033	PRODH	5625
Nfu_p_1_015496	ENSG00000167037	SGSM1	129049
Nfu_p_1_015891	ENSG00000120215	MLANA	2315
Nfu_p_1_016048	ENSG00000125637	PSD4	23550
Nfu_p_1_016076	ENSG00000107164	FUBP3	8939
Nfu_p_1_015937	ENSG00000173821	RNF213	57674
Nfu_p_1_015551	ENSG00000249931	GOLGA8K	653125
Nfu_p_1_015797	ENSG00000157657	ZNF618	114991
Nfu_p_1_015608	ENSG00000119401	TRIM32	22954
Nfu_p_1_015117	ENSG00000074657	ZNF532	55205
Nfu_p_1_015607	ENSG00000164588	HCN1	348980
Nfu_p_1_016024	ENSG00000109339	MAPK10	5602
Nfu_p_1_016404	ENSG00000198301	SDAD1	55153
Nfu_p_1_015784	ENSG00000067113	PLPP1	8611
Nfu_p_1_016309	ENSG00000113384	GOLPH3	64083
Nfu_p_1_016416	ENSG00000152242	C18orf25	147339
Nfu_p_1_015845	ENSG00000175283	DOLK	22845
Nfu_p_1_016046	ENSG00000136895	GARNL3	84253
Nfu_p_1_015625	ENSG00000148290	SURF1	6834
Nfu_p_1_016313	ENSG00000160408	ST6GALNAC6	30815
Nfu_p_1_015723	ENSG00000090975	PITPNM2	57605
Nfu_p_1_015971	ENSG00000189308	LIN54	132660
Nfu_p_1_015939	ENSG00000113163	COL4A3BP	10087
Nfu_p_1_015596	ENSG00000113231	PDE8B	8622
Nfu_p_1_015858	ENSG00000113273	ARSB	411
Nfu_p_1_015231	ENSG00000152409	JMY	133746
Nfu_p_1_025894	ENSG00000136816	TOR1B	27348
Nfu_p_1_025939	ENSG00000049860	HEXB	3074
Nfu_p_1_025883	ENSG00000106701	FSD1L	83856
Nfu_p_1_025914	ENSG00000145604	SKP2	6502
Nfu_p_1_025979	ENSG00000089876	DHX32	55760
Nfu_p_1_025826	ENSG00000144045	DQX1	165545
Nfu_p_1_043526	ENSG00000145740	SLC30A5	64924
Nfu_p_1_043991	ENSG00000183955	KMT5A	387893
Nfu_p_1_043875	ENSG00000139697	SBNO1	55206
Nfu_p_1_043868	ENSG00000255073	ZFP91-CNTF	386607
Nfu_p_1_043596	ENSG00000165490	DDIAS	220042
Nfu_p_1_043680	ENSG00000134324	LPIN1	23175
Nfu_p_1_043714	ENSG00000122692	SMU1	55234
Nfu_p_1_043513	ENSG00000153012	LGI2	55203
Nfu_p_1_043965	ENSG00000145390	USP53	54532
Nfu_p_1_038705	ENSG00000277893	SRD5A2	6716
Nfu_p_1_038811	ENSG00000143669	LYST	1130
Nfu_p_1_038667	ENSG00000066468	FGFR2	2263
Nfu_p_1_038596	ENSG00000107738	C10orf54	64115
Nfu_p_1_038785	ENSG00000197771	MCMBP	79892
Nfu_p_1_018849	ENSG00000155629	PIK3AP1	118788
Nfu_p_1_018845	ENSG00000180398	MCFD2	90411
Nfu_p_1_018856	ENSG00000162924	REL	5966
Nfu_p_1_018865	ENSG00000125630	POLR1B	84172
Nfu_p_1_019048	ENSG00000138061	CYP1B1	1545
Nfu_p_1_018981	ENSG00000132669	RIN2	54453
Nfu_p_1_019064	ENSG00000018699	TTC27	55622
Nfu_p_1_032405	ENSG00000089006	SNX5	27131
Nfu_p_1_034575	ENSG00000156671	SAMD8	142891
Nfu_p_1_034670	ENSG00000178209	PLEC	5339
Nfu_p_1_034548	ENSG00000127884	ECHS1	1892
Nfu_p_1_034626	ENSG00000170324	FRMPD2	143162
Nfu_p_1_034637	ENSG00000265763	ZNF488	118738
Nfu_p_1_034829	ENSG00000198408	MGEA5	10724
Nfu_p_1_034806	ENSG00000118482	PHF3	23469
Nfu_p_1_034645	ENSG00000119737	GPR75	10936
Nfu_p_1_034597	ENSG00000138081	FBXO11	80204
Nfu_p_1_034787	ENSG00000198818	SFT2D1	113402
Nfu_p_1_034731	ENSG00000197746	PSAP	5660
Nfu_p_1_034766	ENSG00000198246	SLC29A3	55315
Nfu_p_1_006885	ENSG00000143702	CEP170	9859
Nfu_p_1_007076	ENSG00000112031	MTRF1L	54516
Nfu_p_1_007169	ENSG00000146469	VIP	7432
Nfu_p_1_007461	ENSG00000152782	PANK1	53354
Nfu_p_1_007248	ENSG00000011566	MAP4K3	8491
Nfu_p_1_007178	ENSG00000170166	HOXD4	3233
Nfu_p_1_007413	ENSG00000163328	GPR155	151556
Nfu_p_1_007276	ENSG00000148602	LRIT1	26103
Nfu_p_1_007283	ENSG00000107679	PLEKHA1	59338
Nfu_p_1_007324	ENSG00000107771	CCSER2	54462
Nfu_p_1_007405	ENSG00000213551	DNAJC9	23234
Nfu_p_1_006984	ENSG00000122882	ECD	11319
Nfu_p_1_006860	ENSG00000165443	PHYHIPL	84457
Nfu_p_1_007225	ENSG00000165449	SLC16A9	220963
Nfu_p_1_007184	ENSG00000108091	CCDC6	8030
Nfu_p_1_006842	ENSG00000134882	UBAC2	337867
Nfu_p_1_006878	ENSG00000095574	IKZF5	64376
Nfu_p_1_006960	ENSG00000132334	PTPRE	5791
Nfu_p_1_007190	ENSG00000176171	BNIP3	664
Nfu_p_1_007488	ENSG00000197748	CFAP43	80217
Nfu_p_1_007349	ENSG00000170734	POLH	5429
Nfu_p_1_007250	ENSG00000160460	SPTBN4	57731
Nfu_p_1_006850	ENSG00000156113	KCNMA1	3778
Nfu_p_1_006982	ENSG00000170340	B3GNT2	10678
Nfu_p_1_025686	ENSG00000125885	MCM8	84515
Nfu_p_1_025640	ENSG00000096401	CDC5L	988
Nfu_p_1_025649	ENSG00000170396	ZNF804A	91752
Nfu_p_1_025658	ENSG00000116095	PLEKHA3	65977
Nfu_p_1_025667	ENSG00000185917	SETD4	54093
Nfu_p_1_046336	ENSG00000129657	SEC14L1	6397
Nfu_p_1_046800	ENSG00000015532	XYLT2	64132
Nfu_p_1_046594	ENSG00000261732	LA16c-431H6.6	NA
Nfu_p_1_047189	ENSG00000148411	NACC2	138151
Nfu_p_1_047169	ENSG00000148408	CACNA1B	774
Nfu_p_1_046648	ENSG00000196557	CACNA1H	8912
Nfu_p_1_046557	ENSG00000154945	ANKRD40	91369
Nfu_p_1_047050	ENSG00000008294	SPAG9	9043
Nfu_p_1_046242	ENSG00000176208	ATAD5	79915
Nfu_p_1_046392	ENSG00000164715	LMTK2	22853
Nfu_p_1_047277	ENSG00000108557	RAI1	10743
Nfu_p_1_046706	ENSG00000063854	HAGH	3029
Nfu_p_1_047128	ENSG00000103245	NARFL	64428
Nfu_p_1_046351	ENSG00000141582	CBX4	8535
Nfu_p_1_046459	ENSG00000126231	PROZ	8858
Nfu_p_1_046759	ENSG00000162104	ADCY9	115
Nfu_p_1_046863	ENSG00000090447	TFAP4	7023
Nfu_p_1_046340	ENSG00000103415	HMOX2	3163
Nfu_p_1_046818	ENSG00000167972	ABCA3	21
Nfu_p_1_046891	ENSG00000171467	ZNF318	24149
Nfu_p_1_046531	ENSG00000038532	CLEC16A	23274
Nfu_p_1_046864	ENSG00000090905	TNRC6A	27327
Nfu_p_1_046821	ENSG00000117984	CTSD	1509
Nfu_p_1_047372	ENSG00000157954	WIPI2	26100
Nfu_p_1_047027	ENSG00000182095	TNRC18	84629
Nfu_p_1_046860	ENSG00000025772	TOMM34	10953
Nfu_p_1_046682	ENSG00000167074	TEF	7008
Nfu_p_1_046465	ENSG00000132471	WBP2	23558
Nfu_p_1_046607	ENSG00000154914	USP43	124739
Nfu_p_1_047153	ENSG00000130734	ATG4D	84971
Nfu_p_1_047250	ENSG00000105613	MAST1	22983
Nfu_p_1_046299	ENSG00000123144	C19orf43	79002
Nfu_p_1_046936	ENSG00000118900	UBN1	29855
Nfu_p_1_047170	ENSG00000168028	RPSA	3921
Nfu_p_1_046633	ENSG00000126351	THRA	7067
Nfu_p_1_046929	ENSG00000087086	FTL	2512
Nfu_p_1_047021	ENSG00000136010	ALDH1L2	160428
Nfu_p_1_046702	ENSG00000187266	EPOR	2057
Nfu_p_1_056435	ENSG00000170871	KIAA0232	9778
Nfu_p_1_045970	ENSG00000107295	SH3GL2	6456
Nfu_p_1_045795	ENSG00000101901	ALG13	79868
Nfu_p_1_045901	ENSG00000164168	TMEM184C	55751
Nfu_p_1_023137	ENSG00000075292	ZNF638	27332
Nfu_p_1_023377	ENSG00000169992	NLGN2	57555
Nfu_p_1_023216	ENSG00000146830	GIGYF1	64599
Nfu_p_1_023126	ENSG00000198597	ZNF536	9745
Nfu_p_1_023257	ENSG00000124067	SLC12A4	6560
Nfu_p_1_023374	ENSG00000083799	CYLD	1540
Nfu_p_1_023253	ENSG00000205978	NYNRIN	57523
Nfu_p_1_023122	ENSG00000073921	PICALM	8301
Nfu_p_1_023542	ENSG00000158352	SHROOM4	57477
Nfu_p_1_023367	ENSG00000101890	GUCY2F	2986
Nfu_p_1_023327	ENSG00000157551	KCNJ15	3772
Nfu_p_1_023456	ENSG00000137171	KLC4	89953
Nfu_p_1_023546	ENSG00000248643	RBM14-RBM4	100526737
Nfu_p_1_023346	ENSG00000142168	SOD1	6647
Nfu_p_1_023529	ENSG00000158793	NIT1	4817
Nfu_p_1_023468	ENSG00000147874	HAUS6	54801
Nfu_p_1_023447	ENSG00000147862	NFIB	4781
Nfu_p_1_030339	ENSG00000185475	TMEM179B	374395
Nfu_p_1_035977	ENSG00000266074	BAHCC1	57597
Nfu_p_1_009053	ENSG00000160050	CCDC28B	79140
Nfu_p_1_008954	ENSG00000144579	CTDSP1	58190
Nfu_p_1_009023	ENSG00000163249	CCNYL1	151195
Nfu_p_1_009028	ENSG00000144406	UNC80	285175
Nfu_p_1_009084	ENSG00000135972	MRPS9	64965
Nfu_p_1_009233	ENSG00000171135	JAGN1	84522
Nfu_p_1_008988	ENSG00000120662	MTRF1	9617
Nfu_p_1_009098	ENSG00000107140	TESK1	7016
Nfu_p_1_009124	ENSG00000107185	RGP1	9827
Nfu_p_1_008957	ENSG00000136810	TXN	7295
Nfu_p_1_009108	ENSG00000147650	LRP12	29967
Nfu_p_1_009208	ENSG00000179094	PER1	5187
Nfu_p_1_008998	ENSG00000106351	AGFG2	3268
Nfu_p_1_009137	ENSG00000174327	SLC16A13	201232
Nfu_p_1_034069	ENSG00000129214	SHBG	6462
Nfu_p_1_034014	ENSG00000181222	POLR2A	5430
Nfu_p_1_034077	ENSG00000110880	CORO1C	23603
Nfu_p_1_007711	ENSG00000181982	CCDC149	91050
Nfu_p_1_045226	ENSG00000171408	PDE7B	27115
Nfu_p_1_045202	ENSG00000112339	HBS1L	10767
Nfu_p_1_044998	ENSG00000135338	LCA5	167691
Nfu_p_1_045496	ENSG00000115226	FNDC4	64838
Nfu_p_1_045624	ENSG00000115234	SNX17	9784
Nfu_p_1_045142	ENSG00000146433	TMEM181	57583
Nfu_p_1_044669	ENSG00000091831	ESR1	2099
Nfu_p_1_045235	ENSG00000181472	ZBTB2	57621
Nfu_p_1_045084	ENSG00000119688	ABCD4	5826
Nfu_p_1_044561	ENSG00000126821	SGPP1	81537
Nfu_p_1_044591	ENSG00000130340	SNX9	51429
Nfu_p_1_045195	ENSG00000143499	SMYD2	56950
Nfu_p_1_045355	ENSG00000183814	LIN9	286826
Nfu_p_1_045117	ENSG00000051620	HEBP2	23593
Nfu_p_1_044568	ENSG00000146457	WTAP	9589
Nfu_p_1_045607	ENSG00000164418	GRIK2	2898
Nfu_p_1_045584	ENSG00000055917	PUM2	23369
Nfu_p_1_044977	ENSG00000068697	LAPTM4A	9741
Nfu_p_1_045283	ENSG00000156030	ELMSAN1	91748
Nfu_p_1_044572	ENSG00000092529	CAPN3	825
Nfu_p_1_045447	ENSG00000112077	RHAG	6005
Nfu_p_1_045600	ENSG00000136630	HLX	3142
Nfu_p_1_045456	ENSG00000154305	MIA3	375056
Nfu_p_1_045277	ENSG00000157593	SLC35B2	347734
Nfu_p_1_045293	ENSG00000072415	MPP5	64398
Nfu_p_1_044718	ENSG00000084676	NCOA1	8648
Nfu_p_1_044717	ENSG00000120253	NUP43	348995
Nfu_p_1_044621	ENSG00000112406	HECA	51696
Nfu_p_1_045290	ENSG00000134153	EMC7	56851
Nfu_p_1_045625	ENSG00000134152	KATNBL1	79768
Nfu_p_1_044549	ENSG00000100014	SPECC1L	23384
Nfu_p_1_044926	ENSG00000119801	YPEL5	51646
Nfu_p_1_044668	ENSG00000084774	CAD	790
Nfu_p_1_045216	ENSG00000115207	GTF3C2	2976
Nfu_p_1_045276	ENSG00000243943	ZNF512	84450
Nfu_p_1_045642	ENSG00000174606	ANGEL2	90806
Nfu_p_1_045488	ENSG00000034693	PEX3	8504
Nfu_p_1_044945	ENSG00000137843	PAK6	56924
Nfu_p_1_045025	ENSG00000151694	ADAM17	6868
Nfu_p_1_045395	ENSG00000175048	ZDHHC14	79683
Nfu_p_1_045249	ENSG00000140093	SERPINA10	51156
Nfu_p_1_045399	ENSG00000259066	RP11-371E8.4	NA
Nfu_p_1_030846	ENSG00000025156	HSF2	3298
Nfu_p_1_030780	ENSG00000146373	RNF217	154214
Nfu_p_1_030781	ENSG00000118523	CTGF	1490
Nfu_p_1_030827	ENSG00000182308	DCAF4L1	285429
Nfu_p_1_030832	ENSG00000165861	ZFYVE1	53349
Nfu_p_1_029908	ENSG00000205476	CCDC85C	317762
Nfu_p_1_029995	ENSG00000146247	PHIP	55023
Nfu_p_1_030072	ENSG00000173960	UBXN2A	165324
Nfu_p_1_030012	ENSG00000125812	GZF1	64412
Nfu_p_1_030031	ENSG00000089199	CHGB	1114
Nfu_p_1_030030	ENSG00000140320	BAHD1	22893
Nfu_p_1_030050	ENSG00000119725	ZNF410	57862
Nfu_p_1_030082	ENSG00000140153	WDR20	91833
Nfu_p_1_041831	ENSG00000187554	TLR5	7100
Nfu_p_1_041773	ENSG00000186918	ZNF395	55893
Nfu_p_1_041828	ENSG00000143768	LEFTY2	7044
Nfu_p_1_018367	ENSG00000167363	FN3K	64122
Nfu_p_1_018135	ENSG00000176371	ZSCAN2	54993
Nfu_p_1_018632	ENSG00000243207	PPAN-P2RY11	692312
Nfu_p_1_018667	ENSG00000130816	DNMT1	1786
Nfu_p_1_018482	ENSG00000213934	HBG1	3047
Nfu_p_1_018066	ENSG00000197653	DNAH10	196385
Nfu_p_1_018217	ENSG00000059145	UNKL	64718
Nfu_p_1_018447	ENSG00000164880	INTS1	26173
Nfu_p_1_018355	ENSG00000164039	BDH2	56898
Nfu_p_1_018142	ENSG00000060982	BCAT1	586
Nfu_p_1_018338	ENSG00000173757	STAT5B	6777
Nfu_p_1_018265	ENSG00000168610	STAT3	6774
Nfu_p_1_018271	ENSG00000106462	EZH2	2146
Nfu_p_1_018514	ENSG00000108799	EZH1	2145
Nfu_p_1_018253	ENSG00000108797	CNTNAP1	8506
Nfu_p_1_018419	ENSG00000141699	FAM134C	162427
Nfu_p_1_018390	ENSG00000108788	MLX	6945
Nfu_p_1_018288	ENSG00000184922	FMNL1	752
Nfu_p_1_018602	ENSG00000277363	SRCIN1	80725
Nfu_p_1_018486	ENSG00000186566	GPATCH8	23131
Nfu_p_1_018528	ENSG00000006062	MAP3K14	9020
Nfu_p_1_018320	ENSG00000108588	CCDC47	57003
Nfu_p_1_018685	ENSG00000064300	NGFR	4804
Nfu_p_1_018273	ENSG00000004939	SLC4A1	6521
Nfu_p_1_018055	ENSG00000168591	TMUB2	79089
Nfu_p_1_018164	ENSG00000042445	RETSAT	54884
Nfu_p_1_018188	ENSG00000131748	STARD3	10948
Nfu_p_1_015025	ENSG00000106086	PLEKHA8	84725
Nfu_p_1_004302	ENSG00000066651	TRMT11	60487
Nfu_p_1_004475	ENSG00000214338	SOGA3	387104
Nfu_p_1_004242	ENSG00000156804	FBXO32	114907
Nfu_p_1_004344	ENSG00000156831	NSMCE2	286053
Nfu_p_1_004296	ENSG00000001629	ANKIB1	54467
Nfu_p_1_004354	ENSG00000164151	ICE1	23379
Nfu_p_1_004421	ENSG00000198746	GPATCH3	63906
Nfu_p_1_041649	ENSG00000083097	DOPEY1	23033
Nfu_p_1_040314	ENSG00000147654	EBAG9	9166
Nfu_p_1_040362	ENSG00000156970	BUB1B	701
Nfu_p_1_040313	ENSG00000147689	FAM83A	84985
Nfu_p_1_040060	ENSG00000156802	ATAD2	29028
Nfu_p_1_040363	ENSG00000266964	FXYD1	5348
Nfu_p_1_040135	ENSG00000163817	SLC6A20	54716
Nfu_p_1_040007	ENSG00000135315	CEP162	22832
Nfu_p_1_040165	ENSG00000143416	SELENBP1	8991
Nfu_p_1_040193	ENSG00000091317	CMTM6	54918
Nfu_p_1_040335	ENSG00000237330	RNF223	401934
Nfu_p_1_026435	ENSG00000198952	SMG5	23381
Nfu_p_1_026515	ENSG00000136848	DAB2IP	153090
Nfu_p_1_026429	ENSG00000159496	RGL4	266747
Nfu_p_1_026781	ENSG00000169925	BRD3	8019
Nfu_p_1_026724	ENSG00000122557	HERPUD2	64224
Nfu_p_1_026762	ENSG00000122643	NT5C3A	51251
Nfu_p_1_026574	ENSG00000132677	RHBG	57127
Nfu_p_1_026532	ENSG00000177082	WDR73	84942
Nfu_p_1_026791	ENSG00000088827	SIGLEC1	6614
Nfu_p_1_026486	ENSG00000105755	ETHE1	23474
Nfu_p_1_026650	ENSG00000126070	AGO3	192669
Nfu_p_1_026394	ENSG00000090020	SLC9A1	6548
Nfu_p_1_026463	ENSG00000163877	SNIP1	79753
Nfu_p_1_026456	ENSG00000204084	INPP5B	3633
Nfu_p_1_002621	ENSG00000167394	ZNF668	79759
Nfu_p_1_002620	ENSG00000117394	SLC2A1	6513
Nfu_p_1_003187	ENSG00000111752	PHC1	1911
Nfu_p_1_002641	ENSG00000197993	KEL	3792
Nfu_p_1_002594	ENSG00000126749	EMG1	10436
Nfu_p_1_002836	ENSG00000111639	MRPL51	51258
Nfu_p_1_002882	ENSG00000111676	ATN1	1822
Nfu_p_1_003302	ENSG00000126746	ZNF384	171017
Nfu_p_1_003197	ENSG00000144959	NCEH1	57552
Nfu_p_1_002617	ENSG00000173581	CCDC106	29903
Nfu_p_1_003160	ENSG00000091583	APOH	350
Nfu_p_1_003074	ENSG00000075429	CACNG5	27091
Nfu_p_1_002736	ENSG00000152217	SETBP1	26040
Nfu_p_1_003231	ENSG00000160752	FDPS	2224
Nfu_p_1_002786	ENSG00000160767	FAM189B	10712
Nfu_p_1_003146	ENSG00000164823	OSGIN2	734
Nfu_p_1_002895	ENSG00000143398	PIP5K1A	8394
Nfu_p_1_002630	ENSG00000164951	PDP1	54704
Nfu_p_1_002942	ENSG00000148468	FAM171A1	221061
Nfu_p_1_002892	ENSG00000136274	NACAD	23148
Nfu_p_1_002989	ENSG00000132693	CRP	1401
Nfu_p_1_039270	ENSG00000048649	RSF1	51773
Nfu_p_1_039235	ENSG00000124440	HIF3A	64344
Nfu_p_1_039138	ENSG00000090013	BLVRB	645
Nfu_p_1_039447	ENSG00000185567	AHNAK2	113146
Nfu_p_1_039312	ENSG00000104967	NOVA2	4858
Nfu_p_1_039307	ENSG00000172575	RASGRP1	10125
Nfu_p_1_039095	ENSG00000105270	CLIP3	25999
Nfu_p_1_039173	ENSG00000205835	GMNC	647309
Nfu_p_1_001481	ENSG00000173065	FAM222B	55731
Nfu_p_1_001650	ENSG00000276234	TADA2A	6871
Nfu_p_1_001529	ENSG00000160602	NEK8	284086
Nfu_p_1_001427	ENSG00000184047	DIABLO	56616
Nfu_p_1_001388	ENSG00000169251	NMD3	51068
Nfu_p_1_001520	ENSG00000114790	ARHGEF26	26084
Nfu_p_1_001382	ENSG00000109906	ZBTB16	7704
Nfu_p_1_001024	ENSG00000130755	GMFG	9535
Nfu_p_1_001110	ENSG00000167716	WDR81	124997
Nfu_p_1_001265	ENSG00000100678	SLC8A3	6547
Nfu_p_1_001849	ENSG00000063169	GLTSCR1	29998
Nfu_p_1_001027	ENSG00000150907	FOXO1	2308
Nfu_p_1_000675	ENSG00000130758	MAP3K10	4294
Nfu_p_1_001597	ENSG00000125744	RTN2	6253
Nfu_p_1_000855	ENSG00000167578	RAB4B	53916
Nfu_p_1_001784	ENSG00000090372	STRN4	29888
Nfu_p_1_001290	ENSG00000135905	DOCK10	55619
Nfu_p_1_000556	ENSG00000204381	LAYN	143903
Nfu_p_1_001801	ENSG00000118058	KMT2A	4297
Nfu_p_1_001516	ENSG00000110344	UBE4A	9354
Nfu_p_1_000994	ENSG00000108387	2004-09-01	5414
Nfu_p_1_001847	ENSG00000127804	METTL16	79066
Nfu_p_1_000930	ENSG00000188026	RILPL1	353116
Nfu_p_1_059075	ENSG00000184811	TUSC5	286753
Nfu_p_1_001446	ENSG00000189114	BLOC1S3	388552
Nfu_p_1_000612	ENSG00000149313	AASDHPPT	60496
Nfu_p_1_001399	ENSG00000170903	MSANTD4	84437
Nfu_p_1_001312	ENSG00000127948	POR	5447
Nfu_p_1_000963	ENSG00000177311	ZBTB38	253461
Nfu_p_1_000899	ENSG00000085276	MECOM	2122
Nfu_p_1_001514	ENSG00000185163	DDX51	317781
Nfu_p_1_000444	ENSG00000185658	BRWD1	54014
Nfu_p_1_000387	ENSG00000127863	TNFRSF19	55504
Nfu_p_1_000501	ENSG00000151835	SACS	26278
Nfu_p_1_000440	ENSG00000089351	GRAMD1A	57655
Nfu_p_1_000464	ENSG00000154144	TBRG1	84897
Nfu_p_1_000397	ENSG00000170832	USP32	84669
Nfu_p_1_039675	ENSG00000072210	ALDH3A2	224
Nfu_p_1_033832	ENSG00000102606	ARHGEF7	8874
Nfu_p_1_033678	ENSG00000180423	HARBI1	283254
Nfu_p_1_033771	ENSG00000175224	ATG13	9776
Nfu_p_1_033729	ENSG00000244405	ETV5	2119
Nfu_p_1_033811	ENSG00000111879	FAM184A	79632
Nfu_p_1_033637	ENSG00000215301	DDX3X	1654
Nfu_p_1_033618	ENSG00000274276	CBSL	102724560
Nfu_p_1_033645	ENSG00000175105	ZNF654	55279
Nfu_p_1_033804	ENSG00000113328	CCNG1	900
Nfu_p_1_033768	ENSG00000128656	CHN1	1123
Nfu_p_1_033629	ENSG00000215305	VPS16	64601
Nfu_p_1_033711	ENSG00000166794	PPIB	5479
Nfu_p_1_033849	ENSG00000166963	MAP1A	4130
Nfu_p_1_021095	ENSG00000136144	RCBTB1	55213
Nfu_p_1_021102	ENSG00000102543	CDADC1	81602
Nfu_p_1_021155	ENSG00000149289	ZC3H12C	85463
Nfu_p_1_021243	ENSG00000154736	ADAMTS5	11096
Nfu_p_1_020954	ENSG00000171659	GPR34	2857
Nfu_p_1_021298	ENSG00000180998	GPR137C	283554
Nfu_p_1_021031	ENSG00000185950	IRS2	8660
Nfu_p_1_021228	ENSG00000136546	SCN7A	6332
Nfu_p_1_005312	ENSG00000159593	NAE1	8883
Nfu_p_1_005290	ENSG00000164733	CTSB	1508
Nfu_p_1_005298	ENSG00000154429	CCSAP	126731
Nfu_p_1_005235	ENSG00000110427	KIAA1549L	25758
Nfu_p_1_005284	ENSG00000110422	HIPK3	10114
Nfu_p_1_000079	ENSG00000103546	SLC6A2	6530
Nfu_p_1_000094	ENSG00000166971	AKTIP	64400
Nfu_p_1_000098	ENSG00000177200	CHD9	80205
Nfu_p_1_009562	ENSG00000167196	FBXO22	26263
Nfu_p_1_009511	ENSG00000159556	ISL2	64843
Nfu_p_1_009738	ENSG00000140368	PSTPIP1	9051
Nfu_p_1_009666	ENSG00000166938	DIS3L	115752
Nfu_p_1_009812	ENSG00000136425	CIB2	10518
Nfu_p_1_009397	ENSG00000058335	RASGRF1	5923
Nfu_p_1_009719	ENSG00000167522	ANKRD11	29123
Nfu_p_1_009826	ENSG00000102967	DHODH	1723
Nfu_p_1_009498	ENSG00000166436	TRIM66	9866
Nfu_p_1_009985	ENSG00000214717	ZBED1	9189
Nfu_p_1_009450	ENSG00000260916	CCPG1	9236
Nfu_p_1_009504	ENSG00000166450	PRTG	283659
Nfu_p_1_009730	ENSG00000140262	TCF12	6938
Nfu_p_1_009652	ENSG00000137845	ADAM10	102
Nfu_p_1_009536	ENSG00000166912	MTMR10	54893
Nfu_p_1_009612	ENSG00000224470	ATXN1L	342371
Nfu_p_1_009809	ENSG00000140829	DHX38	9785
Nfu_p_1_009660	ENSG00000050165	DKK3	27122
Nfu_p_1_009556	ENSG00000180917	CMTR2	55783
Nfu_p_1_008251	ENSG00000159461	AMFR	267
Nfu_p_1_008312	ENSG00000138346	DNA2	1763
Nfu_p_1_007800	ENSG00000167178	ISLR2	57611
Nfu_p_1_008074	ENSG00000149089	APIP	51074
Nfu_p_1_007945	ENSG00000166831	RBPMS2	348093
Nfu_p_1_008269	ENSG00000140497	SCAMP2	10066
Nfu_p_1_007894	ENSG00000166192	SENP8	123228
Nfu_p_1_007897	ENSG00000104164	BLOC1S6	26258
Nfu_p_1_008176	ENSG00000064726	BTBD1	53339
Nfu_p_1_007781	ENSG00000212643	ZRSR1	NA
Nfu_p_1_007871	ENSG00000054219	LY75	4065
Nfu_p_1_008281	ENSG00000136536	MARCH7	64844
Nfu_p_1_007991	ENSG00000163161	ERCC3	2071
Nfu_p_1_008029	ENSG00000139746	RBM26	64062
Nfu_p_1_008205	ENSG00000139842	CUL4A	8451
Nfu_p_1_007961	ENSG00000185896	LAMP1	3916
Nfu_p_1_030283	ENSG00000081277	PKP1	5317
Nfu_p_1_030279	ENSG00000103876	FAH	2184
Nfu_p_1_052827	ENSG00000070770	CSNK2A2	1459
Nfu_p_1_052743	ENSG00000168781	PPIP5K1	9677
Nfu_p_1_052751	ENSG00000140443	IGF1R	3480
Nfu_p_1_052758	ENSG00000169895	SYAP1	94056
Nfu_p_1_052707	ENSG00000042088	TDP1	55775
Nfu_p_1_030147	ENSG00000124302	CHST8	64377
Nfu_p_1_030148	ENSG00000008324	SS18L2	51188
Nfu_p_1_030109	ENSG00000166398	KIAA0355	9710
Nfu_p_1_030149	ENSG00000142279	WTIP	126374
Nfu_p_1_030156	ENSG00000205423	CNEP1R1	255919
Nfu_p_1_033520	ENSG00000122574	WIPF3	644150
Nfu_p_1_033458	ENSG00000167182	SP2	6668
Nfu_p_1_033190	ENSG00000109738	GLRB	2743
Nfu_p_1_033215	ENSG00000082898	XPO1	7514
Nfu_p_1_032836	ENSG00000168264	IRF2BP2	359948
Nfu_p_1_033000	ENSG00000181029	TRAPPC5	126003
Nfu_p_1_033160	ENSG00000166596	CFAP52	146845
Nfu_p_1_033158	ENSG00000007392	LUC7L	55692
Nfu_p_1_033044	ENSG00000104889	RNASEH2A	10535
Nfu_p_1_033531	ENSG00000146216	TTBK1	84630
Nfu_p_1_033305	ENSG00000145414	NAF1	92345
Nfu_p_1_032869	ENSG00000076984	MAP2K7	5609
Nfu_p_1_033235	ENSG00000105514	RAB3D	9545
Nfu_p_1_033120	ENSG00000147912	FBXO10	26267
Nfu_p_1_032917	ENSG00000163683	SMIM14	201895
Nfu_p_1_033504	ENSG00000121897	LIAS	11019
Nfu_p_1_033184	ENSG00000078177	N4BP2	55728
Nfu_p_1_016797	ENSG00000274810	NPHP3-ACAD11	100532724
Nfu_p_1_016738	ENSG00000120549	KIAA1217	56243
Nfu_p_1_016562	ENSG00000165312	OTUD1	220213
Nfu_p_1_016617	ENSG00000184863	RBM33	155435
Nfu_p_1_016543	ENSG00000146918	NCAPG2	54892
Nfu_p_1_016763	ENSG00000165996	HACD1	9200
Nfu_p_1_016718	ENSG00000101577	LPIN2	9663
Nfu_p_1_016612	ENSG00000185189	NRBP2	340371
Nfu_p_1_016556	ENSG00000163781	TOPBP1	11073
Nfu_p_1_016728	ENSG00000138246	DNAJC13	23317
Nfu_p_1_032227	ENSG00000153789	FAM92B	339145
Nfu_p_1_032213	ENSG00000170791	CHCHD7	79145
Nfu_p_1_032384	ENSG00000172339	ALG14	199857
Nfu_p_1_032305	ENSG00000141441	GAREM1	64762
Nfu_p_1_032385	ENSG00000180448	ARHGAP45	23526
Nfu_p_1_032315	ENSG00000150051	MKX	283078
Nfu_p_1_032379	ENSG00000085719	CPNE3	8895
Nfu_p_1_032173	ENSG00000185946	RNPC3	55599
Nfu_p_1_032230	ENSG00000035681	NSMAF	8439
Nfu_p_1_032198	ENSG00000100897	DCAF11	80344
Nfu_p_1_027062	ENSG00000161267	BDH1	622
Nfu_p_1_027808	ENSG00000198648	STK39	27347
Nfu_p_1_027817	ENSG00000114853	ZBTB47	92999
Nfu_p_1_027328	ENSG00000144857	BOC	91653
Nfu_p_1_027257	ENSG00000163611	SPICE1	152185
Nfu_p_1_027796	ENSG00000205268	PDE7A	5150
Nfu_p_1_027355	ENSG00000066777	ARFGEF1	10565
Nfu_p_1_027216	ENSG00000101868	POLA1	5422
Nfu_p_1_027763	ENSG00000160972	PPP1R16A	84988
Nfu_p_1_027644	ENSG00000148444	COMMD3	23412
Nfu_p_1_027236	ENSG00000259040	BLOC1S5-TXNDC5	100526836
Nfu_p_1_027688	ENSG00000151025	GPR158	57512
Nfu_p_1_027692	ENSG00000149970	CNKSR2	22866
Nfu_p_1_027051	ENSG00000130066	SAT1	6303
Nfu_p_1_027641	ENSG00000055130	CUL1	8454
Nfu_p_1_027298	ENSG00000146648	EGFR	1956
Nfu_p_1_031423	ENSG00000183495	EP400	57634
Nfu_p_1_031317	ENSG00000106078	COBL	23242
Nfu_p_1_031694	ENSG00000206557	TRIM71	131405
Nfu_p_1_030936	ENSG00000159023	EPB41	2035
Nfu_p_1_031795	ENSG00000143553	SNAPIN	23557
Nfu_p_1_031893	ENSG00000122545	2007-09-01	989
Nfu_p_1_031393	ENSG00000179796	LRRC3B	116135
Nfu_p_1_031900	ENSG00000151092	NGLY1	55768
Nfu_p_1_031600	ENSG00000151090	THRB	7068
Nfu_p_1_031902	ENSG00000182568	SATB1	6304
Nfu_p_1_031275	ENSG00000136235	GPNMB	10457
Nfu_p_1_031846	ENSG00000105866	SP4	6671
Nfu_p_1_031262	ENSG00000163909	HEYL	26508
Nfu_p_1_031467	ENSG00000173473	SMARCC1	6599
Nfu_p_1_031099	ENSG00000141424	SLC39A6	25800
Nfu_p_1_031986	ENSG00000173545	ZNF622	90441
Nfu_p_1_031957	ENSG00000154153	FAM134B	54463
Nfu_p_1_031068	ENSG00000107937	GTPBP4	23560
Nfu_p_1_031880	ENSG00000117868	ESYT2	57488
Nfu_p_1_031562	ENSG00000120616	EPC1	80314
Nfu_p_1_031965	ENSG00000077514	POLD3	10714
Nfu_p_1_031374	ENSG00000070759	TESK2	10420
Nfu_p_1_031570	ENSG00000123977	DAW1	164781
Nfu_p_1_031885	ENSG00000277058	HNRNPCL3	649330
Nfu_p_1_031507	ENSG00000157077	ZFYVE9	9372
Nfu_p_1_031655	ENSG00000101745	ANKRD12	23253
Nfu_p_1_031723	ENSG00000128791	TWSG1	57045
Nfu_p_1_031888	ENSG00000198081	ZBTB14	7541
Nfu_p_1_031208	ENSG00000058804	NDC1	55706
Nfu_p_1_031427	ENSG00000157211	CDCP2	200008
Nfu_p_1_031693	ENSG00000214944	ARHGEF28	64283
Nfu_p_1_031685	ENSG00000127528	KLF2	10365
Nfu_p_1_047754	ENSG00000141458	NPC1	4864
Nfu_p_1_048642	ENSG00000168300	PCMTD1	115294
Nfu_p_1_049049	ENSG00000124523	SIRT5	23408
Nfu_p_1_048251	ENSG00000136205	TNS3	64759
Nfu_p_1_048891	ENSG00000163960	UBXN7	26043
Nfu_p_1_049321	ENSG00000176946	THAP4	51078
Nfu_p_1_048598	ENSG00000114019	AMOTL2	51421
Nfu_p_1_048810	ENSG00000135870	RC3H1	149041
Nfu_p_1_048882	ENSG00000175193	PARL	55486
Nfu_p_1_049037	ENSG00000152601	MBNL1	4154
Nfu_p_1_048795	ENSG00000123268	ATF1	466
Nfu_p_1_048857	ENSG00000196876	SCN8A	6334
Nfu_p_1_049100	ENSG00000144290	SLC4A10	57282
Nfu_p_1_047986	ENSG00000115687	PASK	23178
Nfu_p_1_047971	ENSG00000118200	CAMSAP2	23271
Nfu_p_1_049032	ENSG00000121957	GPSM2	29899
Nfu_p_1_048976	ENSG00000143107	FNDC7	163479
Nfu_p_1_049070	ENSG00000134186	PRPF38B	55119
Nfu_p_1_048433	ENSG00000115840	SLC25A12	8604
Nfu_p_1_048555	ENSG00000105298	CACTIN	58509
Nfu_p_1_047928	ENSG00000047849	MAP4	4134
Nfu_p_1_048786	ENSG00000145495	MARCH6	10299
Nfu_p_1_047868	ENSG00000126106	TMEM53	79639
Nfu_p_1_047758	ENSG00000196517	SLC6A9	6536
Nfu_p_1_048990	ENSG00000174306	ZHX3	23051
Nfu_p_1_048024	ENSG00000256463	SALL3	27164
Nfu_p_1_048592	ENSG00000115942	ORC2	4999
Nfu_p_1_048027	ENSG00000185753	CXorf38	159013
Nfu_p_1_048632	ENSG00000120690	ELF1	1997
Nfu_p_1_048512	ENSG00000061938	TNK2	10188
Nfu_p_1_048157	ENSG00000170579	DLGAP1	9229
Nfu_p_1_048369	ENSG00000094975	SUCO	51430
Nfu_p_1_048474	ENSG00000198160	MIER1	57708
Nfu_p_1_040504	ENSG00000179178	TMEM125	128218
Nfu_p_1_053730	ENSG00000163995	ABLIM2	84448
Nfu_p_1_053616	ENSG00000198171	DDRGK1	65992
Nfu_p_1_053692	ENSG00000119041	GTF3C3	9330
Nfu_p_1_053602	ENSG00000175455	CCDC14	64770
Nfu_p_1_053705	ENSG00000204186	ZDBF2	57683
Nfu_p_1_013487	ENSG00000158417	EIF5B	9669
Nfu_p_1_013416	ENSG00000147180	ZNF711	7552
Nfu_p_1_013508	ENSG00000116030	SUMO1	7341
Nfu_p_1_053786	ENSG00000168280	KIF5C	3800
Nfu_p_1_054012	ENSG00000167601	AXL	558
Nfu_p_1_053976	ENSG00000132207	SLX1A	548593
Nfu_p_1_053904	ENSG00000147251	DOCK11	139818
Nfu_p_1_053763	ENSG00000112394	SLC16A10	117247
Nfu_p_1_051910	ENSG00000198000	NOL8	55035
Nfu_p_1_051093	ENSG00000132823	OSER1	51526
Nfu_p_1_051567	ENSG00000131051	RBM39	9584
Nfu_p_1_050036	ENSG00000075975	MKRN2	23609
Nfu_p_1_051325	ENSG00000064601	CTSA	5476
Nfu_p_1_051758	ENSG00000075043	KCNQ2	3785
Nfu_p_1_049913	ENSG00000189410	SH2D5	400745
Nfu_p_1_051900	ENSG00000114268	PFKFB4	5210
Nfu_p_1_051194	ENSG00000241553	ARPC4	10093
Nfu_p_1_050551	ENSG00000282827	ATRIP	NA
Nfu_p_1_050525	ENSG00000145041	DCAF1	9730
Nfu_p_1_051544	ENSG00000088538	DOCK3	1795
Nfu_p_1_050154	ENSG00000244462	RBM12	10137
Nfu_p_1_051786	ENSG00000244005	NFS1	9054
Nfu_p_1_050884	ENSG00000198959	TGM2	7052
Nfu_p_1_050553	ENSG00000166619	BLCAP	10904
Nfu_p_1_049902	ENSG00000114631	PODXL2	50512
Nfu_p_1_050314	ENSG00000081026	MAGI3	260425
Nfu_p_1_050151	ENSG00000198799	LRIG2	9860
Nfu_p_1_049686	ENSG00000140961	OSGIN1	29948
Nfu_p_1_050538	ENSG00000136068	FLNB	2317
Nfu_p_1_050265	ENSG00000174839	DENND6A	201627
Nfu_p_1_051902	ENSG00000157500	APPL1	26060
Nfu_p_1_051129	ENSG00000125818	PSMF1	9491
Nfu_p_1_050483	ENSG00000034239	EFCAB1	79645
Nfu_p_1_049675	ENSG00000101191	DIDO1	11083
Nfu_p_1_050144	ENSG00000163930	BAP1	8314
Nfu_p_1_051366	ENSG00000007402	CACNA2D2	9254
Nfu_p_1_050644	ENSG00000178467	P4HTM	54681
Nfu_p_1_051266	ENSG00000131591	C1orf159	54991
Nfu_p_1_050119	ENSG00000142599	RERE	473
Nfu_p_1_049933	ENSG00000112212	TSPO2	222642
Nfu_p_1_050860	ENSG00000134109	EDEM1	9695
Nfu_p_1_049689	ENSG00000142627	EPHA2	1969
Nfu_p_1_050342	ENSG00000162444	RBP7	116362
Nfu_p_1_050050	ENSG00000068028	RASSF1	11186
Nfu_p_1_050075	ENSG00000114388	NPRL2	10641
Nfu_p_1_051644	ENSG00000096070	BRPF3	27154
Nfu_p_1_051555	ENSG00000149527	PLCH2	9651
Nfu_p_1_050709	ENSG00000169282	KCNAB1	7881
Nfu_p_1_051251	ENSG00000159423	ALDH4A1	8659
Nfu_p_1_050320	ENSG00000135424	ITGA7	3679
Nfu_p_1_050309	ENSG00000123338	NCKAP1L	3071
Nfu_p_1_051396	ENSG00000182199	SHMT2	6472
Nfu_p_1_051169	ENSG00000064655	EYA2	2139
Nfu_p_1_050163	ENSG00000124160	NCOA5	57727
Nfu_p_1_050073	ENSG00000154783	FGD5	152273
Nfu_p_1_050128	ENSG00000144749	LRIG1	26018
Nfu_p_1_050026	ENSG00000023572	GLRX2	51022
Nfu_p_1_051059	ENSG00000101361	NOP56	10528
Nfu_p_1_051787	ENSG00000134779	TPGS2	25941
Nfu_p_1_049706	ENSG00000089157	RPLP0	6175
Nfu_p_1_051885	ENSG00000173040	EVC2	132884
Nfu_p_1_051228	ENSG00000111424	VDR	7421
Nfu_p_1_050821	ENSG00000168872	DDX19A	55308
Nfu_p_1_051015	ENSG00000112062	MAPK14	1432
Nfu_p_1_049922	ENSG00000163938	GNL3	26354
Nfu_p_1_050614	ENSG00000114904	NEK4	6787
Nfu_p_1_049992	ENSG00000187778	MCRS1	10445
Nfu_p_1_050836	ENSG00000101160	CTSZ	1522
Nfu_p_1_051081	ENSG00000181929	PRKAG1	5571
Nfu_p_1_050680	ENSG00000197728	RPS26	6231
Nfu_p_1_050527	ENSG00000154781	CCDC174	51244
Nfu_p_1_049995	ENSG00000226321	CROCC2	728763
Nfu_p_1_049849	ENSG00000164076	CAMKV	79012
Nfu_p_1_051079	ENSG00000134107	BHLHE40	8553
Nfu_p_1_051304	ENSG00000134121	CHL1	10752
Nfu_p_1_050328	ENSG00000101391	CDK5RAP1	51654
Nfu_p_1_051049	ENSG00000114544	SLC41A3	54946
Nfu_p_1_051256	ENSG00000110934	BIN2	51411
Nfu_p_1_051355	ENSG00000164077	MON1A	84315
Nfu_p_1_049677	ENSG00000183763	TRAIP	10293
Nfu_p_1_050711	ENSG00000230522	MBD3L2	125997
Nfu_p_1_051865	ENSG00000130119	GNL3L	54552
Nfu_p_1_051102	ENSG00000102145	GATA1	2623
Nfu_p_1_051225	ENSG00000171552	BCL2L1	598
Nfu_p_1_050236	ENSG00000025293	PHF20	51230
Nfu_p_1_050708	ENSG00000125968	ID1	3397
Nfu_p_1_050554	ENSG00000124151	NCOA3	8202
Nfu_p_1_026988	ENSG00000088356	PDRG1	81572
Nfu_p_1_041050	ENSG00000186575	NF2	4771
Nfu_p_1_041376	ENSG00000135119	RNFT2	84900
Nfu_p_1_040991	ENSG00000100109	TFIP11	24144
Nfu_p_1_041076	ENSG00000165684	SNAPC4	6621
Nfu_p_1_040776	ENSG00000165699	TSC1	7248
Nfu_p_1_041226	ENSG00000166979	EVA1C	59271
Nfu_p_1_040809	ENSG00000198113	TOR4A	54863
Nfu_p_1_040857	ENSG00000168916	ZNF608	57507
Nfu_p_1_041031	ENSG00000136943	CTSV	1515
Nfu_p_1_041220	ENSG00000080493	SLC4A4	8671
Nfu_p_1_041290	ENSG00000148334	PTGES2	80142
Nfu_p_1_040771	ENSG00000119392	GLE1	2733
Nfu_p_1_041211	ENSG00000100003	SEC14L2	23541
Nfu_p_1_040783	ENSG00000163625	WDFY3	23001
Nfu_p_1_040884	ENSG00000163624	CDS1	1040
Nfu_p_1_041351	ENSG00000149547	EI24	9538
Nfu_p_1_040653	ENSG00000177398	UMODL1	89766
Nfu_p_1_041418	ENSG00000141956	PRDM15	63977
Nfu_p_1_041252	ENSG00000154642	C21orf91	54149
Nfu_p_1_013240	ENSG00000134909	ARHGAP32	9743
Nfu_p_1_012904	ENSG00000173110	HSPA6	3310
Nfu_p_1_013104	ENSG00000255561	FDXACB1	91893
Nfu_p_1_012385	ENSG00000170322	NFRKB	4798
Nfu_p_1_012997	ENSG00000123131	PRDX4	10549
Nfu_p_1_012861	ENSG00000131725	WDR44	54521
Nfu_p_1_013114	ENSG00000146828	SLC12A9	56996
Nfu_p_1_012806	ENSG00000166924	NYAP1	222950
Nfu_p_1_012965	ENSG00000115604	IL18R1	8809
Nfu_p_1_012185	ENSG00000125676	THOC2	57187
Nfu_p_1_012673	ENSG00000125675	GRIA3	2892
Nfu_p_1_013168	ENSG00000175567	UCP2	7351
Nfu_p_1_013065	ENSG00000155876	RRAGA	10670
Nfu_p_1_012905	ENSG00000147231	CXorf57	55086
Nfu_p_1_012971	ENSG00000133138	TBC1D8B	54885
Nfu_p_1_013101	ENSG00000160219	GAB3	139716
Nfu_p_1_012629	ENSG00000182670	TTC3	7267
Nfu_p_1_012238	ENSG00000149548	CCDC15	80071
Nfu_p_1_012656	ENSG00000108474	PIGL	9487
Nfu_p_1_012908	ENSG00000214941	ZSWIM7	125150
Nfu_p_1_013275	ENSG00000001631	KRIT1	889
Nfu_p_1_013136	ENSG00000275740	RP11-449H3.3	NA
Nfu_p_1_013126	ENSG00000113742	CPEB4	80315
Nfu_p_1_012402	ENSG00000113302	IL12B	3593
Nfu_p_1_013214	ENSG00000145860	RNF145	153830
Nfu_p_1_013102	ENSG00000102241	HTATSF1	27336
Nfu_p_1_012659	ENSG00000072786	STK10	6793
Nfu_p_1_012440	ENSG00000169302	STK32A	202374
Nfu_p_1_013116	ENSG00000176049	JAKMIP2	9832
Nfu_p_1_053191	ENSG00000197208	SLC22A4	6583
Nfu_p_1_053257	ENSG00000132906	CASP9	842
Nfu_p_1_053197	ENSG00000217128	FNIP1	96459
Nfu_p_1_053286	ENSG00000113583	C5orf15	56951
Nfu_p_1_053432	ENSG00000070366	SMG6	23293
Nfu_p_1_053456	ENSG00000160551	TAOK1	57551
Nfu_p_1_053181	ENSG00000126653	NSRP1	84081
Nfu_p_1_053364	ENSG00000109111	SUPT6H	6830
Nfu_p_1_053133	ENSG00000132581	SDF2	6388
Nfu_p_1_053435	ENSG00000133121	STARD13	90627
Nfu_p_1_053192	ENSG00000133119	RFC3	5983
Nfu_p_1_053241	ENSG00000101336	HCK	3055
Nfu_p_1_053440	ENSG00000139508	SLC46A3	283537
Nfu_p_1_053290	ENSG00000159079	C21orf59	56683
Nfu_p_1_053071	ENSG00000156304	SCAF4	57466
Nfu_p_1_053302	ENSG00000166311	SMPD1	6609
Nfu_p_1_053424	ENSG00000120685	PROSER1	80209
Nfu_p_1_053122	ENSG00000133115	STOML3	161003
Nfu_p_1_053321	ENSG00000132938	MTUS2	23281
Nfu_p_1_053107	ENSG00000278053	DDX52	11056
Nfu_p_1_053461	ENSG00000023445	BIRC3	330
Nfu_p_1_053174	ENSG00000177679	SRRM3	222183
Nfu_p_1_053027	ENSG00000132591	ERAL1	26284
Nfu_p_1_053296	ENSG00000165478	HEPACAM	220296
Nfu_p_1_029623	ENSG00000089682	RBM41	55285
Nfu_p_1_029609	ENSG00000106609	TMEM248	55069
Nfu_p_1_029611	ENSG00000239521	GATS	352954
Nfu_p_1_029628	ENSG00000137478	FCHSD2	9873
Nfu_p_1_014831	ENSG00000156504	FAM122B	159090
Nfu_p_1_014766	ENSG00000137491	SLCO2B1	11309
Nfu_p_1_014827	ENSG00000036672	USP2	9099
Nfu_p_1_001893	ENSG00000143153	ATP1B1	481
Nfu_p_1_002322	ENSG00000168427	KLHL30	377007
Nfu_p_1_002240	ENSG00000059915	PSD	5662
Nfu_p_1_002270	ENSG00000120071	KANSL1	284058
Nfu_p_1_002416	ENSG00000182771	GRID1	2894
Nfu_p_1_002252	ENSG00000062650	WAPL	23063
Nfu_p_1_002067	ENSG00000119965	C10orf88	80007
Nfu_p_1_002398	ENSG00000173894	CBX2	84733
Nfu_p_1_001947	ENSG00000138182	KIF20B	9585
Nfu_p_1_002020	ENSG00000171862	PTEN	5728
Nfu_p_1_001935	ENSG00000105137	SYDE1	85360
Nfu_p_1_002296	ENSG00000119938	PPP1R3C	5507
Nfu_p_1_002500	ENSG00000125449	ARMC7	79637
Nfu_p_1_002066	ENSG00000188895	MSL1	339287
Nfu_p_1_002230	ENSG00000159210	SNF8	11267
Nfu_p_1_002263	ENSG00000002919	SNX11	29916
Nfu_p_1_056110	ENSG00000004799	PDK4	5166
Nfu_p_1_055424	ENSG00000175832	ETV4	2118
Nfu_p_1_055918	ENSG00000188554	NBR1	4077
Nfu_p_1_055298	ENSG00000183978	COA3	28958
Nfu_p_1_056260	ENSG00000204152	TIMM23B	100652748
Nfu_p_1_056088	ENSG00000151665	PIGF	5281
Nfu_p_1_055737	ENSG00000196177	ACADSB	36
Nfu_p_1_055027	ENSG00000227345	PARG	8505
Nfu_p_1_054968	ENSG00000075891	PAX2	5076
Nfu_p_1_056317	ENSG00000166295	ANAPC16	119504
Nfu_p_1_054937	ENSG00000079332	SAR1A	56681
Nfu_p_1_055864	ENSG00000107719	PALD1	27143
Nfu_p_1_055679	ENSG00000148606	POLR3A	11128
Nfu_p_1_055220	ENSG00000122359	ANXA11	311
Nfu_p_1_054536	ENSG00000151208	DLG5	9231
Nfu_p_1_055659	ENSG00000165655	ZNF503	84858
Nfu_p_1_055416	ENSG00000144566	RAB5A	5868
Nfu_p_1_055539	ENSG00000141698	NT5C3B	115024
Nfu_p_1_054960	ENSG00000141756	FKBP10	60681
Nfu_p_1_056018	ENSG00000106688	SLC1A1	6505
Nfu_p_1_054694	ENSG00000126581	BECN1	8678
Nfu_p_1_055609	ENSG00000108231	LGI1	9211
Nfu_p_1_056046	ENSG00000150275	PCDH15	65217
Nfu_p_1_055794	ENSG00000162702	ZNF281	23528
Nfu_p_1_055473	ENSG00000108604	SMARCD2	6603
Nfu_p_1_056270	ENSG00000214102	WEE2	494551
Nfu_p_1_054489	ENSG00000144843	ADPRH	141
Nfu_p_1_056251	ENSG00000136451	VEZF1	7716
Nfu_p_1_055249	ENSG00000060749	QSER1	79832
Nfu_p_1_056294	ENSG00000174672	BRSK2	9024
Nfu_p_1_054523	ENSG00000168434	COG7	91949
Nfu_p_1_055996	ENSG00000168096	ANKS3	124401
Nfu_p_1_055714	ENSG00000242612	DECR2	26063
Nfu_p_1_055098	ENSG00000051382	PIK3CB	5291
Nfu_p_1_054656	ENSG00000167930	FAM234A	83986
Nfu_p_1_054501	ENSG00000047578	KIAA0556	23247
Nfu_p_1_055115	ENSG00000140750	ARHGAP17	55114
Nfu_p_1_055628	ENSG00000141034	GID4	79018
Nfu_p_1_055828	ENSG00000122512	PMS2	5395
Nfu_p_1_054628	ENSG00000070540	WIPI1	55062
Nfu_p_1_054538	ENSG00000108950	FAM20A	54757
Nfu_p_1_055430	ENSG00000122299	ZC3H7A	29066
Nfu_p_1_056192	ENSG00000108924	HLF	3131
Nfu_p_1_055144	ENSG00000005339	CREBBP	1387
Nfu_p_1_055655	ENSG00000175595	ERCC4	2072
Nfu_p_1_056217	ENSG00000161513	FDXR	2232
Nfu_p_1_056098	ENSG00000167862	MRPL58	3396
Nfu_p_1_055132	ENSG00000108846	ABCC3	8714
Nfu_p_1_034278	ENSG00000164169	PRMT9	90826
Nfu_p_1_043399	ENSG00000100341	PNPLA5	150379
Nfu_p_1_043252	ENSG00000139372	TDG	6996
Nfu_p_1_043271	ENSG00000140534	TICRR	90381
Nfu_p_1_043279	ENSG00000104133	SPG11	80208
Nfu_p_1_043433	ENSG00000164603	BMT2	154743
Nfu_p_1_016480	ENSG00000166478	ZNF143	7702
Nfu_p_1_008738	ENSG00000146966	DENND2A	27147
Nfu_p_1_008714	ENSG00000135372	NAT10	55226
Nfu_p_1_008651	ENSG00000181192	DHTKD1	55526
Nfu_p_1_008721	ENSG00000165632	TAF3	83860
Nfu_p_1_008725	ENSG00000111262	KCNA1	3736
Nfu_p_1_008727	ENSG00000139173	TMEM117	84216
Nfu_p_1_019257	ENSG00000128596	CCDC136	64753
Nfu_p_1_019917	ENSG00000105856	HBP1	26959
Nfu_p_1_019849	ENSG00000103995	CEP152	22995
Nfu_p_1_020175	ENSG00000104067	TJP1	7082
Nfu_p_1_020161	ENSG00000140279	DUOX2	50506
Nfu_p_1_020874	ENSG00000107282	APBA1	320
Nfu_p_1_019296	ENSG00000198690	FAN1	22909
Nfu_p_1_020368	ENSG00000137876	RSL24D1	51187
Nfu_p_1_019524	ENSG00000128833	MYO5C	55930
Nfu_p_1_020664	ENSG00000104043	ATP8B4	79895
Nfu_p_1_019373	ENSG00000110756	HPS5	11234
Nfu_p_1_019377	ENSG00000058272	PPP1R12A	4659
Nfu_p_1_020365	ENSG00000177666	PNPLA2	57104
Nfu_p_1_020035	ENSG00000077454	LRCH4	4034
Nfu_p_1_020051	ENSG00000166268	MYRFL	196446
Nfu_p_1_019639	ENSG00000177225	PDDC1	347862
Nfu_p_1_019812	ENSG00000134574	DDB2	1643
Nfu_p_1_020769	ENSG00000033800	PIAS1	8554
Nfu_p_1_019570	ENSG00000103591	AAGAB	79719
Nfu_p_1_019971	ENSG00000074696	HACD3	51495
Nfu_p_1_020354	ENSG00000167173	C15orf39	56905
Nfu_p_1_020542	ENSG00000067221	STOML1	9399
Nfu_p_1_019365	ENSG00000138623	SEMA7A	8482
Nfu_p_1_019797	ENSG00000035664	DAPK2	23604
Nfu_p_1_019560	ENSG00000169918	OTUD7A	161725
Nfu_p_1_019829	ENSG00000198841	KTI12	112970
Nfu_p_1_019369	ENSG00000197299	BLM	641
Nfu_p_1_020854	ENSG00000140557	ST8SIA2	8128
Nfu_p_1_020487	ENSG00000173575	CHD2	1106
Nfu_p_1_020117	ENSG00000019991	HGF	3082
Nfu_p_1_020249	ENSG00000151474	FRMD4A	55691
Nfu_p_1_020363	ENSG00000100299	ARSA	410
Nfu_p_1_019702	ENSG00000008735	MAPK8IP2	23542
Nfu_p_1_020588	ENSG00000100288	CHKB	1120
Nfu_p_1_020884	ENSG00000222011	FAM185A	222234
Nfu_p_1_019317	ENSG00000128607	KLHDC10	23008
Nfu_p_1_019959	ENSG00000151135	TMEM263	90488
Nfu_p_1_020581	ENSG00000111785	RIC8B	55188
Nfu_p_1_019566	ENSG00000111783	RFX4	5992
Nfu_p_1_019634	ENSG00000151116	UEVLD	55293
Nfu_p_1_019360	ENSG00000110090	CPT1A	1374
Nfu_p_1_020776	ENSG00000165923	AGBL2	79841
Nfu_p_1_019457	ENSG00000008405	CRY1	1407
Nfu_p_1_020653	ENSG00000073169	SELENOO	83642
Nfu_p_1_020156	ENSG00000105176	URI1	8725
Nfu_p_1_020498	ENSG00000064393	HIPK2	28996
Nfu_p_1_019952	ENSG00000075234	TTC38	55020
Nfu_p_1_020272	ENSG00000133858	ZFC3H1	196441
Nfu_p_1_020242	ENSG00000257103	LSM14A	26065
Nfu_p_1_019326	ENSG00000130699	TAF4	6874
Nfu_p_1_019415	ENSG00000187486	KCNJ11	3767
Nfu_p_1_019547	ENSG00000103479	RBL2	5934
Nfu_p_1_057565	ENSG00000139351	SYCP3	50511
Nfu_p_1_019601	ENSG00000103037	SETD6	79918
Nfu_p_1_019851	ENSG00000261609	GAN	8139
Nfu_p_1_020493	ENSG00000124713	GNMT	27232
Nfu_p_1_020584	ENSG00000121671	CRY2	1408
Nfu_p_1_019301	ENSG00000258102	MAP1LC3B2	643246
Nfu_p_1_019146	ENSG00000103066	PLA2G15	23659
Nfu_p_1_020142	ENSG00000166387	PPFIBP2	8495
Nfu_p_1_019895	ENSG00000145337	PYURF	100996939
Nfu_p_1_020927	ENSG00000110721	CHKA	1119
Nfu_p_1_019779	ENSG00000103034	NDRG4	65009
Nfu_p_1_020535	ENSG00000005194	CIAPIN1	57019
Nfu_p_1_019335	ENSG00000102978	POLR2C	5432
Nfu_p_1_019606	ENSG00000018610	CXorf56	63932
Nfu_p_1_034435	ENSG00000197381	ADARB1	104
Nfu_p_1_014170	ENSG00000102974	CTCF	10664
Nfu_p_1_014587	ENSG00000171067	C11orf24	53838
Nfu_p_1_014450	ENSG00000162337	LRP5	4041
Nfu_p_1_014265	ENSG00000153774	CFDP1	10428
Nfu_p_1_014322	ENSG00000115020	PIKFYVE	200576
Nfu_p_1_014478	ENSG00000091986	CCDC80	151887
Nfu_p_1_014415	ENSG00000160190	SLC37A1	54020
Nfu_p_1_014027	ENSG00000113838	TBCCD1	55171
Nfu_p_1_013927	ENSG00000206560	ANKRD28	23243
Nfu_p_1_014408	ENSG00000253710	ALG11	440138
Nfu_p_1_014621	ENSG00000121741	ZMYM2	7750
Nfu_p_1_013924	ENSG00000173175	ADCY5	111
Nfu_p_1_013889	ENSG00000163406	SLC15A2	6565
Nfu_p_1_014465	ENSG00000051009	FAM160A2	84067
Nfu_p_1_014214	ENSG00000102781	KATNAL1	84056
Nfu_p_1_014640	ENSG00000068650	ATP11A	23250
Nfu_p_1_014234	ENSG00000135945	REV1	51455
Nfu_p_1_014531	ENSG00000170417	TMEM182	130827
Nfu_p_1_014500	ENSG00000213995	NAXD	55739
Nfu_p_1_014386	ENSG00000117262	GPR89A	51463
Nfu_p_1_014087	ENSG00000175697	GPR156	165829
Nfu_p_1_042060	ENSG00000142197	DOPEY2	9980
Nfu_p_1_042456	ENSG00000181544	FANCB	2187
Nfu_p_1_057483	ENSG00000125285	SOX21	11166
Nfu_p_1_041926	ENSG00000114933	INO80D	54891
Nfu_p_1_041958	ENSG00000116044	NFE2L2	4780
Nfu_p_1_042114	ENSG00000138433	CIR1	9541
Nfu_p_1_042271	ENSG00000123600	METTL8	79828
Nfu_p_1_042544	ENSG00000198586	TLK1	9874
Nfu_p_1_042679	ENSG00000138398	PPIG	9360
Nfu_p_1_042032	ENSG00000081479	LRP2	4036
Nfu_p_1_042567	ENSG00000082438	COBLL1	22837
Nfu_p_1_042305	ENSG00000155744	FAM126B	285172
Nfu_p_1_042245	ENSG00000003402	CFLAR	8837
Nfu_p_1_042186	ENSG00000160305	DIP2A	23181
Nfu_p_1_042343	ENSG00000082258	CCNT2	905
Nfu_p_1_042452	ENSG00000003393	ALS2	57679
Nfu_p_1_041934	ENSG00000144366	GULP1	51454
Nfu_p_1_034162	ENSG00000158856	DMTN	2039
Nfu_p_1_034190	ENSG00000064651	SLC12A2	6558
Nfu_p_1_034167	ENSG00000119402	FBXW2	26190
Nfu_p_1_034201	ENSG00000172006	ZNF554	115196
Nfu_p_1_034192	ENSG00000126562	WNK4	65266
Nfu_p_1_034151	ENSG00000011258	MBTD1	54799
Nfu_p_1_005168	ENSG00000198910	L1CAM	3897
Nfu_p_1_004691	ENSG00000102125	TAZ	6901
Nfu_p_1_005002	ENSG00000168268	NT5DC2	64943
Nfu_p_1_005111	ENSG00000228927	TSPY3	728137
Nfu_p_1_004924	ENSG00000068394	GPKOW	27238
Nfu_p_1_004617	ENSG00000162877	PM20D1	148811
Nfu_p_1_005176	ENSG00000171735	CAMTA1	23261
Nfu_p_1_004751	ENSG00000071553	ATP6AP1	537
Nfu_p_1_004923	ENSG00000137413	TAF8	129685
Nfu_p_1_005118	ENSG00000197122	SRC	6714
Nfu_p_1_004576	ENSG00000162413	KLHL21	9903
Nfu_p_1_004609	ENSG00000211584	SLC48A1	55652
Nfu_p_1_004552	ENSG00000184271	POU6F1	5463
Nfu_p_1_004754	ENSG00000135404	CD63	967
Nfu_p_1_004641	ENSG00000048828	FAM120A	23196
Nfu_p_1_004729	ENSG00000124120	TTPAL	79183
Nfu_p_1_005004	ENSG00000197530	MIB2	142678
Nfu_p_1_024813	ENSG00000258064	RP11-293I14.2	NA
Nfu_p_1_024891	ENSG00000106348	IMPDH1	3614
Nfu_p_1_024731	ENSG00000272886	DCP1A	55802
Nfu_p_1_024835	ENSG00000130305	NSUN5	55695
Nfu_p_1_025255	ENSG00000125977	EIF2S2	8894
Nfu_p_1_024947	ENSG00000141404	GNAL	2774
Nfu_p_1_024699	ENSG00000204406	MBD5	55777
Nfu_p_1_024807	ENSG00000149633	KIAA1755	85449
Nfu_p_1_025407	ENSG00000065978	YBX1	4904
Nfu_p_1_025130	ENSG00000116213	WRAP73	49856
Nfu_p_1_024772	ENSG00000116731	PRDM2	7799
Nfu_p_1_025176	ENSG00000186409	CCDC30	728621
Nfu_p_1_025131	ENSG00000196227	FAM217B	63939
Nfu_p_1_025472	ENSG00000171824	EXOSC10	5394
Nfu_p_1_025453	ENSG00000009790	TRAF3IP3	80342
Nfu_p_1_025484	ENSG00000084207	GSTP1	2950
Nfu_p_1_025419	ENSG00000181754	AMIGO1	57463
Nfu_p_1_024881	ENSG00000143028	SYPL2	284612
Nfu_p_1_024908	ENSG00000182768	NGRN	51335
Nfu_p_1_025230	ENSG00000168710	AHCYL1	10768
Nfu_p_1_056937	ENSG00000143125	PROK1	84432
Nfu_p_1_025172	ENSG00000112033	PPARD	5467
Nfu_p_1_024795	ENSG00000023892	DEF6	50619
Nfu_p_1_025482	ENSG00000166888	STAT6	6778
Nfu_p_1_025485	ENSG00000180879	SSR4	6748
Nfu_p_1_024949	ENSG00000012822	CALCOCO1	57658
Nfu_p_1_025082	ENSG00000197757	HOXC6	3223
Nfu_p_1_024827	ENSG00000105991	HOXA1	3198
Nfu_p_1_025279	ENSG00000139631	CSAD	51380
Nfu_p_1_025153	ENSG00000124701	APOBEC2	10930
Nfu_p_1_025023	ENSG00000282608	ADORA3	140
Nfu_p_1_004206	ENSG00000101452	DHX35	60625
Nfu_p_1_003798	ENSG00000196700	ZNF512B	57473
Nfu_p_1_003674	ENSG00000125520	SLC2A4RG	56731
Nfu_p_1_003392	ENSG00000114626	ABTB1	80325
Nfu_p_1_003955	ENSG00000146197	SCUBE3	222663
Nfu_p_1_003602	ENSG00000123836	PFKFB2	5208
Nfu_p_1_003719	ENSG00000132155	RAF1	5894
Nfu_p_1_003685	ENSG00000164049	FBXW12	285231
Nfu_p_1_004003	ENSG00000185963	BICD2	23299
Nfu_p_1_003697	ENSG00000129315	CCNT1	904
Nfu_p_1_003595	ENSG00000172053	QARS	5859
Nfu_p_1_003594	ENSG00000076108	BAZ2A	11176
Nfu_p_1_003830	ENSG00000198056	PRIM1	5557
Nfu_p_1_003464	ENSG00000101181	MTG2	26164
Nfu_p_1_003451	ENSG00000120693	SMAD9	4093
Nfu_p_1_003734	ENSG00000125534	PPDPF	79144
Nfu_p_1_003891	ENSG00000167588	GPD1	2819
Nfu_p_1_003431	ENSG00000160211	G6PD	2539
Nfu_p_1_003977	ENSG00000174243	DDX23	9416
Nfu_p_1_003499	ENSG00000149679	CABLES2	81928
Nfu_p_1_003456	ENSG00000101331	CCM2L	140706
Nfu_p_1_003577	ENSG00000128699	ORMDL1	94101
Nfu_p_1_004112	ENSG00000156711	MAPK13	5603
Nfu_p_1_003775	ENSG00000196396	PTPN1	5770
Nfu_p_1_003867	ENSG00000169914	OTUD3	23252
Nfu_p_1_004054	ENSG00000116752	BCAS2	10286
Nfu_p_1_003696	ENSG00000078747	ITCH	83737
Nfu_p_1_003582	ENSG00000061273	HDAC7	51564
Nfu_p_1_003862	ENSG00000111077	TNS2	23371
Nfu_p_1_003860	ENSG00000134291	TMEM106C	79022
Nfu_p_1_037235	ENSG00000080189	SLC35C2	51006
Nfu_p_1_037258	ENSG00000101298	SNPH	9751
Nfu_p_1_037523	ENSG00000169057	MECP2	4204
Nfu_p_1_037400	ENSG00000126756	UXT	8409
Nfu_p_1_037438	ENSG00000179348	GATA2	2624
Nfu_p_1_037192	ENSG00000088298	EDEM2	55741
Nfu_p_1_037262	ENSG00000144711	IQSEC1	9922
Nfu_p_1_037332	ENSG00000101997	CCDC22	28952
Nfu_p_1_037531	ENSG00000083444	PLOD1	5351
Nfu_p_1_037246	ENSG00000157911	PEX10	5192
Nfu_p_1_037207	ENSG00000196924	FLNA	2316
Nfu_p_1_037372	ENSG00000213397	HAUS7	55559
Nfu_p_1_037277	ENSG00000269335	IKBKG	8517
Nfu_p_1_044210	ENSG00000108932	SLC16A6	9120
Nfu_p_1_044318	ENSG00000126214	KLC1	3831
Nfu_p_1_044343	ENSG00000139973	SYT16	83851
Nfu_p_1_044162	ENSG00000140015	KCNH5	27133
Nfu_p_1_044285	ENSG00000151322	NPAS3	64067
Nfu_p_1_023679	ENSG00000185347	C14orf80	283643
Nfu_p_1_023720	ENSG00000112297	AIM1	202
Nfu_p_1_023685	ENSG00000130348	QRSL1	55278
Nfu_p_1_023721	ENSG00000124615	MOCS1	4337
Nfu_p_1_052398	ENSG00000100934	SEC23A	10484
Nfu_p_1_052369	ENSG00000166887	VPS39	23339
Nfu_p_1_052341	ENSG00000103978	TMEM87A	25963
Nfu_p_1_052298	ENSG00000126775	ATG14	22863
Nfu_p_1_052097	ENSG00000198732	SMOC1	64093
Nfu_p_1_052545	ENSG00000072121	ZFYVE26	23503
Nfu_p_1_052172	ENSG00000100558	PLEK2	26499
Nfu_p_1_052245	ENSG00000066455	GOLGA5	9950
Nfu_p_1_052125	ENSG00000100731	PCNX1	22990
Nfu_p_1_052086	ENSG00000131969	ABHD12B	145447
Nfu_p_1_052487	ENSG00000131016	AKAP12	9590
Nfu_p_1_051991	ENSG00000138092	CENPO	79172
Nfu_p_1_052448	ENSG00000100784	RPS6KA5	9252
Nfu_p_1_052203	ENSG00000185650	ZFP36L1	677
Nfu_p_1_036470	ENSG00000175054	ATR	545
Nfu_p_1_036310	ENSG00000118007	STAG1	10274
Nfu_p_1_036137	ENSG00000011304	PTBP1	5725
Nfu_p_1_036964	ENSG00000070182	SPTB	6710
Nfu_p_1_037043	ENSG00000140326	CDAN1	146059
Nfu_p_1_036860	ENSG00000128881	TTBK2	146057
Nfu_p_1_036294	ENSG00000071794	HLTF	6596
Nfu_p_1_036088	ENSG00000198925	ATG9A	79065
Nfu_p_1_036926	ENSG00000163904	SENP2	59343
Nfu_p_1_036777	ENSG00000078618	NRDC	4898
Nfu_p_1_036141	ENSG00000085982	USP40	55230
Nfu_p_1_036179	ENSG00000010810	FYN	2534
Nfu_p_1_036537	ENSG00000163803	PLB1	151056
Nfu_p_1_036833	ENSG00000100523	DDHD1	80821
Nfu_p_1_036429	ENSG00000070778	PTPN21	11099
Nfu_p_1_036622	ENSG00000168398	BDKRB2	624
Nfu_p_1_036985	ENSG00000197776	KLHDC1	122773
Nfu_p_1_036712	ENSG00000165516	KLHDC2	23588
Nfu_p_1_036155	ENSG00000169641	LUZP1	7798
Nfu_p_1_036205	ENSG00000117318	ID3	3399
Nfu_p_1_036650	ENSG00000088280	ASAP3	55616
Nfu_p_1_036506	ENSG00000001461	NIPAL3	57185
Nfu_p_1_036107	ENSG00000160055	TMEM234	56063
Nfu_p_1_036440	ENSG00000135317	SNX14	57231
Nfu_p_1_037097	ENSG00000140323	DISP2	85455
Nfu_p_1_036483	ENSG00000230797	YY2	404281
Nfu_p_1_036505	ENSG00000166340	TPP1	1200
Nfu_p_1_036240	ENSG00000188338	SLC38A3	10991
Nfu_p_1_036716	ENSG00000100614	PPM1A	5494
Nfu_p_1_037057	ENSG00000100612	DHRS7	51635
Nfu_p_1_036458	ENSG00000133958	UNC79	57578
Nfu_p_1_037074	ENSG00000066427	ATXN3	4287
Nfu_p_1_037079	ENSG00000174516	PELI3	246330
Nfu_p_1_036719	ENSG00000070367	EXOC5	10640
Nfu_p_1_037028	ENSG00000119684	MLH3	27030
Nfu_p_1_036538	ENSG00000133935	C14orf1	11161
Nfu_p_1_036305	ENSG00000119699	TGFB3	7043
Nfu_p_1_036078	ENSG00000089916	GPATCH2L	55668
Nfu_p_1_036041	ENSG00000071246	VASH1	22846
Nfu_p_1_036567	ENSG00000119682	AREL1	9870
Nfu_p_1_036466	ENSG00000205659	LIN52	91750
Nfu_p_1_036546	ENSG00000197555	SIPA1L1	26037
Nfu_p_1_036013	ENSG00000183760	ACP7	390928
Nfu_p_1_036579	ENSG00000142208	AKT1	207
Nfu_p_1_036036	ENSG00000104129	DNAJC17	55192
Nfu_p_1_036795	ENSG00000126822	PLEKHG3	26030
Nfu_p_1_036729	ENSG00000198718	FAM179B	23116
Nfu_p_1_036767	ENSG00000121775	TMEM39B	55116
Nfu_p_1_036230	ENSG00000117614	SYF2	25949
Nfu_p_1_036124	ENSG00000116478	HDAC1	3065
Nfu_p_1_036837	ENSG00000174740	PABPC5	140886
Nfu_p_1_037072	ENSG00000117305	HMGCL	3155
Nfu_p_1_036553	ENSG00000213079	SCAF8	22828
Nfu_p_1_005762	ENSG00000123473	STIL	6491
Nfu_p_1_006053	ENSG00000081913	PHLPP1	23239
Nfu_p_1_006057	ENSG00000058063	ATP11B	23200
Nfu_p_1_006251	ENSG00000116266	STXBP3	6814
Nfu_p_1_005972	ENSG00000162636	FAM102B	284611
Nfu_p_1_005824	ENSG00000170935	NCBP2L	392517
Nfu_p_1_006074	ENSG00000055732	MCOLN3	55283
Nfu_p_1_006124	ENSG00000162642	C1orf52	148423
Nfu_p_1_006465	ENSG00000162607	USP1	7398
Nfu_p_1_006655	ENSG00000162434	JAK1	3716
Nfu_p_1_005771	ENSG00000162433	AK4	205
Nfu_p_1_006033	ENSG00000116675	DNAJC6	9829
Nfu_p_1_006339	ENSG00000118473	SGIP1	84251
Nfu_p_1_006246	ENSG00000172081	MOB3A	126308
Nfu_p_1_005894	ENSG00000081237	PTPRC	5788
Nfu_p_1_005875	ENSG00000268173	AC007192.4	NA
Nfu_p_1_006480	ENSG00000105639	JAK3	3718
Nfu_p_1_006340	ENSG00000167487	KLHL26	55295
Nfu_p_1_006484	ENSG00000127526	SLC35E1	79939
Nfu_p_1_005849	ENSG00000085433	WDR47	22911
Nfu_p_1_056750	ENSG00000163273	NPPC	4880
Nfu_p_1_006587	ENSG00000115053	NCL	4691
Nfu_p_1_005913	ENSG00000145016	RUBCN	9711
Nfu_p_1_006326	ENSG00000116761	CTH	1491
Nfu_p_1_006568	ENSG00000116754	SRSF11	9295
Nfu_p_1_005729	ENSG00000171105	INSR	3643
Nfu_p_1_054374	ENSG00000205363	C15orf59	388135
Nfu_p_1_054231	ENSG00000167654	ATCAY	85300
Nfu_p_1_054214	ENSG00000023909	GCLM	2730
Nfu_p_1_054369	ENSG00000141934	PLPP2	8612
Nfu_p_1_054268	ENSG00000000457	SCYL3	57147
Nfu_p_1_054259	ENSG00000132781	MUTYH	4595
Nfu_p_1_054169	ENSG00000117620	SLC35A3	23443
Nfu_p_1_038579	ENSG00000140382	HMG20A	10363
Nfu_p_1_038554	ENSG00000181035	SLC25A42	284439
Nfu_p_1_038494	ENSG00000064932	SBNO2	22904
Nfu_p_1_038506	ENSG00000167468	GPX4	2879
Nfu_p_1_042827	ENSG00000168395	ING5	84289
Nfu_p_1_042835	ENSG00000116704	SLC35D1	23169
Nfu_p_1_042910	ENSG00000162409	PRKAA2	5563
Nfu_p_1_042915	ENSG00000162601	MYSM1	114803
Nfu_p_1_042948	ENSG00000135845	PIGC	5279
Nfu_p_1_022553	ENSG00000136718	IMP4	92856
Nfu_p_1_021792	ENSG00000186716	BCR	613
Nfu_p_1_022712	ENSG00000196510	ANAPC7	51434
Nfu_p_1_022411	ENSG00000138867	GUCD1	83606
Nfu_p_1_021694	ENSG00000167220	HDHD2	84064
Nfu_p_1_021856	ENSG00000128191	DGCR8	54487
Nfu_p_1_022885	ENSG00000247077	PGAM5	192111
Nfu_p_1_022234	ENSG00000168890	TMEM150A	129303
Nfu_p_1_022087	ENSG00000099910	KLHL22	84861
Nfu_p_1_021766	ENSG00000104756	KCTD9	54793
Nfu_p_1_021854	ENSG00000077782	FGFR1	2260
Nfu_p_1_022762	ENSG00000135144	DTX1	1840
Nfu_p_1_021867	ENSG00000164327	RICTOR	253260
Nfu_p_1_021860	ENSG00000115459	ELMOD3	84173
Nfu_p_1_022661	ENSG00000135046	ANXA1	301
Nfu_p_1_022177	ENSG00000144028	SNRNP200	23020
Nfu_p_1_022288	ENSG00000168495	POLR3D	661
Nfu_p_1_022515	ENSG00000188778	ADRB3	155
Nfu_p_1_022884	ENSG00000169599	NFU1	27247
Nfu_p_1_022761	ENSG00000135048	TMEM2	23670
Nfu_p_1_022811	ENSG00000176055	MBLAC2	153364
Nfu_p_1_021508	ENSG00000113369	ARRDC3	57561
Nfu_p_1_022295	ENSG00000198677	TTC37	9652
Nfu_p_1_021979	ENSG00000133302	SLF1	84250
Nfu_p_1_022425	ENSG00000164180	TMEM161B	153396
Nfu_p_1_022005	ENSG00000145715	RASA1	5921
Nfu_p_1_021411	ENSG00000107242	PIP5K1B	8395
Nfu_p_1_022488	ENSG00000058729	RIOK2	55781
Nfu_p_1_023022	ENSG00000152223	EPG5	57724
Nfu_p_1_022734	ENSG00000186815	TPCN1	53373
Nfu_p_1_022768	ENSG00000089060	SLC8B1	80024
Nfu_p_1_021669	ENSG00000139436	GIT2	9815
Nfu_p_1_021608	ENSG00000076513	ANKRD13A	88455
Nfu_p_1_022895	ENSG00000135093	USP30	84749
Nfu_p_1_022159	ENSG00000075856	SART3	9733
Nfu_p_1_022547	ENSG00000100263	RHBDD3	25807
Nfu_p_1_022054	ENSG00000033030	ZCCHC8	55596
Nfu_p_1_021815	ENSG00000130779	CLIP1	6249
Nfu_p_1_022961	ENSG00000175727	MLXIP	22877
Nfu_p_1_022718	ENSG00000256950	RP11-87C12.2	NA
Nfu_p_1_021617	ENSG00000182168	UNC5C	8633
Nfu_p_1_021653	ENSG00000164221	CCDC112	153733
Nfu_p_1_022291	ENSG00000082212	ME2	4200
Nfu_p_1_022023	ENSG00000113448	PDE4D	5144
Nfu_p_1_021436	ENSG00000185920	PTCH1	5727
Nfu_p_1_021869	ENSG00000081377	CDC14B	8555
Nfu_p_1_022559	ENSG00000106733	NMRK1	54981
Nfu_p_1_021635	ENSG00000089234	BRAP	8315
Nfu_p_1_022432	ENSG00000111252	SH2B3	10019
Nfu_p_1_057868	ENSG00000092421	SEMA6A	57556
Nfu_p_1_022230	ENSG00000132840	BHMT2	23743
Nfu_p_1_022478	ENSG00000089057	SLC23A2	9962
Nfu_p_1_017939	ENSG00000070010	UFD1L	7353
Nfu_p_1_017805	ENSG00000124074	ENKD1	84080
Nfu_p_1_017946	ENSG00000104365	IKBKB	3551
Nfu_p_1_017909	ENSG00000145741	BTF3	689
Nfu_p_1_018009	ENSG00000168575	SLC20A2	6575
Nfu_p_1_018012	ENSG00000135070	ISCA1	81689
Nfu_p_1_017811	ENSG00000186166	CCDC84	338657
Nfu_p_1_017887	ENSG00000148143	ZNF462	58499
Nfu_p_1_017882	ENSG00000170571	EMB	133418
Nfu_p_1_024290	ENSG00000162419	GMEB1	10691
Nfu_p_1_024346	ENSG00000171793	CTPS1	1503
Nfu_p_1_024568	ENSG00000119328	FAM206A	54942
Nfu_p_1_024485	ENSG00000105605	CACNG7	59284
Nfu_p_1_024518	ENSG00000187902	SHISA7	729956
Nfu_p_1_024430	ENSG00000136960	ENPP2	5168
Nfu_p_1_024321	ENSG00000178764	ZHX2	22882
Nfu_p_1_024278	ENSG00000121481	RNF2	6045
Nfu_p_1_024472	ENSG00000143409	FAM63A	55793
Nfu_p_1_024529	ENSG00000116580	GON4L	54856
Nfu_p_1_024506	ENSG00000185122	HSF1	3297
Nfu_p_1_024645	ENSG00000121486	TRMT1L	81627
Nfu_p_1_024660	ENSG00000171448	ZBTB26	57684
Nfu_p_1_024389	ENSG00000157693	TMEM268	203197
Nfu_p_1_024686	ENSG00000159208	CIART	148523
Nfu_p_1_010148	ENSG00000127914	AKAP9	10142
Nfu_p_1_010268	ENSG00000143575	HAX1	10456
Nfu_p_1_010141	ENSG00000175354	PTPN2	5771
Nfu_p_1_010262	ENSG00000147649	MTDH	92140
Nfu_p_1_010172	ENSG00000186222	BLOC1S4	55330
Nfu_p_1_010077	ENSG00000178184	PARD6G	84552
Nfu_p_1_010100	ENSG00000124788	ATXN1	6310
Nfu_p_1_010236	ENSG00000076641	PAG1	55824
Nfu_p_1_010188	ENSG00000164684	ZNF704	619279
Nfu_p_1_010227	ENSG00000276418	RP11-26J3.4	NA
Nfu_p_1_010211	ENSG00000164683	HEY1	23462
Nfu_p_1_010117	ENSG00000156469	MTERF3	51001
Nfu_p_1_049546	ENSG00000205133	TRIQK	286144
Nfu_p_1_038902	ENSG00000066136	NFYC	4802
Nfu_p_1_038948	ENSG00000119661	DNAL1	83544
Nfu_p_1_038895	ENSG00000158195	WASF2	10163
Nfu_p_1_043159	ENSG00000126267	COX6B1	1340
Nfu_p_1_043175	ENSG00000186350	RXRA	6256
Nfu_p_1_043185	ENSG00000132589	FLOT2	2319
Nfu_p_1_029802	ENSG00000057757	PITHD1	57095
Nfu_p_1_029850	ENSG00000124568	SLC17A1	6568
Nfu_p_1_029760	ENSG00000188529	SRSF10	10772
Nfu_p_1_029803	ENSG00000165097	KDM1B	221656
Nfu_p_1_047710	ENSG00000176092	AIM1L	55057
Nfu_p_1_049629	ENSG00000147724	FAM135B	51059
Nfu_p_1_014917	ENSG00000135801	TAF5L	27097
Nfu_p_1_014899	ENSG00000119760	SUPT7L	9913
Nfu_p_1_024123	ENSG00000112182	BACH2	60468
Nfu_p_1_013339	ENSG00000123505	AMD1	262

## Sheet: Quadrant II genes
Protein.ID	Ensembl.Gene.ID	Gene.Symbol	Entrez.ID
Nfu_p_1_043069	ENSG00000069696	DRD4	1815
Nfu_p_1_044420	ENSG00000137474	MYO7A	4647
Nfu_p_1_040614	ENSG00000178104	PDE4DIP	9659
Nfu_p_1_032508	ENSG00000066827	ZFAT	57623
Nfu_p_1_035461	ENSG00000102218	RP2	6102
Nfu_p_1_019086	ENSG00000188859	FAM78B	149297
Nfu_p_1_011960	ENSG00000198498	TMA16	55319
Nfu_p_1_008901	ENSG00000113282	CLINT1	9685
Nfu_p_1_023927	ENSG00000144791	LIMD1	8994
Nfu_p_1_023969	ENSG00000203667	COX20	116228
Nfu_p_1_040523	ENSG00000114200	BCHE	590
Nfu_p_1_039961	ENSG00000180817	PPA1	5464
Nfu_p_1_046164	ENSG00000163481	RNF25	64320
Nfu_p_1_035100	ENSG00000134709	HOOK1	51361
Nfu_p_1_040002	ENSG00000114541	FRMD4B	23150
Nfu_p_1_014924	ENSG00000111817	DSE	29940
Nfu_p_1_035066	ENSG00000051382	PIK3CB	5291
Nfu_p_1_030096	ENSG00000172482	AGXT	189
Nfu_p_1_044456	ENSG00000182923	CEP63	80254
Nfu_p_1_029430	ENSG00000215018	COL28A1	340267
Nfu_p_1_030643	ENSG00000197579	TOPORS	10210
Nfu_p_1_000187	ENSG00000075884	ARHGAP15	55843
Nfu_p_1_035529	ENSG00000090674	MCOLN1	57192
Nfu_p_1_035522	ENSG00000161031	PGLYRP2	114770
Nfu_p_1_043101	ENSG00000198081	ZBTB14	7541
Nfu_p_1_047661	ENSG00000188001	TPRG1	285386
Nfu_p_1_029508	ENSG00000117713	ARID1A	8289
Nfu_p_1_035681	ENSG00000151304	SRFBP1	153443
Nfu_p_1_013407	ENSG00000113312	TTC1	7265
Nfu_p_1_023842	ENSG00000005844	ITGAL	3683
Nfu_p_1_024235	ENSG00000034971	MYOC	4653
Nfu_p_1_006778	ENSG00000136770	DNAJC1	64215
Nfu_p_1_006753	ENSG00000115415	STAT1	6772
Nfu_p_1_024002	ENSG00000184281	TSSC4	10078
Nfu_p_1_003346	ENSG00000136451	VEZF1	7716
Nfu_p_1_034298	ENSG00000254402	LRRC24	441381
Nfu_p_1_026060	ENSG00000141696	P3H4	10609
Nfu_p_1_026053	ENSG00000141756	FKBP10	60681
Nfu_p_1_042684	ENSG00000198729	PPP1R14C	81706
Nfu_p_1_042681	ENSG00000025796	SEC63	11231
Nfu_p_1_026035	ENSG00000185000	DGAT1	8694
Nfu_p_1_013282	ENSG00000164080	RAD54L2	23132
Nfu_p_1_025746	ENSG00000100941	PNN	5411
Nfu_p_1_029257	ENSG00000198363	ASPH	444
Nfu_p_1_039512	ENSG00000134716	CYP2J2	1573
Nfu_p_1_005390	ENSG00000171813	PWWP2B	170394
Nfu_p_1_033994	ENSG00000101544	ADNP2	22850
Nfu_p_1_039462	ENSG00000068308	OTUD5	55593
Nfu_p_1_033545	ENSG00000087077	TRIP6	7205
Nfu_p_1_024202	ENSG00000164305	CASP3	836
Nfu_p_1_047486	ENSG00000197451	HNRNPAB	3182
Nfu_p_1_032043	ENSG00000114127	XRN1	54464
Nfu_p_1_039556	ENSG00000163875	MEAF6	64769
Nfu_p_1_027874	ENSG00000091536	MYO15A	51168
Nfu_p_1_057365	ENSG00000150594	ADRA2A	150
Nfu_p_1_013613	ENSG00000122756	CNTFR	1271
Nfu_p_1_032714	ENSG00000165434	PGM2L1	283209
Nfu_p_1_040539	ENSG00000159208	CIART	148523
Nfu_p_1_035048	ENSG00000101082	SLA2	84174
Nfu_p_1_038841	ENSG00000109062	SLC9A3R1	9368
Nfu_p_1_035123	ENSG00000198910	L1CAM	3897
Nfu_p_1_040618	ENSG00000144834	TAGLN3	29114
Nfu_p_1_029330	ENSG00000127124	HIVEP3	59269
Nfu_p_1_023874	ENSG00000154277	UCHL1	7345
Nfu_p_1_023883	ENSG00000064042	LIMCH1	22998
Nfu_p_1_049369	ENSG00000116350	SRSF4	6429
Nfu_p_1_038975	ENSG00000129636	ITFG1	81533
Nfu_p_1_045759	ENSG00000182173	TSEN54	283989
Nfu_p_1_037664	ENSG00000100359	SGSM3	27352
Nfu_p_1_016493	ENSG00000144485	HES6	55502
Nfu_p_1_033566	ENSG00000181610	MRPS23	51649
Nfu_p_1_024180	ENSG00000127377	CRYGN	155051
Nfu_p_1_039885	ENSG00000026652	AGPAT4	56895
Nfu_p_1_039490	ENSG00000127074	RGS13	6003
Nfu_p_1_040631	ENSG00000167384	ZNF180	7733
Nfu_p_1_005369	ENSG00000173482	PTPRM	5797
Nfu_p_1_025723	ENSG00000170579	DLGAP1	9229
Nfu_p_1_039808	ENSG00000129521	EGLN3	112399
Nfu_p_1_056675	ENSG00000112852	PCDHB2	56133
Nfu_p_1_040383	ENSG00000188483	IER5L	389792
Nfu_p_1_056462	ENSG00000214530	STARD10	10809
Nfu_p_1_049408	ENSG00000161999	JMJD8	339123
Nfu_p_1_023854	ENSG00000176490	DIRAS1	148252
Nfu_p_1_008873	ENSG00000135124	P2RX4	5025
Nfu_p_1_005563	ENSG00000149798	CDC42EP2	10435
Nfu_p_1_052613	ENSG00000147130	ZMYM3	9203
Nfu_p_1_039896	ENSG00000113387	SUB1	10923
Nfu_p_1_013535	ENSG00000242574	HLA-DMB	3109
Nfu_p_1_004231	ENSG00000147576	ADHFE1	137872
Nfu_p_1_043231	ENSG00000170043	TRAPPC1	58485
Nfu_p_1_059128	ENSG00000181045	SLC26A11	284129
Nfu_p_1_006814	ENSG00000165355	FBXO33	254170
Nfu_p_1_043235	ENSG00000094804	CDC6	990
Nfu_p_1_056671	ENSG00000180626	ZNF594	84622
Nfu_p_1_056397	ENSG00000168404	MLKL	197259
Nfu_p_1_005440	ENSG00000265972	TXNIP	10628
Nfu_p_1_029704	ENSG00000278195	SSTR3	6753
Nfu_p_1_025519	ENSG00000161944	ASGR2	433
Nfu_p_1_039868	ENSG00000161179	YDJC	150223
Nfu_p_1_047682	ENSG00000169021	UQCRFS1	7386
Nfu_p_1_034101	ENSG00000182378	PLCXD1	55344
Nfu_p_1_035786	ENSG00000110063	DCPS	28960
Nfu_p_1_035858	ENSG00000175556	LONRF3	79836
Nfu_p_1_035728	ENSG00000228836	CT45A5	441521
Nfu_p_1_035782	ENSG00000204220	PFDN6	10471
Nfu_p_1_039902	ENSG00000155868	MED7	9443
Nfu_p_1_035202	ENSG00000204852	TCTN1	79600
Nfu_p_1_035277	ENSG00000145391	SETD7	80854
Nfu_p_1_035312	ENSG00000146013	GFRA3	2676
Nfu_p_1_035385	ENSG00000172007	RAB33B	83452
Nfu_p_1_035405	ENSG00000173320	STOX2	56977
Nfu_p_1_035331	ENSG00000151014	NOCT	25819
Nfu_p_1_035306	ENSG00000034510	TMSB10	9168
Nfu_p_1_011509	ENSG00000120733	KDM3B	51780
Nfu_p_1_010380	ENSG00000122203	KIAA1191	57179
Nfu_p_1_011109	ENSG00000185246	PRPF39	55015
Nfu_p_1_011244	ENSG00000162236	STX5	6811
Nfu_p_1_011087	ENSG00000149761	NUDT22	84304
Nfu_p_1_010742	ENSG00000077721	UBE2A	7319
Nfu_p_1_011817	ENSG00000182489	XKRX	402415
Nfu_p_1_011105	ENSG00000000003	TSPAN6	7105
Nfu_p_1_011434	ENSG00000102359	SRPX2	27286
Nfu_p_1_011275	ENSG00000184743	ATL3	25923
Nfu_p_1_010809	ENSG00000172500	FIBP	9158
Nfu_p_1_011830	ENSG00000170748	RBMXL2	27288
Nfu_p_1_011048	ENSG00000183423	LRIT3	345193
Nfu_p_1_011263	ENSG00000109132	PHOX2B	8929
Nfu_p_1_011714	ENSG00000155850	SLC26A2	1836
Nfu_p_1_011455	ENSG00000145907	G3BP1	10146
Nfu_p_1_011076	ENSG00000095383	TBC1D2	55357
Nfu_p_1_010883	ENSG00000107371	EXOSC3	51010
Nfu_p_1_011663	ENSG00000161904	LEMD2	221496
Nfu_p_1_010684	ENSG00000133424	LARGE1	9215
Nfu_p_1_011486	ENSG00000171310	CHST11	50515
Nfu_p_1_029105	ENSG00000170525	PFKFB3	5209
Nfu_p_1_029115	ENSG00000176371	ZSCAN2	54993
Nfu_p_1_028697	ENSG00000167720	SRR	63826
Nfu_p_1_028046	ENSG00000111110	PPM1H	57460
Nfu_p_1_028837	ENSG00000146966	DENND2A	27147
Nfu_p_1_028199	ENSG00000165568	AKR1E2	83592
Nfu_p_1_028455	ENSG00000128050	PAICS	10606
Nfu_p_1_029227	ENSG00000093072	CECR1	51816
Nfu_p_1_028361	ENSG00000139233	LLPH	84298
Nfu_p_1_028687	ENSG00000171792	RHNO1	83695
Nfu_p_1_028467	ENSG00000008405	CRY1	1407
Nfu_p_1_028216	ENSG00000171759	PAH	5053
Nfu_p_1_029052	ENSG00000174206	C12orf66	144577
Nfu_p_1_028701	ENSG00000180263	FGD6	55785
Nfu_p_1_028749	ENSG00000111554	MDM1	56890
Nfu_p_1_017286	ENSG00000133477	FAM83F	113828
Nfu_p_1_017509	ENSG00000104774	MAN2B1	4125
Nfu_p_1_017541	ENSG00000171634	BPTF	2186
Nfu_p_1_017124	ENSG00000136936	XPA	7507
Nfu_p_1_016974	ENSG00000130309	COLGALT1	79709
Nfu_p_1_017407	ENSG00000141968	VAV1	7409
Nfu_p_1_017264	ENSG00000164167	LSM6	11157
Nfu_p_1_017129	ENSG00000139223	ANP32D	23519
Nfu_p_1_017379	ENSG00000164985	PSIP1	11168
Nfu_p_1_017668	ENSG00000164877	MICALL2	79778
Nfu_p_1_017027	ENSG00000241685	ARPC1A	10552
Nfu_p_1_017462	ENSG00000130429	ARPC1B	10095
Nfu_p_1_038126	ENSG00000141013	GAS8	2622
Nfu_p_1_037952	ENSG00000125870	SNRPB2	6629
Nfu_p_1_037911	ENSG00000160951	PTGER1	5731
Nfu_p_1_038231	ENSG00000198003	CCDC151	115948
Nfu_p_1_038331	ENSG00000205517	RGL3	57139
Nfu_p_1_038243	ENSG00000108654	DDX5	1655
Nfu_p_1_038006	ENSG00000173805	HAP1	9001
Nfu_p_1_037910	ENSG00000171302	CANT1	124583
Nfu_p_1_026120	ENSG00000184113	CLDN5	7122
Nfu_p_1_026189	ENSG00000152422	XRCC4	7518
Nfu_p_1_026164	ENSG00000104756	KCTD9	54793
Nfu_p_1_015650	ENSG00000146676	PURB	5814
Nfu_p_1_015192	ENSG00000196363	WDR5	11091
Nfu_p_1_015433	ENSG00000215474	SKOR2	652991
Nfu_p_1_015846	ENSG00000163297	ANTXR2	118429
Nfu_p_1_015843	ENSG00000111229	ARPC3	10094
Nfu_p_1_016083	ENSG00000123454	DBH	1621
Nfu_p_1_015228	ENSG00000165209	STRBP	55342
Nfu_p_1_016352	ENSG00000144130	NT5DC4	284958
Nfu_p_1_016316	ENSG00000185133	INPP5J	27124
Nfu_p_1_016224	ENSG00000168487	BMP1	649
Nfu_p_1_015462	ENSG00000274252	GGTLC3	728226
Nfu_p_1_015409	ENSG00000088992	TESC	54997
Nfu_p_1_016164	ENSG00000111786	SRSF9	8683
Nfu_p_1_015669	ENSG00000107249	GLIS3	169792
Nfu_p_1_015432	ENSG00000099219	ERMP1	79956
Nfu_p_1_016196	ENSG00000114988	LMAN2L	81562
Nfu_p_1_016141	ENSG00000106976	DNM1	1759
Nfu_p_1_015945	ENSG00000136826	KLF4	9314
Nfu_p_1_015613	ENSG00000152229	PSTPIP2	9050
Nfu_p_1_016012	ENSG00000138668	HNRNPD	3184
Nfu_p_1_015563	ENSG00000171643	S100Z	170591
Nfu_p_1_015541	ENSG00000169570	DTWD2	285605
Nfu_p_1_025964	ENSG00000251493	FOXD1	2297
Nfu_p_1_025943	ENSG00000196422	PPP1R26	9858
Nfu_p_1_025990	ENSG00000130635	COL5A1	1289
Nfu_p_1_025936	ENSG00000176386	CDC26	246184
Nfu_p_1_025880	ENSG00000241878	PISD	23761
Nfu_p_1_025899	ENSG00000106692	FKTN	2218
Nfu_p_1_043885	ENSG00000113594	LIFR	3977
Nfu_p_1_043925	ENSG00000131931	THAP1	55145
Nfu_p_1_043857	ENSG00000138764	CCNG2	901
Nfu_p_1_043595	ENSG00000118816	CCNI	10983
Nfu_p_1_044009	ENSG00000107282	APBA1	320
Nfu_p_1_044080	ENSG00000176101	SSNA1	8636
Nfu_p_1_043734	ENSG00000187051	RPS19BP1	91582
Nfu_p_1_043911	ENSG00000128272	ATF4	468
Nfu_p_1_043541	ENSG00000100246	DNAL4	10126
Nfu_p_1_043555	ENSG00000152583	SPARCL1	8404
Nfu_p_1_043981	ENSG00000153130	SCOC	60592
Nfu_p_1_044021	ENSG00000164708	PGAM2	5224
Nfu_p_1_043724	ENSG00000124610	HIST1H1A	3024
Nfu_p_1_038674	ENSG00000172264	MACROD2	140733
Nfu_p_1_038642	ENSG00000152133	GPATCH11	253635
Nfu_p_1_038632	ENSG00000135766	EGLN1	54583
Nfu_p_1_038757	ENSG00000096717	SIRT1	23411
Nfu_p_1_018870	ENSG00000082898	XPO1	7514
Nfu_p_1_018951	ENSG00000170191	NANP	140838
Nfu_p_1_019007	ENSG00000119969	HELLS	3070
Nfu_p_1_032409	ENSG00000125868	DSTN	11034
Nfu_p_1_034775	ENSG00000138119	MYOF	26509
Nfu_p_1_034821	ENSG00000110455	ACCS	84680
Nfu_p_1_034843	ENSG00000225830	ERCC6	2074
Nfu_p_1_034979	ENSG00000171160	MORN4	118812
Nfu_p_1_034779	ENSG00000012779	ALOX5	240
Nfu_p_1_034808	ENSG00000060339	CCAR1	55749
Nfu_p_1_034609	ENSG00000171798	KNDC1	85442
Nfu_p_1_007463	ENSG00000019582	CD74	972
Nfu_p_1_006988	ENSG00000115355	CCDC88A	55704
Nfu_p_1_007094	ENSG00000185760	KCNQ5	56479
Nfu_p_1_007426	ENSG00000166033	HTRA1	5654
Nfu_p_1_007352	ENSG00000122884	P4HA1	5033
Nfu_p_1_007058	ENSG00000203791	METTL10	399818
Nfu_p_1_046677	ENSG00000182676	PPP1R27	116729
Nfu_p_1_046808	ENSG00000206053	HN1L	90861
Nfu_p_1_047276	ENSG00000111713	GYS2	2998
Nfu_p_1_046918	ENSG00000009413	REV3L	5980
Nfu_p_1_046296	ENSG00000125652	ALKBH7	84266
Nfu_p_1_046417	ENSG00000108848	LUC7L3	51747
Nfu_p_1_046796	ENSG00000164509	IL31RA	133396
Nfu_p_1_047117	ENSG00000011638	TMEM159	57146
Nfu_p_1_046687	ENSG00000162062	C16orf59	80178
Nfu_p_1_046461	ENSG00000221961	PRR21	NA
Nfu_p_1_046442	ENSG00000006116	CACNG3	10368
Nfu_p_1_047061	ENSG00000122257	RBBP6	5930
Nfu_p_1_047113	ENSG00000182831	C16orf72	29035
Nfu_p_1_057773	ENSG00000180061	TMEM150B	284417
Nfu_p_1_047120	ENSG00000100079	LGALS2	3957
Nfu_p_1_046671	ENSG00000069702	TGFBR3	7049
Nfu_p_1_046553	ENSG00000123143	PKN1	5585
Nfu_p_1_047342	ENSG00000121853	GHSR	2693
Nfu_p_1_046710	ENSG00000108819	PPP1R9B	84687
Nfu_p_1_046226	ENSG00000267477	CTC-398G3.6	NA
Nfu_p_1_056449	ENSG00000186298	PPP1CC	5501
Nfu_p_1_056424	ENSG00000109519	GRPEL1	80273
Nfu_p_1_045887	ENSG00000216490	IFI30	10437
Nfu_p_1_045975	ENSG00000163644	PPM1K	152926
Nfu_p_1_045986	ENSG00000164142	FAM160A1	729830
Nfu_p_1_023289	ENSG00000075292	ZNF638	27332
Nfu_p_1_023138	ENSG00000146707	POMZP3	22932
Nfu_p_1_023224	ENSG00000183914	DNAH2	146754
Nfu_p_1_023210	ENSG00000198948	MFAP3L	9848
Nfu_p_1_023307	ENSG00000188517	COL25A1	84570
Nfu_p_1_030382	ENSG00000137841	PLCB2	5330
Nfu_p_1_030379	ENSG00000179820	MYADM	91663
Nfu_p_1_008912	ENSG00000182871	COL18A1	80781
Nfu_p_1_009130	ENSG00000078018	MAP2	4133
Nfu_p_1_009064	ENSG00000144802	NFKBIZ	64332
Nfu_p_1_009220	ENSG00000214367	HAUS3	79441
Nfu_p_1_032694	ENSG00000197321	SVIL	6840
Nfu_p_1_007731	ENSG00000153707	PTPRD	5789
Nfu_p_1_007760	ENSG00000172403	SYNPO2	171024
Nfu_p_1_007753	ENSG00000150961	SEC24D	9871
Nfu_p_1_045314	ENSG00000254093	PINX1	54984
Nfu_p_1_045108	ENSG00000104081	BMF	90427
Nfu_p_1_045302	ENSG00000140044	JDP2	122953
Nfu_p_1_045309	ENSG00000080546	SESN1	27244
Nfu_p_1_044652	ENSG00000131016	AKAP12	9590
Nfu_p_1_045231	ENSG00000112096	SOD2	6648
Nfu_p_1_044578	ENSG00000092820	EZR	7430
Nfu_p_1_045568	ENSG00000112130	RNF8	9025
Nfu_p_1_045563	ENSG00000146221	TCTE1	202500
Nfu_p_1_045003	ENSG00000272442	RP11-444E17.6	NA
Nfu_p_1_045627	ENSG00000119707	RBM25	58517
Nfu_p_1_044593	ENSG00000084731	KIF3C	3797
Nfu_p_1_045594	ENSG00000145649	GZMA	3001
Nfu_p_1_044629	ENSG00000140057	AK7	122481
Nfu_p_1_045139	ENSG00000184984	CHRM5	1133
Nfu_p_1_045462	ENSG00000115204	MPV17	4358
Nfu_p_1_045082	ENSG00000115194	SLC30A3	7781
Nfu_p_1_044839	ENSG00000143494	VASH2	79805
Nfu_p_1_044563	ENSG00000153317	ASAP1	50807
Nfu_p_1_045104	ENSG00000119203	CPSF3	51692
Nfu_p_1_045095	ENSG00000116977	LGALS8	3964
Nfu_p_1_030730	ENSG00000146374	RSPO3	84870
Nfu_p_1_030786	ENSG00000163803	PLB1	151056
Nfu_p_1_029952	ENSG00000230797	YY2	404281
Nfu_p_1_029991	ENSG00000165527	ARF6	382
Nfu_p_1_000241	ENSG00000125944	HNRNPR	10236
Nfu_p_1_000272	ENSG00000182747	SLC35D3	340146
Nfu_p_1_041826	ENSG00000178726	THBD	7056
Nfu_p_1_041808	ENSG00000153187	HNRNPU	3192
Nfu_p_1_018506	ENSG00000064547	LPAR2	9170
Nfu_p_1_018080	ENSG00000141867	BRD4	23476
Nfu_p_1_018329	ENSG00000076944	STXBP2	6813
Nfu_p_1_018645	ENSG00000105401	CDC37	11140
Nfu_p_1_018334	ENSG00000130175	PRKCSH	5589
Nfu_p_1_018670	ENSG00000092931	MFSD11	79157
Nfu_p_1_018292	ENSG00000198517	MAFK	7975
Nfu_p_1_018227	ENSG00000157778	PSMG3	84262
Nfu_p_1_018563	ENSG00000106268	NUDT1	4521
Nfu_p_1_018657	ENSG00000110066	KMT5B	51111
Nfu_p_1_018123	ENSG00000139797	RNF113B	140432
Nfu_p_1_018625	ENSG00000136490	LIMD2	80774
Nfu_p_1_018566	ENSG00000002834	LASP1	3927
Nfu_p_1_039721	ENSG00000233670	PIRT	644139
Nfu_p_1_039723	ENSG00000108960	MMD	23531
Nfu_p_1_015059	ENSG00000126878	AIF1L	83543
Nfu_p_1_014999	ENSG00000172006	ZNF554	115196
Nfu_p_1_004251	ENSG00000187094	CCK	885
Nfu_p_1_004370	ENSG00000111911	HINT3	135114
Nfu_p_1_004327	ENSG00000147677	EIF3H	8667
Nfu_p_1_004347	ENSG00000039139	DNAH5	1767
Nfu_p_1_004381	ENSG00000079689	SCGN	10590
Nfu_p_1_040266	ENSG00000120533	ENY2	56943
Nfu_p_1_040167	ENSG00000180011	ZADH2	284273
Nfu_p_1_040285	ENSG00000165156	ZHX1	11244
Nfu_p_1_040074	ENSG00000105677	TMEM147	10430
Nfu_p_1_026874	ENSG00000265241	RBM8A	9939
Nfu_p_1_026549	ENSG00000150967	ABCB9	23457
Nfu_p_1_026818	ENSG00000170142	UBE2E1	7324
Nfu_p_1_026455	ENSG00000187546	AGMO	392636
Nfu_p_1_026796	ENSG00000143384	MCL1	4170
Nfu_p_1_026690	ENSG00000132688	NES	10763
Nfu_p_1_026381	ENSG00000132702	HAPLN2	60484
Nfu_p_1_026369	ENSG00000160183	TMPRSS3	64699
Nfu_p_1_026490	ENSG00000204086	RPA4	29935
Nfu_p_1_026383	ENSG00000179862	CITED4	163732
Nfu_p_1_026664	ENSG00000130203	APOE	348
Nfu_p_1_003026	ENSG00000105538	RASIP1	54922
Nfu_p_1_002572	ENSG00000139192	TAPBPL	55080
Nfu_p_1_002525	ENSG00000111679	PTPN6	5777
Nfu_p_1_002860	ENSG00000111684	LPCAT3	10162
Nfu_p_1_057898	ENSG00000110395	CBL	867
Nfu_p_1_002923	ENSG00000142273	CBLC	23624
Nfu_p_1_002958	ENSG00000143379	SETDB1	9869
Nfu_p_1_003128	ENSG00000176170	SPHK1	8877
Nfu_p_1_003015	ENSG00000175866	BAIAP2	10458
Nfu_p_1_003108	ENSG00000198963	RORB	6096
Nfu_p_1_002719	ENSG00000077943	ITGA8	8516
Nfu_p_1_039044	ENSG00000104814	MAP4K1	11184
Nfu_p_1_039419	ENSG00000183166	CALN1	83698
Nfu_p_1_039288	ENSG00000163646	CLRN1	7401
Nfu_p_1_039015	ENSG00000130561	SAG	6295
Nfu_p_1_001250	ENSG00000173110	HSPA6	3310
Nfu_p_1_000622	ENSG00000150773	PIH1D2	120379
Nfu_p_1_001634	ENSG00000150776	C11orf57	55216
Nfu_p_1_001030	ENSG00000141485	SLC13A5	284111
Nfu_p_1_001758	ENSG00000072110	ACTN1	87
Nfu_p_1_001832	ENSG00000110367	DDX6	1656
Nfu_p_1_001777	ENSG00000137672	TRPC6	7225
Nfu_p_1_001466	ENSG00000139618	BRCA2	675
Nfu_p_1_001184	ENSG00000177103	DSCAML1	57453
Nfu_p_1_000923	ENSG00000075790	BCAP29	55973
Nfu_p_1_000939	ENSG00000165462	PHOX2A	401
Nfu_p_1_000826	ENSG00000009954	BAZ1B	9031
Nfu_p_1_000970	ENSG00000114125	RNF7	9616
Nfu_p_1_000555	ENSG00000163660	CCNL1	57018
Nfu_p_1_000534	ENSG00000196405	EVL	51466
Nfu_p_1_033690	ENSG00000120899	PTK2B	2185
Nfu_p_1_033661	ENSG00000157613	CREB3L1	90993
Nfu_p_1_033770	ENSG00000028528	SNX1	6642
Nfu_p_1_021315	ENSG00000123200	ZC3H13	23091
Nfu_p_1_021090	ENSG00000115107	STEAP3	55240
Nfu_p_1_021212	ENSG00000121390	PSPC1	55269
Nfu_p_1_021138	ENSG00000048991	R3HDM1	23518
Nfu_p_1_021113	ENSG00000173621	LRFN4	78999
Nfu_p_1_005342	ENSG00000270181	BIVM-ERCC5	NA
Nfu_p_1_005197	ENSG00000147003	TMEM27	57393
Nfu_p_1_005227	ENSG00000138028	CGREF1	10669
Nfu_p_1_005275	ENSG00000005436	GCFC2	6936
Nfu_p_1_005210	ENSG00000042781	USH2A	7399
Nfu_p_1_000128	ENSG00000138606	SHF	90525
Nfu_p_1_000175	ENSG00000147434	CHRNA6	8973
Nfu_p_1_000165	ENSG00000080644	CHRNA3	1136
Nfu_p_1_000084	ENSG00000104808	DHDH	27294
Nfu_p_1_000131	ENSG00000167261	DPEP2	64174
Nfu_p_1_009849	ENSG00000278599	TBC1D3E	102723859
Nfu_p_1_056863	ENSG00000134571	MYBPC3	4607
Nfu_p_1_009309	ENSG00000066336	SPI1	6688
Nfu_p_1_009992	ENSG00000133818	RRAS2	22800
Nfu_p_1_009492	ENSG00000133789	SWAP70	23075
Nfu_p_1_009875	ENSG00000198730	CTR9	9646
Nfu_p_1_010014	ENSG00000181827	RFX7	64864
Nfu_p_1_009445	ENSG00000137776	SLTM	79811
Nfu_p_1_009494	ENSG00000242866	STRC	161497
Nfu_p_1_009702	ENSG00000131153	GINS2	51659
Nfu_p_1_008293	ENSG00000112584	FAM120B	84498
Nfu_p_1_008341	ENSG00000165732	DDX21	9188
Nfu_p_1_008230	ENSG00000109854	HTATIP2	10553
Nfu_p_1_008342	ENSG00000185238	PRMT3	10196
Nfu_p_1_007804	ENSG00000165970	SLC6A5	9152
Nfu_p_1_008363	ENSG00000110900	TSPAN11	441631
Nfu_p_1_007787	ENSG00000156042	CFAP70	118491
Nfu_p_1_008386	ENSG00000166426	CRABP1	1381
Nfu_p_1_007803	ENSG00000177156	TALDO1	6888
Nfu_p_1_008092	ENSG00000188779	SKOR1	390598
Nfu_p_1_008384	ENSG00000166920	C15orf48	84419
Nfu_p_1_008381	ENSG00000104177	MYEF2	50804
Nfu_p_1_007963	ENSG00000136404	TM6SF1	53346
Nfu_p_1_008072	ENSG00000115607	IL18RAP	8807
Nfu_p_1_007941	ENSG00000123636	BAZ2B	29994
Nfu_p_1_008071	ENSG00000257207	AC108938.5	NA
Nfu_p_1_008061	ENSG00000135966	TGFBRAP1	9392
Nfu_p_1_008038	ENSG00000153531	ADPRHL1	113622
Nfu_p_1_007898	ENSG00000150401	DCUN1D2	55208
Nfu_p_1_008033	ENSG00000184500	PROS1	5627
Nfu_p_1_049462	ENSG00000177272	KCNA3	3738
Nfu_p_1_052720	ENSG00000130876	SLC7A10	56301
Nfu_p_1_052654	ENSG00000131941	RHPN2	85415
Nfu_p_1_030157	ENSG00000166173	LARP6	55323
Nfu_p_1_030122	ENSG00000187720	THSD4	79875
Nfu_p_1_032879	ENSG00000156515	HK1	3098
Nfu_p_1_033055	ENSG00000129355	CDKN2D	1032
Nfu_p_1_033475	ENSG00000129187	DCTD	1635
Nfu_p_1_032985	ENSG00000133026	MYH10	4628
Nfu_p_1_033377	ENSG00000167880	EVPL	2125
Nfu_p_1_033094	ENSG00000175931	UBE2O	63893
Nfu_p_1_033450	ENSG00000164114	MAP9	79884
Nfu_p_1_016765	ENSG00000130675	MNX1	3110
Nfu_p_1_016577	ENSG00000118680	MYL12B	103910
Nfu_p_1_008826	ENSG00000109743	BST1	683
Nfu_p_1_032202	ENSG00000099260	PALMD	54873
Nfu_p_1_032241	ENSG00000085719	CPNE3	8895
Nfu_p_1_032168	ENSG00000067057	PFKP	5214
Nfu_p_1_046055	ENSG00000037637	FBXO42	54455
Nfu_p_1_046052	ENSG00000125255	SLC10A2	6555
Nfu_p_1_027691	ENSG00000231213	PLSCR5	389158
Nfu_p_1_027026	ENSG00000121552	CSTA	1475
Nfu_p_1_027035	ENSG00000151576	QTRT2	79691
Nfu_p_1_027506	ENSG00000144827	ABHD10	55347
Nfu_p_1_027273	ENSG00000178814	OPLAH	26873
Nfu_p_1_027750	ENSG00000182077	PTCHD3	374308
Nfu_p_1_027152	ENSG00000180815	MAP3K15	389840
Nfu_p_1_027046	ENSG00000123130	ACOT9	23597
Nfu_p_1_027702	ENSG00000114248	LRRC31	79782
Nfu_p_1_027596	ENSG00000085274	MYNN	55892
Nfu_p_1_027393	ENSG00000133106	EPSTI1	94240
Nfu_p_1_027254	ENSG00000078114	NEBL	10529
Nfu_p_1_058515	ENSG00000125841	NRSN2	80023
Nfu_p_1_030965	ENSG00000131370	SH3BP5	9467
Nfu_p_1_032022	ENSG00000122547	EEPD1	80820
Nfu_p_1_031156	ENSG00000183960	KCNH8	131096
Nfu_p_1_032014	ENSG00000136231	IGF2BP3	10643
Nfu_p_1_031552	ENSG00000164008	C1orf50	79078
Nfu_p_1_030983	ENSG00000164649	CDCA7L	55536
Nfu_p_1_031742	ENSG00000050344	NFE2L3	9603
Nfu_p_1_031539	ENSG00000198353	HOXC4	3221
Nfu_p_1_031166	ENSG00000106004	HOXA5	3202
Nfu_p_1_031581	ENSG00000070882	OSBPL3	26031
Nfu_p_1_031145	ENSG00000184007	PTP4A2	8073
Nfu_p_1_031788	ENSG00000084636	COL16A1	1307
Nfu_p_1_030933	ENSG00000251349	MSANTD3-TMEFF1	100526694
Nfu_p_1_031984	ENSG00000086289	EPDR1	54749
Nfu_p_1_031289	ENSG00000279081	AL356585.1	NA
Nfu_p_1_031243	ENSG00000129484	PARP2	10038
Nfu_p_1_031020	ENSG00000137955	RABGGTB	5876
Nfu_p_1_030917	ENSG00000101160	CTSZ	1522
Nfu_p_1_031636	ENSG00000106615	RHEB	6009
Nfu_p_1_031348	ENSG00000149084	HSD17B12	51144
Nfu_p_1_047847	ENSG00000106688	SLC1A1	6505
Nfu_p_1_048718	ENSG00000122417	ODF2L	57489
Nfu_p_1_047942	ENSG00000168505	GBX2	2637
Nfu_p_1_048656	ENSG00000137267	TUBB2A	7280
Nfu_p_1_047878	ENSG00000132326	PER2	8864
Nfu_p_1_048588	ENSG00000167470	MIDN	90007
Nfu_p_1_049008	ENSG00000105705	SUGP1	57794
Nfu_p_1_048463	ENSG00000162745	OLFML2B	25903
Nfu_p_1_048130	ENSG00000116791	CRYZ	1429
Nfu_p_1_048201	ENSG00000124491	F13A1	2162
Nfu_p_1_048556	ENSG00000172940	SLC22A13	9390
Nfu_p_1_048944	ENSG00000144655	CSRNP1	64651
Nfu_p_1_048975	ENSG00000177707	NECTIN3	25945
Nfu_p_1_048685	ENSG00000136754	ABI1	10006
Nfu_p_1_049326	ENSG00000206579	XKR4	114786
Nfu_p_1_049180	ENSG00000120549	KIAA1217	56243
Nfu_p_1_048747	ENSG00000143324	XPR1	9213
Nfu_p_1_047752	ENSG00000076344	RGS11	8786
Nfu_p_1_048913	ENSG00000117408	IPO13	9670
Nfu_p_1_053652	ENSG00000102181	CD99L2	83692
Nfu_p_1_053648	ENSG00000197381	ADARB1	104
Nfu_p_1_053638	ENSG00000183943	PRKX	5613
Nfu_p_1_053691	ENSG00000152670	DDX4	54514
Nfu_p_1_053575	ENSG00000143153	ATP1B1	481
Nfu_p_1_053530	ENSG00000130340	SNX9	51429
Nfu_p_1_053621	ENSG00000126226	PCID2	55795
Nfu_p_1_053695	ENSG00000213064	SFT2D2	375035
Nfu_p_1_013495	ENSG00000081148	IMPG2	50939
Nfu_p_1_013425	ENSG00000163501	IHH	3549
Nfu_p_1_054037	ENSG00000160307	S100B	6285
Nfu_p_1_053845	ENSG00000082153	BZW1	9689
Nfu_p_1_053867	ENSG00000115310	RTN4	57142
Nfu_p_1_053996	ENSG00000077454	LRCH4	4034
Nfu_p_1_053941	ENSG00000168066	SF1	7536
Nfu_p_1_054016	ENSG00000073331	ALPK1	80216
Nfu_p_1_050679	ENSG00000162490	DRAXIN	374946
Nfu_p_1_051560	ENSG00000214078	CPNE1	8904
Nfu_p_1_051357	ENSG00000170860	LSM3	27258
Nfu_p_1_049743	ENSG00000163946	FAM208A	23272
Nfu_p_1_050508	ENSG00000157445	CACNA2D3	55799
Nfu_p_1_050658	ENSG00000055955	ITIH4	3700
Nfu_p_1_049722	ENSG00000243989	ACY1	95
Nfu_p_1_049840	ENSG00000116285	ERRFI1	54206
Nfu_p_1_051382	ENSG00000198892	SHISA4	149345
Nfu_p_1_051502	ENSG00000124164	VAPB	9217
Nfu_p_1_050784	ENSG00000198768	APCDD1L	164284
Nfu_p_1_050456	ENSG00000134013	LOXL2	4017
Nfu_p_1_049969	ENSG00000143479	DYRK3	8444
Nfu_p_1_051698	ENSG00000122176	FMOD	2331
Nfu_p_1_050121	ENSG00000254995	STX16-NPEPL1	100534593
Nfu_p_1_051601	ENSG00000139266	MARCH9	92979
Nfu_p_1_051611	ENSG00000117139	KDM5B	10765
Nfu_p_1_050491	ENSG00000101158	NELFCD	51497
Nfu_p_1_050849	ENSG00000181754	AMIGO1	57463
Nfu_p_1_050942	ENSG00000112576	CCND3	896
Nfu_p_1_051655	ENSG00000101473	ACOT8	10005
Nfu_p_1_051157	ENSG00000101126	ADNP	23394
Nfu_p_1_050233	ENSG00000174306	ZHX3	23051
Nfu_p_1_040980	ENSG00000185924	RTN4RL1	146760
Nfu_p_1_040836	ENSG00000187905	LRRC74B	400891
Nfu_p_1_041430	ENSG00000111707	SUDS3	64426
Nfu_p_1_041053	ENSG00000183762	KREMEN1	83999
Nfu_p_1_041036	ENSG00000002587	HS3ST1	9957
Nfu_p_1_041175	ENSG00000108179	PPIF	10105
Nfu_p_1_041033	ENSG00000122515	ZMIZ2	83637
Nfu_p_1_041206	ENSG00000099956	SMARCB1	6598
Nfu_p_1_041294	ENSG00000136811	ODF2	4957
Nfu_p_1_041013	ENSG00000062282	DGAT2	84649
Nfu_p_1_012706	ENSG00000149557	FEZ1	9638
Nfu_p_1_012359	ENSG00000141367	CLTC	1213
Nfu_p_1_012918	ENSG00000116991	SIPA1L2	57568
Nfu_p_1_012639	ENSG00000136504	KAT7	11143
Nfu_p_1_013232	ENSG00000087087	SRRT	51593
Nfu_p_1_012672	ENSG00000139687	RB1	5925
Nfu_p_1_012667	ENSG00000077458	FAM76B	143684
Nfu_p_1_012417	ENSG00000160007	ARHGAP35	2909
Nfu_p_1_012749	ENSG00000213889	PPM1N	147699
Nfu_p_1_012705	ENSG00000157538	DSCR3	10311
Nfu_p_1_012173	ENSG00000169228	RAB24	53917
Nfu_p_1_013172	ENSG00000131507	NDFIP1	80762
Nfu_p_1_012341	ENSG00000145819	ARHGAP26	23092
Nfu_p_1_013217	ENSG00000113522	RAD50	10111
Nfu_p_1_012683	ENSG00000113649	TCERG1	10915
Nfu_p_1_053038	ENSG00000281938	CTB-127M13.1	NA
Nfu_p_1_052911	ENSG00000189143	CLDN4	1364
Nfu_p_1_053120	ENSG00000126522	ASL	435
Nfu_p_1_053434	ENSG00000159086	PAXBP1	94104
Nfu_p_1_053376	ENSG00000156261	CCT8	10694
Nfu_p_1_053020	ENSG00000106211	HSPB1	3315
Nfu_p_1_053401	ENSG00000169919	GUSB	2990
Nfu_p_1_037722	ENSG00000113758	DBN1	1627
Nfu_p_1_029668	ENSG00000048649	RSF1	51773
Nfu_p_1_014830	ENSG00000182985	CADM1	23705
Nfu_p_1_002157	ENSG00000114019	AMOTL2	51421
Nfu_p_1_002011	ENSG00000148180	GSN	2934
Nfu_p_1_002292	ENSG00000134504	KCTD1	284252
Nfu_p_1_002440	ENSG00000182040	USH1G	124590
Nfu_p_1_002168	ENSG00000108511	HOXB6	3216
Nfu_p_1_002241	ENSG00000120075	HOXB5	3215
Nfu_p_1_002471	ENSG00000108465	CDK5RAP3	80279
Nfu_p_1_054970	ENSG00000197776	KLHDC1	122773
Nfu_p_1_055610	ENSG00000138111	MFSD13A	79847
Nfu_p_1_056293	ENSG00000141349	G6PC3	92579
Nfu_p_1_055642	ENSG00000023041	ZDHHC6	64429
Nfu_p_1_055739	ENSG00000108828	VAT1	10493
Nfu_p_1_056028	ENSG00000259753	RP11-290H9.2	NA
Nfu_p_1_055674	ENSG00000121067	SPOP	8405
Nfu_p_1_054989	ENSG00000121104	FAM117A	81558
Nfu_p_1_055953	ENSG00000136485	DCAF7	10238
Nfu_p_1_055790	ENSG00000162032	SPSB3	90864
Nfu_p_1_055863	ENSG00000103275	UBE2I	7329
Nfu_p_1_055062	ENSG00000189060	H1F0	3005
Nfu_p_1_054573	ENSG00000126267	COX6B1	1340
Nfu_p_1_055754	ENSG00000136238	RAC1	5879
Nfu_p_1_055140	ENSG00000179604	CDC42EP4	23580
Nfu_p_1_055526	ENSG00000108551	RASD1	51655
Nfu_p_1_054655	ENSG00000164535	DAGLB	221955
Nfu_p_1_043447	ENSG00000166797	FAM96A	84191
Nfu_p_1_008659	ENSG00000103653	CSK	1445
Nfu_p_1_020879	ENSG00000135387	CAPRIN1	4076
Nfu_p_1_020663	ENSG00000166128	RAB8B	51762
Nfu_p_1_019419	ENSG00000103811	CTSH	1512
Nfu_p_1_019578	ENSG00000082805	ERC1	23085
Nfu_p_1_020095	ENSG00000139146	FAM60A	58516
Nfu_p_1_019279	ENSG00000173598	NUDT4	11163
Nfu_p_1_019644	ENSG00000185043	CIB1	10519
Nfu_p_1_020506	ENSG00000006611	USH1C	10083
Nfu_p_1_020574	ENSG00000109881	CCDC34	91057
Nfu_p_1_020258	ENSG00000196937	FAM3C	10447
Nfu_p_1_019406	ENSG00000075089	ACTR6	64431
Nfu_p_1_019481	ENSG00000102921	N4BP1	9683
Nfu_p_1_019188	ENSG00000135709	KIAA0513	9764
Nfu_p_1_019441	ENSG00000140853	NLRC5	84166
Nfu_p_1_020484	ENSG00000197601	FAR1	84188
Nfu_p_1_019699	ENSG00000103187	COTL1	23406
Nfu_p_1_019615	ENSG00000102931	ARL2BP	23568
Nfu_p_1_020766	ENSG00000159579	RSPRY1	89970
Nfu_p_1_020190	ENSG00000261652	C15orf65	145788
Nfu_p_1_019737	ENSG00000198900	TOP1	7150
Nfu_p_1_020603	ENSG00000272921	RP11-500M8.7	NA
Nfu_p_1_020607	ENSG00000130035	GALNT8	3742
Nfu_p_1_034469	ENSG00000206538	VGLL3	389136
Nfu_p_1_014555	ENSG00000177963	RIC8A	60626
Nfu_p_1_014488	ENSG00000215301	DDX3X	1654
Nfu_p_1_014528	ENSG00000144381	HSPD1	3329
Nfu_p_1_013761	ENSG00000115524	SF3B1	23451
Nfu_p_1_014656	ENSG00000179630	LACC1	144811
Nfu_p_1_013764	ENSG00000115594	IL1R1	3554
Nfu_p_1_014112	ENSG00000115539	PDCL3	79031
Nfu_p_1_014175	ENSG00000183091	NEB	4703
Nfu_p_1_014218	ENSG00000198542	ITGBL1	9358
Nfu_p_1_042635	ENSG00000170144	HNRNPA3	220988
Nfu_p_1_042585	ENSG00000170166	HOXD4	3233
Nfu_p_1_042469	ENSG00000136546	SCN7A	6332
Nfu_p_1_042207	ENSG00000136560	TANK	10010
Nfu_p_1_042012	ENSG00000157827	FMNL2	114793
Nfu_p_1_042472	ENSG00000184900	SUMO3	6612
Nfu_p_1_042345	ENSG00000141959	PFKL	5211
Nfu_p_1_042311	ENSG00000073803	MAP3K13	9175
Nfu_p_1_042671	ENSG00000160310	PRMT2	3275
Nfu_p_1_042307	ENSG00000186522	2010-09-01	151011
Nfu_p_1_042100	ENSG00000138376	BARD1	580
Nfu_p_1_042586	ENSG00000144228	SPOPL	339745
Nfu_p_1_034181	ENSG00000186132	C2orf76	130355
Nfu_p_1_034126	ENSG00000160255	ITGB2	3689
Nfu_p_1_034199	ENSG00000175164	ABO	28
Nfu_p_1_005086	ENSG00000197183	NOL4L	140688
Nfu_p_1_004756	ENSG00000157388	CACNA1D	776
Nfu_p_1_005071	ENSG00000054803	CBLN4	140689
Nfu_p_1_005102	ENSG00000171680	PLEKHG5	57449
Nfu_p_1_005070	ENSG00000126895	AVPR2	554
Nfu_p_1_025321	ENSG00000010319	SEMA3G	56920
Nfu_p_1_025474	ENSG00000124193	SRSF6	6431
Nfu_p_1_025433	ENSG00000177181	RIMKLA	284716
Nfu_p_1_025335	ENSG00000116649	SRM	6723
Nfu_p_1_025188	ENSG00000162775	RBM15	64783
Nfu_p_1_025108	ENSG00000198026	ZNF335	63925
Nfu_p_1_025391	ENSG00000087245	MMP2	4313
Nfu_p_1_024964	ENSG00000067829	IDH3G	3421
Nfu_p_1_024850	ENSG00000172819	RARG	5916
Nfu_p_1_025468	ENSG00000175879	HOXD8	3234
Nfu_p_1_024903	ENSG00000273049	RP11-834C11.12	NA
Nfu_p_1_025073	ENSG00000204315	FKBPL	63943
Nfu_p_1_003964	ENSG00000131389	SLC6A6	6533
Nfu_p_1_003758	ENSG00000158079	PTPDC1	138639
Nfu_p_1_004111	ENSG00000101191	DIDO1	11083
Nfu_p_1_003852	ENSG00000174233	ADCY6	112
Nfu_p_1_004018	ENSG00000131381	RBSN	64145
Nfu_p_1_003944	ENSG00000123342	MMP19	4327
Nfu_p_1_003971	ENSG00000040487	PQLC2	54896
Nfu_p_1_003805	ENSG00000101204	CHRNA4	1137
Nfu_p_1_003405	ENSG00000144730	IL17RD	54756
Nfu_p_1_037365	ENSG00000113262	GRM6	2916
Nfu_p_1_037395	ENSG00000157873	TNFRSF14	8764
Nfu_p_1_037190	ENSG00000158604	TMED4	222068
Nfu_p_1_044273	ENSG00000070540	WIPI1	55062
Nfu_p_1_058824	ENSG00000085721	RRN3	54700
Nfu_p_1_044345	ENSG00000169718	DUS1L	64118
Nfu_p_1_044286	ENSG00000166165	CKB	1152
Nfu_p_1_044208	ENSG00000126214	KLC1	3831
Nfu_p_1_023642	ENSG00000182218	HHIPL1	84439
Nfu_p_1_023768	ENSG00000084674	APOB	338
Nfu_p_1_023630	ENSG00000118961	LDAH	60526
Nfu_p_1_052193	ENSG00000070047	PHRF1	57661
Nfu_p_1_052205	ENSG00000184209	SNRNP35	11066
Nfu_p_1_052018	ENSG00000008283	CYB561	1534
Nfu_p_1_052503	ENSG00000105997	HOXA3	3200
Nfu_p_1_052057	ENSG00000131471	AOC3	8639
Nfu_p_1_052060	ENSG00000103966	EHD4	30844
Nfu_p_1_052059	ENSG00000165410	CFL2	1073
Nfu_p_1_052472	ENSG00000129515	SNX6	58533
Nfu_p_1_052241	ENSG00000175985	PLEKHD1	400224
Nfu_p_1_052313	ENSG00000081181	ARG2	384
Nfu_p_1_052135	ENSG00000186469	GNG2	54331
Nfu_p_1_052255	ENSG00000136327	NKX2-8	26257
Nfu_p_1_036022	ENSG00000154310	TNIK	23043
Nfu_p_1_036296	ENSG00000138430	OLA1	29789
Nfu_p_1_036594	ENSG00000181781	ODF3L2	284451
Nfu_p_1_036415	ENSG00000105655	ISYNA1	51477
Nfu_p_1_036203	ENSG00000197119	SLC25A29	123096
Nfu_p_1_037037	ENSG00000162430	SELENON	57190
Nfu_p_1_036158	ENSG00000134330	IAH1	285148
Nfu_p_1_036907	ENSG00000156050	FAM161B	145483
Nfu_p_1_036663	ENSG00000100744	GSKIP	51527
Nfu_p_1_036200	ENSG00000119650	IFT43	112752
Nfu_p_1_036099	ENSG00000013523	ANGEL1	23357
Nfu_p_1_036814	ENSG00000150667	FSIP1	161835
Nfu_p_1_036690	ENSG00000099814	CEP170B	283638
Nfu_p_1_036927	ENSG00000111799	COL12A1	1303
Nfu_p_1_036213	ENSG00000156535	CD109	135228
Nfu_p_1_036871	ENSG00000160062	ZBTB8A	653121
Nfu_p_1_018030	ENSG00000116990	MYCL	4610
Nfu_p_1_029364	ENSG00000151247	EIF4E	1977
Nfu_p_1_029420	ENSG00000100596	SPTLC2	9517
Nfu_p_1_006311	ENSG00000162367	TAL1	6886
Nfu_p_1_006254	ENSG00000145949	MYLK4	340156
Nfu_p_1_005979	ENSG00000137274	BPHL	670
Nfu_p_1_006156	ENSG00000124721	DNAH8	1769
Nfu_p_1_005812	ENSG00000171595	DNAI2	64446
Nfu_p_1_006658	ENSG00000144504	ANKMY1	51281
Nfu_p_1_006592	ENSG00000179178	TMEM125	128218
Nfu_p_1_006691	ENSG00000116679	IVNS1ABP	10625
Nfu_p_1_006284	ENSG00000130377	ACSBG2	81616
Nfu_p_1_006537	ENSG00000130307	USHBP1	83878
Nfu_p_1_005958	ENSG00000105643	ARRDC2	27106
Nfu_p_1_005821	ENSG00000064687	ABCA7	10347
Nfu_p_1_056752	ENSG00000179913	B3GNT3	10331
Nfu_p_1_006218	ENSG00000007080	CCDC124	115098
Nfu_p_1_006338	ENSG00000188266	HYKK	123688
Nfu_p_1_005835	ENSG00000213123	TCTEX1D2	255758
Nfu_p_1_006310	ENSG00000203943	SAMD13	148418
Nfu_p_1_006618	ENSG00000153898	MCOLN2	255231
Nfu_p_1_054357	ENSG00000127511	SIN3B	23309
Nfu_p_1_054279	ENSG00000105058	FAM32A	26017
Nfu_p_1_054193	ENSG00000105556	MIER2	54531
Nfu_p_1_054141	ENSG00000131351	HAUS8	93323
Nfu_p_1_054197	ENSG00000233954	UQCRHL	440567
Nfu_p_1_054195	ENSG00000079277	MKNK1	8569
Nfu_p_1_054272	ENSG00000198756	COLGALT2	23127
Nfu_p_1_038558	ENSG00000103769	RAB11A	8766
Nfu_p_1_042879	ENSG00000169840	GSX1	219409
Nfu_p_1_042837	ENSG00000159753	CARMIL2	146206
Nfu_p_1_022282	ENSG00000072609	CHFR	55743
Nfu_p_1_022581	ENSG00000167272	POP5	51367
Nfu_p_1_021658	ENSG00000277586	NEFL	4747
Nfu_p_1_022785	ENSG00000085552	IGSF9	57549
Nfu_p_1_021538	ENSG00000124788	ATXN1	6310
Nfu_p_1_023011	ENSG00000119125	GDA	9615
Nfu_p_1_021975	ENSG00000116745	RPE65	6121
Nfu_p_1_022160	ENSG00000113296	THBS4	7060
Nfu_p_1_022063	ENSG00000106609	TMEM248	55069
Nfu_p_1_022219	ENSG00000187848	P2RX2	22953
Nfu_p_1_021501	ENSG00000139437	TCHP	84260
Nfu_p_1_021592	ENSG00000110887	DAO	1610
Nfu_p_1_022436	ENSG00000084112	SSH1	54434
Nfu_p_1_021588	ENSG00000075035	WSCD2	9671
Nfu_p_1_022289	ENSG00000100100	PIK3IP1	113791
Nfu_p_1_022881	ENSG00000188026	RILPL1	353116
Nfu_p_1_022981	ENSG00000204612	FOXB2	442425
Nfu_p_1_022774	ENSG00000156052	GNAQ	2776
Nfu_p_1_022677	ENSG00000172238	ATOH1	474
Nfu_p_1_022047	ENSG00000148120	C9orf3	84909
Nfu_p_1_022653	ENSG00000145685	LHFPL2	10184
Nfu_p_1_021848	ENSG00000164976	KIAA1161	57462
Nfu_p_1_021505	ENSG00000144199	FAHD2B	151313
Nfu_p_1_017982	ENSG00000264364	DYNLL2	140735
Nfu_p_1_017806	ENSG00000099940	SNAP29	9342
Nfu_p_1_017999	ENSG00000113407	TARS	6897
Nfu_p_1_017856	ENSG00000168060	NAALADL1	10004
Nfu_p_1_024559	ENSG00000143355	LHX9	56956
Nfu_p_1_024286	ENSG00000167004	PDIA3	2923
Nfu_p_1_024414	ENSG00000163468	CCT3	7203
Nfu_p_1_024425	ENSG00000154319	FAM167A	83648
Nfu_p_1_024359	ENSG00000164754	RAD21	5885
Nfu_p_1_024288	ENSG00000126698	DNAJC8	22826
Nfu_p_1_024492	ENSG00000176444	CLK2	1196
Nfu_p_1_010184	ENSG00000166510	CCDC68	80323
Nfu_p_1_010179	ENSG00000049656	CLPTM1L	81037
Nfu_p_1_010059	ENSG00000204822	MRPL53	116540
Nfu_p_1_010143	ENSG00000164929	BAALC	79870
Nfu_p_1_038961	ENSG00000122642	FKBP9	11328
Nfu_p_1_038942	ENSG00000111669	TPI1	7167
Nfu_p_1_029778	ENSG00000112175	BMP5	653
Nfu_p_1_029738	ENSG00000116514	RNF19B	127544
Nfu_p_1_029721	ENSG00000116560	SFPQ	6421
Nfu_p_1_029797	ENSG00000136286	MYO1G	64005
Nfu_p_1_029846	ENSG00000066230	SLC9A3	6550
Nfu_p_1_029831	ENSG00000166573	GALR1	2587
Nfu_p_1_013336	ENSG00000100916	BRMS1L	84312
Nfu_p_1_013368	ENSG00000163874	ZC3H12A	80149

## Sheet: Quadrant IV genes
Protein.ID	Ensembl.Gene.ID	Gene.Symbol	Entrez.ID
Nfu_p_1_013559	ENSG00000140937	CDH11	1009
Nfu_p_1_013555	ENSG00000047644	WWC3	55841
Nfu_p_1_041899	ENSG00000100902	PSMA6	5687
Nfu_p_1_040613	ENSG00000178104	PDE4DIP	9659
Nfu_p_1_035467	ENSG00000065923	SLC9A7	84679
Nfu_p_1_035465	ENSG00000104044	OCA2	4948
Nfu_p_1_041700	ENSG00000137207	YIPF3	25844
Nfu_p_1_041701	ENSG00000185345	PARK2	5071
Nfu_p_1_018789	ENSG00000064313	TAF2	6873
Nfu_p_1_018799	ENSG00000160746	ANO10	55129
Nfu_p_1_008889	ENSG00000164330	EBF1	1879
Nfu_p_1_033940	ENSG00000174842	GLMN	11146
Nfu_p_1_044125	ENSG00000277791	PSMB3	5691
Nfu_p_1_034522	ENSG00000073350	LLGL2	3993
Nfu_p_1_040459	ENSG00000173376	NDNF	79625
Nfu_p_1_043030	ENSG00000116729	WLS	79971
Nfu_p_1_044457	ENSG00000174640	SLCO2A1	6578
Nfu_p_1_039766	ENSG00000130876	SLC7A10	56301
Nfu_p_1_030650	ENSG00000135625	EGR4	1961
Nfu_p_1_032737	ENSG00000100038	TOP3B	8940
Nfu_p_1_033880	ENSG00000107779	BMPR1A	657
Nfu_p_1_039947	ENSG00000115053	NCL	4691
Nfu_p_1_039929	ENSG00000069849	ATP1B3	483
Nfu_p_1_008540	ENSG00000120903	CHRNA2	1135
Nfu_p_1_012011	ENSG00000206530	CFAP44	55779
Nfu_p_1_042765	ENSG00000114021	NIT2	56954
Nfu_p_1_056415	ENSG00000119321	FKBP15	23307
Nfu_p_1_037590	ENSG00000155816	FMN2	56776
Nfu_p_1_026030	ENSG00000136270	TBRG4	9238
Nfu_p_1_032571	ENSG00000095564	BTAF1	9044
Nfu_p_1_025747	ENSG00000174373	RALGAPA1	253959
Nfu_p_1_012047	ENSG00000161542	PRPSAP1	5635
Nfu_p_1_047480	ENSG00000262660	RP13-1032I1.10	NA
Nfu_p_1_049453	ENSG00000189366	ALG1L	200810
Nfu_p_1_008537	ENSG00000121774	KHDRBS1	10657
Nfu_p_1_025553	ENSG00000114120	SLC25A36	55186
Nfu_p_1_044520	ENSG00000180626	ZNF594	84622
Nfu_p_1_037654	ENSG00000011677	GABRA3	2556
Nfu_p_1_014859	ENSG00000120314	WDR55	54853
Nfu_p_1_032039	ENSG00000204291	COL15A1	1306
Nfu_p_1_035546	ENSG00000115556	PLCD4	84812
Nfu_p_1_039552	ENSG00000054118	THRAP3	9967
Nfu_p_1_017761	ENSG00000143756	FBXO28	23219
Nfu_p_1_037602	ENSG00000176371	ZSCAN2	54993
Nfu_p_1_010315	ENSG00000104356	POP1	10940
Nfu_p_1_010319	ENSG00000132561	MATN2	4147
Nfu_p_1_001855	ENSG00000113742	CPEB4	80315
Nfu_p_1_049608	ENSG00000106066	CPVL	54504
Nfu_p_1_029489	ENSG00000117266	CDK18	5129
Nfu_p_1_025599	ENSG00000214226	C17orf67	339210
Nfu_p_1_047498	ENSG00000100697	DICER1	23405
Nfu_p_1_038869	ENSG00000152683	SLC30A6	55676
Nfu_p_1_029699	ENSG00000077232	DNAJC10	54431
Nfu_p_1_032772	ENSG00000080224	EPHA6	285220
Nfu_p_1_018760	ENSG00000154237	LRRK1	79705
Nfu_p_1_014884	ENSG00000175221	MED16	10025
Nfu_p_1_024186	ENSG00000013374	NUB1	51667
Nfu_p_1_005521	ENSG00000127152	BCL11B	64919
Nfu_p_1_034304	ENSG00000118873	RAB3GAP2	25782
Nfu_p_1_002514	ENSG00000173210	ABLIM3	22885
Nfu_p_1_029438	ENSG00000108064	TFAM	7019
Nfu_p_1_049401	ENSG00000137221	TJAP1	93643
Nfu_p_1_047521	ENSG00000068654	POLR1A	25885
Nfu_p_1_038427	ENSG00000150551	LYPD1	116372
Nfu_p_1_037178	ENSG00000177728	TMEM94	9772
Nfu_p_1_047681	ENSG00000076258	FMO4	2329
Nfu_p_1_039844	ENSG00000159147	DONSON	29980
Nfu_p_1_039787	ENSG00000007350	TKTL1	8277
Nfu_p_1_012148	ENSG00000140598	EFL1	79631
Nfu_p_1_052585	ENSG00000119771	KLHL29	114818
Nfu_p_1_032557	ENSG00000113966	ARL6	84100
Nfu_p_1_054471	ENSG00000087095	NLK	51701
Nfu_p_1_044442	ENSG00000185985	SLITRK2	84631
Nfu_p_1_010347	ENSG00000007062	PROM1	8842
Nfu_p_1_032759	ENSG00000185619	PCGF3	10336
Nfu_p_1_039825	ENSG00000171236	LRG1	116844
Nfu_p_1_033596	ENSG00000099917	MED15	51586
Nfu_p_1_005564	ENSG00000130749	ZC3H4	23211
Nfu_p_1_047593	ENSG00000056097	ZFR	51663
Nfu_p_1_032535	ENSG00000196878	LAMB3	3914
Nfu_p_1_025567	ENSG00000124159	MATN4	8785
Nfu_p_1_016456	ENSG00000165757	KIAA1462	57608
Nfu_p_1_005401	ENSG00000171811	CFAP46	54777
Nfu_p_1_029575	ENSG00000116996	ZP4	57829
Nfu_p_1_032794	ENSG00000145916	RMND5B	64777
Nfu_p_1_058841	ENSG00000104689	TNFRSF10A	8797
Nfu_p_1_030855	ENSG00000121486	TRMT1L	81627
Nfu_p_1_058375	ENSG00000136238	RAC1	5879
Nfu_p_1_056366	ENSG00000131242	RAB11FIP4	84440
Nfu_p_1_035911	ENSG00000123575	FAM199X	139231
Nfu_p_1_035841	ENSG00000158458	NRG2	9542
Nfu_p_1_035755	ENSG00000104219	ZDHHC2	51201
Nfu_p_1_035928	ENSG00000078596	ITM2A	9452
Nfu_p_1_035813	ENSG00000196767	POU3F4	5456
Nfu_p_1_039914	ENSG00000145934	TENM2	57451
Nfu_p_1_035292	ENSG00000113013	HSPA9	3313
Nfu_p_1_035309	ENSG00000168936	TMEM129	92305
Nfu_p_1_035231	ENSG00000164074	ABHD18	80167
Nfu_p_1_035234	ENSG00000189184	PCDH18	54510
Nfu_p_1_035313	ENSG00000196338	NLGN3	54413
Nfu_p_1_011350	ENSG00000113552	GNPDA1	10007
Nfu_p_1_011408	ENSG00000120738	EGR1	1958
Nfu_p_1_010887	ENSG00000076513	ANKRD13A	88455
Nfu_p_1_010919	ENSG00000156599	ZDHHC5	25921
Nfu_p_1_010647	ENSG00000147432	CHRNB3	1142
Nfu_p_1_011475	ENSG00000102271	KLHL4	56062
Nfu_p_1_057212	ENSG00000080561	MID2	11043
Nfu_p_1_010780	ENSG00000162231	NXF1	10482
Nfu_p_1_010371	ENSG00000066739	ATG2B	55102
Nfu_p_1_011493	ENSG00000101892	ATP1B4	23439
Nfu_p_1_011121	ENSG00000135632	SMYD5	10322
Nfu_p_1_010424	ENSG00000178343	SHISA3	152573
Nfu_p_1_011268	ENSG00000170144	HNRNPA3	220988
Nfu_p_1_010759	ENSG00000150628	SPATA4	132851
Nfu_p_1_011030	ENSG00000038002	AGA	175
Nfu_p_1_011828	ENSG00000171509	RXFP1	59350
Nfu_p_1_010804	ENSG00000169744	LDB2	9079
Nfu_p_1_011458	ENSG00000070061	IKBKAP	8518
Nfu_p_1_010661	ENSG00000186334	SLC36A3	285641
Nfu_p_1_011453	ENSG00000127022	CANX	821
Nfu_p_1_011358	ENSG00000084092	NOA1	84273
Nfu_p_1_010994	ENSG00000134548	SPX	80763
Nfu_p_1_011538	ENSG00000075415	SLC25A3	5250
Nfu_p_1_010785	ENSG00000130540	SULT4A1	25830
Nfu_p_1_011588	ENSG00000172534	HCFC1	3054
Nfu_p_1_028840	ENSG00000151465	CDC123	8872
Nfu_p_1_028598	ENSG00000134452	FBXO18	84893
Nfu_p_1_028629	ENSG00000189079	ARID2	196528
Nfu_p_1_027970	ENSG00000161057	PSMC2	5701
Nfu_p_1_028653	ENSG00000105819	PMPCB	9512
Nfu_p_1_028798	ENSG00000256870	SLC5A8	160728
Nfu_p_1_028345	ENSG00000100425	BRD1	23774
Nfu_p_1_028914	ENSG00000010379	SLC6A13	6540
Nfu_p_1_028774	ENSG00000186951	PPARA	5465
Nfu_p_1_028500	ENSG00000158467	AHCYL2	23382
Nfu_p_1_029196	ENSG00000128573	FOXP2	93986
Nfu_p_1_028968	ENSG00000146776	ATXN7L1	222255
Nfu_p_1_028284	ENSG00000179603	GRM8	2918
Nfu_p_1_027897	ENSG00000158623	COPG2	26958
Nfu_p_1_028201	ENSG00000131100	ATP6V1E1	529
Nfu_p_1_028943	ENSG00000187391	MAGI2	9863
Nfu_p_1_028843	ENSG00000177425	PAWR	5074
Nfu_p_1_028063	ENSG00000072657	TRHDE	29953
Nfu_p_1_028252	ENSG00000135164	DMTF1	9988
Nfu_p_1_028975	ENSG00000148426	PROSER2	254427
Nfu_p_1_028103	ENSG00000107485	GATA3	2625
Nfu_p_1_028811	ENSG00000165629	ATP5C1	509
Nfu_p_1_028970	ENSG00000163029	SMC6	79677
Nfu_p_1_028202	ENSG00000100220	RTCB	51493
Nfu_p_1_028287	ENSG00000151491	EPS8	2059
Nfu_p_1_028930	ENSG00000205593	DENND6B	414918
Nfu_p_1_029065	ENSG00000175216	CKAP5	9793
Nfu_p_1_017119	ENSG00000104907	TRMT1	55621
Nfu_p_1_017327	ENSG00000155970	MICU3	286097
Nfu_p_1_017256	ENSG00000185739	SRL	6345
Nfu_p_1_017437	ENSG00000079805	DNM2	1785
Nfu_p_1_017349	ENSG00000103197	TSC2	7249
Nfu_p_1_017501	ENSG00000168646	AXIN2	8313
Nfu_p_1_017682	ENSG00000136295	TTYH3	80727
Nfu_p_1_017492	ENSG00000011243	AKAP8L	26993
Nfu_p_1_017478	ENSG00000088827	SIGLEC1	6614
Nfu_p_1_017250	ENSG00000167384	ZNF180	7733
Nfu_p_1_017678	ENSG00000106009	BRAT1	221927
Nfu_p_1_017280	ENSG00000109654	TRIM2	23321
Nfu_p_1_037781	ENSG00000150627	WDR17	116966
Nfu_p_1_037856	ENSG00000101247	NDUFAF5	79133
Nfu_p_1_038295	ENSG00000143971	ETAA1	54465
Nfu_p_1_038280	ENSG00000137216	TMEM63B	55362
Nfu_p_1_038085	ENSG00000159788	RGS12	6002
Nfu_p_1_038281	ENSG00000125388	GRK4	2868
Nfu_p_1_037815	ENSG00000103365	GGA2	23062
Nfu_p_1_037934	ENSG00000130731	METTL26	84326
Nfu_p_1_038158	ENSG00000148843	PDCD11	22984
Nfu_p_1_037858	ENSG00000198728	LDB1	8861
Nfu_p_1_026183	ENSG00000119408	NEK6	10783
Nfu_p_1_015928	ENSG00000078668	VDAC3	7419
Nfu_p_1_015914	ENSG00000148175	STOM	2040
Nfu_p_1_016324	ENSG00000167216	KATNAL2	83473
Nfu_p_1_015185	ENSG00000198598	MMP17	4326
Nfu_p_1_015429	ENSG00000120925	RNF170	81790
Nfu_p_1_016308	ENSG00000128266	GNAZ	2781
Nfu_p_1_015269	ENSG00000134817	APLNR	187
Nfu_p_1_016392	ENSG00000157782	CABP1	9478
Nfu_p_1_016126	ENSG00000139438	FAM222A	84915
Nfu_p_1_015292	ENSG00000163217	BMP10	27302
Nfu_p_1_016297	ENSG00000099889	ARVCF	421
Nfu_p_1_015285	ENSG00000183354	KIAA2026	158358
Nfu_p_1_015143	ENSG00000126883	NUP214	8021
Nfu_p_1_015484	ENSG00000163629	PTPN13	5783
Nfu_p_1_015644	ENSG00000145332	KLHL8	57563
Nfu_p_1_015323	ENSG00000067248	DHX29	54505
Nfu_p_1_015122	ENSG00000176407	KCMF1	56888
Nfu_p_1_015929	ENSG00000148396	SEC16A	9919
Nfu_p_1_016136	ENSG00000095261	PSMD5	5711
Nfu_p_1_015384	ENSG00000041982	TNC	3371
Nfu_p_1_015181	ENSG00000069020	MAST4	375449
Nfu_p_1_016114	ENSG00000156687	UNC5D	137970
Nfu_p_1_025904	ENSG00000148110	MFSD14B	84641
Nfu_p_1_025931	ENSG00000164209	SLC25A46	91137
Nfu_p_1_025819	ENSG00000152620	NADK2	133686
Nfu_p_1_043897	ENSG00000106948	AKNA	80709
Nfu_p_1_043810	ENSG00000176884	GRIN1	2902
Nfu_p_1_043512	ENSG00000170835	CEL	1056
Nfu_p_1_043985	ENSG00000148308	GTF3C5	9328
Nfu_p_1_043546	ENSG00000163697	APBB2	323
Nfu_p_1_043661	ENSG00000163694	RBM47	54502
Nfu_p_1_043987	ENSG00000162951	LRRTM1	347730
Nfu_p_1_043662	ENSG00000145348	TBCK	93627
Nfu_p_1_043809	ENSG00000138777	PPA2	27068
Nfu_p_1_043729	ENSG00000109606	DHX15	1665
Nfu_p_1_043789	ENSG00000138795	LEF1	51176
Nfu_p_1_043821	ENSG00000153132	CLGN	1047
Nfu_p_1_038803	ENSG00000132640	BTBD3	22903
Nfu_p_1_038692	ENSG00000162885	B3GALNT2	148789
Nfu_p_1_038604	ENSG00000112655	PTK7	5754
Nfu_p_1_038628	ENSG00000099204	ABLIM1	3983
Nfu_p_1_018846	ENSG00000107581	EIF3A	8661
Nfu_p_1_019042	ENSG00000077147	TM9SF3	56889
Nfu_p_1_018986	ENSG00000115970	THADA	63892
Nfu_p_1_018911	ENSG00000162929	KIAA1841	84542
Nfu_p_1_018893	ENSG00000107862	GBF1	8729
Nfu_p_1_034795	ENSG00000164683	HEY1	23462
Nfu_p_1_034942	ENSG00000171206	TRIM8	81603
Nfu_p_1_034574	ENSG00000023839	ABCC2	1244
Nfu_p_1_034816	ENSG00000187122	SLIT1	6585
Nfu_p_1_034935	ENSG00000119946	CNNM1	26507
Nfu_p_1_034819	ENSG00000164708	PGAM2	5224
Nfu_p_1_034594	ENSG00000169599	NFU1	27247
Nfu_p_1_034690	ENSG00000165730	STOX1	219736
Nfu_p_1_034559	ENSG00000107816	LZTS2	84445
Nfu_p_1_034955	ENSG00000115380	EFEMP1	2202
Nfu_p_1_034697	ENSG00000179915	NRXN1	9378
Nfu_p_1_034680	ENSG00000188177	ZC3H6	376940
Nfu_p_1_007371	ENSG00000166317	SYNPO2L	79933
Nfu_p_1_007020	ENSG00000115935	WIPF1	7456
Nfu_p_1_007434	ENSG00000075290	WNT8B	7479
Nfu_p_1_006964	ENSG00000107874	CUEDC2	79004
Nfu_p_1_007379	ENSG00000077522	ACTN2	88
Nfu_p_1_007139	ENSG00000135775	COG2	22796
Nfu_p_1_007230	ENSG00000019995	ZRANB1	54764
Nfu_p_1_007253	ENSG00000108018	SORCS1	114815
Nfu_p_1_007407	ENSG00000156395	SORCS3	22986
Nfu_p_1_007210	ENSG00000156384	SFR1	119392
Nfu_p_1_007143	ENSG00000115956	PLEK	5341
Nfu_p_1_006981	ENSG00000115504	EHBP1	23301
Nfu_p_1_007070	ENSG00000221823	PPP3R1	5534
Nfu_p_1_046708	ENSG00000074071	MRPS34	65993
Nfu_p_1_046205	ENSG00000140988	RPS2	6187
Nfu_p_1_046790	ENSG00000168140	VASN	114990
Nfu_p_1_047219	ENSG00000119866	BCL11A	53335
Nfu_p_1_046297	ENSG00000103249	CLCN7	1186
Nfu_p_1_046627	ENSG00000177302	TOP3A	7156
Nfu_p_1_047268	ENSG00000125398	SOX9	6662
Nfu_p_1_046734	ENSG00000169181	GSG1L	146395
Nfu_p_1_046341	ENSG00000173928	SWSAP1	126074
Nfu_p_1_056442	ENSG00000173327	MAP3K11	4296
Nfu_p_1_045983	ENSG00000171560	FGA	2243
Nfu_p_1_023589	ENSG00000144036	EXOC6B	23233
Nfu_p_1_023415	ENSG00000181284	TMEM102	284114
Nfu_p_1_057040	ENSG00000197093	GAL3ST4	79690
Nfu_p_1_023124	ENSG00000174684	B4GAT1	11041
Nfu_p_1_023368	ENSG00000124491	F13A1	2162
Nfu_p_1_023279	ENSG00000174720	LARP7	51574
Nfu_p_1_030511	ENSG00000100916	BRMS1L	84312
Nfu_p_1_030367	ENSG00000117448	AKR1A1	10327
Nfu_p_1_030403	ENSG00000066027	PPP2R5A	5525
Nfu_p_1_030384	ENSG00000109956	B3GAT1	27087
Nfu_p_1_009040	ENSG00000040933	INPP4A	3631
Nfu_p_1_008982	ENSG00000163399	ATP1A1	476
Nfu_p_1_008923	ENSG00000079308	TNS1	7145
Nfu_p_1_009177	ENSG00000115365	LANCL1	10314
Nfu_p_1_008964	ENSG00000106853	PTGR1	22949
Nfu_p_1_034030	ENSG00000170296	GABARAP	11337
Nfu_p_1_032608	ENSG00000145384	FABP2	2169
Nfu_p_1_007744	ENSG00000109819	PPARGC1A	10891
Nfu_p_1_045498	ENSG00000258724	CTD-2135J3.4	54984
Nfu_p_1_045616	ENSG00000120254	MTHFD1L	25902
Nfu_p_1_044581	ENSG00000111912	NCOA7	135112
Nfu_p_1_044795	ENSG00000137200	CMTR1	23070
Nfu_p_1_045494	ENSG00000128789	PSMG2	56984
Nfu_p_1_044654	ENSG00000111880	RNGTT	8732
Nfu_p_1_045635	ENSG00000164414	SLC35A1	10559
Nfu_p_1_045521	ENSG00000119280	C1orf198	84886
Nfu_p_1_045349	ENSG00000008197	TFAP2D	83741
Nfu_p_1_045337	ENSG00000138002	IFT172	26160
Nfu_p_1_045113	ENSG00000156639	ZFAND3	60685
Nfu_p_1_045251	ENSG00000009844	VTA1	51534
Nfu_p_1_030796	ENSG00000100532	CGRRF1	10668
Nfu_p_1_029919	ENSG00000100629	CEP128	145508
Nfu_p_1_030039	ENSG00000021645	NRXN3	9369
Nfu_p_1_029916	ENSG00000205639	MFSD2B	388931
Nfu_p_1_029943	ENSG00000101349	PAK5	57144
Nfu_p_1_029986	ENSG00000137802	MAPKBP1	23005
Nfu_p_1_030001	ENSG00000133980	VRTN	55237
Nfu_p_1_041743	ENSG00000132639	SNAP25	6616
Nfu_p_1_018655	ENSG00000176845	METRNL	284207
Nfu_p_1_018166	ENSG00000214087	ARL16	339231
Nfu_p_1_018362	ENSG00000074181	NOTCH3	4854
Nfu_p_1_018364	ENSG00000080511	RDH8	50700
Nfu_p_1_018428	ENSG00000213934	HBG1	3047
Nfu_p_1_018526	ENSG00000089486	CDIP1	29965
Nfu_p_1_018323	ENSG00000237515	SHISA9	729993
Nfu_p_1_018184	ENSG00000007516	BAIAP3	8938
Nfu_p_1_018503	ENSG00000137699	TRIM29	23650
Nfu_p_1_018098	ENSG00000198231	DDX42	11325
Nfu_p_1_018365	ENSG00000173991	TCAP	8557
Nfu_p_1_039738	ENSG00000108924	HLF	3131
Nfu_p_1_015037	ENSG00000134775	FHOD3	80206
Nfu_p_1_015086	ENSG00000143171	RXRG	6258
Nfu_p_1_004398	ENSG00000168036	CTNNB1	1499
Nfu_p_1_004245	ENSG00000078295	ADCY2	108
Nfu_p_1_004415	ENSG00000170561	IRX2	153572
Nfu_p_1_004270	ENSG00000172167	MTBP	27085
Nfu_p_1_004324	ENSG00000187955	COL14A1	7373
Nfu_p_1_004268	ENSG00000136982	DSCC1	79075
Nfu_p_1_004437	ENSG00000142751	GPN2	54707
Nfu_p_1_041489	ENSG00000172201	ID4	3400
Nfu_p_1_041676	ENSG00000132549	VPS13B	157680
Nfu_p_1_041580	ENSG00000164830	OXR1	55074
Nfu_p_1_041499	ENSG00000176406	RIMS2	9699
Nfu_p_1_041594	ENSG00000184486	POU3F2	5454
Nfu_p_1_040181	ENSG00000112742	TTK	7272
Nfu_p_1_040042	ENSG00000256463	SALL3	27164
Nfu_p_1_040130	ENSG00000215421	ZNF407	55628
Nfu_p_1_040040	ENSG00000073578	SDHA	6389
Nfu_p_1_040031	ENSG00000065615	CYB5R4	51167
Nfu_p_1_040203	ENSG00000196455	PIK3R4	30849
Nfu_p_1_040221	ENSG00000136928	GABBR2	9568
Nfu_p_1_026737	ENSG00000154822	PLCL2	23228
Nfu_p_1_026757	ENSG00000163576	EFHB	151651
Nfu_p_1_026859	ENSG00000144331	ZNF385B	151126
Nfu_p_1_026583	ENSG00000136267	DGKB	1607
Nfu_p_1_026892	ENSG00000143387	CTSK	1513
Nfu_p_1_026367	ENSG00000104325	DECR1	1666
Nfu_p_1_026454	ENSG00000185668	POU3F1	5453
Nfu_p_1_026840	ENSG00000116871	MAP7D1	55700
Nfu_p_1_026747	ENSG00000196449	YRDC	79693
Nfu_p_1_002636	ENSG00000089693	MLF2	8079
Nfu_p_1_003020	ENSG00000162733	DDR2	4921
Nfu_p_1_003292	ENSG00000213578	CPLX3	594855
Nfu_p_1_003247	ENSG00000132680	KIAA0907	22889
Nfu_p_1_002842	ENSG00000143127	ITGA10	8515
Nfu_p_1_002633	ENSG00000186141	POLR3C	10623
Nfu_p_1_003269	ENSG00000132676	DAP3	7818
Nfu_p_1_003225	ENSG00000075303	SLC25A40	55972
Nfu_p_1_002794	ENSG00000267140	RP11-322E11.6	NA
Nfu_p_1_003289	ENSG00000005471	ABCB4	5244
Nfu_p_1_039058	ENSG00000104884	ERCC2	2068
Nfu_p_1_039049	ENSG00000171169	NAIF1	203245
Nfu_p_1_001420	ENSG00000132275	RRP8	23378
Nfu_p_1_001162	ENSG00000166313	APBB1	322
Nfu_p_1_001397	ENSG00000196549	MME	4311
Nfu_p_1_001535	ENSG00000114805	PLCH1	23007
Nfu_p_1_001474	ENSG00000091622	PITPNM3	83394
Nfu_p_1_000999	ENSG00000099341	PSMD8	5714
Nfu_p_1_001618	ENSG00000137502	RAB30	27314
Nfu_p_1_001822	ENSG00000198771	RCSD1	92241
Nfu_p_1_001367	ENSG00000114480	GBE1	2632
Nfu_p_1_001638	ENSG00000171189	GRIK1	2897
Nfu_p_1_001431	ENSG00000133110	POSTN	10631
Nfu_p_1_000616	ENSG00000105254	TBCB	1155
Nfu_p_1_001363	ENSG00000170385	SLC30A1	7779
Nfu_p_1_000986	ENSG00000130751	NPAS1	4861
Nfu_p_1_000605	ENSG00000054965	FAM168A	23201
Nfu_p_1_001009	ENSG00000149575	SCN2B	6327
Nfu_p_1_000659	ENSG00000149311	ATM	472
Nfu_p_1_001610	ENSG00000182240	BACE2	25825
Nfu_p_1_000369	ENSG00000149571	KIRREL3	84623
Nfu_p_1_000535	ENSG00000166105	GLB1L3	112937
Nfu_p_1_000522	ENSG00000136492	BRIP1	83990
Nfu_p_1_039710	ENSG00000114859	CLCN2	1181
Nfu_p_1_033821	ENSG00000023228	NDUFS1	4719
Nfu_p_1_033694	ENSG00000115652	UXS1	80146
Nfu_p_1_033713	ENSG00000173638	SLC19A1	6573
Nfu_p_1_033853	ENSG00000127837	AAMP	14
Nfu_p_1_033815	ENSG00000156239	N6AMT1	29104
Nfu_p_1_021065	ENSG00000115657	ABCB6	10058
Nfu_p_1_021200	ENSG00000154721	JAM2	58494
Nfu_p_1_021173	ENSG00000183878	UTY	7404
Nfu_p_1_021170	ENSG00000152128	TMEM163	81615
Nfu_p_1_021264	ENSG00000113845	TIMMDC1	51300
Nfu_p_1_021109	ENSG00000144426	NBEAL1	65065
Nfu_p_1_021072	ENSG00000110955	ATP5B	506
Nfu_p_1_021230	ENSG00000102572	STK24	8428
Nfu_p_1_020970	ENSG00000144290	SLC4A10	57282
Nfu_p_1_005333	ENSG00000129993	CBFA2T3	863
Nfu_p_1_005221	ENSG00000115216	NRBP1	29959
Nfu_p_1_000088	ENSG00000067225	PKM	5315
Nfu_p_1_000173	ENSG00000087245	MMP2	4313
Nfu_p_1_009893	ENSG00000174672	BRSK2	9024
Nfu_p_1_009449	ENSG00000181019	NQO1	1728
Nfu_p_1_009633	ENSG00000159723	AGRP	181
Nfu_p_1_009770	ENSG00000159714	ZDHHC1	29800
Nfu_p_1_009440	ENSG00000166411	IDH3A	3419
Nfu_p_1_009618	ENSG00000141101	NOB1	28987
Nfu_p_1_009363	ENSG00000140263	SORD	6652
Nfu_p_1_009319	ENSG00000130413	STK33	65975
Nfu_p_1_009983	ENSG00000166444	ST5	6764
Nfu_p_1_009628	ENSG00000133812	SBF2	81846
Nfu_p_1_009870	ENSG00000103248	MTHFSD	64779
Nfu_p_1_008387	ENSG00000204130	RUFY2	55680
Nfu_p_1_007937	ENSG00000156502	SUPV3L1	6832
Nfu_p_1_007998	ENSG00000134569	LRP4	4038
Nfu_p_1_007812	ENSG00000121653	MAPK8IP1	9479
Nfu_p_1_008101	ENSG00000113732	ATP6V0E1	8992
Nfu_p_1_008031	ENSG00000167986	DDB1	1642
Nfu_p_1_008223	ENSG00000260836	RP11-152F13.10	NA
Nfu_p_1_008296	ENSG00000109689	STIM2	57620
Nfu_p_1_007786	ENSG00000115233	PSMD14	10213
Nfu_p_1_008385	ENSG00000197991	RP11-310K10.1	64881
Nfu_p_1_008095	ENSG00000005812	FBXL3	26224
Nfu_p_1_030256	ENSG00000108774	RAB5C	5878
Nfu_p_1_049514	ENSG00000025434	NR1H3	10062
Nfu_p_1_052862	ENSG00000185627	PSMD13	5719
Nfu_p_1_052837	ENSG00000178761	FAM219B	57184
Nfu_p_1_052807	ENSG00000140798	ABCC12	94160
Nfu_p_1_052851	ENSG00000136628	EPRS	2058
Nfu_p_1_008454	ENSG00000138629	UBL7	84993
Nfu_p_1_032870	ENSG00000278845	MRPL45	84311
Nfu_p_1_033058	ENSG00000120251	GRIA2	2891
Nfu_p_1_033422	ENSG00000143889	HNRNPLL	92906
Nfu_p_1_033474	ENSG00000184640	2009-09-01	10801
Nfu_p_1_033108	ENSG00000176208	ATAD5	79915
Nfu_p_1_032984	ENSG00000130164	LDLR	3949
Nfu_p_1_032842	ENSG00000167881	SRP68	6730
Nfu_p_1_033366	ENSG00000167281	RBFOX3	146713
Nfu_p_1_023800	ENSG00000169126	ARMC4	55130
Nfu_p_1_016538	ENSG00000009335	UBE3C	9690
Nfu_p_1_016744	ENSG00000120992	LYPLA1	10434
Nfu_p_1_016624	ENSG00000153317	ASAP1	50807
Nfu_p_1_016558	ENSG00000164889	SLC4A2	6522
Nfu_p_1_016769	ENSG00000179950	PUF60	22827
Nfu_p_1_008835	ENSG00000184672	RALYL	138046
Nfu_p_1_032233	ENSG00000117519	CNN3	1266
Nfu_p_1_032186	ENSG00000099250	NRP1	8829
Nfu_p_1_032289	ENSG00000152102	FAM168B	130074
Nfu_p_1_046076	ENSG00000074054	CLASP1	23332
Nfu_p_1_046025	ENSG00000196475	GK2	2712
Nfu_p_1_046029	ENSG00000163607	GTPBP8	29083
Nfu_p_1_046112	ENSG00000134884	ARGLU1	55082
Nfu_p_1_046037	ENSG00000155657	TTN	7273
Nfu_p_1_027816	ENSG00000181744	C3orf58	205428
Nfu_p_1_027486	ENSG00000008226	DLEC1	9940
Nfu_p_1_027645	ENSG00000215845	TSTD1	100131187
Nfu_p_1_027185	ENSG00000139517	LNX2	222484
Nfu_p_1_027255	ENSG00000141668	CBLN2	147381
Nfu_p_1_027728	ENSG00000166342	NETO1	81832
Nfu_p_1_027117	ENSG00000145495	MARCH6	10299
Nfu_p_1_027193	ENSG00000112902	SEMA5A	9037
Nfu_p_1_027837	ENSG00000179526	SHARPIN	81858
Nfu_p_1_027569	ENSG00000150867	PIP4K2A	5305
Nfu_p_1_027610	ENSG00000135697	BCO1	53630
Nfu_p_1_027385	ENSG00000112144	ICK	22858
Nfu_p_1_027665	ENSG00000137203	TFAP2A	7020
Nfu_p_1_027463	ENSG00000120539	MASTL	84930
Nfu_p_1_027701	ENSG00000136750	GAD2	2572
Nfu_p_1_027825	ENSG00000137563	GGH	8836
Nfu_p_1_027815	ENSG00000113361	CDH6	1004
Nfu_p_1_031290	ENSG00000038382	TRIO	7204
Nfu_p_1_031319	ENSG00000131374	TBC1D5	9779
Nfu_p_1_031695	ENSG00000004799	PDK4	5166
Nfu_p_1_031738	ENSG00000127990	SGCE	8910
Nfu_p_1_030913	ENSG00000158486	DNAH3	55567
Nfu_p_1_031792	ENSG00000164896	FASTK	10922
Nfu_p_1_030946	ENSG00000215021	PHB2	11331
Nfu_p_1_030994	ENSG00000132294	EFR3A	23167
Nfu_p_1_031601	ENSG00000122218	COPA	1314
Nfu_p_1_031785	ENSG00000117054	ACADM	34
Nfu_p_1_031901	ENSG00000167654	ATCAY	85300
Nfu_p_1_047920	ENSG00000158270	COLEC12	81035
Nfu_p_1_048168	ENSG00000026025	VIM	7431
Nfu_p_1_048560	ENSG00000154678	PDE1C	5137
Nfu_p_1_047988	ENSG00000147488	ST18	9705
Nfu_p_1_049038	ENSG00000147481	SNTG1	54212
Nfu_p_1_048836	ENSG00000134769	DTNA	1837
Nfu_p_1_049158	ENSG00000134504	KCTD1	284252
Nfu_p_1_048552	ENSG00000141380	SS18	6760
Nfu_p_1_048241	ENSG00000117425	PTCH2	8643
Nfu_p_1_048015	ENSG00000151967	SCHIP1	29970
Nfu_p_1_047909	ENSG00000162367	TAL1	6886
Nfu_p_1_048981	ENSG00000152556	PFKM	5213
Nfu_p_1_047814	ENSG00000144455	SUMF1	285362
Nfu_p_1_047953	ENSG00000117569	PTBP2	58155
Nfu_p_1_047835	ENSG00000117593	DARS2	55157
Nfu_p_1_048308	ENSG00000254087	LYN	4067
Nfu_p_1_048900	ENSG00000079691	CARMIL1	55604
Nfu_p_1_047950	ENSG00000159753	CARMIL2	146206
Nfu_p_1_048332	ENSG00000102996	MMP15	4324
Nfu_p_1_047874	ENSG00000072274	TFRC	7037
Nfu_p_1_048107	ENSG00000143198	MGST3	4259
Nfu_p_1_048360	ENSG00000116171	SCP2	6342
Nfu_p_1_048875	ENSG00000157107	FCHO2	115548
Nfu_p_1_016967	ENSG00000182580	EPHB3	2049
Nfu_p_1_053701	ENSG00000168228	ZCCHC4	29063
Nfu_p_1_053545	ENSG00000159216	RUNX1	861
Nfu_p_1_053665	ENSG00000134905	CARS2	79587
Nfu_p_1_053569	ENSG00000158234	FAIM	55179
Nfu_p_1_053693	ENSG00000115137	DNAJC27	51277
Nfu_p_1_053553	ENSG00000154175	ABI3BP	25890
Nfu_p_1_013440	ENSG00000135540	NHSL1	57224
Nfu_p_1_053987	ENSG00000158864	NDUFS2	4720
Nfu_p_1_054003	ENSG00000147251	DOCK11	139818
Nfu_p_1_053800	ENSG00000248643	RBM14-RBM4	100526737
Nfu_p_1_051137	ENSG00000136699	SMPD4	55627
Nfu_p_1_050716	ENSG00000158615	PPP1R15B	84919
Nfu_p_1_050039	ENSG00000100982	PCIF1	63935
Nfu_p_1_051241	ENSG00000168309	FAM107A	11170
Nfu_p_1_051558	ENSG00000124228	DDX27	55661
Nfu_p_1_050970	ENSG00000133216	EPHB2	2048
Nfu_p_1_051622	ENSG00000162496	DHRS3	9249
Nfu_p_1_050049	ENSG00000088320	REM1	28954
Nfu_p_1_051113	ENSG00000087494	PTHLH	5744
Nfu_p_1_050914	ENSG00000196090	PTPRT	11122
Nfu_p_1_051562	ENSG00000101282	RSPO4	343637
Nfu_p_1_050943	ENSG00000144730	IL17RD	54756
Nfu_p_1_049725	ENSG00000173540	GMPPB	29925
Nfu_p_1_049939	ENSG00000165526	RPUSD4	84881
Nfu_p_1_051911	ENSG00000112081	SRSF3	6428
Nfu_p_1_051922	ENSG00000196220	SRGAP3	9901
Nfu_p_1_050383	ENSG00000003756	RBM5	10181
Nfu_p_1_051577	ENSG00000007402	CACNA2D2	9254
Nfu_p_1_051770	ENSG00000009709	PAX7	5081
Nfu_p_1_049674	ENSG00000157103	SLC6A1	6529
Nfu_p_1_050210	ENSG00000197852	FAM212B	55924
Nfu_p_1_051339	ENSG00000078747	ITCH	83737
Nfu_p_1_049910	ENSG00000178473	UCN3	114131
Nfu_p_1_050887	ENSG00000109667	SLC2A9	56606
Nfu_p_1_051388	ENSG00000132670	PTPRA	5786
Nfu_p_1_050719	ENSG00000175449	RFESD	317671
Nfu_p_1_050302	ENSG00000132821	VSTM2L	128434
Nfu_p_1_050031	ENSG00000211584	SLC48A1	55652
Nfu_p_1_050685	ENSG00000163349	HIPK1	204851
Nfu_p_1_049718	ENSG00000161642	ZNF385A	25946
Nfu_p_1_050667	ENSG00000123384	LRP1	4035
Nfu_p_1_049979	ENSG00000174738	NR1D2	9975
Nfu_p_1_050891	ENSG00000185664	PMEL	6490
Nfu_p_1_049762	ENSG00000159346	ADIPOR1	51094
Nfu_p_1_050223	ENSG00000163933	RFT1	91869
Nfu_p_1_049935	ENSG00000124762	CDKN1A	1026
Nfu_p_1_049792	ENSG00000160075	SSU72	29101
Nfu_p_1_050489	ENSG00000114861	FOXP1	27086
Nfu_p_1_039569	ENSG00000184677	ZBTB40	9923
Nfu_p_1_040820	ENSG00000154134	ROBO3	64221
Nfu_p_1_040923	ENSG00000100314	CABP7	164633
Nfu_p_1_040924	ENSG00000171435	KSR2	283455
Nfu_p_1_040655	ENSG00000130714	POMT1	10585
Nfu_p_1_041070	ENSG00000158863	FAM160B2	64760
Nfu_p_1_041167	ENSG00000064651	SLC12A2	6558
Nfu_p_1_040920	ENSG00000165684	SNAPC4	6621
Nfu_p_1_040940	ENSG00000188523	CFAP77	389799
Nfu_p_1_040775	ENSG00000106804	C5	727
Nfu_p_1_041390	ENSG00000080503	SMARCA2	6595
Nfu_p_1_041106	ENSG00000169288	MRPL1	65008
Nfu_p_1_041365	ENSG00000138767	CNOT6L	246175
Nfu_p_1_040659	ENSG00000137700	SLC37A4	2542
Nfu_p_1_041084	ENSG00000198382	UVRAG	7405
Nfu_p_1_040854	ENSG00000180530	NRIP1	8204
Nfu_p_1_012990	ENSG00000159267	HLCS	3141
Nfu_p_1_012248	ENSG00000137672	TRPC6	7225
Nfu_p_1_012377	ENSG00000086848	ALG9	79796
Nfu_p_1_012246	ENSG00000167414	GNG8	94235
Nfu_p_1_013264	ENSG00000147010	SH3KBP1	30011
Nfu_p_1_012348	ENSG00000131828	PDHA1	5160
Nfu_p_1_013010	ENSG00000019144	PHLDB1	23187
Nfu_p_1_012472	ENSG00000106404	CLDN15	24146
Nfu_p_1_013132	ENSG00000125434	SLC25A35	399512
Nfu_p_1_012902	ENSG00000085224	ATRX	546
Nfu_p_1_012588	ENSG00000022355	GABRA1	2554
Nfu_p_1_012825	ENSG00000129965	INS-IGF2	723961
Nfu_p_1_052938	ENSG00000158987	RAPGEF6	51735
Nfu_p_1_052910	ENSG00000185924	RTN4RL1	146760
Nfu_p_1_053431	ENSG00000133105	RXFP2	122042
Nfu_p_1_052967	ENSG00000189403	HMGB1	3146
Nfu_p_1_053382	ENSG00000133107	TRPC4	7223
Nfu_p_1_052997	ENSG00000132376	INPP5K	51763
Nfu_p_1_052906	ENSG00000167283	ATP5L	10632
Nfu_p_1_037701	ENSG00000082516	GEMIN5	25929
Nfu_p_1_029643	ENSG00000196914	ARHGEF12	23365
Nfu_p_1_029652	ENSG00000158636	EMSY	56946
Nfu_p_1_029635	ENSG00000197965	MPZL1	9019
Nfu_p_1_014699	ENSG00000110713	NUP98	4928
Nfu_p_1_014718	ENSG00000161939	RNASEK-C17orf49	100529209
Nfu_p_1_014705	ENSG00000110660	SLC35F2	54733
Nfu_p_1_014814	ENSG00000154114	TBCEL	219899
Nfu_p_1_002189	ENSG00000113916	BCL6	604
Nfu_p_1_002346	ENSG00000144230	GPR17	2840
Nfu_p_1_002198	ENSG00000143032	BARHL2	343472
Nfu_p_1_002076	ENSG00000167081	PBX3	5090
Nfu_p_1_002006	ENSG00000157184	CPT2	1376
Nfu_p_1_002081	ENSG00000198198	SZT2	23334
Nfu_p_1_001971	ENSG00000277363	SRCIN1	80725
Nfu_p_1_002021	ENSG00000182446	NPLOC4	55666
Nfu_p_1_002165	ENSG00000119285	HEATR1	55127
Nfu_p_1_001928	ENSG00000166321	NUDT13	25961
Nfu_p_1_002289	ENSG00000130640	TUBGCP2	10844
Nfu_p_1_002223	ENSG00000156860	FBRS	64319
Nfu_p_1_002251	ENSG00000082641	NFE2L1	4779
Nfu_p_1_002205	ENSG00000108439	PNPO	55163
Nfu_p_1_054684	ENSG00000196712	NF1	4763
Nfu_p_1_055855	ENSG00000159314	ARHGAP27	201176
Nfu_p_1_054540	ENSG00000153976	HS3ST3A1	9955
Nfu_p_1_055595	ENSG00000141540	TTYH2	94015
Nfu_p_1_055676	ENSG00000112531	QKI	9444
Nfu_p_1_054588	ENSG00000109065	NAT9	26151
Nfu_p_1_054638	ENSG00000108829	LRRC59	55379
Nfu_p_1_055999	ENSG00000035862	TIMP2	7077
Nfu_p_1_056221	ENSG00000103319	EEF2K	29904
Nfu_p_1_055315	ENSG00000148848	ADAM12	8038
Nfu_p_1_055279	ENSG00000154478	GPR26	2849
Nfu_p_1_055713	ENSG00000188917	TRMT2B	79979
Nfu_p_1_055730	ENSG00000156650	KAT6B	23522
Nfu_p_1_054525	ENSG00000141750	STAC2	342667
Nfu_p_1_054692	ENSG00000107518	ATRNL1	26033
Nfu_p_1_054942	ENSG00000185737	NRG3	10718
Nfu_p_1_055693	ENSG00000148690	FRA10AC1	118924
Nfu_p_1_055436	ENSG00000180209	MYLPF	29895
Nfu_p_1_055319	ENSG00000167695	FAM57A	79850
Nfu_p_1_056164	ENSG00000166006	KCNC2	3747
Nfu_p_1_055074	ENSG00000131409	LRRC4B	94030
Nfu_p_1_055993	ENSG00000127580	WDR24	84219
Nfu_p_1_055439	ENSG00000103260	METRN	79006
Nfu_p_1_054664	ENSG00000175662	TOM1L2	146691
Nfu_p_1_056216	ENSG00000266074	BAHCC1	57597
Nfu_p_1_056222	ENSG00000136457	CHAD	1101
Nfu_p_1_055667	ENSG00000100418	DESI1	27351
Nfu_p_1_055891	ENSG00000141551	CSNK1D	1453
Nfu_p_1_055896	ENSG00000124422	USP22	23326
Nfu_p_1_034269	ENSG00000164168	TMEM184C	55751
Nfu_p_1_008756	ENSG00000111716	LDHB	3945
Nfu_p_1_008670	ENSG00000165966	PDZRN4	29951
Nfu_p_1_019209	ENSG00000085117	CD82	3732
Nfu_p_1_019660	ENSG00000103569	AQP9	366
Nfu_p_1_020637	ENSG00000104043	ATP8B4	79895
Nfu_p_1_019344	ENSG00000129158	SERGEF	26297
Nfu_p_1_019879	ENSG00000123444	KBTBD4	55709
Nfu_p_1_019657	ENSG00000138614	VWA9	81556
Nfu_p_1_019775	ENSG00000074410	CA12	771
Nfu_p_1_019308	ENSG00000140455	USP3	9960
Nfu_p_1_020911	ENSG00000171914	TLN2	83660
Nfu_p_1_020369	ENSG00000171877	FRMD5	84978
Nfu_p_1_020068	ENSG00000058335	RASGRF1	5923
Nfu_p_1_019877	ENSG00000182054	IDH2	3418
Nfu_p_1_020646	ENSG00000182175	RGMA	56963
Nfu_p_1_019695	ENSG00000120645	IQSEC3	440073
Nfu_p_1_020422	ENSG00000111731	C2CD5	9847
Nfu_p_1_020855	ENSG00000140905	GCSH	2653
Nfu_p_1_019114	ENSG00000177947	ODF3	113746
Nfu_p_1_020515	ENSG00000186153	WWOX	51741
Nfu_p_1_020860	ENSG00000140553	UNC45A	55898
Nfu_p_1_020654	ENSG00000148948	LRRC4C	57689
Nfu_p_1_019262	ENSG00000110436	SLC1A2	6506
Nfu_p_1_020022	ENSG00000099849	RASSF7	8045
Nfu_p_1_020740	ENSG00000131943	C19orf12	83636
Nfu_p_1_019591	ENSG00000110497	AMBRA1	55626
Nfu_p_1_020703	ENSG00000164326	CARTPT	9607
Nfu_p_1_019175	ENSG00000102910	LONP2	83752
Nfu_p_1_020214	ENSG00000132600	PRMT7	54496
Nfu_p_1_020888	ENSG00000125122	LRRC29	26231
Nfu_p_1_019243	ENSG00000155561	NUP205	23165
Nfu_p_1_034457	ENSG00000182871	COL18A1	80781
Nfu_p_1_034363	ENSG00000044524	EPHA3	2042
Nfu_p_1_014090	ENSG00000160193	WDR4	10785
Nfu_p_1_014536	ENSG00000160208	RRP1B	23076
Nfu_p_1_013939	ENSG00000130414	NDUFA10	4705
Nfu_p_1_014378	ENSG00000132953	XPO4	64328
Nfu_p_1_014421	ENSG00000137727	ARHGAP20	57569
Nfu_p_1_014591	ENSG00000169087	HSPBAP1	79663
Nfu_p_1_014013	ENSG00000223802	CERS1	2657
Nfu_p_1_014019	ENSG00000125247	TMTC4	84899
Nfu_p_1_014512	ENSG00000136111	TBC1D4	9882
Nfu_p_1_013758	ENSG00000156298	TSPAN7	7102
Nfu_p_1_014292	ENSG00000138468	SENP7	57337
Nfu_p_1_013750	ENSG00000126217	MCF2L	23263
Nfu_p_1_014219	ENSG00000135974	C2orf49	79074
Nfu_p_1_014390	ENSG00000182504	CEP97	79598
Nfu_p_1_041946	ENSG00000197713	RPE	6120
Nfu_p_1_042116	ENSG00000101850	GPR143	4935
Nfu_p_1_042543	ENSG00000204335	SP5	389058
Nfu_p_1_042362	ENSG00000138399	FASTKD1	79675
Nfu_p_1_041982	ENSG00000115183	TANC1	85461
Nfu_p_1_042120	ENSG00000162989	KCNJ3	3760
Nfu_p_1_041951	ENSG00000138375	SMARCAL1	50485
Nfu_p_1_042286	ENSG00000135960	EDAR	10913
Nfu_p_1_042658	ENSG00000164506	STXBP5	134957
Nfu_p_1_041987	ENSG00000153767	GTF2E1	2960
Nfu_p_1_041992	ENSG00000127838	PNKD	25953
Nfu_p_1_034140	ENSG00000164244	PRRC1	133619
Nfu_p_1_004865	ENSG00000071553	ATP6AP1	537
Nfu_p_1_004954	ENSG00000177689	MAGEB10	139422
Nfu_p_1_005048	ENSG00000101367	MAPRE1	22919
Nfu_p_1_004593	ENSG00000127054	CPSF3L	54973
Nfu_p_1_004819	ENSG00000183283	DAZAP2	9802
Nfu_p_1_004549	ENSG00000062485	CS	1431
Nfu_p_1_004564	ENSG00000167778	SPRYD3	84926
Nfu_p_1_004907	ENSG00000142632	ARHGEF19	128272
Nfu_p_1_004925	ENSG00000142609	CFAP74	85452
Nfu_p_1_024924	ENSG00000130703	OSBPL2	9885
Nfu_p_1_025175	ENSG00000101438	SLC32A1	140679
Nfu_p_1_025341	ENSG00000144227	NXPH2	11249
Nfu_p_1_025322	ENSG00000116285	ERRFI1	54206
Nfu_p_1_025377	ENSG00000189337	KAZN	23254
Nfu_p_1_025327	ENSG00000160094	ZNF362	149076
Nfu_p_1_024830	ENSG00000124191	TOX2	84969
Nfu_p_1_024890	ENSG00000124772	CPNE5	57699
Nfu_p_1_025326	ENSG00000172602	RND1	27289
Nfu_p_1_025003	ENSG00000123405	NFE2	4778
Nfu_p_1_003513	ENSG00000163681	SLMAP	7871
Nfu_p_1_003628	ENSG00000187969	ZCCHC13	389874
Nfu_p_1_003980	ENSG00000144711	IQSEC1	9922
Nfu_p_1_003997	ENSG00000151276	MAGI1	9223
Nfu_p_1_004072	ENSG00000130699	TAF4	6874
Nfu_p_1_003821	ENSG00000101152	DNAJC5	80331
Nfu_p_1_004064	ENSG00000172765	TMCC1	23023
Nfu_p_1_004159	ENSG00000135473	PAN2	9924
Nfu_p_1_003470	ENSG00000162542	TMCO4	255104
Nfu_p_1_004157	ENSG00000145945	FAM50B	26240
Nfu_p_1_003633	ENSG00000100983	GSS	2937
Nfu_p_1_037318	ENSG00000088833	NSFL1C	55968
Nfu_p_1_037227	ENSG00000100429	HDAC10	83933
Nfu_p_1_037413	ENSG00000067842	ATP2B3	492
Nfu_p_1_044260	ENSG00000100664	EIF5	1983
Nfu_p_1_023757	ENSG00000143867	OSR1	130497
Nfu_p_1_023732	ENSG00000100599	RIN3	79890
Nfu_p_1_023722	ENSG00000130347	RTN4IP1	84816
Nfu_p_1_052457	ENSG00000111218	PRMT8	56341
Nfu_p_1_052381	ENSG00000133961	NUMB	8650
Nfu_p_1_052483	ENSG00000138821	SLC39A8	64116
Nfu_p_1_052001	ENSG00000173250	GPR151	134391
Nfu_p_1_052197	ENSG00000198513	ATL1	51062
Nfu_p_1_052110	ENSG00000130396	AFDN	4301
Nfu_p_1_052488	ENSG00000163032	VSNL1	7447
Nfu_p_1_036835	ENSG00000163577	EIF5A2	56648
Nfu_p_1_058158	ENSG00000099617	EFNA2	1943
Nfu_p_1_036073	ENSG00000172845	SP3	6670
Nfu_p_1_036373	ENSG00000112214	FHL5	9457
Nfu_p_1_036302	ENSG00000159248	GJD2	57369
Nfu_p_1_037067	ENSG00000253958	CLDN23	137075
Nfu_p_1_036913	ENSG00000135312	HTR1B	3351
Nfu_p_1_036948	ENSG00000134321	RSAD2	91543
Nfu_p_1_036608	ENSG00000151694	ADAM17	6868
Nfu_p_1_036292	ENSG00000165588	OTX2	5015
Nfu_p_1_036522	ENSG00000119686	FLVCR2	55640
Nfu_p_1_036938	ENSG00000179627	ZBTB42	100128927
Nfu_p_1_036693	ENSG00000117713	ARID1A	8289
Nfu_p_1_036400	ENSG00000187010	RHD	6007
Nfu_p_1_036161	ENSG00000188559	RALGAPA2	57186
Nfu_p_1_029369	ENSG00000172955	ADH6	130
Nfu_p_1_006269	ENSG00000116157	GPX7	2882
Nfu_p_1_006635	ENSG00000134744	ZCCHC11	23318
Nfu_p_1_006266	ENSG00000170989	S1PR1	1901
Nfu_p_1_005957	ENSG00000182759	MAFA	389692
Nfu_p_1_006393	ENSG00000164379	FOXQ1	94234
Nfu_p_1_006312	ENSG00000143248	RGS5	8490
Nfu_p_1_005881	ENSG00000162670	BRINP3	339479
Nfu_p_1_006280	ENSG00000181449	SOX2	6657
Nfu_p_1_005773	ENSG00000132854	KANK4	163782
Nfu_p_1_006094	ENSG00000143341	HMCN1	83872
Nfu_p_1_005891	ENSG00000087903	RFX2	5990
Nfu_p_1_006464	ENSG00000130382	MLLT1	4298
Nfu_p_1_006112	ENSG00000143355	LHX9	56956
Nfu_p_1_005641	ENSG00000134376	CRB1	23418
Nfu_p_1_006233	ENSG00000152061	RABGAP1L	9910
Nfu_p_1_006527	ENSG00000082996	RNF13	11342
Nfu_p_1_006673	ENSG00000173692	PSMD1	5707
Nfu_p_1_005731	ENSG00000041802	LSG1	55341
Nfu_p_1_006399	ENSG00000099783	HNRNPM	4670
Nfu_p_1_054094	ENSG00000085832	EPS15	2060
Nfu_p_1_054416	ENSG00000175445	LPL	4023
Nfu_p_1_054155	ENSG00000065000	AP3D1	8943
Nfu_p_1_054187	ENSG00000106829	TLE4	7091
Nfu_p_1_054172	ENSG00000118217	ATF6	22926
Nfu_p_1_054235	ENSG00000197587	DMBX1	127343
Nfu_p_1_054228	ENSG00000122420	PTGFR	5737
Nfu_p_1_042909	ENSG00000162407	PLPP3	8613
Nfu_p_1_042810	ENSG00000197959	DNM3	26052
Nfu_p_1_022276	ENSG00000130653	PNPLA7	375775
Nfu_p_1_022038	ENSG00000122970	IFT81	28981
Nfu_p_1_021575	ENSG00000106868	SUSD1	64420
Nfu_p_1_021890	ENSG00000022840	RNF10	9921
Nfu_p_1_022494	ENSG00000089053	ANAPC5	51433
Nfu_p_1_022029	ENSG00000111432	FZD10	11211
Nfu_p_1_022542	ENSG00000139370	SLC15A4	121260
Nfu_p_1_021909	ENSG00000106628	POLD2	5425
Nfu_p_1_022605	ENSG00000198963	RORB	6096
Nfu_p_1_057871	ENSG00000089063	TMEM230	29058
Nfu_p_1_021625	ENSG00000152284	TCF7L1	83439
Nfu_p_1_022368	ENSG00000120896	SORBS3	10174
Nfu_p_1_022179	ENSG00000020181	ADGRA2	25960
Nfu_p_1_021937	ENSG00000114982	KANSL3	55683
Nfu_p_1_022144	ENSG00000170323	FABP4	2167
Nfu_p_1_022663	ENSG00000083067	TRPM3	80036
Nfu_p_1_022202	ENSG00000175471	MCTP1	79772
Nfu_p_1_021591	ENSG00000113391	FAM172A	83989
Nfu_p_1_022714	ENSG00000165271	NOL6	65083
Nfu_p_1_022292	ENSG00000147526	TACC1	6867
Nfu_p_1_023098	ENSG00000174527	MYO1H	283446
Nfu_p_1_022055	ENSG00000139428	MMAB	326625
Nfu_p_1_022995	ENSG00000189046	ALKBH2	121642
Nfu_p_1_022040	ENSG00000029534	ANK1	286
Nfu_p_1_022082	ENSG00000099139	PCSK5	5125
Nfu_p_1_021621	ENSG00000141646	SMAD4	4089
Nfu_p_1_022655	ENSG00000082212	ME2	4200
Nfu_p_1_022296	ENSG00000178394	HTR1A	3350
Nfu_p_1_022513	ENSG00000152234	ATP5A1	498
Nfu_p_1_022442	ENSG00000147408	CSGALNACT1	55790
Nfu_p_1_022117	ENSG00000204842	ATXN2	6311
Nfu_p_1_017935	ENSG00000203618	GP1BB	2812
Nfu_p_1_017890	ENSG00000104368	PLAT	5327
Nfu_p_1_017842	ENSG00000164338	UTP15	84135
Nfu_p_1_017796	ENSG00000101670	LIPG	9388
Nfu_p_1_017829	ENSG00000178445	GLDC	2731
Nfu_p_1_017810	ENSG00000137133	HINT2	84681
Nfu_p_1_024497	ENSG00000060656	PTPRU	10076
Nfu_p_1_024514	ENSG00000196353	CPNE4	131034
Nfu_p_1_024500	ENSG00000147684	NDUFB9	4715
Nfu_p_1_024555	ENSG00000164983	TMEM65	157378
Nfu_p_1_024336	ENSG00000143434	SEMA6C	10500
Nfu_p_1_024556	ENSG00000283526	RP11-40A7.2	642515
Nfu_p_1_024352	ENSG00000130723	PRRC2B	84726
Nfu_p_1_024373	ENSG00000085365	SCAMP1	9522
Nfu_p_1_010190	ENSG00000143314	MRPL24	79590
Nfu_p_1_010121	ENSG00000143569	UBAP2L	9898
Nfu_p_1_010046	ENSG00000008083	JARID2	3720
Nfu_p_1_010253	ENSG00000112308	C6orf62	81688
Nfu_p_1_038946	ENSG00000117013	KCNQ4	9132
Nfu_p_1_038898	ENSG00000187954	CYHR1	50626
Nfu_p_1_038917	ENSG00000134644	PUM1	9698
Nfu_p_1_038908	ENSG00000181773	GPR3	2827
Nfu_p_1_043168	ENSG00000010295	IFFO1	25900
Nfu_p_1_029754	ENSG00000105711	SCN1B	6324
Nfu_p_1_029770	ENSG00000166377	ATP9B	374868
Nfu_p_1_049627	ENSG00000131773	KHDRBS3	10656
Nfu_p_1_024142	ENSG00000198833	UBE2J1	51465
Nfu_p_1_013329	ENSG00000143742	SRP9	6726
