# Supplementary material for: RNAseq Analysis of Brain Aging in Wild Specimens of Short-Lived Turquoise Killifish: Commonalities and Differences With Aging Under Laboratory Conditions
Source: Mol Biol Evol. 2022 Nov 1;39(11):msac219. doi: 10.1093/molbev/msac219 (PMC9641980; doi:10.1093/molbev/msac219)
Supplement: msac219_Supplementary_Data [file msac219_supplementary_data.zip › Table_S5.xlsx]

## Sheet: Quadrant III (GO terms)
Table S5. List of enriched GO/KEGG terms (Figure 2B)
GO Process
geneset	description	C	O	E	R	PValue	FDR
GO:0010975	regulation of neuron projection development	407	77	35.3349	2.17915	3.69345e-11	2.81441e-08
GO:0007067	mitotic nuclear division	434	77	37.679	2.04358	8.56842e-10	3.26457e-07
GO:0050808	synapse organization	241	51	20.9231	2.4375	1.56644e-09	3.97876e-07		KEGG Pathway
GO:0000226	microtubule cytoskeleton organization	446	77	38.7208	1.9886	3.07428e-09	5.85651e-07		ID	Name	#Gene	FDR
GO:0051962	positive regulation of nervous system development	443	76	38.4603	1.97606	5.20226e-09	7.20863e-07		hsa04110	Cell cycle - Homo sapiens (human)	27	2.41e-03
GO:0061564	axon development	452	77	39.2417	1.9622	5.67609e-09	7.20863e-07		hsa04120	Ubiquitin mediated proteolysis - Homo sapiens (human)	27	8.03e-03
GO:0007059	chromosome segregation	329	60	28.5631	2.10061	2.30096e-08	2.50476e-06		hsa05206	MicroRNAs in cancer - Homo sapiens (human)	28	1.07e-02
GO:0051493	regulation of cytoskeleton organization	414	70	35.9426	1.94755	3.87071e-08	3.68686e-06		hsa05203	Viral carcinogenesis - Homo sapiens (human)	34	1.73e-02
GO:0031346	positive regulation of cell projection organization	305	56	26.4794	2.11485	5.32781e-08	4.51088e-06		hsa00970	Aminoacyl-tRNA biosynthesis - Homo sapiens (human)	12	1.89e-02
GO:0050803	regulation of synapse structure or activity	121	30	10.505	2.85579	9.76088e-08	7.43779e-06		hsa04728	Dopaminergic synapse - Homo sapiens (human)	24	1.94e-02
GO:0007346	regulation of mitotic cell cycle	484	76	42.0198	1.80867	2.38097e-07	1.64936e-05		hsa04152	AMPK signaling pathway - Homo sapiens (human)	22	4.6e-02
GO:0016358	dendrite development	188	37	16.3218	2.26691	1.76641e-06	0.000104353		hsa05222	Small cell lung cancer - Homo sapiens (human)	17	4.6e-02
GO:0016570	histone modification	431	67	37.4185	1.79056	1.78031e-06	0.000104353		hsa05214	Glioma - Homo sapiens (human)	14	5.36e-02
GO:0051783	regulation of nuclear division	161	32	13.9777	2.28936	6.99496e-06	0.000380726		hsa03015	mRNA surveillance pathway - Homo sapiens (human)	17	6.44e-02
GO:0010720	positive regulation of cell development	441	66	38.2867	1.72384	7.84317e-06	0.000398433		hsa04115	p53 signaling pathway - Homo sapiens (human)	14	6.44e-02
GO:0031345	negative regulation of cell projection organization	148	30	12.849	2.3348	8.93072e-06	0.000425326		hsa04114	Oocyte meiosis - Homo sapiens (human)	21	6.44e-02
GO:0032886	regulation of microtubule-based process	142	29	12.3281	2.35234	1.07742e-05	0.00048294		hsa04261	Adrenergic signaling in cardiomyocytes - Homo sapiens (human)	24	6.44e-02
GO:0022604	regulation of cell morphogenesis	433	64	37.5921	1.70248	1.60688e-05	0.000680248		hsa04360	Axon guidance - Homo sapiens (human)	27	7.44e-02
GO:0006457	protein folding	220	38	19.0999	1.98954	3.05683e-05	0.00116882		hsa04962	Vasopressin-regulated water reabsorption - Homo sapiens (human)	10	8.66e-02
GO:0060560	developmental growth involved in morphogenesis	212	37	18.4054	2.01028	3.06778e-05	0.00116882		hsa01200	Carbon metabolism - Homo sapiens (human)	19	9.52e-02
GO:0010639	negative regulation of organelle organization	263	43	22.8331	1.88323	3.73673e-05	0.00132864
GO:0010721	negative regulation of cell development	280	45	24.309	1.85117	3.83597e-05	0.00132864
GO:0030900	forebrain development	358	54	31.0808	1.73741	4.16472e-05	0.00134567
GO:0006353	DNA-templated transcription, termination	101	22	8.7686	2.50895	4.35565e-05	0.00134567
GO:0000910	cytokinesis	130	26	11.2863	2.30367	4.41494e-05	0.00134567
GO:0097061	dendritic spine organization	49	14	4.25408	3.29096	4.76735e-05	0.0013972
GO:0051258	protein polymerization	233	39	20.2286	1.92797	4.98825e-05	0.00140779
GO:0010498	proteasomal protein catabolic process	407	59	35.3349	1.66974	6.02106e-05	0.00163859
GO:0044770	cell cycle phase transition	481	67	41.7594	1.60443	6.8763e-05	0.00180681
GO:0097485	neuron projection guidance	221	37	19.1867	1.92841	7.66467e-05	0.00194683
GO:0051961	negative regulation of nervous system development	263	42	22.8331	1.83944	7.96705e-05	0.00195835
GO:0042063	gliogenesis	243	39	21.0967	1.84863	0.000126826	0.00294328
GO:0030397	membrane disassembly	47	13	4.08044	3.18593	0.000127465	0.00294328
GO:0006338	chromatin remodeling	148	27	12.849	2.10132	0.000164333	0.003683
GO:0048193	Golgi vesicle transport	335	49	29.084	1.68478	0.000199222	0.00433734
GO:0090066	regulation of anatomical structure size	472	64	40.978	1.56181	0.000216052	0.00457311
GO:0051640	organelle localization	495	66	42.9748	1.53578	0.000280349	0.00573908
GO:0006997	nucleus organization	145	26	12.5886	2.06536	0.000286201	0.00573908
GO:0045787	positive regulation of cell cycle	326	47	28.3026	1.66062	0.000371841	0.00726519
GO:0051348	negative regulation of transferase activity	345	49	29.9522	1.63594	0.000400831	0.00763582
GO:0048013	ephrin receptor signaling pathway	87	18	7.55315	2.38311	0.000411525	0.00764834
GO:0044089	positive regulation of cellular component biogenesis	448	60	38.8944	1.54264	0.000465389	0.00844349
GO:0007018	microtubule-based movement	226	35	19.6208	1.78382	0.000545561	0.00966784
GO:0018205	peptidyl-lysine modification	396	54	34.3799	1.57069	0.00057113	0.00989094
GO:0043254	regulation of protein complex assembly	369	51	32.0358	1.59197	0.000588356	0.00996283
GO:0033044	regulation of chromosome organization	136	24	11.8072	2.03265	0.000612529	0.0101467
GO:0032970	regulation of actin filament-based process	326	46	28.3026	1.62529	0.000686012	0.0111222
GO:0048638	regulation of developmental growth	293	42	25.4376	1.6511	0.000836944	0.0132865
GO:0035966	response to topologically incorrect protein	183	29	15.8877	1.82532	0.00108798	0.0169192
GO:0034976	response to endoplasmic reticulum stress	262	38	22.7463	1.6706	0.00116125	0.0176975
GO:0015931	nucleobase-containing compound transport	202	31	17.5372	1.76767	0.00128052	0.0191325
GO:0009262	deoxyribonucleotide metabolic process	33	9	2.86499	3.14137	0.0015443	0.0225586
GO:0021510	spinal cord development	97	18	8.42133	2.13743	0.00156904	0.0225586
GO:0098732	macromolecule deacylation	98	18	8.50815	2.11562	0.00176962	0.0249713
GO:0007163	establishment or maintenance of cell polarity	168	26	14.5854	1.7826	0.00268977	0.0372656
GO:0097581	lamellipodium organization	71	14	6.16407	2.27123	0.00280533	0.0381726
GO:0043543	protein acylation	213	31	18.4922	1.67638	0.00299037	0.0396389
GO:0032984	macromolecular complex disassembly	258	36	22.399	1.60721	0.00301713	0.0396389
GO:0042326	negative regulation of phosphorylation	421	53	36.5503	1.45006	0.00376537	0.0476461
GO:0006399	tRNA metabolic process	181	27	15.714	1.71821	0.003813	0.0476461
GO:0050804	modulation of synaptic transmission	280	38	24.309	1.56321	0.00381419	0.0476461
GO:0007015	actin filament organization	327	43	28.3894	1.51465	0.00393677	0.0483842
GO:0031099	regeneration	166	25	14.4118	1.73469	0.004622	0.0559041
GO:0006403	RNA localization	202	29	17.5372	1.65363	0.0048691	0.0579727
GO:0051703	intraspecies interaction between organisms	46	10	3.99362	2.50399	0.00529469	0.0620701
GO:0006281	DNA repair	497	60	43.1485	1.39055	0.00546003	0.0630385
GO:0009266	response to temperature stimulus	213	30	18.4922	1.62231	0.00559674	0.0636525
GO:0008380	RNA splicing	392	49	34.0326	1.4398	0.00596088	0.0662196
GO:0051169	nuclear transport	460	56	39.9362	1.40224	0.00599626	0.0662196
GO:0000266	mitochondrial fission	33	8	2.86499	2.79233	0.00613127	0.0667432
GO:0021700	developmental maturation	242	33	21.0099	1.57069	0.00623551	0.0669219
GO:0051705	multi-organism behavior	62	12	5.38271	2.22936	0.00637868	0.0675077
GO:0072331	signal transduction by p53 class mediator	253	34	21.9649	1.54792	0.00694838	0.0720588
GO:0016049	cell growth	493	59	42.8012	1.37847	0.00699784	0.0720588
GO:0070841	inclusion body assembly	21	6	1.82318	3.29096	0.00734768	0.0744015
GO:0000959	mitochondrial RNA metabolic process	34	8	2.95181	2.7102	0.00742063	0.0744015
GO:0090305	nucleic acid phosphodiester bond hydrolysis	274	36	23.7881	1.51336	0.00797082	0.0788801
GO:0031032	actomyosin structure organization	156	23	13.5436	1.69822	0.00828507	0.0809388
GO:0006260	DNA replication	294	38	25.5245	1.48877	0.00850185	0.0820052
GO:0031123	RNA 3'-end processing	114	18	9.89724	1.81869	0.00923602	0.0864279
GO:0009894	regulation of catabolic process	500	59	43.4089	1.35917	0.00932945	0.0864279
GO:0042787	protein ubiquitination involved in ubiquitin-dependent protein catabolic process	221	30	19.1867	1.56358	0.00938199	0.0864279
GO:0006839	mitochondrial transport	277	36	24.0485	1.49697	0.00941407	0.0864279
GO:0006397	mRNA processing	463	55	40.1967	1.36827	0.0103791	0.0932747
GO:0031365	N-terminal protein amino acid modification	29	7	2.51772	2.7803	0.0104047	0.0932747

## Sheet: Quadrant I (GO terms)
GO Process									KEGG Pathway
geneset	description	C	O	E	R	PValue	FDR		ID	Name	#Gene	FDR
GO:0018205	peptidyl-lysine modification	396	62	34.3518	1.80485	3.31796e-06	0.00135188		hsa04068	FoxO signaling pathway - Homo sapiens (human)	28	9.42e-04
GO:1903008	organelle disassembly	107	25	9.28193	2.69341	3.54825e-06	0.00135188		hsa01521	EGFR tyrosine kinase inhibitor resistance - Homo sapiens (human)	19	2.67e-03
GO:0035264	multicellular organism growth	141	29	12.2313	2.37096	9.18852e-06	0.0019389		hsa05215	Prostate cancer - Homo sapiens (human)	20	2.67e-03
GO:0070849	response to epidermal growth factor	38	13	3.29639	3.94371	1.01779e-05	0.0019389		hsa04931	Insulin resistance - Homo sapiens (human)	22	4.54e-03
GO:0016311	dephosphorylation	411	60	35.653	1.68289	4.1529e-05	0.00527607		hsa04919	Thyroid hormone signaling pathway - Homo sapiens (human)	23	4.54e-03
GO:0040029	regulation of gene expression, epigenetic	232	39	20.1253	1.93786	4.44267e-05	0.00527607		hsa05231	Choline metabolism in cancer - Homo sapiens (human)	20	8.8e-03
GO:0016570	histone modification	431	62	37.388	1.65829	4.84678e-05	0.00527607		hsa05120	Epithelial cell signaling in Helicobacter pylori infection - Homo sapiens (human)	15	1.43e-02
GO:0006914	autophagy	437	62	37.9084	1.63552	7.29997e-05	0.00695322		hsa04142	Lysosome - Homo sapiens (human)	22	1.47e-02
GO:0071417	cellular response to organonitrogen compound	479	65	41.5518	1.56431	0.000184769	0.0130034		hsa04010	MAPK signaling pathway - Homo sapiens (human)	37	1.5e-02
GO:0007033	vacuole organization	165	29	14.3133	2.02609	0.000185549	0.0130034		hsa04213	Longevity regulating pathway - multiple species - Homo sapiens (human)	14	1.66e-02
GO:1904029	regulation of cyclin-dependent protein kinase activity	82	18	7.11325	2.53049	0.000187713	0.0130034		hsa04150	mTOR signaling pathway - Homo sapiens (human)	25	1.66e-02
GO:0009894	regulation of catabolic process	500	67	43.3735	1.54472	0.000213809	0.0135769		hsa05220	Chronic myeloid leukemia - Homo sapiens (human)	15	1.66e-02
GO:0051052	regulation of DNA metabolic process	363	51	31.4892	1.61961	0.000392311	0.0208092		hsa05161	Hepatitis B - Homo sapiens (human)	24	1.66e-02
GO:0007249	I-kappaB kinase/NF-kappaB signaling	257	39	22.294	1.74935	0.000405191	0.0208092		hsa05212	Pancreatic cancer - Homo sapiens (human)	14	1.66e-02
GO:0048008	platelet-derived growth factor receptor signaling pathway	46	12	3.99036	3.00725	0.000414523	0.0208092		hsa00270	Cysteine and methionine metabolism - Homo sapiens (human)	11	1.66e-02
GO:0070997	neuron death	293	43	25.4169	1.69179	0.000436938	0.0208092		hsa05169	Epstein-Barr virus infection - Homo sapiens (human)	30	2.31e-02
GO:0006260	DNA replication	294	43	25.5036	1.68604	0.000470006	0.0210673		hsa05221	Acute myeloid leukemia - Homo sapiens (human)	12	3.51e-02
GO:0031098	stress-activated protein kinase signaling cascade	251	38	21.7735	1.74524	0.000500563	0.0211905		hsa05200	Pathways in cancer - Homo sapiens (human)	49	3.89e-02
GO:0022613	ribonucleoprotein complex biogenesis	444	59	38.5157	1.53184	0.000618338	0.0247986		hsa01522	Endocrine resistance - Homo sapiens (human)	17	3.89e-02
GO:0007346	regulation of mitotic cell cycle	484	63	41.9855	1.50052	0.000708734	0.0270028		hsa04666	Fc gamma R-mediated phagocytosis - Homo sapiens (human)	16	5.15e-02
GO:0006644	phospholipid metabolic process	412	55	35.7398	1.5389	0.000835823	0.0303284		hsa04668	TNF signaling pathway - Homo sapiens (human)	18	5.15e-02
GO:0032259	methylation	332	46	28.8	1.59722	0.000996791	0.0345252		hsa04211	Longevity regulating pathway - Homo sapiens (human)	16	5.28e-02
GO:0006979	response to oxidative stress	389	52	33.7446	1.54099	0.00110923	0.0367492		hsa04071	Sphingolipid signaling pathway - Homo sapiens (human)	19	5.28e-02
GO:0070482	response to oxygen levels	308	43	26.7181	1.6094	0.00123148	0.0383513		hsa04920	Adipocytokine signaling pathway - Homo sapiens (human)	13	5.28e-02
GO:0072593	reactive oxygen species metabolic process	228	34	19.7783	1.71905	0.00125825	0.0383513		hsa00564	Glycerophospholipid metabolism - Homo sapiens (human)	16	5.31e-02
GO:0048732	gland development	420	55	36.4337	1.50959	0.00131042	0.0384053		hsa03460	Fanconi anemia pathway - Homo sapiens (human)	11	5.31e-02
GO:0034405	response to fluid shear stress	33	9	2.86265	3.14394	0.00153544	0.0412469		hsa05218	Melanoma - Homo sapiens (human)	13	5.31e-02
GO:0008213	protein alkylation	162	26	14.053	1.85014	0.00157671	0.0412469		hsa04210	Apoptosis - Homo sapiens (human)	21	5.31e-02
GO:0018209	peptidyl-serine modification	285	40	24.7229	1.61793	0.00162033	0.0412469		hsa04012	ErbB signaling pathway - Homo sapiens (human)	15	5.31e-02
GO:0044770	cell cycle phase transition	481	61	41.7253	1.46194	0.00162389	0.0412469		hsa05219	Bladder cancer - Homo sapiens (human)	9	5.31e-02
GO:0071496	cellular response to external stimulus	259	37	22.4675	1.64683	0.00173548	0.0426592		hsa04550	Signaling pathways regulating pluripotency of stem cells - Homo sapiens (human)	21	5.78e-02
GO:0030522	intracellular receptor signaling pathway	260	37	22.5542	1.64049	0.00185913	0.0442705		hsa05214	Glioma - Homo sapiens (human)	12	6.38e-02
GO:0048872	homeostasis of number of cells	226	33	19.6048	1.68326	0.00209297	0.0483285		hsa04072	Phospholipase D signaling pathway - Homo sapiens (human)	21	6.38e-02
GO:0046677	response to antibiotic	42	10	3.64337	2.74471	0.00260875	0.0584667		hsa05145	Toxoplasmosis - Homo sapiens (human)	18	6.7e-02
GO:1901652	response to peptide	434	55	37.6482	1.46089	0.00272835	0.0594001		hsa05230	Central carbon metabolism in cancer - Homo sapiens (human)	12	6.7e-02
GO:0071900	regulation of protein serine/threonine kinase activity	464	58	40.2506	1.44097	0.00289415	0.0612595		hsa05205	Proteoglycans in cancer - Homo sapiens (human)	27	6.7e-02
GO:0034504	protein localization to nucleus	354	46	30.7084	1.49796	0.00363041	0.073614		hsa05142	Chagas disease (American trypanosomiasis) - Homo sapiens (human)	16	8.62e-02
GO:0046777	protein autophosphorylation	225	32	19.5181	1.63951	0.00367104	0.073614		hsa05206	MicroRNAs in cancer - Homo sapiens (human)	21	8.62e-02
GO:0051169	nuclear transport	460	57	39.9036	1.42844	0.00378444	0.0739422		hsa04664	Fc epsilon RI signaling pathway - Homo sapiens (human)	12	8.62e-02
GO:0010948	negative regulation of cell cycle process	217	31	18.8241	1.64683	0.00392694	0.0748083		hsa04710	Circadian rhythm - Homo sapiens (human)	7	8.63e-02
GO:0048545	response to steroid hormone	375	48	32.5301	1.47556	0.0040477	0.0752281
GO:0016197	endosomal transport	255	35	22.1205	1.58224	0.00440877	0.0781276
GO:0098656	anion transmembrane transport	255	35	22.1205	1.58224	0.00440877	0.0781276
GO:0010657	muscle cell apoptotic process	53	11	4.59759	2.39256	0.00509331	0.0870015
GO:0016458	gene silencing	221	31	19.1711	1.61702	0.00515899	0.0870015
GO:0070646	protein modification by small protein removal	142	22	12.3181	1.78599	0.0053626	0.0870015
GO:0006281	DNA repair	497	60	43.1133	1.39168	0.00536623	0.0870015
GO:0006909	phagocytosis	213	30	18.4771	1.62363	0.00553291	0.0878349
GO:0090630	activation of GTPase activity	77	14	6.67952	2.09596	0.00597268	0.0928813
GO:0007626	locomotory behavior	188	27	16.3084	1.65559	0.0063373	0.0946949
GO:0048771	tissue remodeling	144	22	12.4916	1.76119	0.00633785	0.0946949
GO:0071826	ribonucleoprotein complex subunit organization	198	28	17.1759	1.63019	0.00680598	0.0997337

## Sheet: Quadrant II (GO terms)
GO Process
geneset	description	C	O	E	R	PValue	FDR
GO:0008380	RNA splicing	392	36	17.2247	2.09003	2.38636e-05	0.00935309
GO:0090066	regulation of anatomical structure size	472	41	20.7399	1.97687	2.45488e-05	0.00935309
GO:0022604	regulation of cell morphogenesis	433	38	19.0262	1.99724	3.89199e-05	0.00988564
GO:1902532	negative regulation of intracellular signal transduction	446	38	19.5974	1.93903	7.3431e-05	0.0115352
GO:0006397	mRNA processing	463	39	20.3444	1.91699	7.569e-05	0.0115352
GO:0007015	actin filament organization	327	30	14.3685	2.0879	0.000114831	0.0145835
GO:0010975	regulation of neuron projection development	407	34	17.8838	1.90117	0.000252626	0.0266004
GO:0006457	protein folding	220	22	9.6669	2.27581	0.00027927	0.0266004
GO:0055081	anion homeostasis	42	8	1.8455	4.33487	0.000416714	0.0352818
GO:0061564	axon development	452	35	19.8611	1.76224	0.000832227	0.0600114
GO:0046685	response to arsenic-containing substance	27	6	1.18639	5.05735	0.000942681	0.0600114
GO:0042326	negative regulation of phosphorylation	421	33	18.4989	1.78389	0.000945062	0.0600114
KEGG Pathway
ID	Name	#Gene	FDR
hsa04810	Regulation of actin cytoskeleton - Homo sapiens (human)	22	1.93e-02
hsa03040	Spliceosome - Homo sapiens (human)	15	4.82e-02
hsa04725	Cholinergic synapse - Homo sapiens (human)	13	5.56e-02
hsa01230	Biosynthesis of amino acids - Homo sapiens (human)	10	5.99e-02
hsa04670	Leukocyte transendothelial migration - Homo sapiens (human)	13	5.99e-02
hsa04666	Fc gamma R-mediated phagocytosis - Homo sapiens (human)	11	6.77e-02

## Sheet: Quadrant IV (GO terms)
GO Process
geneset	description	C	O	E	R	PValue	FDR
GO:0030900	forebrain development	358	36	17.5067	2.05635	3.29077e-05	0.0185034
GO:0061564	axon development	452	42	22.1035	1.90015	4.85653e-05	0.0185034
GO:0021953	central nervous system neuron differentiation	173	21	8.45996	2.48228	0.000109943	0.0279255
GO:0010975	regulation of neuron projection development	407	37	19.9029	1.85903	0.000210308	0.0328064
GO:0198738	cell-cell signaling by wnt	468	41	22.8859	1.7915	0.000215265	0.0328064
GO:1905330	regulation of morphogenesis of an epithelium	176	20	8.60666	2.32378	0.000385522	0.0489613
GO:2000027	regulation of organ morphogenesis	247	24	12.0787	1.98697	0.00106357	0.0904558
GO:0007369	gastrulation	177	19	8.65556	2.19512	0.00107288	0.0904558
GO:0051961	negative regulation of nervous system development	263	25	12.8611	1.94385	0.00115561	0.0904558
GO:0097485	neuron projection guidance	221	22	10.8072	2.03567	0.00123558	0.0904558
GO:0010721	negative regulation of cell development	280	26	13.6924	1.89886	0.00130579	0.0904558
KEGG Pathway
ID	Name	#Gene	FDR
hsa04360	Axon guidance - Homo sapiens (human)	22	2.13e-02
