# Supplementary material for: RNAseq Analysis of Brain Aging in Wild Specimens of Short-Lived Turquoise Killifish: Commonalities and Differences With Aging Under Laboratory Conditions
Source: Mol Biol Evol. 2022 Nov 1;39(11):msac219. doi: 10.1093/molbev/msac219 (PMC9641980; doi:10.1093/molbev/msac219)
Supplement: msac219_Supplementary_Data [file msac219_supplementary_data.zip › Table_S6.xlsx]

## Sheet: Quadrant I genes
Table S6. List of condition-dependent DEGs (figure 3A)
	Human_gene_ID	Human_gene_name	entrezgene
Nfu_g_1_000012	ENSG00000178719	GRINA	2907
Nfu_g_1_000015	ENSG00000121964	GTDC1	79712
Nfu_g_1_000050	ENSG00000087253	LPCAT2	54947
Nfu_g_1_000065	ENSG00000166164	BRD7	29117
Nfu_g_1_000110	ENSG00000003509	NDUFAF7	55471
Nfu_g_1_000119	ENSG00000171863	RPS7	6201
Nfu_g_1_000121	ENSG00000115128	SF3B6	51639
Nfu_g_1_000168	ENSG00000118181	RPS25	6230
Nfu_g_1_000177	ENSG00000127863	TNFRSF19	55504
Nfu_g_1_000189	ENSG00000110080	ST3GAL4	6484
Nfu_g_1_000190	ENSG00000196655	TRAPPC4	51399
Nfu_g_1_000200	ENSG00000185437	SH3BGR	6450
Nfu_g_1_000214	ENSG00000182093	WRB	7485
Nfu_g_1_000219	ENSG00000125743	SNRPD2	6633
Nfu_g_1_000225	NA	NA	NA
Nfu_g_1_000234	ENSG00000196405	EVL	51466
Nfu_g_1_000277	ENSG00000133103	COG6	57511
Nfu_g_1_000285	ENSG00000168958	MFF	56947
Nfu_g_1_000295	ENSG00000278535	DHRS11	79154
Nfu_g_1_000381	ENSG00000144867	SRPRB	58477
Nfu_g_1_000402	ENSG00000011478	QPCTL	54814
Nfu_g_1_000406	ENSG00000114125	RNF7	9616
Nfu_g_1_000411	ENSG00000137509	PRCP	5547
Nfu_g_1_000417	ENSG00000167693	NXN	64359
Nfu_g_1_000458	ENSG00000151967	SCHIP1	29970
Nfu_g_1_000464	ENSG00000077312	SNRPA	6626
Nfu_g_1_000466	ENSG00000182103	FAM181B	220382
Nfu_g_1_000493	ENSG00000064199	SPA17	53340
Nfu_g_1_000503	ENSG00000108423	TUBD1	51174
Nfu_g_1_000505	ENSG00000250479	CHCHD10	400916
Nfu_g_1_000525	ENSG00000129235	TXNDC17	84817
Nfu_g_1_000530	NA	NA	NA
Nfu_g_1_000558	ENSG00000106635	BCL7B	9275
Nfu_g_1_000593	ENSG00000184047	DIABLO	56616
Nfu_g_1_000678	ENSG00000108587	GOSR1	9527
Nfu_g_1_000752	ENSG00000189403	HMGB1	3146
Nfu_g_1_000757	ENSG00000165478	HEPACAM	220296
Nfu_g_1_000758	ENSG00000127804	METTL16	79066
Nfu_g_1_000761	ENSG00000264364	DYNLL2	140735
Nfu_g_1_000805	ENSG00000159111	MRPL10	124995
Nfu_g_1_000810	NA	NA	NA
Nfu_g_1_000852	ENSG00000143156	NME7	29922
Nfu_g_1_000865	ENSG00000142949	PTPRF	5792
Nfu_g_1_000866	ENSG00000130255	RPL36	25873
Nfu_g_1_000873	ENSG00000267740	AC024592.12	NA
Nfu_g_1_000887	ENSG00000166260	COX11	1353
Nfu_g_1_000895	ENSG00000143183	TMCO1	54499
Nfu_g_1_000932	ENSG00000116171	SCP2	6342
Nfu_g_1_000947	ENSG00000119938	PPP1R3C	5507
Nfu_g_1_000959	ENSG00000108465	CDK5RAP3	80279
Nfu_g_1_000996	ENSG00000143013	LMO4	8543
Nfu_g_1_001002	ENSG00000083937	CHMP2B	25978
Nfu_g_1_001008	ENSG00000182473	EXOC7	23265
Nfu_g_1_001009	ENSG00000111196	MAGOHB	55110
Nfu_g_1_001010	ENSG00000156973	PDE6D	5147
Nfu_g_1_001013	NA	NA	NA
Nfu_g_1_001051	ENSG00000119048	UBE2B	7320
Nfu_g_1_001055	ENSG00000111641	NOP2	4839
Nfu_g_1_001057	ENSG00000105404	RABAC1	10567
Nfu_g_1_001061	NA	NA	NA
Nfu_g_1_001068	ENSG00000164951	PDP1	54704
Nfu_g_1_001069	ENSG00000186141	POLR3C	10623
Nfu_g_1_001072	ENSG00000089693	MLF2	8079
Nfu_g_1_001079	ENSG00000139197	PEX5	5830
Nfu_g_1_001080	ENSG00000105793	GTPBP10	85865
Nfu_g_1_001084	ENSG00000137878	GCOM1	145781
Nfu_g_1_001086	ENSG00000111669	TPI1	7167
Nfu_g_1_001087	ENSG00000111653	ING4	51147
Nfu_g_1_001094	ENSG00000170889	RPS9	6203
Nfu_g_1_001103	ENSG00000253304	TMEM200B	399474
Nfu_g_1_001113	ENSG00000095203	EPB41L4B	54566
Nfu_g_1_001117	ENSG00000063177	RPL18	6141
Nfu_g_1_001154	ENSG00000111639	MRPL51	51258
Nfu_g_1_001169	ENSG00000111684	LPCAT3	10162
Nfu_g_1_001171	ENSG00000066583	ISOC1	51015
Nfu_g_1_001181	ENSG00000157191	NECAP2	55707
Nfu_g_1_001182	ENSG00000143398	PIP5K1A	8394
Nfu_g_1_001209	ENSG00000143379	SETDB1	9869
Nfu_g_1_001229	ENSG00000111674	ENO2	2026
Nfu_g_1_001242	ENSG00000169592	INO80E	283899
Nfu_g_1_001259	ENSG00000088812	ATRN	8455
Nfu_g_1_001262	ENSG00000113407	TARS	6897
Nfu_g_1_001272	ENSG00000160688	FLAD1	80308
Nfu_g_1_001292	ENSG00000070423	RNF126	55658
Nfu_g_1_001299	ENSG00000139112	GABARAPL1	23710
Nfu_g_1_001310	ENSG00000075303	SLC25A40	55972
Nfu_g_1_001321	NA	NA	NA
Nfu_g_1_001332	ENSG00000158042	MRPL17	63875
Nfu_g_1_001336	NA	NA	NA
Nfu_g_1_001340	ENSG00000177628	GBA	2629
Nfu_g_1_001349	ENSG00000136451	VEZF1	7716
Nfu_g_1_001356	ENSG00000137770	CTDSPL2	51496
Nfu_g_1_001382	ENSG00000168301	KCTD6	200845
Nfu_g_1_001421	ENSG00000205090	TMEM240	339453
Nfu_g_1_001431	ENSG00000196821	C6orf106	64771
Nfu_g_1_001462	ENSG00000187969	ZCCHC13	389874
Nfu_g_1_001477	ENSG00000163870	TPRA1	131601
Nfu_g_1_001478	ENSG00000144713	RPL32	6161
Nfu_g_1_001487	ENSG00000139644	TMBIM6	7009
Nfu_g_1_001492	ENSG00000064995	TAF11	6882
Nfu_g_1_001512	ENSG00000117153	KLHL12	59349
Nfu_g_1_001528	ENSG00000143486	EIF2D	1939
Nfu_g_1_001544	ENSG00000052723	SIKE1	80143
Nfu_g_1_001549	ENSG00000131043	AAR2	25980
Nfu_g_1_001583	ENSG00000131051	RBM39	9584
Nfu_g_1_001599	ENSG00000101161	PRPF6	24148
Nfu_g_1_001600	ENSG00000174243	DDX23	9416
Nfu_g_1_001605	ENSG00000243955	GSTA1	2938
Nfu_g_1_001636	ENSG00000124208	TMEM189-UBE2V1	387522
Nfu_g_1_001664	ENSG00000145945	FAM50B	26240
Nfu_g_1_001680	ENSG00000166337	TAF10	6881
Nfu_g_1_001686	ENSG00000126067	PSMB2	5690
Nfu_g_1_001727	ENSG00000172172	MRPL13	28998
Nfu_g_1_001729	ENSG00000163508	EOMES	8320
Nfu_g_1_001755	ENSG00000146701	MDH2	4191
Nfu_g_1_001769	ENSG00000189367	KIAA0408	9729
Nfu_g_1_001773	ENSG00000168036	CTNNB1	1499
Nfu_g_1_001785	ENSG00000186501	TMEM222	84065
Nfu_g_1_001786	ENSG00000187118	CMC1	152100
Nfu_g_1_001806	ENSG00000145439	CBR4	84869
Nfu_g_1_001828	ENSG00000101940	WDR13	64743
Nfu_g_1_001832	ENSG00000168734	PKIG	11142
Nfu_g_1_001844	ENSG00000158796	DEDD	9191
Nfu_g_1_001888	ENSG00000152492	CCDC50	152137
Nfu_g_1_001893	ENSG00000135404	CD63	967
Nfu_g_1_001905	ENSG00000162408	NOL9	79707
Nfu_g_1_001906	ENSG00000101132	PFDN4	5203
Nfu_g_1_001920	ENSG00000071553	ATP6AP1	537
Nfu_g_1_001922	ENSG00000171681	ATF7IP	55729
Nfu_g_1_001941	ENSG00000137413	TAF8	129685
Nfu_g_1_001947	ENSG00000112365	ZBTB24	9841
Nfu_g_1_001976	ENSG00000102103	PQBP1	10084
Nfu_g_1_001983	ENSG00000205323	SARNP	84324
Nfu_g_1_001992	ENSG00000007923	DNAJC11	55735
Nfu_g_1_002022	ENSG00000171858	RPS21	6227
Nfu_g_1_002034	ENSG00000166592	RRAD	6236
Nfu_g_1_002039	ENSG00000205022	PABPN1L	390748
Nfu_g_1_002044	ENSG00000178695	KCTD12	115207
Nfu_g_1_002083	ENSG00000168118	RAB4A	5867
Nfu_g_1_002085	ENSG00000165916	PSMC3	5702
Nfu_g_1_002102	ENSG00000167515	TRAPPC2L	51693
Nfu_g_1_002108	ENSG00000176102	CSTF3	1479
Nfu_g_1_002142	ENSG00000104112	SCG3	29106
Nfu_g_1_002143	ENSG00000140280	LYSMD2	256586
Nfu_g_1_002147	ENSG00000166477	LEO1	123169
Nfu_g_1_002218	ENSG00000149798	CDC42EP2	10435
Nfu_g_1_002226	NA	NA	NA
Nfu_g_1_002227	ENSG00000115839	RAB3GAP1	22930
Nfu_g_1_002297	ENSG00000162433	AK4	205
Nfu_g_1_002310	ENSG00000136521	NDUFB5	4711
Nfu_g_1_002319	ENSG00000170935	NCBP2L	392517
Nfu_g_1_002329	ENSG00000173692	PSMD1	5707
Nfu_g_1_002345	ENSG00000087903	RFX2	5990
Nfu_g_1_002358	ENSG00000221983	UBA52	7311
Nfu_g_1_002361	ENSG00000136518	ACTL6A	86
Nfu_g_1_002399	ENSG00000090661	CERS4	79603
Nfu_g_1_002400	ENSG00000079739	PGM1	5236
Nfu_g_1_002414	ENSG00000205981	DNAJC19	131118
Nfu_g_1_002430	NA	NA	NA
Nfu_g_1_002481	ENSG00000007080	CCDC124	115098
Nfu_g_1_002490	ENSG00000134285	FKBP11	51303
Nfu_g_1_002492	ENSG00000058056	USP13	8975
Nfu_g_1_002511	ENSG00000117133	RPF1	80135
Nfu_g_1_002546	ENSG00000099860	GADD45B	4616
Nfu_g_1_002565	ENSG00000130520	LSM4	25804
Nfu_g_1_002595	ENSG00000132780	NASP	4678
Nfu_g_1_002608	ENSG00000130307	USHBP1	83878
Nfu_g_1_002613	ENSG00000130332	LSM7	51690
Nfu_g_1_002620	ENSG00000116745	RPE65	6121
Nfu_g_1_002621	ENSG00000115286	NDUFS7	374291
Nfu_g_1_002626	ENSG00000112699	GMDS	2762
Nfu_g_1_002655	ENSG00000130522	JUND	3727
Nfu_g_1_002664	ENSG00000080819	CPOX	1371
Nfu_g_1_002701	ENSG00000128699	ORMDL1	94101
Nfu_g_1_002708	ENSG00000128694	OSGEPL1	64172
Nfu_g_1_002710	ENSG00000133433	GSTT2B	653689
Nfu_g_1_002718	ENSG00000136770	DNAJC1	64215
Nfu_g_1_002752	ENSG00000138083	SIX3	6496
Nfu_g_1_002785	ENSG00000173141	MRPL57	78988
Nfu_g_1_002811	NA	NA	NA
Nfu_g_1_002826	ENSG00000151150	ANK3	288
Nfu_g_1_002865	ENSG00000119787	ATL2	64225
Nfu_g_1_002873	ENSG00000276644	DACH1	1602
Nfu_g_1_002902	ENSG00000128654	MTX2	10651
Nfu_g_1_002947	ENSG00000169567	HINT1	3094
Nfu_g_1_002981	ENSG00000138286	FAM149B1	317662
Nfu_g_1_002982	NA	NA	NA
Nfu_g_1_003015	ENSG00000145912	NHP2	55651
Nfu_g_1_003112	ENSG00000109606	DHX15	1665
Nfu_g_1_003124	ENSG00000115233	PSMD14	10213
Nfu_g_1_003133	ENSG00000177156	TALDO1	6888
Nfu_g_1_003146	ENSG00000167842	MIS12	79003
Nfu_g_1_003185	ENSG00000081154	PCNP	57092
Nfu_g_1_003186	ENSG00000171763	SPATA5L1	79029
Nfu_g_1_003190	ENSG00000133114	GPALPP1	55425
Nfu_g_1_003203	ENSG00000163161	ERCC3	2071
Nfu_g_1_003218	ENSG00000060762	MPC1	51660
Nfu_g_1_003224	NA	NA	NA
Nfu_g_1_003229	NA	NA	NA
Nfu_g_1_003233	ENSG00000188342	GTF2F2	2963
Nfu_g_1_003234	ENSG00000137492	THAP12	5612
Nfu_g_1_003249	ENSG00000123562	MORF4L2	9643
Nfu_g_1_003261	ENSG00000149089	APIP	51074
Nfu_g_1_003267	ENSG00000130595	TNNT3	7140
Nfu_g_1_003290	ENSG00000128973	CLN6	54982
Nfu_g_1_003291	ENSG00000064726	BTBD1	53339
Nfu_g_1_003301	ENSG00000263809	RP11-849F2.7	NA
Nfu_g_1_003313	ENSG00000166949	SMAD3	4088
Nfu_g_1_003330	ENSG00000198252	STYX	6815
Nfu_g_1_003332	ENSG00000140332	TLE3	7090
Nfu_g_1_003334	ENSG00000112584	FAM120B	84498
Nfu_g_1_003355	ENSG00000140545	MFGE8	4240
Nfu_g_1_003356	ENSG00000041357	PSMA4	5685
Nfu_g_1_003359	ENSG00000110900	TSPAN11	441631
Nfu_g_1_003375	ENSG00000128951	DUT	1854
Nfu_g_1_003378	ENSG00000233927	RPS28	6234
Nfu_g_1_003388	ENSG00000178342	KCNG2	26251
Nfu_g_1_003400	ENSG00000138629	UBL7	84993
Nfu_g_1_003404	ENSG00000244045	TMEM199	147007
Nfu_g_1_003406	ENSG00000004142	POLDIP2	26073
Nfu_g_1_003421	ENSG00000121481	RNF2	6045
Nfu_g_1_003436	ENSG00000120903	CHRNA2	1135
Nfu_g_1_003446	ENSG00000134283	PPHLN1	51535
Nfu_g_1_003504	ENSG00000178741	COX5A	9377
Nfu_g_1_003507	NA	NA	NA
Nfu_g_1_003529	ENSG00000059758	CDK17	5128
Nfu_g_1_003604	NA	NA	NA
Nfu_g_1_003632	ENSG00000136810	TXN	7295
Nfu_g_1_003634	ENSG00000120688	WBP4	11193
Nfu_g_1_003640	ENSG00000214253	FIS1	51024
Nfu_g_1_003653	ENSG00000163249	CCNYL1	151195
Nfu_g_1_003693	ENSG00000107140	TESK1	7016
Nfu_g_1_003699	ENSG00000078142	PIK3C3	5289
Nfu_g_1_003700	ENSG00000107185	RGP1	9827
Nfu_g_1_003726	ENSG00000115365	LANCL1	10314
Nfu_g_1_003730	ENSG00000243449	C4orf48	401115
Nfu_g_1_003732	ENSG00000115457	IGFBP2	3485
Nfu_g_1_003733	NA	NA	NA
Nfu_g_1_003740	ENSG00000179094	PER1	5187
Nfu_g_1_003810	ENSG00000140263	SORD	6652
Nfu_g_1_003812	ENSG00000140859	KIFC3	3801
Nfu_g_1_003831	ENSG00000137776	SLTM	79811
Nfu_g_1_003834	ENSG00000260916	CCPG1	9236
Nfu_g_1_003835	ENSG00000131148	EMC8	10328
Nfu_g_1_003837	ENSG00000039523	FAM65A	79567
Nfu_g_1_003855	ENSG00000087263	OGFOD1	55239
Nfu_g_1_003857	ENSG00000198522	GPN1	11321
Nfu_g_1_003865	ENSG00000175348	TMEM9B	56674
Nfu_g_1_003886	ENSG00000167005	NUDT21	11051
Nfu_g_1_003905	NA	NA	NA
Nfu_g_1_003907	ENSG00000131143	COX4I1	1327
Nfu_g_1_003908	ENSG00000128918	ALDH1A2	8854
Nfu_g_1_003929	ENSG00000196155	PLEKHG4	25894
Nfu_g_1_003938	ENSG00000140391	TSPAN3	10099
Nfu_g_1_003941	ENSG00000131153	GINS2	51659
Nfu_g_1_003964	ENSG00000167526	RPL13	6137
Nfu_g_1_004000	ENSG00000105185	PDCD5	9141
Nfu_g_1_004017	NA	NA	NA
Nfu_g_1_004023	ENSG00000103248	MTHFSD	64779
Nfu_g_1_004026	NA	NA	NA
Nfu_g_1_004038	ENSG00000169758	TMEM266	123591
Nfu_g_1_004068	ENSG00000034713	GABARAPL2	11345
Nfu_g_1_004070	ENSG00000140307	GTF2A2	2958
Nfu_g_1_004087	ENSG00000157259	GATAD1	57798
Nfu_g_1_004099	NA	NA	NA
Nfu_g_1_004105	ENSG00000167792	NDUFV1	4723
Nfu_g_1_004106	ENSG00000143368	SF3B4	10262
Nfu_g_1_004107	ENSG00000163159	VPS72	6944
Nfu_g_1_004117	NA	NA	NA
Nfu_g_1_004124	ENSG00000156467	UQCRB	7381
Nfu_g_1_004126	ENSG00000156469	MTERF3	51001
Nfu_g_1_004134	ENSG00000111802	TDP2	51567
Nfu_g_1_004140	ENSG00000170323	FABP4	2167
Nfu_g_1_004151	NA	NA	NA
Nfu_g_1_004158	ENSG00000143314	MRPL24	79590
Nfu_g_1_004166	ENSG00000120963	ZNF706	51123
Nfu_g_1_004167	ENSG00000104435	STMN2	11075
Nfu_g_1_004174	ENSG00000143398	PIP5K1A	8394
Nfu_g_1_004177	ENSG00000276418	RP11-26J3.4	NA
Nfu_g_1_004190	ENSG00000112308	C6orf62	81688
Nfu_g_1_004194	NA	NA	NA
Nfu_g_1_004200	ENSG00000143575	HAX1	10456
Nfu_g_1_004202	ENSG00000156482	RPL30	6156
Nfu_g_1_004207	ENSG00000137818	RPLP1	6176
Nfu_g_1_004220	ENSG00000142686	C1orf216	127703
Nfu_g_1_004229	ENSG00000089775	ZBTB25	7597
Nfu_g_1_004253	ENSG00000122203	KIAA1191	57179
Nfu_g_1_004262	ENSG00000174576	NPAS4	266743
Nfu_g_1_004290	ENSG00000132341	RAN	5901
Nfu_g_1_004302	ENSG00000133321	RARRES3	5920
Nfu_g_1_004304	NA	NA	NA
Nfu_g_1_004319	ENSG00000169100	SLC25A6	293
Nfu_g_1_004325	ENSG00000090316	MAEA	10296
Nfu_g_1_004329	ENSG00000165410	CFL2	1073
Nfu_g_1_004336	ENSG00000166896	ATP23	91419
Nfu_g_1_004343	NA	NA	NA
Nfu_g_1_004345	NA	NA	NA
Nfu_g_1_004351	ENSG00000124374	PAIP2B	400961
Nfu_g_1_004376	ENSG00000174547	MRPL11	65003
Nfu_g_1_004384	ENSG00000113716	HMGXB3	22993
Nfu_g_1_004387	ENSG00000189134	NKAPL	222698
Nfu_g_1_004401	ENSG00000164597	COG5	10466
Nfu_g_1_004408	ENSG00000249209	AP000304.12	NA
Nfu_g_1_004421	NA	NA	NA
Nfu_g_1_004423	ENSG00000090263	MRPS33	51650
Nfu_g_1_004460	ENSG00000178913	TAF7	6879
Nfu_g_1_004473	ENSG00000147905	ZCCHC7	84186
Nfu_g_1_004491	ENSG00000181904	C5orf24	134553
Nfu_g_1_004496	ENSG00000187522	HSPA14	51182
Nfu_g_1_004500	ENSG00000254979	RP11-872D17.8	NA
Nfu_g_1_004505	ENSG00000232119	MCTS1	28985
Nfu_g_1_004508	ENSG00000164402	SEPT8	23176
Nfu_g_1_004529	ENSG00000023734	STRAP	11171
Nfu_g_1_004548	ENSG00000170085	SIMC1	375484
Nfu_g_1_004561	ENSG00000000003	TSPAN6	7105
Nfu_g_1_004573	ENSG00000171497	PPID	5481
Nfu_g_1_004577	ENSG00000086589	RBM22	55696
Nfu_g_1_004598	ENSG00000078140	UBE2K	3093
Nfu_g_1_004603	ENSG00000081791	KIAA0141	9812
Nfu_g_1_004605	ENSG00000112110	MRPL18	29074
Nfu_g_1_004611	ENSG00000122042	UBL3	5412
Nfu_g_1_004613	ENSG00000111716	LDHB	3945
Nfu_g_1_004625	ENSG00000002587	HS3ST1	9957
Nfu_g_1_004637	ENSG00000164405	UQCRQ	27089
Nfu_g_1_004640	ENSG00000204628	RACK1	10399
Nfu_g_1_004649	ENSG00000197894	ADH5	128
Nfu_g_1_004681	ENSG00000120738	EGR1	1958
Nfu_g_1_004684	ENSG00000139083	ETV6	2120
Nfu_g_1_004722	ENSG00000183665	TRMT12	55039
Nfu_g_1_004727	ENSG00000131508	UBE2D2	7322
Nfu_g_1_004728	NA	NA	NA
Nfu_g_1_004760	ENSG00000172534	HCFC1	3054
Nfu_g_1_004761	ENSG00000156603	MED19	219541
Nfu_g_1_004787	NA	NA	NA
Nfu_g_1_004815	ENSG00000280987	MATR3	9782
Nfu_g_1_004818	ENSG00000133606	MKRN1	23608
Nfu_g_1_004831	ENSG00000164609	SLU7	10569
Nfu_g_1_004836	ENSG00000254772	EEF1G	1937
Nfu_g_1_004878	ENSG00000136240	KDELR2	11014
Nfu_g_1_004885	ENSG00000138764	CCNG2	901
Nfu_g_1_004935	ENSG00000115084	SLC35F5	80255
Nfu_g_1_004963	NA	NA	NA
Nfu_g_1_004973	ENSG00000161542	PRPSAP1	5635
Nfu_g_1_005031	ENSG00000160131	VMA21	203547
Nfu_g_1_005059	ENSG00000162300	ZFPL1	7542
Nfu_g_1_005100	ENSG00000079482	OPHN1	4983
Nfu_g_1_005130	ENSG00000172269	DPAGT1	1798
Nfu_g_1_005170	ENSG00000174705	SH3PXD2B	285590
Nfu_g_1_005174	ENSG00000137656	BUD13	84811
Nfu_g_1_005187	ENSG00000158882	TOMM40L	84134
Nfu_g_1_005196	NA	NA	NA
Nfu_g_1_005220	ENSG00000113649	TCERG1	10915
Nfu_g_1_005221	ENSG00000172273	HINFP	25988
Nfu_g_1_005244	ENSG00000086289	EPDR1	54749
Nfu_g_1_005245	NA	NA	NA
Nfu_g_1_005254	ENSG00000147164	SNX12	29934
Nfu_g_1_005284	ENSG00000157542	KCNJ6	3763
Nfu_g_1_005294	ENSG00000169100	SLC25A6	293
Nfu_g_1_005301	ENSG00000112983	BRD8	10902
Nfu_g_1_005306	ENSG00000214517	PPME1	51400
Nfu_g_1_005320	ENSG00000255112	CHMP1B	57132
Nfu_g_1_005324	ENSG00000150764	DIXDC1	85458
Nfu_g_1_005333	ENSG00000145919	BOD1	91272
Nfu_g_1_005345	ENSG00000143155	TIPRL	261726
Nfu_g_1_005351	ENSG00000159267	HLCS	3141
Nfu_g_1_005354	ENSG00000123131	PRDX4	10549
Nfu_g_1_005374	ENSG00000155876	RRAGA	10670
Nfu_g_1_005391	ENSG00000102241	HTATSF1	27336
Nfu_g_1_005436	ENSG00000170516	COX7B2	170712
Nfu_g_1_005441	ENSG00000160695	VPS11	55823
Nfu_g_1_005443	ENSG00000156709	AIFM1	9131
Nfu_g_1_005463	ENSG00000166086	JAM3	83700
Nfu_g_1_005465	ENSG00000091640	SPAG7	9552
Nfu_g_1_005467	NA	NA	NA
Nfu_g_1_005489	ENSG00000128604	IRF5	3663
Nfu_g_1_005505	ENSG00000243955	GSTA1	2938
Nfu_g_1_005514	ENSG00000131013	PPIL4	85313
Nfu_g_1_005517	ENSG00000146223	RPL7L1	285855
Nfu_g_1_005521	ENSG00000123505	AMD1	262
Nfu_g_1_005540	ENSG00000100764	PSMC1	5700
Nfu_g_1_005545	ENSG00000113068	PFDN1	5201
Nfu_g_1_005559	ENSG00000084710	EFR3B	22979
Nfu_g_1_005579	ENSG00000123992	DNPEP	23549
Nfu_g_1_005581	ENSG00000110429	FBXO3	26273
Nfu_g_1_005638	ENSG00000128595	CALU	813
Nfu_g_1_005701	NA	NA	NA
Nfu_g_1_005721	ENSG00000211460	TSN	7247
Nfu_g_1_005722	ENSG00000123178	SPRYD7	57213
Nfu_g_1_005735	ENSG00000182968	SOX1	6656
Nfu_g_1_005741	ENSG00000130414	NDUFA10	4705
Nfu_g_1_005745	ENSG00000169062	UPF3A	65110
Nfu_g_1_005746	ENSG00000161016	RPL8	6132
Nfu_g_1_005750	ENSG00000173166	RAPH1	65059
Nfu_g_1_005764	ENSG00000106302	HYAL4	23553
Nfu_g_1_005779	ENSG00000114391	RPL24	6152
Nfu_g_1_005781	ENSG00000204977	TRIM13	10206
Nfu_g_1_005785	ENSG00000152977	ZIC1	7545
Nfu_g_1_005794	ENSG00000139800	ZIC5	85416
Nfu_g_1_005822	ENSG00000162992	NEUROD1	4760
Nfu_g_1_005830	ENSG00000179603	GRM8	2918
Nfu_g_1_005835	ENSG00000136146	MED4	29079
Nfu_g_1_005845	ENSG00000189221	MAOA	4128
Nfu_g_1_005848	ENSG00000118939	UCHL3	7347
Nfu_g_1_005860	ENSG00000125246	CLYBL	171425
Nfu_g_1_005869	ENSG00000160194	NDUFV3	4731
Nfu_g_1_005873	ENSG00000130706	ADRM1	11047
Nfu_g_1_005883	ENSG00000114354	TFG	10342
Nfu_g_1_005899	NA	NA	NA
Nfu_g_1_005901	ENSG00000184220	CMSS1	84319
Nfu_g_1_005914	ENSG00000139684	ESD	2098
Nfu_g_1_005915	ENSG00000165775	FUNDC2	65991
Nfu_g_1_005959	ENSG00000153487	ING1	3621
Nfu_g_1_005961	ENSG00000274276	CBSL	102724560
Nfu_g_1_005967	ENSG00000136147	PHF11	51131
Nfu_g_1_005975	ENSG00000182220	ATP6AP2	10159
Nfu_g_1_006008	ENSG00000275895	U2AF1L5	7307
Nfu_g_1_006018	ENSG00000151376	ME3	10873
Nfu_g_1_006023	ENSG00000198176	TFDP1	7027
Nfu_g_1_006058	ENSG00000115541	HSPE1	3336
Nfu_g_1_006081	ENSG00000161939	RNASEK-C17orf49	100529209
Nfu_g_1_006087	ENSG00000131495	NDUFA2	4695
Nfu_g_1_006095	ENSG00000164587	RPS14	6208
Nfu_g_1_006096	ENSG00000108953	YWHAE	7531
Nfu_g_1_006114	NA	NA	NA
Nfu_g_1_006117	ENSG00000221838	AP4M1	9179
Nfu_g_1_006125	ENSG00000113108	APBB3	10307
Nfu_g_1_006140	ENSG00000219200	RNASEK	440400
Nfu_g_1_006193	ENSG00000106069	CHN2	1124
Nfu_g_1_006199	ENSG00000131373	HACL1	26061
Nfu_g_1_006214	ENSG00000204435	CSNK2B	1460
Nfu_g_1_006231	ENSG00000106069	CHN2	1124
Nfu_g_1_006244	NA	NA	NA
Nfu_g_1_006266	ENSG00000089094	KDM2B	84678
Nfu_g_1_006284	ENSG00000196363	WDR5	11091
Nfu_g_1_006347	ENSG00000145592	RPL37	6167
Nfu_g_1_006388	ENSG00000197860	SGTB	54557
Nfu_g_1_006433	ENSG00000082068	WDR70	55100
Nfu_g_1_006435	ENSG00000119421	NDUFA8	4702
Nfu_g_1_006442	ENSG00000078114	NEBL	10529
Nfu_g_1_006444	ENSG00000130717	UCK1	83549
Nfu_g_1_006447	ENSG00000236444	UBE2L5P	171222
Nfu_g_1_006453	ENSG00000120158	RCL1	10171
Nfu_g_1_006461	ENSG00000119446	RBM18	92400
Nfu_g_1_006475	ENSG00000148290	SURF1	6834
Nfu_g_1_006488	ENSG00000136940	PDCL	5082
Nfu_g_1_006507	ENSG00000107223	EDF1	8721
Nfu_g_1_006513	ENSG00000141627	DYM	54808
Nfu_g_1_006572	ENSG00000074317	SNCB	6620
Nfu_g_1_006573	ENSG00000111229	ARPC3	10094
Nfu_g_1_006588	ENSG00000089234	BRAP	8315
Nfu_g_1_006610	ENSG00000136826	KLF4	9314
Nfu_g_1_006612	ENSG00000106772	PRUNE2	158471
Nfu_g_1_006614	ENSG00000169020	ATP5I	521
Nfu_g_1_006616	ENSG00000182168	UNC5C	8633
Nfu_g_1_006633	ENSG00000097007	ABL1	25
Nfu_g_1_006654	ENSG00000177192	PUS1	80324
Nfu_g_1_006671	ENSG00000168906	MAT2A	4144
Nfu_g_1_006674	ENSG00000113597	TRAPPC13	80006
Nfu_g_1_006680	ENSG00000099904	ZDHHC8	29801
Nfu_g_1_006684	ENSG00000139438	FAM222A	84915
Nfu_g_1_006687	ENSG00000130707	ASS1	445
Nfu_g_1_006706	ENSG00000164253	WDR41	55255
Nfu_g_1_006719	ENSG00000100028	SNRPD3	6634
Nfu_g_1_006756	ENSG00000160408	ST6GALNAC6	30815
Nfu_g_1_006764	ENSG00000148303	RPL7A	6130
Nfu_g_1_006771	ENSG00000035141	FAM136A	84908
Nfu_g_1_006782	ENSG00000138670	RASGEF1B	153020
Nfu_g_1_006784	ENSG00000137094	DNAJB5	25822
Nfu_g_1_006787	ENSG00000212864	RNF208	727800
Nfu_g_1_006796	ENSG00000119318	RAD23B	5887
Nfu_g_1_006812	ENSG00000171530	TBCA	6902
Nfu_g_1_006830	ENSG00000105173	CCNE1	898
Nfu_g_1_006842	ENSG00000166441	RPL27A	6157
Nfu_g_1_006845	ENSG00000109536	FRG1	2483
Nfu_g_1_006848	ENSG00000144485	HES6	55502
Nfu_g_1_006858	ENSG00000099795	NDUFB7	4713
Nfu_g_1_006872	ENSG00000126870	WDR60	55112
Nfu_g_1_006883	ENSG00000104231	ZFAND1	79752
Nfu_g_1_006884	ENSG00000164736	SOX17	64321
Nfu_g_1_006911	ENSG00000006715	VPS41	27072
Nfu_g_1_006944	ENSG00000136997	MYC	4609
Nfu_g_1_006945	ENSG00000105993	DNAJB6	10049
Nfu_g_1_006998	ENSG00000004866	ST7	7982
Nfu_g_1_007036	ENSG00000066654	THUMPD1	55623
Nfu_g_1_007060	ENSG00000104957	CCDC130	81576
Nfu_g_1_007066	ENSG00000248919	ATP5J2-PTCD1	100526740
Nfu_g_1_007070	ENSG00000122034	GTF3A	2971
Nfu_g_1_007074	ENSG00000138166	DUSP5	1847
Nfu_g_1_007092	ENSG00000167863	ATP5H	10476
Nfu_g_1_007101	ENSG00000104723	TUSC3	7991
Nfu_g_1_007126	ENSG00000164167	LSM6	11157
Nfu_g_1_007132	ENSG00000164853	UNCX	340260
Nfu_g_1_007134	NA	NA	NA
Nfu_g_1_007136	ENSG00000171566	PLRG1	5356
Nfu_g_1_007157	ENSG00000099203	TMED1	11018
Nfu_g_1_007178	ENSG00000164985	PSIP1	11168
Nfu_g_1_007185	ENSG00000140694	PARN	5073
Nfu_g_1_007187	ENSG00000130643	CALY	50632
Nfu_g_1_007199	ENSG00000122705	CLTA	1211
Nfu_g_1_007208	ENSG00000197170	PSMD12	5718
Nfu_g_1_007212	ENSG00000099797	TECR	9524
Nfu_g_1_007250	ENSG00000108039	XPNPEP1	7511
Nfu_g_1_007282	ENSG00000109445	ZNF330	27309
Nfu_g_1_007322	ENSG00000171045	TSNARE1	203062
Nfu_g_1_007326	ENSG00000002549	LAP3	51056
Nfu_g_1_007347	ENSG00000089009	RPL6	6128
Nfu_g_1_007359	ENSG00000112996	MRPS30	10884
Nfu_g_1_007363	ENSG00000242259	C22orf39	128977
Nfu_g_1_007367	NA	NA	NA
Nfu_g_1_007385	ENSG00000135069	PSAT1	29968
Nfu_g_1_007403	ENSG00000070010	UFD1L	7353
Nfu_g_1_007415	NA	NA	NA
Nfu_g_1_007419	ENSG00000264364	DYNLL2	140735
Nfu_g_1_007426	ENSG00000164258	NDUFS4	4724
Nfu_g_1_007438	ENSG00000172239	PAIP1	10605
Nfu_g_1_007449	ENSG00000176261	ZBTB8OS	339487
Nfu_g_1_007471	ENSG00000103353	UBFD1	56061
Nfu_g_1_007520	ENSG00000142534	RPS11	6205
Nfu_g_1_007539	ENSG00000105011	ASF1B	55723
Nfu_g_1_007548	ENSG00000108298	RPL19	6143
Nfu_g_1_007553	ENSG00000157778	PSMG3	84262
Nfu_g_1_007563	ENSG00000178381	ZFAND2A	90637
Nfu_g_1_007565	NA	NA	NA
Nfu_g_1_007598	ENSG00000130175	PRKCSH	5589
Nfu_g_1_007619	ENSG00000080511	RDH8	50700
Nfu_g_1_007649	NA	NA	NA
Nfu_g_1_007655	ENSG00000186834	HEXIM1	10614
Nfu_g_1_007663	NA	NA	NA
Nfu_g_1_007696	NA	NA	NA
Nfu_g_1_007740	ENSG00000087995	METTL2A	339175
Nfu_g_1_007761	ENSG00000132471	WBP2	23558
Nfu_g_1_007767	ENSG00000095787	WAC	51322
Nfu_g_1_007778	ENSG00000065559	MAP2K4	6416
Nfu_g_1_007803	ENSG00000180198	RCC1	1104
Nfu_g_1_007808	ENSG00000280969	RPS4Y2	140032
Nfu_g_1_007810	ENSG00000070831	CDC42	998
Nfu_g_1_007815	ENSG00000180398	MCFD2	90411
Nfu_g_1_007828	ENSG00000099284	H2AFY2	55506
Nfu_g_1_007830	ENSG00000119820	YIPF4	84272
Nfu_g_1_007837	ENSG00000198668	CALM1	801
Nfu_g_1_007880	ENSG00000152518	ZFP36L2	678
Nfu_g_1_007892	ENSG00000165672	PRDX3	10935
Nfu_g_1_007903	ENSG00000145494	NDUFS6	4726
Nfu_g_1_007950	ENSG00000121749	TBC1D15	64786
Nfu_g_1_007955	ENSG00000034713	GABARAPL2	11345
Nfu_g_1_007958	ENSG00000070770	CSNK2A2	1459
Nfu_g_1_007984	ENSG00000182902	SLC25A18	83733
Nfu_g_1_007993	ENSG00000132740	IGHMBP2	3508
Nfu_g_1_007995	NA	NA	NA
Nfu_g_1_008018	ENSG00000258102	MAP1LC3B2	643246
Nfu_g_1_008022	ENSG00000069966	GNB5	10681
Nfu_g_1_008032	ENSG00000102978	POLR2C	5432
Nfu_g_1_008034	ENSG00000159208	CIART	148523
Nfu_g_1_008062	ENSG00000140943	MBTPS1	8720
Nfu_g_1_008073	NA	NA	NA
Nfu_g_1_008074	ENSG00000136044	APPL2	55198
Nfu_g_1_008076	ENSG00000088682	COQ9	57017
Nfu_g_1_008089	ENSG00000102921	N4BP1	9683
Nfu_g_1_008121	ENSG00000174444	RPL4	6124
Nfu_g_1_008123	ENSG00000111783	RFX4	5992
Nfu_g_1_008144	ENSG00000018610	CXorf56	63932
Nfu_g_1_008149	ENSG00000102931	ARL2BP	23568
Nfu_g_1_008151	ENSG00000110651	CD81	975
Nfu_g_1_008154	NA	NA	NA
Nfu_g_1_008167	ENSG00000138614	VWA9	81556
Nfu_g_1_008203	ENSG00000182087	TMEM259	91304
Nfu_g_1_008210	ENSG00000074410	CA12	771
Nfu_g_1_008215	ENSG00000111596	CNOT2	4848
Nfu_g_1_008227	ENSG00000198373	WWP2	11060
Nfu_g_1_008234	ENSG00000118600	TMEM5	10329
Nfu_g_1_008237	ENSG00000144134	RABL2A	11159
Nfu_g_1_008239	ENSG00000187079	TEAD1	7003
Nfu_g_1_008248	ENSG00000140262	TCF12	6938
Nfu_g_1_008250	ENSG00000167178	ISLR2	57611
Nfu_g_1_008278	ENSG00000149485	FADS1	3992
Nfu_g_1_008290	ENSG00000255639	RP11-234B24.6	NA
Nfu_g_1_008309	ENSG00000105220	GPI	2821
Nfu_g_1_008331	ENSG00000120798	NR2C1	7181
Nfu_g_1_008357	ENSG00000140332	TLE3	7090
Nfu_g_1_008373	ENSG00000105176	URI1	8725
Nfu_g_1_008395	ENSG00000132600	PRMT7	54496
Nfu_g_1_008406	ENSG00000074319	TSG101	7251
Nfu_g_1_008415	ENSG00000110442	COMMD9	29099
Nfu_g_1_008427	ENSG00000131165	CHMP1A	5119
Nfu_g_1_008439	ENSG00000123095	BHLHE41	79365
Nfu_g_1_008454	ENSG00000135698	MPHOSPH6	10200
Nfu_g_1_008464	ENSG00000165630	PRPF18	8559
Nfu_g_1_008485	ENSG00000006611	USH1C	10083
Nfu_g_1_008488	ENSG00000186153	WWOX	51741
Nfu_g_1_008494	ENSG00000214026	MRPL23	6150
Nfu_g_1_008497	ENSG00000005194	CIAPIN1	57019
Nfu_g_1_008512	ENSG00000109881	CCDC34	91057
Nfu_g_1_008535	ENSG00000172775	FAM192A	80011
Nfu_g_1_008572	ENSG00000169021	UQCRFS1	7386
Nfu_g_1_008594	ENSG00000182774	RPS17	6218
Nfu_g_1_008602	ENSG00000140905	GCSH	2653
Nfu_g_1_008629	ENSG00000110721	CHKA	1119
Nfu_g_1_008630	ENSG00000151491	EPS8	2059
Nfu_g_1_008638	NA	NA	NA
Nfu_g_1_008676	ENSG00000118246	FASTKD2	22868
Nfu_g_1_008679	ENSG00000253710	ALG11	440138
Nfu_g_1_008681	ENSG00000110955	ATP5B	506
Nfu_g_1_008707	ENSG00000150459	SAP18	10284
Nfu_g_1_008714	ENSG00000087302	C14orf166	51637
Nfu_g_1_008737	ENSG00000163064	EN1	2019
Nfu_g_1_008747	NA	NA	NA
Nfu_g_1_008764	ENSG00000113845	TIMMDC1	51300
Nfu_g_1_008803	ENSG00000254901	BORCS8	729991
Nfu_g_1_008882	ENSG00000005448	WDR54	84058
Nfu_g_1_008888	ENSG00000124380	SNRNP27	11017
Nfu_g_1_008898	ENSG00000196642	RABL6	55684
Nfu_g_1_008904	ENSG00000170633	RNF34	80196
Nfu_g_1_008918	ENSG00000186298	PPP1CC	5501
Nfu_g_1_008940	ENSG00000145723	GIN1	54826
Nfu_g_1_008948	NA	NA	NA
Nfu_g_1_008953	ENSG00000167220	HDHD2	84064
Nfu_g_1_008977	ENSG00000145632	PLK2	10769
Nfu_g_1_008982	ENSG00000104756	KCTD9	54793
Nfu_g_1_008990	ENSG00000130921	C12orf65	91574
Nfu_g_1_009001	ENSG00000183597	TANGO2	128989
Nfu_g_1_009014	ENSG00000136942	RPL35	11224
Nfu_g_1_009015	ENSG00000081377	CDC14B	8555
Nfu_g_1_009024	ENSG00000167700	MFSD3	113655
Nfu_g_1_009042	ENSG00000159873	CCDC117	150275
Nfu_g_1_009060	ENSG00000148120	C9orf3	84909
Nfu_g_1_009097	ENSG00000119414	PPP6C	5537
Nfu_g_1_009099	ENSG00000170323	FABP4	2167
Nfu_g_1_009104	ENSG00000175324	LSM1	27257
Nfu_g_1_009121	ENSG00000137414	FAM8A1	51439
Nfu_g_1_009132	ENSG00000070718	AP3M2	10947
Nfu_g_1_009144	ENSG00000168890	TMEM150A	129303
Nfu_g_1_009165	ENSG00000168495	POLR3D	661
Nfu_g_1_009171	ENSG00000183773	AIFM3	150209
Nfu_g_1_009175	ENSG00000135040	NAA35	60560
Nfu_g_1_009176	ENSG00000165118	C9orf64	84267
Nfu_g_1_009179	ENSG00000165113	GKAP1	80318
Nfu_g_1_009186	ENSG00000099949	LZTR1	8216
Nfu_g_1_009196	ENSG00000205765	C5orf51	285636
Nfu_g_1_009202	ENSG00000177034	MTX3	345778
Nfu_g_1_009241	ENSG00000058729	RIOK2	55781
Nfu_g_1_009250	ENSG00000152234	ATP5A1	498
Nfu_g_1_009272	ENSG00000136718	IMP4	92856
Nfu_g_1_009307	ENSG00000101200	AVP	551
Nfu_g_1_009315	ENSG00000135046	ANXA1	301
Nfu_g_1_009322	ENSG00000136935	GOLGA1	2800
Nfu_g_1_009327	ENSG00000198855	FICD	11153
Nfu_g_1_009330	ENSG00000165271	NOL6	65083
Nfu_g_1_009332	ENSG00000256950	RP11-87C12.2	NA
Nfu_g_1_009381	ENSG00000095321	CRAT	1384
Nfu_g_1_009420	ENSG00000134058	CDK7	1022
Nfu_g_1_009428	ENSG00000139719	VPS33A	65082
Nfu_g_1_009432	NA	NA	NA
Nfu_g_1_009448	ENSG00000133835	HSD17B4	3295
Nfu_g_1_009470	ENSG00000049167	ERCC8	1161
Nfu_g_1_009472	ENSG00000111775	COX6A1	1337
Nfu_g_1_009475	NA	NA	NA
Nfu_g_1_009521	ENSG00000198948	MFAP3L	9848
Nfu_g_1_009524	NA	NA	NA
Nfu_g_1_009545	ENSG00000174720	LARP7	51574
Nfu_g_1_009554	ENSG00000172336	POP7	10248
Nfu_g_1_009567	NA	NA	NA
Nfu_g_1_009603	NA	NA	NA
Nfu_g_1_009608	ENSG00000109475	RPL34	6164
Nfu_g_1_009611	NA	NA	NA
Nfu_g_1_009657	ENSG00000165506	DNAAF2	55172
Nfu_g_1_009696	ENSG00000163281	GNPDA2	132789
Nfu_g_1_009699	ENSG00000109270	LAMTOR3	8649
Nfu_g_1_009703	ENSG00000032389	TSSC1	7260
Nfu_g_1_009706	ENSG00000197451	HNRNPAB	3182
Nfu_g_1_009720	ENSG00000021645	NRXN3	9369
Nfu_g_1_009751	NA	NA	NA
Nfu_g_1_009760	NA	NA	NA
Nfu_g_1_009765	ENSG00000164062	APEH	327
Nfu_g_1_009776	ENSG00000198898	CAPZA2	830
Nfu_g_1_009782	NA	NA	NA
Nfu_g_1_009785	ENSG00000087495	PHACTR3	116154
Nfu_g_1_009786	ENSG00000104976	SNAPC2	6618
Nfu_g_1_009842	ENSG00000105341	ATP5SL	55101
Nfu_g_1_009843	ENSG00000068903	SIRT2	22933
Nfu_g_1_009851	ENSG00000175202	HIGD2B	123346
Nfu_g_1_009876	ENSG00000131899	LLGL1	3996
Nfu_g_1_009890	ENSG00000111897	SERINC1	57515
Nfu_g_1_009910	ENSG00000079785	DDX1	1653
Nfu_g_1_009917	ENSG00000164941	INTS8	55656
Nfu_g_1_009929	ENSG00000135940	COX5B	1329
Nfu_g_1_009938	ENSG00000257207	AC108938.5	NA
Nfu_g_1_009979	ENSG00000095321	CRAT	1384
Nfu_g_1_009985	ENSG00000126698	DNAJC8	22826
Nfu_g_1_010019	ENSG00000008018	PSMB1	5689
Nfu_g_1_010021	ENSG00000164754	RAD21	5885
Nfu_g_1_010027	ENSG00000167384	ZNF180	7733
Nfu_g_1_010035	ENSG00000204356	NELFE	7936
Nfu_g_1_010036	ENSG00000168036	CTNNB1	1499
Nfu_g_1_010046	ENSG00000122557	HERPUD2	64224
Nfu_g_1_010052	ENSG00000154319	FAM167A	83648
Nfu_g_1_010054	ENSG00000138942	RNF185	91445
Nfu_g_1_010058	ENSG00000136631	VPS45	11311
Nfu_g_1_010070	ENSG00000114646	CSPG5	10675
Nfu_g_1_010077	NA	NA	NA
Nfu_g_1_010097	ENSG00000147684	NDUFB9	4715
Nfu_g_1_010100	ENSG00000075914	EXOSC7	23016
Nfu_g_1_010104	ENSG00000259075	POC1B-GALNT4	100528030
Nfu_g_1_010114	ENSG00000258388	PPT2-EGFL8	100532746
Nfu_g_1_010140	ENSG00000101654	RNMT	8731
Nfu_g_1_010142	ENSG00000144635	DYNC1LI1	51143
Nfu_g_1_010152	ENSG00000213190	MLLT11	10962
Nfu_g_1_010169	ENSG00000118217	ATF6	22926
Nfu_g_1_010187	ENSG00000171612	SLC25A33	84275
Nfu_g_1_010194	ENSG00000112562	SMOC2	64094
Nfu_g_1_010199	ENSG00000111481	COPZ1	22818
Nfu_g_1_010266	ENSG00000130764	LRRC47	57470
Nfu_g_1_010272	ENSG00000074800	ENO1	2023
Nfu_g_1_010290	ENSG00000067829	IDH3G	3421
Nfu_g_1_010343	NA	NA	NA
Nfu_g_1_010381	ENSG00000198755	RPL10A	4736
Nfu_g_1_010400	ENSG00000139567	ACVRL1	94
Nfu_g_1_010421	ENSG00000125977	EIF2S2	8894
Nfu_g_1_010422	NA	NA	NA
Nfu_g_1_010433	ENSG00000136710	CCDC115	84317
Nfu_g_1_010436	ENSG00000155366	RHOC	389
Nfu_g_1_010451	ENSG00000092841	MYL6	4637
Nfu_g_1_010459	ENSG00000116459	ATP5F1	515
Nfu_g_1_010471	NA	NA	NA
Nfu_g_1_010484	ENSG00000065978	YBX1	4904
Nfu_g_1_010512	ENSG00000154767	XPC	7508
Nfu_g_1_010513	ENSG00000164076	CAMKV	79012
Nfu_g_1_010521	ENSG00000084207	GSTP1	2950
Nfu_g_1_010522	ENSG00000180879	SSR4	6748
Nfu_g_1_010524	ENSG00000162441	LZIC	84328
Nfu_g_1_010534	ENSG00000028310	BRD9	65980
Nfu_g_1_010555	ENSG00000135823	STX6	10228
Nfu_g_1_010560	ENSG00000158773	USF1	7391
Nfu_g_1_010587	ENSG00000136908	DPM2	8818
Nfu_g_1_010595	ENSG00000100650	SRSF5	6430
Nfu_g_1_010602	ENSG00000096401	CDC5L	988
Nfu_g_1_010603	ENSG00000205758	CRYZL1	9946
Nfu_g_1_010608	ENSG00000125814	NAPB	63908
Nfu_g_1_010609	ENSG00000116095	PLEKHA3	65977
Nfu_g_1_010612	ENSG00000185917	SETD4	54093
Nfu_g_1_010628	ENSG00000150722	PPP1R1C	151242
Nfu_g_1_010642	ENSG00000177868	SVBP	374969
Nfu_g_1_010649	ENSG00000100941	PNN	5411
Nfu_g_1_010663	ENSG00000136875	PRPF4	9128
Nfu_g_1_010665	ENSG00000078808	SDF4	51150
Nfu_g_1_010669	ENSG00000152620	NADK2	133686
Nfu_g_1_010686	ENSG00000241878	PISD	23761
Nfu_g_1_010701	ENSG00000136888	ATP6V1G1	9550
Nfu_g_1_010713	ENSG00000164209	SLC25A46	91137
Nfu_g_1_010715	ENSG00000119414	PPP6C	5537
Nfu_g_1_010721	ENSG00000230667	SETSIP	646817
Nfu_g_1_010736	NA	NA	NA
Nfu_g_1_010805	ENSG00000136930	PSMB7	5695
Nfu_g_1_010821	ENSG00000104756	KCTD9	54793
Nfu_g_1_010836	ENSG00000152422	XRCC4	7518
Nfu_g_1_010851	ENSG00000196998	WDR45	11152
Nfu_g_1_010852	ENSG00000119522	DENND1A	57706
Nfu_g_1_010860	ENSG00000256206	RP11-140L24.4	NA
Nfu_g_1_010880	ENSG00000010803	SCMH1	22955
Nfu_g_1_010882	ENSG00000163832	ELP6	54859
Nfu_g_1_010883	ENSG00000104325	DECR1	1666
Nfu_g_1_010889	ENSG00000120656	TAF12	6883
Nfu_g_1_010900	ENSG00000178096	BOLA1	51027
Nfu_g_1_010908	ENSG00000170142	UBE2E1	7324
Nfu_g_1_010910	ENSG00000189266	PNRC2	55629
Nfu_g_1_010925	ENSG00000106460	TMEM106B	54664
Nfu_g_1_010927	ENSG00000163877	SNIP1	79753
Nfu_g_1_010942	ENSG00000204086	RPA4	29935
Nfu_g_1_010946	ENSG00000137100	DCTN3	11258
Nfu_g_1_010966	ENSG00000115271	GCA	25801
Nfu_g_1_011013	ENSG00000122545	SEPT7	989
Nfu_g_1_011019	ENSG00000116353	MECR	51102
Nfu_g_1_011031	NA	NA	NA
Nfu_g_1_011061	ENSG00000105379	ETFB	2109
Nfu_g_1_011063	ENSG00000168566	SNRNP48	154007
Nfu_g_1_011076	ENSG00000169925	BRD3	8019
Nfu_g_1_011091	ENSG00000006468	ETV1	2115
Nfu_g_1_011098	ENSG00000170142	UBE2E1	7324
Nfu_g_1_011105	ENSG00000174574	AKIRIN1	79647
Nfu_g_1_011106	ENSG00000116898	MRPS15	64960
Nfu_g_1_011117	ENSG00000144331	ZNF385B	151126
Nfu_g_1_011121	ENSG00000105372	RPS19	6223
Nfu_g_1_011124	ENSG00000265241	RBM8A	9939
Nfu_g_1_011137	ENSG00000117528	ABCD3	5825
Nfu_g_1_011149	ENSG00000186231	KLHL32	114792
Nfu_g_1_011158	ENSG00000137288	UQCC2	84300
Nfu_g_1_011163	ENSG00000090487	SPG21	51324
Nfu_g_1_011170	ENSG00000131508	UBE2D2	7322
Nfu_g_1_011189	ENSG00000101138	CSTF1	1477
Nfu_g_1_011212	ENSG00000163754	GYG1	2992
Nfu_g_1_011214	ENSG00000172428	COPS9	150678
Nfu_g_1_011216	ENSG00000152977	ZIC1	7545
Nfu_g_1_011227	ENSG00000166347	CYB5A	1528
Nfu_g_1_011234	ENSG00000161267	BDH1	622
Nfu_g_1_011235	ENSG00000236396	SLC35G4	646000
Nfu_g_1_011244	NA	NA	NA
Nfu_g_1_011247	ENSG00000150753	CCT5	22948
Nfu_g_1_011248	ENSG00000154582	TCEB1	6921
Nfu_g_1_011294	ENSG00000259040	BLOC1S5-TXNDC5	100526836
Nfu_g_1_011307	ENSG00000124275	MTRR	4552
Nfu_g_1_011312	ENSG00000110955	ATP5B	506
Nfu_g_1_011324	ENSG00000173674	EIF1AX	1964
Nfu_g_1_011330	ENSG00000180828	BHLHE22	27319
Nfu_g_1_011338	ENSG00000164879	CA3	761
Nfu_g_1_011400	ENSG00000144827	ABHD10	55347
Nfu_g_1_011404	ENSG00000184368	MAP7D2	256714
Nfu_g_1_011405	NA	NA	NA
Nfu_g_1_011419	ENSG00000121022	COPS5	10987
Nfu_g_1_011421	ENSG00000163577	EIF5A2	56648
Nfu_g_1_011426	ENSG00000139505	MTMR6	9107
Nfu_g_1_011431	ENSG00000075336	TIMM21	29090
Nfu_g_1_011438	ENSG00000148450	MSRB2	22921
Nfu_g_1_011439	ENSG00000148444	COMMD3	23412
Nfu_g_1_011441	ENSG00000179041	RRS1	23212
Nfu_g_1_011452	ENSG00000139800	ZIC5	85416
Nfu_g_1_011469	ENSG00000132970	WASF3	10810
Nfu_g_1_011472	ENSG00000106400	ZNHIT1	10467
Nfu_g_1_011486	ENSG00000122026	RPL21	6144
Nfu_g_1_011493	ENSG00000269897	COMMD3-BMI1	100532731
Nfu_g_1_011510	ENSG00000152484	USP12	219333
Nfu_g_1_011527	ENSG00000184831	APOO	79135
Nfu_g_1_011529	ENSG00000163584	RPL22L1	200916
Nfu_g_1_011555	ENSG00000134453	RBM17	84991
Nfu_g_1_011579	ENSG00000004059	ARF5	381
Nfu_g_1_011594	ENSG00000161057	PSMC2	5701
Nfu_g_1_011600	NA	NA	NA
Nfu_g_1_011629	ENSG00000106484	MEST	4232
Nfu_g_1_011667	ENSG00000131100	ATP6V1E1	529
Nfu_g_1_011670	ENSG00000157303	SUSD3	203328
Nfu_g_1_011679	ENSG00000134283	PPHLN1	51535
Nfu_g_1_011696	ENSG00000104626	ERI1	90459
Nfu_g_1_011719	ENSG00000111142	METAP2	10988
Nfu_g_1_011737	NA	NA	NA
Nfu_g_1_011760	ENSG00000127955	GNAI1	2770
Nfu_g_1_011773	ENSG00000111224	PARP11	57097
Nfu_g_1_011780	ENSG00000159348	CYB5R1	51706
Nfu_g_1_011788	ENSG00000164902	PHAX	51808
Nfu_g_1_011795	ENSG00000111790	FGFR1OP2	26127
Nfu_g_1_011807	ENSG00000111269	CREBL2	1389
Nfu_g_1_011811	ENSG00000128524	ATP6V1F	9296
Nfu_g_1_011814	ENSG00000105640	RPL18A	6142
Nfu_g_1_011825	ENSG00000106299	WASL	8976
Nfu_g_1_011829	ENSG00000134452	FBXO18	84893
Nfu_g_1_011832	ENSG00000105887	MTPN	136319
Nfu_g_1_011846	ENSG00000105819	PMPCB	9512
Nfu_g_1_011887	ENSG00000151233	GXYLT1	283464
Nfu_g_1_011900	ENSG00000186951	PPARA	5465
Nfu_g_1_011901	NA	NA	NA
Nfu_g_1_011912	ENSG00000184575	XPOT	11260
Nfu_g_1_011913	ENSG00000165629	ATP5C1	509
Nfu_g_1_011916	ENSG00000128534	LSM8	51691
Nfu_g_1_011922	ENSG00000151465	CDC123	8872
Nfu_g_1_011934	ENSG00000139343	SNRPF	6636
Nfu_g_1_011951	ENSG00000205593	DENND6B	414918
Nfu_g_1_011977	ENSG00000136045	PWP1	11137
Nfu_g_1_011983	ENSG00000105193	RPS16	6217
Nfu_g_1_011985	ENSG00000196937	FAM3C	10447
Nfu_g_1_011990	NA	NA	NA
Nfu_g_1_011993	ENSG00000146842	TMEM209	84928
Nfu_g_1_012010	ENSG00000135679	MDM2	4193
Nfu_g_1_012016	ENSG00000170525	PFKFB3	5209
Nfu_g_1_012021	ENSG00000176371	ZSCAN2	54993
Nfu_g_1_012026	ENSG00000095485	CWF19L1	55280
Nfu_g_1_012030	ENSG00000139168	ZCRB1	85437
Nfu_g_1_012051	ENSG00000276380	UBE2NL	389898
Nfu_g_1_012054	ENSG00000057704	TMCC3	57458
Nfu_g_1_012065	ENSG00000127337	YEATS4	8089
Nfu_g_1_012069	ENSG00000177182	CLVS1	157807
Nfu_g_1_012102	NA	NA	NA
Nfu_g_1_012141	ENSG00000146826	C7orf43	55262
Nfu_g_1_012155	NA	NA	NA
Nfu_g_1_012169	ENSG00000167384	ZNF180	7733
Nfu_g_1_012177	ENSG00000115310	RTN4	57142
Nfu_g_1_012263	ENSG00000163002	NUP35	129401
Nfu_g_1_012268	ENSG00000178685	PARP10	84875
Nfu_g_1_012288	ENSG00000004455	AK2	204
Nfu_g_1_012292	NA	NA	NA
Nfu_g_1_012299	ENSG00000163382	NAXE	128240
Nfu_g_1_012300	ENSG00000142676	RPL11	6135
Nfu_g_1_012307	ENSG00000168653	NDUFS5	4725
Nfu_g_1_012310	ENSG00000057757	PITHD1	57095
Nfu_g_1_012340	ENSG00000119953	SMNDC1	10285
Nfu_g_1_012376	ENSG00000230797	YY2	404281
Nfu_g_1_012401	ENSG00000165527	ARF6	382
Nfu_g_1_012417	ENSG00000100603	SNW1	22938
Nfu_g_1_012419	ENSG00000118418	HMGN3	9324
Nfu_g_1_012429	ENSG00000090061	CCNK	8812
Nfu_g_1_012430	ENSG00000119782	FKBP1B	2281
Nfu_g_1_012451	ENSG00000198612	COPS8	10920
Nfu_g_1_012454	ENSG00000102924	CBLN1	869
Nfu_g_1_012460	ENSG00000179151	EDC3	80153
Nfu_g_1_012462	ENSG00000184277	TM2D3	80213
Nfu_g_1_012464	ENSG00000187720	THSD4	79875
Nfu_g_1_012475	ENSG00000124299	PEPD	5184
Nfu_g_1_012484	ENSG00000205423	CNEP1R1	255919
Nfu_g_1_012539	ENSG00000110651	CD81	975
Nfu_g_1_012540	ENSG00000108774	RAB5C	5878
Nfu_g_1_012553	ENSG00000131876	SNRPA1	6627
Nfu_g_1_012583	ENSG00000137992	DBT	1629
Nfu_g_1_012602	ENSG00000109956	B3GAT1	27087
Nfu_g_1_012623	ENSG00000173218	VANGL1	81839
Nfu_g_1_012640	ENSG00000122068	FYTTD1	84248
Nfu_g_1_012642	ENSG00000100316	RPL3	6122
Nfu_g_1_012648	ENSG00000131469	RPL27	6155
Nfu_g_1_012655	ENSG00000166337	TAF10	6881
Nfu_g_1_012656	ENSG00000067836	ROGDI	79641
Nfu_g_1_012667	NA	NA	NA
Nfu_g_1_012693	ENSG00000135625	EGR4	1961
Nfu_g_1_012706	ENSG00000106648	GALNTL5	168391
Nfu_g_1_012710	ENSG00000100519	PSMC6	5706
Nfu_g_1_012771	ENSG00000112715	VEGFA	7422
Nfu_g_1_012772	ENSG00000025156	HSF2	3298
Nfu_g_1_012786	ENSG00000185518	SV2B	9899
Nfu_g_1_012813	ENSG00000121486	TRMT1L	81627
Nfu_g_1_012825	ENSG00000122565	CBX3	11335
Nfu_g_1_012828	ENSG00000215021	PHB2	11331
Nfu_g_1_012836	ENSG00000142892	PIGK	10026
Nfu_g_1_012845	ENSG00000143252	SDHC	6391
Nfu_g_1_012854	NA	NA	NA
Nfu_g_1_012913	ENSG00000121904	CSMD2	114784
Nfu_g_1_012915	ENSG00000182606	TRAK1	22906
Nfu_g_1_012917	ENSG00000105486	LIG1	3978
Nfu_g_1_012921	ENSG00000058804	NDC1	55706
Nfu_g_1_012988	ENSG00000178127	NDUFV2	4729
Nfu_g_1_013012	ENSG00000157211	CDCP2	200008
Nfu_g_1_013019	ENSG00000142937	RPS8	6202
Nfu_g_1_013029	NA	NA	NA
Nfu_g_1_013033	ENSG00000173473	SMARCC1	6599
Nfu_g_1_013042	ENSG00000031823	RANBP3	8498
Nfu_g_1_013044	ENSG00000037474	NSUN2	54888
Nfu_g_1_013057	ENSG00000101558	VAPA	9218
Nfu_g_1_013076	ENSG00000006128	TAC1	6863
Nfu_g_1_013089	ENSG00000174748	RPL15	6138
Nfu_g_1_013098	ENSG00000117758	STX12	23673
Nfu_g_1_013133	ENSG00000122585	NPY	4852
Nfu_g_1_013150	ENSG00000168461	RAB31	11031
Nfu_g_1_013151	ENSG00000174738	NR1D2	9975
Nfu_g_1_013153	ENSG00000128791	TWSG1	57045
Nfu_g_1_013155	ENSG00000134265	NAPG	8774
Nfu_g_1_013161	ENSG00000127990	SGCE	8910
Nfu_g_1_013163	ENSG00000124787	RPP40	10799
Nfu_g_1_013171	NA	NA	NA
Nfu_g_1_013177	ENSG00000179950	PUF60	22827
Nfu_g_1_013183	NA	NA	NA
Nfu_g_1_013210	NA	NA	NA
Nfu_g_1_013215	ENSG00000185090	MANEAL	149175
Nfu_g_1_013220	ENSG00000167460	TPM4	7171
Nfu_g_1_013234	ENSG00000154889	MPPE1	65258
Nfu_g_1_013257	NA	NA	NA
Nfu_g_1_013267	ENSG00000134684	YARS	8565
Nfu_g_1_013269	ENSG00000077514	POLD3	10714
Nfu_g_1_013365	ENSG00000185946	RNPC3	55599
Nfu_g_1_013383	ENSG00000008988	RPS20	6224
Nfu_g_1_013419	ENSG00000132963	POMP	51371
Nfu_g_1_013450	ENSG00000107614	TRDMT1	1787
Nfu_g_1_013457	ENSG00000129460	NGDN	25983
Nfu_g_1_013486	ENSG00000049656	CLPTM1L	81037
Nfu_g_1_013514	ENSG00000146007	ZMAT2	153527
Nfu_g_1_013553	ENSG00000145384	FABP2	2169
Nfu_g_1_013560	ENSG00000120159	CAAP1	79886
Nfu_g_1_013587	ENSG00000100038	TOP3B	8940
Nfu_g_1_013620	ENSG00000115282	TTC31	64427
Nfu_g_1_013691	ENSG00000145216	FIP1L1	81608
Nfu_g_1_013699	ENSG00000120053	GOT1	2805
Nfu_g_1_013704	ENSG00000150471	ADGRL3	23284
Nfu_g_1_013709	ENSG00000198125	MB	4151
Nfu_g_1_013759	ENSG00000176208	ATAD5	79915
Nfu_g_1_013774	ENSG00000056050	HPF1	54969
Nfu_g_1_013777	ENSG00000105364	MRPL4	51073
Nfu_g_1_013784	ENSG00000007392	LUC7L	55692
Nfu_g_1_013805	ENSG00000123143	PKN1	5585
Nfu_g_1_013831	ENSG00000129128	SPCS3	60559
Nfu_g_1_013854	ENSG00000014641	MDH1	4190
Nfu_g_1_013856	ENSG00000178691	SUZ12	23512
Nfu_g_1_013921	ENSG00000112245	PTP4A1	7803
Nfu_g_1_013931	ENSG00000122574	WIPF3	644150
Nfu_g_1_013961	ENSG00000071243	ING3	54556
Nfu_g_1_013964	ENSG00000125534	PPDPF	79144
Nfu_g_1_013966	ENSG00000138750	NUP54	53371
Nfu_g_1_013968	ENSG00000274276	CBSL	102724560
Nfu_g_1_013989	ENSG00000166426	CRABP1	1381
Nfu_g_1_013993	ENSG00000136381	IREB2	3658
Nfu_g_1_014010	ENSG00000166794	PPIB	5479
Nfu_g_1_014026	ENSG00000152749	GPR180	160897
Nfu_g_1_014057	ENSG00000023228	NDUFS1	4719
Nfu_g_1_014060	NA	NA	NA
Nfu_g_1_014074	ENSG00000163466	ARPC2	10109
Nfu_g_1_014086	ENSG00000074317	SNCB	6620
Nfu_g_1_014099	ENSG00000145824	CXCL14	9547
Nfu_g_1_014108	ENSG00000174842	GLMN	11146
Nfu_g_1_014110	ENSG00000122406	RPL5	6125
Nfu_g_1_014117	ENSG00000155097	ATP6V1C1	528
Nfu_g_1_014143	ENSG00000170296	GABARAP	11337
Nfu_g_1_014150	ENSG00000163577	EIF5A2	56648
Nfu_g_1_014154	ENSG00000132522	GPS2	2874
Nfu_g_1_014181	ENSG00000129625	REEP5	7905
Nfu_g_1_014200	ENSG00000135940	COX5B	1329
Nfu_g_1_014203	ENSG00000158856	DMTN	2039
Nfu_g_1_014208	ENSG00000144224	UBXN4	23190
Nfu_g_1_014236	ENSG00000157005	SST	6750
Nfu_g_1_014266	ENSG00000141580	WDR45B	56270
Nfu_g_1_014280	ENSG00000183570	PCBP3	54039
Nfu_g_1_014312	ENSG00000259494	MRPL46	26589
Nfu_g_1_014313	ENSG00000181991	MRPS11	64963
Nfu_g_1_014338	ENSG00000127884	ECHS1	1892
Nfu_g_1_014339	ENSG00000068912	ERLEC1	27248
Nfu_g_1_014348	ENSG00000014919	COX15	1355
Nfu_g_1_014361	ENSG00000169599	NFU1	27247
Nfu_g_1_014370	ENSG00000112208	BAG2	9532
Nfu_g_1_014383	ENSG00000107745	MICU1	10367
Nfu_g_1_014406	ENSG00000172671	ZFAND4	93550
Nfu_g_1_014427	ENSG00000107882	SUFU	51684
Nfu_g_1_014439	ENSG00000198060	MARCH5	54708
Nfu_g_1_014483	ENSG00000163807	KIAA1143	57456
Nfu_g_1_014491	ENSG00000104435	STMN2	11075
Nfu_g_1_014493	ENSG00000171307	ZDHHC16	84287
Nfu_g_1_014504	ENSG00000148824	MTG1	92170
Nfu_g_1_014517	ENSG00000135298	ADGRB3	577
Nfu_g_1_014536	NA	NA	NA
Nfu_g_1_014549	ENSG00000156508	EEF1A1	1915
Nfu_g_1_014613	ENSG00000126945	HNRNPH2	3188
Nfu_g_1_014630	ENSG00000120129	DUSP1	1843
Nfu_g_1_014631	NA	NA	NA
Nfu_g_1_014667	ENSG00000034510	TMSB10	9168
Nfu_g_1_014681	ENSG00000165806	CASP7	840
Nfu_g_1_014702	NA	NA	NA
Nfu_g_1_014811	ENSG00000198721	ECI2	10455
Nfu_g_1_014826	ENSG00000176209	SMIM19	114926
Nfu_g_1_014827	ENSG00000165972	CCDC38	120935
Nfu_g_1_014829	ENSG00000131171	SH3BGRL	6451
Nfu_g_1_014830	ENSG00000156531	PHF6	84295
Nfu_g_1_014836	ENSG00000155970	MICU3	286097
Nfu_g_1_014839	ENSG00000228836	CT45A5	441521
Nfu_g_1_014849	NA	NA	NA
Nfu_g_1_014852	ENSG00000104219	ZDHHC2	51201
Nfu_g_1_014859	ENSG00000204220	PFDN6	10471
Nfu_g_1_014862	ENSG00000110063	DCPS	28960
Nfu_g_1_014876	ENSG00000170619	COMMD5	28991
Nfu_g_1_014882	ENSG00000171604	CXXC5	51523
Nfu_g_1_014888	ENSG00000126970	ZC4H2	55906
Nfu_g_1_014898	ENSG00000168522	FNTA	2339
Nfu_g_1_014915	NA	NA	NA
Nfu_g_1_014922	ENSG00000078596	ITM2A	9452
Nfu_g_1_014933	ENSG00000115904	SOS1	6654
Nfu_g_1_014947	ENSG00000087448	KLHL42	57542
Nfu_g_1_014979	ENSG00000119616	FCF1	51077
Nfu_g_1_015014	NA	NA	NA
Nfu_g_1_015037	ENSG00000197119	SLC25A29	123096
Nfu_g_1_015043	ENSG00000139970	RTN1	6252
Nfu_g_1_015049	ENSG00000119723	COQ6	51004
Nfu_g_1_015052	ENSG00000117614	SYF2	25949
Nfu_g_1_015104	ENSG00000124217	MOCS3	27304
Nfu_g_1_015106	ENSG00000183379	SYNDIG1L	646658
Nfu_g_1_015113	ENSG00000112697	TMEM30A	55754
Nfu_g_1_015141	ENSG00000105656	ELL	8178
Nfu_g_1_015151	ENSG00000101342	TLDC2	140711
Nfu_g_1_015170	ENSG00000249884	RNF103-CHMP3	100526767
Nfu_g_1_015181	ENSG00000198729	PPP1R14C	81706
Nfu_g_1_015183	ENSG00000053770	AP5M1	55745
Nfu_g_1_015214	ENSG00000084072	PPIE	10450
Nfu_g_1_015220	ENSG00000164434	FABP7	2173
Nfu_g_1_015240	ENSG00000205683	DPF3	8110
Nfu_g_1_015245	ENSG00000165525	NEMF	9147
Nfu_g_1_015251	ENSG00000070367	EXOC5	10640
Nfu_g_1_015263	ENSG00000114209	PDCD10	11235
Nfu_g_1_015309	ENSG00000119689	DLST	1743
Nfu_g_1_015332	ENSG00000144959	NCEH1	57552
Nfu_g_1_015340	ENSG00000163904	SENP2	59343
Nfu_g_1_015346	ENSG00000080823	MOK	5891
Nfu_g_1_015363	ENSG00000197776	KLHDC1	122773
Nfu_g_1_015364	ENSG00000142541	RPL13A	23521
Nfu_g_1_015375	ENSG00000185559	DLK1	8788
Nfu_g_1_015387	ENSG00000136527	TRA2B	6434
Nfu_g_1_015393	NA	NA	NA
Nfu_g_1_015400	ENSG00000175048	ZDHHC14	79683
Nfu_g_1_015433	ENSG00000113387	SUB1	10923
Nfu_g_1_015480	ENSG00000116251	RPL22	6146
Nfu_g_1_015507	ENSG00000143977	SNRPG	6637
Nfu_g_1_015513	ENSG00000125775	SDCBP2	27111
Nfu_g_1_015514	NA	NA	NA
Nfu_g_1_015518	ENSG00000101079	NDRG3	57446
Nfu_g_1_015527	NA	NA	NA
Nfu_g_1_015531	ENSG00000088833	NSFL1C	55968
Nfu_g_1_015533	NA	NA	NA
Nfu_g_1_015543	ENSG00000157933	SKI	6497
Nfu_g_1_015549	ENSG00000162777	DENND2D	79961
Nfu_g_1_015555	ENSG00000213397	HAUS7	55559
Nfu_g_1_015557	ENSG00000258366	RTEL1	51750
Nfu_g_1_015558	NA	NA	NA
Nfu_g_1_015575	ENSG00000147403	RPL10	6134
Nfu_g_1_015590	ENSG00000000419	DPM1	8813
Nfu_g_1_015594	ENSG00000102003	SYP	6855
Nfu_g_1_015596	ENSG00000112079	STK38	11329
Nfu_g_1_015603	ENSG00000025293	PHF20	51230
Nfu_g_1_015609	ENSG00000149527	PLCH2	9651
Nfu_g_1_015612	ENSG00000083444	PLOD1	5351
Nfu_g_1_015619	NA	NA	NA
Nfu_g_1_015626	ENSG00000134262	AP4B1	10717
Nfu_g_1_015628	ENSG00000147123	NDUFB11	54539
Nfu_g_1_015634	ENSG00000132912	DCTN4	51164
Nfu_g_1_015671	ENSG00000162604	TM2D1	83941
Nfu_g_1_015685	ENSG00000100226	GTPBP1	9567
Nfu_g_1_015708	ENSG00000082515	MRPL22	29093
Nfu_g_1_015726	ENSG00000038274	MAT2B	27430
Nfu_g_1_015729	ENSG00000157823	AP3S2	10239
Nfu_g_1_015748	ENSG00000198356	ASNA1	439
Nfu_g_1_015779	ENSG00000120029	C10orf76	79591
Nfu_g_1_015784	ENSG00000166889	PATL1	219988
Nfu_g_1_015790	ENSG00000174903	RAB1B	81876
Nfu_g_1_015801	ENSG00000140650	PMM2	5373
Nfu_g_1_015817	NA	NA	NA
Nfu_g_1_015819	ENSG00000125870	SNRPB2	6629
Nfu_g_1_015821	ENSG00000167186	COQ7	10229
Nfu_g_1_015842	ENSG00000141543	EIF4A3	9775
Nfu_g_1_015850	ENSG00000173805	HAP1	9001
Nfu_g_1_015854	ENSG00000104979	C19orf53	28974
Nfu_g_1_015872	ENSG00000187531	SIRT7	51547
Nfu_g_1_015884	ENSG00000183010	PYCR1	5831
Nfu_g_1_015885	ENSG00000162961	DPY30	84661
Nfu_g_1_015911	ENSG00000164104	HMGB2	3148
Nfu_g_1_015912	ENSG00000167815	PRDX2	7001
Nfu_g_1_015918	ENSG00000112305	SMAP1	60682
Nfu_g_1_015920	ENSG00000169696	ASPSCR1	79058
Nfu_g_1_015929	ENSG00000119865	CNRIP1	25927
Nfu_g_1_015943	ENSG00000119844	AFTPH	54812
Nfu_g_1_015948	ENSG00000163956	LRPAP1	4043
Nfu_g_1_015953	ENSG00000133393	FOPNL	123811
Nfu_g_1_015965	ENSG00000183077	AFMID	125061
Nfu_g_1_015984	ENSG00000089723	OTUB2	78990
Nfu_g_1_016027	ENSG00000099817	POLR2E	5434
Nfu_g_1_016028	ENSG00000103769	RAB11A	8766
Nfu_g_1_016035	ENSG00000099624	ATP5D	513
Nfu_g_1_016042	ENSG00000250067	YJEFN3	374887
Nfu_g_1_016060	ENSG00000116199	FAM20B	9917
Nfu_g_1_016071	NA	NA	NA
Nfu_g_1_016081	ENSG00000071655	MBD3	53615
Nfu_g_1_016104	ENSG00000135940	COX5B	1329
Nfu_g_1_016110	NA	NA	NA
Nfu_g_1_016114	ENSG00000021574	SPAST	6683
Nfu_g_1_016124	ENSG00000116918	TSNAX	7257
Nfu_g_1_016132	NA	NA	NA
Nfu_g_1_016143	ENSG00000093167	LRRFIP2	9209
Nfu_g_1_016148	ENSG00000168264	IRF2BP2	359948
Nfu_g_1_016153	ENSG00000077585	GPR137B	7107
Nfu_g_1_016176	ENSG00000108826	MRPL27	51264
Nfu_g_1_016185	ENSG00000112144	ICK	22858
Nfu_g_1_016214	ENSG00000153560	UBP1	7342
Nfu_g_1_016224	ENSG00000181773	GPR3	2827
Nfu_g_1_016226	ENSG00000141425	RPRD1A	55197
Nfu_g_1_016228	ENSG00000170248	PDCD6IP	10015
Nfu_g_1_016230	ENSG00000130766	SESN2	83667
Nfu_g_1_016233	ENSG00000172995	ARPP21	10777
Nfu_g_1_016234	ENSG00000111674	ENO2	2026
Nfu_g_1_016235	NA	NA	NA
Nfu_g_1_016243	ENSG00000121769	FABP3	2170
Nfu_g_1_016254	ENSG00000060688	SNRNP40	9410
Nfu_g_1_016311	ENSG00000075702	WDR62	284403
Nfu_g_1_016319	ENSG00000100490	CDKL1	8814
Nfu_g_1_016346	ENSG00000074201	CLNS1A	1207
Nfu_g_1_016376	ENSG00000126524	SBDS	51119
Nfu_g_1_016379	ENSG00000149273	RPS3	6188
Nfu_g_1_016396	ENSG00000168264	IRF2BP2	359948
Nfu_g_1_016409	ENSG00000137692	DCUN1D5	84259
Nfu_g_1_016411	ENSG00000007047	MARK4	57787
Nfu_g_1_016440	ENSG00000196235	SUPT5H	6829
Nfu_g_1_016446	ENSG00000182899	RPL35A	6165
Nfu_g_1_016455	ENSG00000168010	ATG16L2	89849
Nfu_g_1_016462	ENSG00000185825	BCAP31	10134
Nfu_g_1_016463	ENSG00000068308	OTUD5	55593
Nfu_g_1_016469	ENSG00000175130	MARCKSL1	65108
Nfu_g_1_016507	ENSG00000131236	CAP1	10487
Nfu_g_1_016512	ENSG00000163875	MEAF6	64769
Nfu_g_1_016561	ENSG00000255292	AP002884.2	NA
Nfu_g_1_016585	ENSG00000121486	TRMT1L	81627
Nfu_g_1_016594	ENSG00000171467	ZNF318	24149
Nfu_g_1_016607	ENSG00000182872	RBM10	8241
Nfu_g_1_016646	ENSG00000115760	BIRC6	57448
Nfu_g_1_016663	ENSG00000113387	SUB1	10923
Nfu_g_1_016670	NA	NA	NA
Nfu_g_1_016686	ENSG00000115053	NCL	4691
Nfu_g_1_016689	ENSG00000152689	RASGRP3	25780
Nfu_g_1_016692	ENSG00000138326	RPS24	6229
Nfu_g_1_016697	ENSG00000148719	DNAJB12	54788
Nfu_g_1_016700	ENSG00000168291	PDHB	5162
Nfu_g_1_016710	ENSG00000188690	UROS	7390
Nfu_g_1_016713	ENSG00000144744	UBA3	9039
Nfu_g_1_016716	ENSG00000114861	FOXP1	27086
Nfu_g_1_016724	ENSG00000065615	CYB5R4	51167
Nfu_g_1_016730	ENSG00000013275	PSMC4	5704
Nfu_g_1_016735	ENSG00000124795	DEK	7913
Nfu_g_1_016736	ENSG00000112294	ALDH5A1	7915
Nfu_g_1_016747	ENSG00000105677	TMEM147	10430
Nfu_g_1_016765	ENSG00000111832	RWDD1	51389
Nfu_g_1_016773	NA	NA	NA
Nfu_g_1_016774	ENSG00000182973	CNOT10	25904
Nfu_g_1_016775	ENSG00000197323	TRIM33	51592
Nfu_g_1_016785	ENSG00000180011	ZADH2	284273
Nfu_g_1_016804	ENSG00000196455	PIK3R4	30849
Nfu_g_1_016821	ENSG00000173171	MTX1	4580
Nfu_g_1_016829	ENSG00000120533	ENY2	56943
Nfu_g_1_016830	ENSG00000126254	RBM42	79171
Nfu_g_1_016832	ENSG00000047579	DTNBP1	84062
Nfu_g_1_016838	ENSG00000105679	GAPDHS	26330
Nfu_g_1_016840	NA	NA	NA
Nfu_g_1_016848	ENSG00000179152	TCAIM	285343
Nfu_g_1_016856	ENSG00000147689	FAM83A	84985
Nfu_g_1_016874	ENSG00000153975	ZUFSP	221302
Nfu_g_1_016885	ENSG00000266964	FXYD1	5348
Nfu_g_1_016887	ENSG00000067533	RRP15	51018
Nfu_g_1_016900	ENSG00000188483	IER5L	389792
Nfu_g_1_016931	ENSG00000118564	FBXL5	26234
Nfu_g_1_016955	ENSG00000134371	CDC73	79577
Nfu_g_1_016972	NA	NA	NA
Nfu_g_1_016993	ENSG00000178537	SLC25A20	788
Nfu_g_1_016994	NA	NA	NA
Nfu_g_1_017010	ENSG00000169217	CD2BP2	10421
Nfu_g_1_017025	NA	NA	NA
Nfu_g_1_017056	ENSG00000105968	H2AFV	94239
Nfu_g_1_017084	NA	NA	NA
Nfu_g_1_017087	ENSG00000138835	RGS3	5998
Nfu_g_1_017090	NA	NA	NA
Nfu_g_1_017092	ENSG00000111412	C12orf49	79794
Nfu_g_1_017102	ENSG00000136856	SLC2A8	29988
Nfu_g_1_017121	ENSG00000123395	ATG101	60673
Nfu_g_1_017132	ENSG00000132463	GRSF1	2926
Nfu_g_1_017138	ENSG00000163625	WDFY3	23001
Nfu_g_1_017146	NA	NA	NA
Nfu_g_1_017175	ENSG00000230667	SETSIP	646817
Nfu_g_1_017193	ENSG00000111445	RFC5	5985
Nfu_g_1_017205	ENSG00000120458	MSANTD2	79684
Nfu_g_1_017214	ENSG00000100325	ASCC2	84164
Nfu_g_1_017225	ENSG00000108179	PPIF	10105
Nfu_g_1_017231	ENSG00000100219	XBP1	7494
Nfu_g_1_017232	ENSG00000160563	MED27	9442
Nfu_g_1_017237	ENSG00000099956	SMARCB1	6598
Nfu_g_1_017241	ENSG00000100023	PPIL2	23759
Nfu_g_1_017247	NA	NA	NA
Nfu_g_1_017305	ENSG00000040608	RTN4R	65078
Nfu_g_1_017328	ENSG00000111707	SUDS3	64426
Nfu_g_1_017359	ENSG00000166913	YWHAB	7529
Nfu_g_1_017370	NA	NA	NA
Nfu_g_1_017374	ENSG00000147649	MTDH	92140
Nfu_g_1_017383	ENSG00000155096	AZIN1	51582
Nfu_g_1_017386	ENSG00000164934	DCAF13	25879
Nfu_g_1_017400	ENSG00000132423	COQ3	51805
Nfu_g_1_017413	ENSG00000143947	RPS27A	6233
Nfu_g_1_017422	ENSG00000137207	YIPF3	25844
Nfu_g_1_017453	ENSG00000186918	ZNF395	55893
Nfu_g_1_017498	ENSG00000116863	ADPRHL2	54936
Nfu_g_1_017500	NA	NA	NA
Nfu_g_1_017506	ENSG00000100906	NFKBIA	4792
Nfu_g_1_017514	ENSG00000198668	CALM1	801
Nfu_g_1_017525	ENSG00000092020	PPP2R3C	55012
Nfu_g_1_017541	ENSG00000114520	SNX4	8723
Nfu_g_1_017553	ENSG00000157827	FMNL2	114793
Nfu_g_1_017554	ENSG00000077380	DYNC1I2	1781
Nfu_g_1_017562	ENSG00000102804	TSC22D1	8848
Nfu_g_1_017565	ENSG00000144840	RABL3	285282
Nfu_g_1_017578	ENSG00000152256	PDK1	5163
Nfu_g_1_017579	ENSG00000101871	MID1	4281
Nfu_g_1_017598	ENSG00000138433	CIR1	9541
Nfu_g_1_017603	ENSG00000180332	KCTD4	386618
Nfu_g_1_017628	ENSG00000115109	EPB41L5	57669
Nfu_g_1_017641	ENSG00000138385	SSB	6741
Nfu_g_1_017645	ENSG00000144283	PKP4	8502
Nfu_g_1_017655	ENSG00000135924	DNAJB2	3300
Nfu_g_1_017674	ENSG00000154518	ATP5G3	518
Nfu_g_1_017680	ENSG00000138382	METTL5	29081
Nfu_g_1_017685	ENSG00000186866	POFUT2	23275
Nfu_g_1_017687	ENSG00000115866	DARS	1615
Nfu_g_1_017690	ENSG00000138399	FASTKD1	79675
Nfu_g_1_017745	ENSG00000128708	HAT1	8520
Nfu_g_1_017750	ENSG00000184900	SUMO3	6612
Nfu_g_1_017751	ENSG00000115170	ACVR1	90
Nfu_g_1_017758	ENSG00000115840	SLC25A12	8604
Nfu_g_1_017759	ENSG00000144283	PKP4	8502
Nfu_g_1_017819	ENSG00000115806	GORASP2	26003
Nfu_g_1_017824	ENSG00000151778	SERP2	387923
Nfu_g_1_017855	ENSG00000114021	NIT2	56954
Nfu_g_1_017877	ENSG00000196072	BLOC1S2	282991
Nfu_g_1_017899	ENSG00000125877	ITPA	3704
Nfu_g_1_017905	ENSG00000188647	PTAR1	375743
Nfu_g_1_017914	ENSG00000141447	OSBPL1A	114876
Nfu_g_1_017915	ENSG00000154065	ANKRD29	147463
Nfu_g_1_017926	ENSG00000090989	EXOC1	55763
Nfu_g_1_017945	ENSG00000243678	NME2	4831
Nfu_g_1_017956	ENSG00000100749	VRK1	7443
Nfu_g_1_017968	ENSG00000143033	MTF2	22823
Nfu_g_1_017972	ENSG00000148180	GSN	2934
Nfu_g_1_017973	ENSG00000116729	WLS	79971
Nfu_g_1_017980	NA	NA	NA
Nfu_g_1_018066	ENSG00000170043	TRAPPC1	58485
Nfu_g_1_018117	ENSG00000158615	PPP1R15B	84919
Nfu_g_1_018137	ENSG00000198839	ZNF277	11179
Nfu_g_1_018140	ENSG00000110700	RPS13	6207
Nfu_g_1_018145	ENSG00000110696	C11orf58	10944
Nfu_g_1_018166	ENSG00000070087	PFN2	5217
Nfu_g_1_018170	ENSG00000105875	WDR91	29062
Nfu_g_1_018186	ENSG00000095713	CRTAC1	55118
Nfu_g_1_018226	ENSG00000109775	UFSP2	55325
Nfu_g_1_018232	ENSG00000061918	GUCY1B3	2983
Nfu_g_1_018233	ENSG00000119383	PTPA	5524
Nfu_g_1_018284	ENSG00000132323	ILKAP	80895
Nfu_g_1_018303	ENSG00000054148	PHPT1	29085
Nfu_g_1_018318	ENSG00000165264	NDUFB6	4712
Nfu_g_1_018334	ENSG00000138777	PPA2	27068
Nfu_g_1_018336	ENSG00000148356	LRSAM1	90678
Nfu_g_1_018373	ENSG00000128272	ATF4	468
Nfu_g_1_018374	ENSG00000091164	TXNL1	9352
Nfu_g_1_018399	ENSG00000153130	SCOC	60592
Nfu_g_1_018412	ENSG00000125484	GTF3C4	9329
Nfu_g_1_018423	ENSG00000164708	PGAM2	5224
Nfu_g_1_018426	ENSG00000139726	DENR	8562
Nfu_g_1_018431	ENSG00000145388	METTL14	57721
Nfu_g_1_018441	NA	NA	NA
Nfu_g_1_018448	ENSG00000095397	WHRN	25861
Nfu_g_1_018465	ENSG00000109381	ELF2	1998
Nfu_g_1_018472	ENSG00000276293	PIP4K2B	8396
Nfu_g_1_018475	ENSG00000277791	PSMB3	5691
Nfu_g_1_018476	ENSG00000141295	SCRN2	90507
Nfu_g_1_018486	NA	NA	NA
Nfu_g_1_018513	ENSG00000130733	YIPF2	78992
Nfu_g_1_018519	ENSG00000100664	EIF5	1983
Nfu_g_1_018521	ENSG00000154001	PPP2R5E	5529
Nfu_g_1_018530	ENSG00000125691	RPL23	9349
Nfu_g_1_018533	ENSG00000166165	CKB	1152
Nfu_g_1_018546	ENSG00000142546	NOSIP	51070
Nfu_g_1_018559	ENSG00000167395	ZNF646	9726
Nfu_g_1_018566	ENSG00000111237	VPS29	51699
Nfu_g_1_018584	ENSG00000183474	GTF2H2C	728340
Nfu_g_1_018597	ENSG00000146834	MEPCE	56257
Nfu_g_1_018612	ENSG00000163785	RYK	6259
Nfu_g_1_018614	ENSG00000175582	RAB6A	5870
Nfu_g_1_018689	ENSG00000164434	FABP7	2173
Nfu_g_1_018696	ENSG00000048544	MRPS10	55173
Nfu_g_1_018716	ENSG00000120265	PCMT1	5110
Nfu_g_1_018717	ENSG00000157833	GAREM2	150946
Nfu_g_1_018721	ENSG00000112306	RPS12	6206
Nfu_g_1_018741	ENSG00000084733	RAB10	10890
Nfu_g_1_018787	ENSG00000258289	CHURC1	91612
Nfu_g_1_018788	ENSG00000118515	SGK1	6446
Nfu_g_1_018807	ENSG00000100632	ERH	2079
Nfu_g_1_018819	ENSG00000112335	SNX3	8724
Nfu_g_1_018829	ENSG00000068697	LAPTM4A	9741
Nfu_g_1_018836	NA	NA	NA
Nfu_g_1_018849	ENSG00000170468	C14orf169	79697
Nfu_g_1_018863	NA	NA	NA
Nfu_g_1_018872	ENSG00000119203	CPSF3	51692
Nfu_g_1_018897	NA	NA	NA
Nfu_g_1_018904	ENSG00000146278	PNRC1	10957
Nfu_g_1_018917	ENSG00000169016	E2F6	1876
Nfu_g_1_018932	ENSG00000112096	SOD2	6648
Nfu_g_1_018933	ENSG00000143727	ACP1	52
Nfu_g_1_018948	ENSG00000173409	ARV1	64801
Nfu_g_1_018953	ENSG00000243943	ZNF512	84450
Nfu_g_1_018955	ENSG00000185024	BRF1	2972
Nfu_g_1_018967	ENSG00000170345	FOS	2353
Nfu_g_1_018976	ENSG00000100722	ZC3H14	79882
Nfu_g_1_018983	ENSG00000119718	EIF2B2	8892
Nfu_g_1_018989	ENSG00000100592	DAAM1	23002
Nfu_g_1_019003	ENSG00000100554	ATP6V1D	51382
Nfu_g_1_019004	ENSG00000259066	RP11-371E8.4	NA
Nfu_g_1_019019	ENSG00000166165	CKB	1152
Nfu_g_1_019026	ENSG00000183092	BEGAIN	57596
Nfu_g_1_019028	ENSG00000034693	PEX3	8504
Nfu_g_1_019031	ENSG00000128789	PSMG2	56984
Nfu_g_1_019033	ENSG00000257365	FNTB	2342
Nfu_g_1_019042	ENSG00000119280	C1orf198	84886
Nfu_g_1_019052	ENSG00000091831	ESR1	2099
Nfu_g_1_019086	ENSG00000123684	LPGAT1	9926
Nfu_g_1_019100	ENSG00000120256	LRP11	84918
Nfu_g_1_019123	ENSG00000150787	PTS	5805
Nfu_g_1_019138	ENSG00000120314	WDR55	54853
Nfu_g_1_019158	NA	NA	NA
Nfu_g_1_019161	ENSG00000136807	CDK9	1025
Nfu_g_1_019162	ENSG00000126733	DACH2	117154
Nfu_g_1_019193	ENSG00000109458	GAB1	2549
Nfu_g_1_019241	ENSG00000164162	ANAPC10	10393
Nfu_g_1_019243	ENSG00000089063	TMEM230	29058
Nfu_g_1_019258	ENSG00000163607	GTPBP8	29083
Nfu_g_1_019291	ENSG00000088205	DDX18	8886
Nfu_g_1_019296	ENSG00000115091	ACTR3	10096
Nfu_g_1_019297	ENSG00000095739	BAMBI	25805
Nfu_g_1_019318	ENSG00000136504	KAT7	11143
Nfu_g_1_019321	ENSG00000170540	ARL6IP1	23204
Nfu_g_1_019323	ENSG00000145681	HAPLN1	1404
Nfu_g_1_019344	ENSG00000105671	DDX49	54555
Nfu_g_1_019346	ENSG00000171223	JUNB	3726
Nfu_g_1_019350	ENSG00000141551	CSNK1D	1453
Nfu_g_1_019360	NA	NA	NA
Nfu_g_1_019375	ENSG00000205937	RNPS1	10921
Nfu_g_1_019382	ENSG00000100284	TOM1	10043
Nfu_g_1_019383	ENSG00000125652	ALKBH7	84266
Nfu_g_1_019411	ENSG00000158578	ALAS2	212
Nfu_g_1_019441	NA	NA	NA
Nfu_g_1_019446	ENSG00000143748	NVL	4931
Nfu_g_1_019452	ENSG00000132471	WBP2	23558
Nfu_g_1_019456	ENSG00000029725	RABEP1	9135
Nfu_g_1_019469	ENSG00000100124	ANKRD54	129138
Nfu_g_1_019478	ENSG00000225663	MCRIP1	348262
Nfu_g_1_019506	ENSG00000162032	SPSB3	90864
Nfu_g_1_019507	ENSG00000004779	NDUFAB1	4706
Nfu_g_1_019509	ENSG00000184640	SEPT9	10801
Nfu_g_1_019523	ENSG00000171298	GAA	2548
Nfu_g_1_019531	ENSG00000095066	HOOK2	29911
Nfu_g_1_019536	ENSG00000179520	SLC17A8	246213
Nfu_g_1_019552	ENSG00000063854	HAGH	3029
Nfu_g_1_019554	ENSG00000074071	MRPS34	65993
Nfu_g_1_019557	ENSG00000100227	POLDIP3	84271
Nfu_g_1_019581	ENSG00000185883	ATP6V0C	527
Nfu_g_1_019586	ENSG00000114125	RNF7	9616
Nfu_g_1_019599	ENSG00000108591	DRG2	1819
Nfu_g_1_019613	ENSG00000108671	PSMD11	5717
Nfu_g_1_019616	ENSG00000025772	TOMM34	10953
Nfu_g_1_019623	NA	NA	NA
Nfu_g_1_019641	ENSG00000087086	FTL	2512
Nfu_g_1_019645	ENSG00000125445	MRPS7	51081
Nfu_g_1_019653	ENSG00000101210	EEF1A2	1917
Nfu_g_1_019667	ENSG00000167930	FAM234A	83986
Nfu_g_1_019674	ENSG00000140990	NDUFB10	4716
Nfu_g_1_019676	ENSG00000103275	UBE2I	7329
Nfu_g_1_019677	ENSG00000106245	BUD31	8896
Nfu_g_1_019678	ENSG00000072134	EPN2	22905
Nfu_g_1_019690	ENSG00000160917	CPSF4	10898
Nfu_g_1_019698	ENSG00000128272	ATF4	468
Nfu_g_1_019700	ENSG00000167969	ECI1	1632
Nfu_g_1_019725	ENSG00000103245	NARFL	64428
Nfu_g_1_019729	ENSG00000100142	POLR2F	5435
Nfu_g_1_019737	ENSG00000189159	HN1	51155
Nfu_g_1_019741	ENSG00000141570	CBX8	57332
Nfu_g_1_019742	ENSG00000175155	YPEL2	388403
Nfu_g_1_019744	ENSG00000168028	RPSA	3921
Nfu_g_1_019762	ENSG00000129197	RPAIN	84268
Nfu_g_1_019777	ENSG00000172586	CHCHD1	118487
Nfu_g_1_019786	ENSG00000178307	TMEM11	8834
Nfu_g_1_019793	ENSG00000184983	NDUFA6	4700
Nfu_g_1_019803	NA	NA	NA
Nfu_g_1_019805	ENSG00000179271	GADD45GIP1	90480
Nfu_g_1_019816	ENSG00000105607	GCDH	2639
Nfu_g_1_019850	ENSG00000143924	EML4	27436
Nfu_g_1_019873	ENSG00000185359	HGS	9146
Nfu_g_1_019880	ENSG00000197451	HNRNPAB	3182
Nfu_g_1_019905	ENSG00000108883	EFTUD2	9343
Nfu_g_1_019939	ENSG00000155330	C16orf87	388272
Nfu_g_1_019945	ENSG00000173137	ADCK5	203054
Nfu_g_1_020004	NA	NA	NA
Nfu_g_1_020034	ENSG00000136758	YME1L1	10730
Nfu_g_1_020043	ENSG00000135916	ITM2C	81618
Nfu_g_1_020051	ENSG00000177606	JUN	3725
Nfu_g_1_020057	ENSG00000126088	UROD	7389
Nfu_g_1_020092	NA	NA	NA
Nfu_g_1_020101	ENSG00000101557	USP14	9097
Nfu_g_1_020119	ENSG00000120333	MRPS14	63931
Nfu_g_1_020123	ENSG00000134508	CABLES1	91768
Nfu_g_1_020126	ENSG00000180104	EXOC3	11336
Nfu_g_1_020134	ENSG00000134107	BHLHE40	8553
Nfu_g_1_020146	ENSG00000117461	PIK3R3	8503
Nfu_g_1_020151	ENSG00000161203	AP2M1	1173
Nfu_g_1_020160	ENSG00000116791	CRYZ	1429
Nfu_g_1_020161	ENSG00000176105	YES1	7525
Nfu_g_1_020167	ENSG00000077380	DYNC1I2	1781
Nfu_g_1_020168	ENSG00000186010	NDUFA13	51079
Nfu_g_1_020179	ENSG00000026025	VIM	7431
Nfu_g_1_020187	ENSG00000187735	TCEA1	6917
Nfu_g_1_020209	ENSG00000240224	UGT1A5	54579
Nfu_g_1_020215	ENSG00000145191	EIF2B5	8893
Nfu_g_1_020216	ENSG00000099785	MARCH2	51257
Nfu_g_1_020225	NA	NA	NA
Nfu_g_1_020227	ENSG00000162623	TYW3	127253
Nfu_g_1_020232	ENSG00000178538	CA8	767
Nfu_g_1_020233	ENSG00000142156	COL6A1	1291
Nfu_g_1_020240	ENSG00000071655	MBD3	53615
Nfu_g_1_020293	ENSG00000187531	SIRT7	51547
Nfu_g_1_020315	ENSG00000159592	GPBP1L1	60313
Nfu_g_1_020323	NA	NA	NA
Nfu_g_1_020335	ENSG00000086065	CHMP5	51510
Nfu_g_1_020373	ENSG00000132423	COQ3	51805
Nfu_g_1_020392	NA	NA	NA
Nfu_g_1_020408	ENSG00000181873	IBA57	200205
Nfu_g_1_020413	ENSG00000123349	PFDN5	5204
Nfu_g_1_020416	ENSG00000163960	UBXN7	26043
Nfu_g_1_020422	ENSG00000099622	CIRBP	1153
Nfu_g_1_020435	NA	NA	NA
Nfu_g_1_020436	ENSG00000106617	PRKAG2	51422
Nfu_g_1_020442	ENSG00000154917	RAB6B	51560
Nfu_g_1_020460	ENSG00000142507	PSMB6	5694
Nfu_g_1_020466	ENSG00000105705	SUGP1	57794
Nfu_g_1_020476	ENSG00000047249	ATP6V1H	51606
Nfu_g_1_020480	ENSG00000102924	CBLN1	869
Nfu_g_1_020481	ENSG00000103769	RAB11A	8766
Nfu_g_1_020494	ENSG00000124523	SIRT5	23408
Nfu_g_1_020517	ENSG00000125898	FAM110A	83541
Nfu_g_1_020528	ENSG00000117450	PRDX1	5052
Nfu_g_1_020530	ENSG00000157181	C1orf27	54953
Nfu_g_1_020558	ENSG00000152348	ATG10	83734
Nfu_g_1_020567	NA	NA	NA
Nfu_g_1_020582	ENSG00000160226	C21orf2	755
Nfu_g_1_020601	ENSG00000119782	FKBP1B	2281
Nfu_g_1_020602	ENSG00000104897	SF3A2	8175
Nfu_g_1_020655	ENSG00000005175	RPAP3	79657
Nfu_g_1_020664	ENSG00000135916	ITM2C	81618
Nfu_g_1_020667	ENSG00000258064	RP11-293I14.2	NA
Nfu_g_1_020678	ENSG00000028116	VRK2	7444
Nfu_g_1_020696	ENSG00000155100	OTUD6B	51633
Nfu_g_1_020715	ENSG00000115268	RPS15	6209
Nfu_g_1_020727	ENSG00000177606	JUN	3725
Nfu_g_1_020738	ENSG00000166272	WBP1L	54838
Nfu_g_1_020744	ENSG00000108953	YWHAE	7531
Nfu_g_1_020891	ENSG00000134375	TIMM17A	10440
Nfu_g_1_020899	NA	NA	NA
Nfu_g_1_020903	ENSG00000168824	NSG1	27065
Nfu_g_1_020930	ENSG00000114388	NPRL2	10641
Nfu_g_1_020934	ENSG00000101335	MYL9	10398
Nfu_g_1_020941	ENSG00000116455	WDR77	79084
Nfu_g_1_020991	ENSG00000174306	ZHX3	23051
Nfu_g_1_021014	ENSG00000117222	RBBP5	5929
Nfu_g_1_021028	ENSG00000116288	PARK7	11315
Nfu_g_1_021029	ENSG00000124641	MED20	9477
Nfu_g_1_021039	ENSG00000101391	CDK5RAP1	51654
Nfu_g_1_021058	ENSG00000189030	VHLL	391104
Nfu_g_1_021073	ENSG00000010256	UQCRC1	7384
Nfu_g_1_021077	ENSG00000116251	RPL22	6146
Nfu_g_1_021085	ENSG00000144744	UBA3	9039
Nfu_g_1_021109	ENSG00000151239	TWF1	5756
Nfu_g_1_021111	ENSG00000154781	CCDC174	51244
Nfu_g_1_021130	ENSG00000123297	TSFM	10102
Nfu_g_1_021136	ENSG00000175792	RUVBL1	8607
Nfu_g_1_021162	ENSG00000114767	RRP9	9136
Nfu_g_1_021177	ENSG00000197728	RPS26	6231
Nfu_g_1_021184	ENSG00000049246	PER3	8863
Nfu_g_1_021203	ENSG00000258311	RP11-644F5.10	100528022
Nfu_g_1_021205	ENSG00000163636	PSMD6	9861
Nfu_g_1_021233	ENSG00000073111	MCM2	4171
Nfu_g_1_021261	NA	NA	NA
Nfu_g_1_021274	ENSG00000128739	SNRPN	6638
Nfu_g_1_021275	ENSG00000241553	ARPC4	10093
Nfu_g_1_021291	NA	NA	NA
Nfu_g_1_021325	ENSG00000163412	EIF4E3	317649
Nfu_g_1_021335	ENSG00000132823	OSER1	51526
Nfu_g_1_021366	ENSG00000077549	CAPZB	832
Nfu_g_1_021386	ENSG00000171148	TADA3	10474
Nfu_g_1_021387	ENSG00000241553	ARPC4	10093
Nfu_g_1_021411	ENSG00000125971	DYNLRB1	83658
Nfu_g_1_021441	NA	NA	NA
Nfu_g_1_021442	ENSG00000125037	EMC3	55831
Nfu_g_1_021448	ENSG00000101146	RAE1	8480
Nfu_g_1_021450	ENSG00000124098	FAM210B	116151
Nfu_g_1_021454	ENSG00000170860	LSM3	27258
Nfu_g_1_021485	ENSG00000117118	SDHB	6390
Nfu_g_1_021516	ENSG00000072756	TRNT1	51095
Nfu_g_1_021517	ENSG00000112578	BYSL	705
Nfu_g_1_021519	ENSG00000114353	GNAI2	2771
Nfu_g_1_021522	ENSG00000163634	THOC7	80145
Nfu_g_1_021528	ENSG00000078699	CBFA2T2	9139
Nfu_g_1_021534	ENSG00000175203	DCTN2	10540
Nfu_g_1_021549	ENSG00000185811	IKZF1	10320
Nfu_g_1_021567	ENSG00000143106	PSMA5	5686
Nfu_g_1_021574	ENSG00000114383	TUSC2	11334
Nfu_g_1_021619	ENSG00000184708	EIF4ENIF1	56478
Nfu_g_1_021626	NA	NA	NA
Nfu_g_1_021636	NA	NA	NA
Nfu_g_1_021647	ENSG00000075785	RAB7A	7879
Nfu_g_1_021664	ENSG00000145220	LYAR	55646
Nfu_g_1_021695	ENSG00000198000	NOL8	55035
Nfu_g_1_021701	ENSG00000004534	RBM6	10180
Nfu_g_1_021705	ENSG00000071127	WDR1	9948
Nfu_g_1_021710	ENSG00000127483	HP1BP3	50809
Nfu_g_1_021721	ENSG00000133997	MED6	10001
Nfu_g_1_021722	ENSG00000100528	CNIH1	10175
Nfu_g_1_021723	ENSG00000130826	DKC1	1736
Nfu_g_1_021736	ENSG00000100632	ERH	2079
Nfu_g_1_021753	ENSG00000180979	LRRC57	255252
Nfu_g_1_021759	ENSG00000203705	TATDN3	128387
Nfu_g_1_021761	ENSG00000100504	PYGL	5836
Nfu_g_1_021788	NA	NA	NA
Nfu_g_1_021792	ENSG00000100575	TIMM9	26520
Nfu_g_1_021807	ENSG00000182809	CRIP2	1397
Nfu_g_1_021832	ENSG00000084764	MAPRE3	22924
Nfu_g_1_021853	ENSG00000135525	MAP7	9053
Nfu_g_1_021865	ENSG00000100883	SRP54	6729
Nfu_g_1_021866	NA	NA	NA
Nfu_g_1_021874	ENSG00000100490	CDKL1	8814
Nfu_g_1_021877	NA	NA	NA
Nfu_g_1_021880	ENSG00000166887	VPS39	23339
Nfu_g_1_021889	ENSG00000169727	GPS1	2873
Nfu_g_1_021891	ENSG00000151332	MBIP	51562
Nfu_g_1_021904	ENSG00000155906	RMND1	55005
Nfu_g_1_021905	ENSG00000111961	SASH1	23328
Nfu_g_1_021941	ENSG00000164040	PGRMC2	10424
Nfu_g_1_022003	ENSG00000184056	VPS33B	26276
Nfu_g_1_022014	ENSG00000140259	MFAP1	4236
Nfu_g_1_022025	NA	NA	NA
Nfu_g_1_022037	ENSG00000171208	NETO2	81831
Nfu_g_1_022058	ENSG00000242028	HYPK	25764
Nfu_g_1_022064	ENSG00000007372	PAX6	5080
Nfu_g_1_022080	ENSG00000213619	NDUFS3	4722
Nfu_g_1_022084	ENSG00000132639	SNAP25	6616
Nfu_g_1_022089	ENSG00000159720	ATP6V0D1	9114
Nfu_g_1_022090	ENSG00000185627	PSMD13	5719
Nfu_g_1_022109	ENSG00000167283	ATP5L	10632
Nfu_g_1_022123	ENSG00000198242	RPL23A	6147
Nfu_g_1_022126	ENSG00000113575	PPP2CA	5515
Nfu_g_1_022127	ENSG00000272772	CTD-2410N18.5	NA
Nfu_g_1_022128	ENSG00000142168	SOD1	6647
Nfu_g_1_022138	NA	NA	NA
Nfu_g_1_022143	ENSG00000106211	HSPB1	3315
Nfu_g_1_022146	ENSG00000132591	ERAL1	26284
Nfu_g_1_022157	NA	NA	NA
Nfu_g_1_022173	ENSG00000087111	PIGS	94005
Nfu_g_1_022185	ENSG00000136100	VPS36	51028
Nfu_g_1_022195	ENSG00000086827	ZW10	9183
Nfu_g_1_022196	ENSG00000183207	RUVBL2	10856
Nfu_g_1_022207	ENSG00000126653	NSRP1	84081
Nfu_g_1_022220	ENSG00000278535	DHRS11	79154
Nfu_g_1_022247	ENSG00000159079	C21orf59	56683
Nfu_g_1_022253	ENSG00000113621	TXNDC15	79770
Nfu_g_1_022257	NA	NA	NA
Nfu_g_1_022260	ENSG00000239789	MRPS17	51373
Nfu_g_1_022325	ENSG00000023445	BIRC3	330
Nfu_g_1_022336	ENSG00000175110	MRPS22	56945
Nfu_g_1_022338	ENSG00000173744	AGFG1	3267
Nfu_g_1_022343	NA	NA	NA
Nfu_g_1_022358	ENSG00000104529	EEF1D	1936
Nfu_g_1_022364	ENSG00000144848	ATG3	64422
Nfu_g_1_022420	ENSG00000129255	MPDU1	9526
Nfu_g_1_022458	ENSG00000133895	MEN1	4221
Nfu_g_1_022472	ENSG00000197329	PELI1	57162
Nfu_g_1_022473	ENSG00000162227	TAF6L	10629
Nfu_g_1_022482	ENSG00000164032	H2AFZ	3015
Nfu_g_1_022485	ENSG00000161920	MED11	400569
Nfu_g_1_022489	ENSG00000145349	CAMK2D	817
Nfu_g_1_022534	ENSG00000174807	CD248	57124
Nfu_g_1_022580	ENSG00000160307	S100B	6285
Nfu_g_1_022593	ENSG00000159063	ALG8	79053
Nfu_g_1_022613	ENSG00000053501	USE1	55850
Nfu_g_1_022679	ENSG00000006015	C19orf60	55049
Nfu_g_1_022692	ENSG00000105058	FAM32A	26017
Nfu_g_1_022702	ENSG00000230124	ACBD6	84320
Nfu_g_1_022710	ENSG00000105669	COPE	11316
Nfu_g_1_022720	ENSG00000008382	MPND	84954
Nfu_g_1_022726	ENSG00000135838	NPL	80896
Nfu_g_1_022742	ENSG00000167674	CTB-50L17.10	84717
Nfu_g_1_022752	ENSG00000117480	FAAH	2166
Nfu_g_1_022784	ENSG00000204316	MRPL38	64978
Nfu_g_1_022800	ENSG00000168434	COG7	91949
Nfu_g_1_022815	ENSG00000126267	COX6B1	1340
Nfu_g_1_022846	ENSG00000119878	CRIPT	9419
Nfu_g_1_022848	NA	NA	NA
Nfu_g_1_022868	ENSG00000126581	BECN1	8678
Nfu_g_1_022915	ENSG00000171490	RSL1D1	26156
Nfu_g_1_022918	ENSG00000166689	PLEKHA7	144100
Nfu_g_1_022923	ENSG00000171532	NEUROD2	4761
Nfu_g_1_022930	ENSG00000196169	KIF19	124602
Nfu_g_1_022940	ENSG00000165678	GHITM	27069
Nfu_g_1_022947	ENSG00000186260	MKL2	57496
Nfu_g_1_023010	ENSG00000161647	MPP3	4356
Nfu_g_1_023053	ENSG00000075826	SEC31B	25956
Nfu_g_1_023078	ENSG00000108298	RPL19	6143
Nfu_g_1_023087	ENSG00000138303	ASCC1	51008
Nfu_g_1_023100	ENSG00000131467	PSME3	10197
Nfu_g_1_023115	ENSG00000161526	SAP30BP	29115
Nfu_g_1_023117	ENSG00000169129	AFAP1L2	84632
Nfu_g_1_023124	ENSG00000108551	RASD1	51655
Nfu_g_1_023129	ENSG00000175906	ARL4D	379
Nfu_g_1_023160	ENSG00000181396	OGFOD3	79701
Nfu_g_1_023170	ENSG00000023041	ZDHHC6	64429
Nfu_g_1_023177	ENSG00000055950	MRPL43	84545
Nfu_g_1_023193	ENSG00000167965	MLST8	64223
Nfu_g_1_023197	ENSG00000148690	FRA10AC1	118924
Nfu_g_1_023203	ENSG00000177706	FAM20C	56975
Nfu_g_1_023223	ENSG00000196712	NF1	4763
Nfu_g_1_023224	NA	NA	NA
Nfu_g_1_023229	ENSG00000136238	RAC1	5879
Nfu_g_1_023231	NA	NA	NA
Nfu_g_1_023249	ENSG00000090889	KIF4A	24137
Nfu_g_1_023256	ENSG00000172809	RPL38	6169
Nfu_g_1_023265	ENSG00000159314	ARHGAP27	201176
Nfu_g_1_023266	ENSG00000103275	UBE2I	7329
Nfu_g_1_023273	ENSG00000141030	COPS3	8533
Nfu_g_1_023288	ENSG00000188554	NBR1	4077
Nfu_g_1_023292	ENSG00000136463	TACO1	51204
Nfu_g_1_023300	ENSG00000103544	C16orf62	57020
Nfu_g_1_023302	ENSG00000100138	SNU13	4809
Nfu_g_1_023327	ENSG00000168096	ANKS3	124401
Nfu_g_1_023381	NA	NA	NA
Nfu_g_1_023400	ENSG00000175029	CTBP2	1488
Nfu_g_1_023415	ENSG00000087191	PSMC5	5705
Nfu_g_1_023428	ENSG00000124659	TBCC	6903
Nfu_g_1_023443	ENSG00000138175	ARL3	403
Nfu_g_1_023475	NA	NA	NA
Nfu_g_1_023498	ENSG00000160799	CCDC12	151903
Nfu_g_1_023499	NA	NA	NA
Nfu_g_1_023525	ENSG00000186298	PPP1CC	5501
Nfu_g_1_023535	ENSG00000101346	POFUT1	23509
Nfu_g_1_023543	ENSG00000206432	TMEM200C	645369

## Sheet: Quadrant III genes
	Human_gene_ID	Human_gene_name	entrezgene
Nfu_g_1_000003	ENSG00000143776	CDC42BPA	8476
Nfu_g_1_000029	ENSG00000103546	SLC6A2	6530
Nfu_g_1_000039	ENSG00000177200	CHD9	80205
Nfu_g_1_000040	ENSG00000083799	CYLD	1540
Nfu_g_1_000054	ENSG00000137817	PARP6	56965
Nfu_g_1_000069	ENSG00000169684	CHRNA5	1138
Nfu_g_1_000154	ENSG00000146072	TNFRSF21	27242
Nfu_g_1_000167	ENSG00000109956	B3GAT1	27087
Nfu_g_1_000182	ENSG00000170832	USP32	84669
Nfu_g_1_000184	ENSG00000166250	CLMP	79827
Nfu_g_1_000185	ENSG00000120457	KCNJ5	3762
Nfu_g_1_000186	ENSG00000141367	CLTC	1213
Nfu_g_1_000187	ENSG00000141376	BCAS3	54828
Nfu_g_1_000196	ENSG00000089351	GRAMD1A	57655
Nfu_g_1_000205	ENSG00000170836	PPM1D	8493
Nfu_g_1_000217	ENSG00000151835	SACS	26278
Nfu_g_1_000224	ENSG00000083290	ULK2	9706
Nfu_g_1_000235	ENSG00000166105	GLB1L3	112937
Nfu_g_1_000251	ENSG00000104866	PPP1R37	284352
Nfu_g_1_000254	ENSG00000110395	CBL	867
Nfu_g_1_000256	ENSG00000172915	NBEA	26960
Nfu_g_1_000259	ENSG00000076604	TRAF4	9618
Nfu_g_1_000260	ENSG00000149256	TENM4	26011
Nfu_g_1_000279	ENSG00000179134	SAMD4B	55095
Nfu_g_1_000283	ENSG00000170145	SIK2	23235
Nfu_g_1_000286	ENSG00000007202	KIAA0100	9703
Nfu_g_1_000291	ENSG00000127946	HIP1	3092
Nfu_g_1_000300	ENSG00000186642	PDE2A	5138
Nfu_g_1_000319	ENSG00000102531	FNDC3A	22862
Nfu_g_1_000328	NA	NA	NA
Nfu_g_1_000330	ENSG00000073910	FRY	10129
Nfu_g_1_000332	ENSG00000110171	TRIM3	10612
Nfu_g_1_000333	ENSG00000185008	ROBO2	6092
Nfu_g_1_000339	ENSG00000009954	BAZ1B	9031
Nfu_g_1_000367	ENSG00000108510	MED13	9969
Nfu_g_1_000426	ENSG00000160551	TAOK1	57551
Nfu_g_1_000437	ENSG00000174231	PRPF8	10594
Nfu_g_1_000442	ENSG00000141485	SLC13A5	284111
Nfu_g_1_000445	NA	NA	NA
Nfu_g_1_000448	ENSG00000172572	PDE3A	5139
Nfu_g_1_000465	ENSG00000121871	SLITRK3	22865
Nfu_g_1_000482	ENSG00000160007	ARHGAP35	2909
Nfu_g_1_000489	ENSG00000132361	CLUH	23277
Nfu_g_1_000497	ENSG00000166313	APBB1	322
Nfu_g_1_000501	ENSG00000163536	SERPINI1	5274
Nfu_g_1_000507	ENSG00000177103	DSCAML1	57453
Nfu_g_1_000518	ENSG00000105738	SIPA1L3	23094
Nfu_g_1_000521	ENSG00000110400	NECTIN1	5818
Nfu_g_1_000529	ENSG00000100678	SLC8A3	6547
Nfu_g_1_000540	ENSG00000127948	POR	5447
Nfu_g_1_000546	ENSG00000169855	ROBO1	6091
Nfu_g_1_000557	ENSG00000186432	KPNA4	3840
Nfu_g_1_000567	ENSG00000114480	GBE1	2632
Nfu_g_1_000574	ENSG00000109906	ZBTB16	7704
Nfu_g_1_000600	NA	NA	NA
Nfu_g_1_000607	ENSG00000080854	IGSF9B	22997
Nfu_g_1_000611	ENSG00000091622	PITPNM3	83394
Nfu_g_1_000612	ENSG00000171533	MAP6	4135
Nfu_g_1_000614	ENSG00000173065	FAM222B	55731
Nfu_g_1_000618	ENSG00000181264	TMEM136	219902
Nfu_g_1_000631	ENSG00000153827	TRIP12	9320
Nfu_g_1_000642	ENSG00000114805	PLCH1	23007
Nfu_g_1_000644	ENSG00000110237	ARHGEF17	9828
Nfu_g_1_000645	ENSG00000149294	NCAM1	4684
Nfu_g_1_000646	ENSG00000133121	STARD13	90627
Nfu_g_1_000659	ENSG00000137713	PPP2R1B	5519
Nfu_g_1_000674	NA	NA	NA
Nfu_g_1_000689	ENSG00000257923	CUX1	1523
Nfu_g_1_000707	ENSG00000275066	SYNRG	11276
Nfu_g_1_000710	ENSG00000196914	ARHGEF12	23365
Nfu_g_1_000721	ENSG00000152578	GRIA4	2893
Nfu_g_1_000724	ENSG00000090372	STRN4	29888
Nfu_g_1_000731	ENSG00000118058	KMT2A	4297
Nfu_g_1_000750	ENSG00000110367	DDX6	1656
Nfu_g_1_000765	ENSG00000113742	CPEB4	80315
Nfu_g_1_000781	ENSG00000282034	RP11-2C24.9	NA
Nfu_g_1_000790	ENSG00000180901	KCTD2	23510
Nfu_g_1_000798	ENSG00000277363	SRCIN1	80725
Nfu_g_1_000809	ENSG00000161682	FAM171A2	284069
Nfu_g_1_000812	ENSG00000147799	ARHGAP39	80728
Nfu_g_1_000817	ENSG00000175866	BAIAP2	10458
Nfu_g_1_000825	ENSG00000069712	KIAA1107	NA
Nfu_g_1_000834	ENSG00000151640	DPYSL4	10570
Nfu_g_1_000846	ENSG00000198198	SZT2	23334
Nfu_g_1_000853	ENSG00000122884	P4HA1	5033
Nfu_g_1_000872	ENSG00000153930	ANKFN1	162282
Nfu_g_1_000876	ENSG00000141577	CEP131	22994
Nfu_g_1_000877	ENSG00000181409	AATK	9625
Nfu_g_1_000883	ENSG00000119285	HEATR1	55127
Nfu_g_1_000902	ENSG00000066135	KDM4A	9682
Nfu_g_1_000917	ENSG00000127527	EPS15L1	58513
Nfu_g_1_000920	ENSG00000059915	PSD	5662
Nfu_g_1_000927	ENSG00000062650	WAPL	23063
Nfu_g_1_000936	ENSG00000177565	TBL1XR1	79718
Nfu_g_1_000955	ENSG00000053524	MCF2L2	23101
Nfu_g_1_000956	ENSG00000154258	ABCA9	10350
Nfu_g_1_000982	ENSG00000171492	LRRC8D	55144
Nfu_g_1_001014	ENSG00000108984	MAP2K6	5608
Nfu_g_1_001024	ENSG00000115677	HDLBP	3069
Nfu_g_1_001032	ENSG00000149403	GRIK4	2900
Nfu_g_1_001048	ENSG00000160691	SHC1	6464
Nfu_g_1_001065	ENSG00000117394	SLC2A1	6513
Nfu_g_1_001088	ENSG00000130202	NECTIN2	5819
Nfu_g_1_001112	ENSG00000152217	SETBP1	26040
Nfu_g_1_001118	ENSG00000147434	CHRNA6	8973
Nfu_g_1_001134	ENSG00000160767	FAM189B	10712
Nfu_g_1_001143	ENSG00000187902	SHISA7	729956
Nfu_g_1_001166	ENSG00000108669	CYTH1	9267
Nfu_g_1_001178	ENSG00000175182	FAM131A	131408
Nfu_g_1_001180	ENSG00000136274	NACAD	23148
Nfu_g_1_001189	ENSG00000261678	SCRT1	83482
Nfu_g_1_001193	ENSG00000105429	MEGF8	1954
Nfu_g_1_001204	ENSG00000010295	IFFO1	25900
Nfu_g_1_001216	ENSG00000143190	POU2F1	5451
Nfu_g_1_001245	ENSG00000080709	KCNN2	3781
Nfu_g_1_001250	NA	NA	NA
Nfu_g_1_001251	ENSG00000111642	CHD4	1108
Nfu_g_1_001257	ENSG00000075461	CACNG4	27092
Nfu_g_1_001260	ENSG00000125505	MBOAT7	79143
Nfu_g_1_001276	ENSG00000133026	MYH10	4628
Nfu_g_1_001282	NA	NA	NA
Nfu_g_1_001311	ENSG00000160752	FDPS	2224
Nfu_g_1_001314	ENSG00000161509	GRIN2C	2905
Nfu_g_1_001317	ENSG00000181409	AATK	9625
Nfu_g_1_001342	ENSG00000167384	ZNF180	7733
Nfu_g_1_001347	ENSG00000087095	NLK	51701
Nfu_g_1_001360	ENSG00000198794	SCAMP5	192683
Nfu_g_1_001365	ENSG00000139625	MAP3K12	7786
Nfu_g_1_001368	ENSG00000198793	MTOR	2475
Nfu_g_1_001369	NA	NA	NA
Nfu_g_1_001373	ENSG00000197183	NOL4L	140688
Nfu_g_1_001374	ENSG00000144550	CPNE9	151835
Nfu_g_1_001385	ENSG00000163520	FBLN2	2199
Nfu_g_1_001387	ENSG00000004399	PLXND1	23129
Nfu_g_1_001396	NA	NA	NA
Nfu_g_1_001402	ENSG00000196220	SRGAP3	9901
Nfu_g_1_001413	ENSG00000080845	DLGAP4	22839
Nfu_g_1_001440	ENSG00000171385	KCND3	3752
Nfu_g_1_001441	ENSG00000124181	PLCG1	5335
Nfu_g_1_001446	ENSG00000124151	NCOA3	8202
Nfu_g_1_001452	ENSG00000076108	BAZ2A	11176
Nfu_g_1_001456	ENSG00000145041	DCAF1	9730
Nfu_g_1_001479	ENSG00000078747	ITCH	83737
Nfu_g_1_001493	ENSG00000124208	TMEM189-UBE2V1	387522
Nfu_g_1_001494	ENSG00000179242	CDH4	1002
Nfu_g_1_001511	ENSG00000196700	ZNF512B	57473
Nfu_g_1_001540	ENSG00000174233	ADCY6	112
Nfu_g_1_001553	ENSG00000065060	UHRF1BP1	54887
Nfu_g_1_001561	ENSG00000158480	SPATA2	9825
Nfu_g_1_001570	ENSG00000157103	SLC6A1	6529
Nfu_g_1_001573	ENSG00000124507	PACSIN1	29993
Nfu_g_1_001585	ENSG00000088538	DOCK3	1795
Nfu_g_1_001586	ENSG00000146197	SCUBE3	222663
Nfu_g_1_001603	ENSG00000144711	IQSEC1	9922
Nfu_g_1_001604	ENSG00000151276	MAGI1	9223
Nfu_g_1_001610	ENSG00000135439	AGAP2	116986
Nfu_g_1_001618	ENSG00000198276	UCKL1	54963
Nfu_g_1_001619	ENSG00000009307	CSDE1	7812
Nfu_g_1_001622	ENSG00000173402	DAG1	1605
Nfu_g_1_001624	ENSG00000124194	GDAP1L1	78997
Nfu_g_1_001631	ENSG00000059758	CDK17	5128
Nfu_g_1_001639	ENSG00000224940	PRRT4	401399
Nfu_g_1_001650	NA	NA	NA
Nfu_g_1_001658	ENSG00000170471	RALGAPB	57148
Nfu_g_1_001681	NA	NA	NA
Nfu_g_1_001684	ENSG00000078804	TP53INP2	58476
Nfu_g_1_001709	ENSG00000125841	NRSN2	80023
Nfu_g_1_001726	ENSG00000106078	COBL	23242
Nfu_g_1_001748	ENSG00000187955	COL14A1	7373
Nfu_g_1_001754	ENSG00000182197	EXT1	2131
Nfu_g_1_001775	ENSG00000124766	SOX4	6659
Nfu_g_1_001792	ENSG00000038382	TRIO	7204
Nfu_g_1_001798	ENSG00000153395	LPCAT1	79888
Nfu_g_1_001799	ENSG00000179832	MROH1	727957
Nfu_g_1_001807	ENSG00000081019	RSBN1	54665
Nfu_g_1_001811	ENSG00000008130	NADK	65220
Nfu_g_1_001840	ENSG00000116786	PLEKHM2	23207
Nfu_g_1_001842	ENSG00000083312	TNPO1	3842
Nfu_g_1_001845	ENSG00000110925	CSRNP2	81566
Nfu_g_1_001852	ENSG00000048828	FAM120A	23196
Nfu_g_1_001866	ENSG00000065526	SPEN	23013
Nfu_g_1_001870	ENSG00000163531	NFASC	23114
Nfu_g_1_001878	ENSG00000121440	PDZRN3	23024
Nfu_g_1_001887	ENSG00000130702	LAMA5	3911
Nfu_g_1_001898	ENSG00000203879	GDI1	2664
Nfu_g_1_001916	ENSG00000135469	COQ10A	93058
Nfu_g_1_001934	ENSG00000139645	ANKRD52	283373
Nfu_g_1_001946	ENSG00000102003	SYP	6855
Nfu_g_1_001951	NA	NA	NA
Nfu_g_1_001959	ENSG00000158816	VWA5B1	127731
Nfu_g_1_001970	ENSG00000197530	MIB2	142678
Nfu_g_1_001980	ENSG00000101367	MAPRE1	22919
Nfu_g_1_001987	ENSG00000144711	IQSEC1	9922
Nfu_g_1_002013	ENSG00000197122	SRC	6714
Nfu_g_1_002020	ENSG00000076356	PLXNA2	5362
Nfu_g_1_002030	ENSG00000198910	L1CAM	3897
Nfu_g_1_002031	ENSG00000171735	CAMTA1	23261
Nfu_g_1_002035	ENSG00000115665	SLC5A7	60482
Nfu_g_1_002043	ENSG00000198399	ITSN2	50618
Nfu_g_1_002061	ENSG00000162852	CNST	163882
Nfu_g_1_002063	ENSG00000060749	QSER1	79832
Nfu_g_1_002064	ENSG00000110427	KIAA1549L	25758
Nfu_g_1_002080	ENSG00000143641	GALNT2	2590
Nfu_g_1_002088	ENSG00000110422	HIPK3	10114
Nfu_g_1_002094	ENSG00000135720	DYNC1LI2	1783
Nfu_g_1_002106	ENSG00000153207	AHCTF1	25909
Nfu_g_1_002120	NA	NA	NA
Nfu_g_1_002163	ENSG00000265972	TXNIP	10628
Nfu_g_1_002170	ENSG00000131653	TRAF7	84231
Nfu_g_1_002171	ENSG00000167971	CASKIN1	57524
Nfu_g_1_002212	ENSG00000272333	KMT2B	9757
Nfu_g_1_002257	ENSG00000150347	ARID5B	84159
Nfu_g_1_002264	ENSG00000005007	UPF1	5976
Nfu_g_1_002266	ENSG00000117114	ADGRL2	23266
Nfu_g_1_002277	ENSG00000171105	INSR	3643
Nfu_g_1_002280	ENSG00000127663	KDM4B	23030
Nfu_g_1_002284	ENSG00000172667	ZMAT3	64393
Nfu_g_1_002287	ENSG00000214944	ARHGEF28	64283
Nfu_g_1_002288	ENSG00000121879	PIK3CA	5290
Nfu_g_1_002298	ENSG00000132854	KANK4	163782
Nfu_g_1_002305	ENSG00000184588	PDE4B	5142
Nfu_g_1_002320	ENSG00000133657	ATP13A3	79572
Nfu_g_1_002325	ENSG00000142347	MYO1F	4542
Nfu_g_1_002351	ENSG00000145016	RUBCN	9711
Nfu_g_1_002368	NA	NA	NA
Nfu_g_1_002383	ENSG00000133275	CSNK1G2	1455
Nfu_g_1_002388	ENSG00000078369	GNB1	2782
Nfu_g_1_002395	ENSG00000115266	APC2	10297
Nfu_g_1_002417	ENSG00000058063	ATP11B	23200
Nfu_g_1_002418	ENSG00000099875	MKNK2	2872
Nfu_g_1_002423	NA	NA	NA
Nfu_g_1_002438	NA	NA	NA
Nfu_g_1_002475	ENSG00000121940	CLCC1	23155
Nfu_g_1_002519	ENSG00000182580	EPHB3	2049
Nfu_g_1_002524	ENSG00000152910	CNTNAP4	85445
Nfu_g_1_002526	NA	NA	NA
Nfu_g_1_002538	ENSG00000198836	OPA1	4976
Nfu_g_1_002555	ENSG00000118200	CAMSAP2	23271
Nfu_g_1_002559	ENSG00000172260	NEGR1	257194
Nfu_g_1_002562	ENSG00000033122	LRRC7	57554
Nfu_g_1_002568	ENSG00000116641	DOCK7	85440
Nfu_g_1_002570	ENSG00000130382	MLLT1	4298
Nfu_g_1_002573	ENSG00000163755	HPS3	84343
Nfu_g_1_002577	ENSG00000127526	SLC35E1	79939
Nfu_g_1_002579	ENSG00000079313	REXO1	57455
Nfu_g_1_002624	ENSG00000112685	EXOC2	55770
Nfu_g_1_002643	ENSG00000069020	MAST4	375449
Nfu_g_1_002651	ENSG00000158966	CACHD1	57685
Nfu_g_1_002656	ENSG00000162434	JAK1	3716
Nfu_g_1_002662	NA	NA	NA
Nfu_g_1_002698	ENSG00000023516	AKAP11	11215
Nfu_g_1_002729	ENSG00000205560	CPT1B	1375
Nfu_g_1_002749	ENSG00000156113	KCNMA1	3778
Nfu_g_1_002761	ENSG00000143702	CEP170	9859
Nfu_g_1_002768	ENSG00000151150	ANK3	288
Nfu_g_1_002774	ENSG00000115504	EHBP1	23301
Nfu_g_1_002778	ENSG00000115355	CCDC88A	55704
Nfu_g_1_002809	ENSG00000132024	CC2D1A	54862
Nfu_g_1_002813	ENSG00000138032	PPM1B	5495
Nfu_g_1_002815	ENSG00000185760	KCNQ5	56479
Nfu_g_1_002829	ENSG00000169764	UGP2	7360
Nfu_g_1_002831	ENSG00000224960	PPP4R3CP	139420
Nfu_g_1_002839	ENSG00000150275	PCDH15	65217
Nfu_g_1_002843	ENSG00000179456	ZBTB18	10472
Nfu_g_1_002874	ENSG00000165449	SLC16A9	220963
Nfu_g_1_002876	ENSG00000011566	MAP4K3	8491
Nfu_g_1_002879	ENSG00000108018	SORCS1	114815
Nfu_g_1_002894	ENSG00000153107	ANAPC1	64682
Nfu_g_1_002940	ENSG00000151208	DLG5	9231
Nfu_g_1_002948	ENSG00000156395	SORCS3	22986
Nfu_g_1_002952	ENSG00000119862	LGALSL	29094
Nfu_g_1_002958	ENSG00000062650	WAPL	23063
Nfu_g_1_002965	ENSG00000135749	PCNX2	80003
Nfu_g_1_002975	ENSG00000117020	AKT3	10000
Nfu_g_1_002978	ENSG00000070748	CHAT	1103
Nfu_g_1_002979	ENSG00000185100	ADSSL1	122622
Nfu_g_1_002991	ENSG00000166135	HIF1AN	55662
Nfu_g_1_003006	ENSG00000183044	ABAT	18
Nfu_g_1_003028	ENSG00000115468	EFHD1	80303
Nfu_g_1_003104	ENSG00000153707	PTPRD	5789
Nfu_g_1_003107	ENSG00000109819	PPARGC1A	10891
Nfu_g_1_003114	NA	NA	NA
Nfu_g_1_003121	ENSG00000048707	VPS13D	55187
Nfu_g_1_003138	ENSG00000121653	MAPK8IP1	9479
Nfu_g_1_003151	ENSG00000166833	NAV2	89797
Nfu_g_1_003152	NA	NA	NA
Nfu_g_1_003158	ENSG00000174485	DENND4A	10260
Nfu_g_1_003159	ENSG00000054219	LY75	4065
Nfu_g_1_003168	ENSG00000183087	GAS6	2621
Nfu_g_1_003181	ENSG00000073417	PDE8A	5151
Nfu_g_1_003201	ENSG00000138593	SECISBP2L	9728
Nfu_g_1_003202	ENSG00000123636	BAZ2B	29994
Nfu_g_1_003206	ENSG00000153246	PLA2R1	22925
Nfu_g_1_003223	ENSG00000134569	LRP4	4038
Nfu_g_1_003228	ENSG00000180357	ZNF609	23060
Nfu_g_1_003251	ENSG00000066933	MYO9A	4649
Nfu_g_1_003262	ENSG00000185989	RASA3	22821
Nfu_g_1_003289	ENSG00000069956	MAPK6	5597
Nfu_g_1_003293	ENSG00000044446	PHKA2	5256
Nfu_g_1_003295	ENSG00000137872	SEMA6D	80031
Nfu_g_1_003298	NA	NA	NA
Nfu_g_1_003307	ENSG00000143195	ILDR2	387597
Nfu_g_1_003314	NA	NA	NA
Nfu_g_1_003324	ENSG00000090863	GLG1	2734
Nfu_g_1_003348	ENSG00000104093	DMXL2	23312
Nfu_g_1_003353	ENSG00000169118	CSNK1G1	53944
Nfu_g_1_003365	ENSG00000184226	PCDH9	5101
Nfu_g_1_003372	ENSG00000169375	SIN3A	25942
Nfu_g_1_003374	ENSG00000115414	FN1	2335
Nfu_g_1_003383	ENSG00000169282	KCNAB1	7881
Nfu_g_1_003389	ENSG00000116983	HPCAL4	51440
Nfu_g_1_003396	ENSG00000198794	SCAMP5	192683
Nfu_g_1_003427	ENSG00000078018	MAP2	4133
Nfu_g_1_003452	ENSG00000070476	ZXDC	79364
Nfu_g_1_003460	ENSG00000155158	TTC39B	158219
Nfu_g_1_003477	ENSG00000165757	KIAA1462	57608
Nfu_g_1_003485	ENSG00000091129	NRCAM	4897
Nfu_g_1_003522	ENSG00000111262	KCNA1	3736
Nfu_g_1_003530	ENSG00000018236	CNTN1	1272
Nfu_g_1_003547	ENSG00000010379	SLC6A13	6540
Nfu_g_1_003569	ENSG00000006451	RALA	5898
Nfu_g_1_003571	ENSG00000184672	RALYL	138046
Nfu_g_1_003583	ENSG00000075568	TMEM131	23505
Nfu_g_1_003605	ENSG00000117707	PROX1	5629
Nfu_g_1_003612	ENSG00000079308	TNS1	7145
Nfu_g_1_003641	NA	NA	NA
Nfu_g_1_003650	ENSG00000072195	SPEG	10290
Nfu_g_1_003652	ENSG00000165124	SVEP1	79987
Nfu_g_1_003654	ENSG00000144406	UNC80	285175
Nfu_g_1_003661	ENSG00000040933	INPP4A	3631
Nfu_g_1_003663	ENSG00000169047	IRS1	3667
Nfu_g_1_003681	ENSG00000123636	BAZ2B	29994
Nfu_g_1_003684	ENSG00000003393	ALS2	57679
Nfu_g_1_003690	ENSG00000170004	CHD3	1107
Nfu_g_1_003703	ENSG00000078018	MAP2	4133
Nfu_g_1_003721	ENSG00000144283	PKP4	8502
Nfu_g_1_003739	ENSG00000176771	NCKAP5	344148
Nfu_g_1_003742	ENSG00000185818	NAT8L	339983
Nfu_g_1_003744	ENSG00000169851	PCDH7	5099
Nfu_g_1_003763	ENSG00000011451	WIZ	58525
Nfu_g_1_003771	ENSG00000158258	CLSTN2	64084
Nfu_g_1_003781	ENSG00000108424	KPNB1	3837
Nfu_g_1_003801	ENSG00000112139	MDGA1	266727
Nfu_g_1_003811	ENSG00000166402	TUB	7275
Nfu_g_1_003815	ENSG00000058335	RASGRF1	5923
Nfu_g_1_003861	ENSG00000184014	DENND5A	23258
Nfu_g_1_003890	ENSG00000137770	CTDSPL2	51496
Nfu_g_1_003897	ENSG00000129003	VPS13C	54832
Nfu_g_1_003900	ENSG00000171914	TLN2	83660
Nfu_g_1_003912	ENSG00000133812	SBF2	81846
Nfu_g_1_003927	ENSG00000205339	IPO7	10527
Nfu_g_1_003936	ENSG00000171877	FRMD5	84978
Nfu_g_1_003937	ENSG00000110321	EIF4G2	1982
Nfu_g_1_003942	ENSG00000110066	KMT5B	51111
Nfu_g_1_003958	ENSG00000140564	FURIN	5045
Nfu_g_1_003966	ENSG00000152270	PDE3B	5140
Nfu_g_1_003973	NA	NA	NA
Nfu_g_1_003981	ENSG00000103657	HERC1	8925
Nfu_g_1_004009	ENSG00000175356	SCUBE2	57758
Nfu_g_1_004019	ENSG00000140836	ZFHX3	463
Nfu_g_1_004036	ENSG00000179520	SLC17A8	246213
Nfu_g_1_004066	ENSG00000164535	DAGLB	221955
Nfu_g_1_004072	ENSG00000181827	RFX7	64864
Nfu_g_1_004084	ENSG00000122707	RECK	8434
Nfu_g_1_004090	ENSG00000008083	JARID2	3720
Nfu_g_1_004122	ENSG00000121297	TSHZ3	57616
Nfu_g_1_004130	ENSG00000116604	MEF2D	4209
Nfu_g_1_004141	ENSG00000127914	AKAP9	10142
Nfu_g_1_004176	ENSG00000132692	BCAN	63827
Nfu_g_1_004184	ENSG00000111913	FAM65B	9750
Nfu_g_1_004193	ENSG00000205189	ZBTB10	65986
Nfu_g_1_004205	ENSG00000159164	SV2A	9900
Nfu_g_1_004221	ENSG00000134698	AGO4	192670
Nfu_g_1_004241	ENSG00000218336	TENM3	55714
Nfu_g_1_004242	ENSG00000113300	CNOT6	57472
Nfu_g_1_004247	ENSG00000066739	ATG2B	55102
Nfu_g_1_004256	ENSG00000117724	CENPF	1063
Nfu_g_1_004270	ENSG00000146090	RASGEF1C	255426
Nfu_g_1_004274	NA	NA	NA
Nfu_g_1_004297	ENSG00000082458	DLG3	1741
Nfu_g_1_004311	ENSG00000145888	GLRA1	2741
Nfu_g_1_004323	ENSG00000128585	MKLN1	4289
Nfu_g_1_004339	ENSG00000118596	SLC16A7	9194
Nfu_g_1_004356	ENSG00000124406	ATP8A1	10396
Nfu_g_1_004362	NA	NA	NA
Nfu_g_1_004364	ENSG00000156453	PCDH1	5097
Nfu_g_1_004373	ENSG00000168843	FSTL5	56884
Nfu_g_1_004385	ENSG00000178163	ZNF518B	85460
Nfu_g_1_004427	ENSG00000144908	ALDH1L1	10840
Nfu_g_1_004429	ENSG00000130540	SULT4A1	25830
Nfu_g_1_004434	ENSG00000113555	PCDH12	51294
Nfu_g_1_004474	ENSG00000050030	KIAA2022	340533
Nfu_g_1_004485	ENSG00000181215	C4orf50	389197
Nfu_g_1_004534	ENSG00000118689	FOXO3	2309
Nfu_g_1_004559	ENSG00000165240	ATP7A	538
Nfu_g_1_004579	ENSG00000213420	GPC2	221914
Nfu_g_1_004614	NA	NA	NA
Nfu_g_1_004622	ENSG00000184634	MED12	9968
Nfu_g_1_004623	ENSG00000087116	ADAMTS2	9509
Nfu_g_1_004650	ENSG00000109756	RAPGEF2	9693
Nfu_g_1_004651	ENSG00000155827	RNF20	56254
Nfu_g_1_004658	ENSG00000122126	OCRL	4952
Nfu_g_1_004665	ENSG00000085224	ATRX	546
Nfu_g_1_004669	ENSG00000103423	DNAJA3	9093
Nfu_g_1_004674	ENSG00000070601	FRMPD1	22844
Nfu_g_1_004677	ENSG00000085185	BCORL1	63035
Nfu_g_1_004680	ENSG00000133687	TMTC1	83857
Nfu_g_1_004702	ENSG00000131269	ABCB7	22
Nfu_g_1_004708	ENSG00000127022	CANX	821
Nfu_g_1_004717	ENSG00000059758	CDK17	5128
Nfu_g_1_004724	ENSG00000100341	PNPLA5	150379
Nfu_g_1_004729	ENSG00000125848	FLRT3	23767
Nfu_g_1_004763	ENSG00000113580	NR3C1	2908
Nfu_g_1_004775	ENSG00000031003	FAM13B	51306
Nfu_g_1_004788	ENSG00000112852	PCDHB2	56133
Nfu_g_1_004792	ENSG00000059758	CDK17	5128
Nfu_g_1_004811	ENSG00000101974	ATP11C	286410
Nfu_g_1_004817	ENSG00000151458	ANKRD50	57182
Nfu_g_1_004819	ENSG00000167384	ZNF180	7733
Nfu_g_1_004855	ENSG00000171509	RXFP1	59350
Nfu_g_1_004859	ENSG00000165194	PCDH19	57526
Nfu_g_1_004861	ENSG00000007062	PROM1	8842
Nfu_g_1_004865	ENSG00000157764	BRAF	673
Nfu_g_1_004874	ENSG00000103126	AXIN1	8312
Nfu_g_1_004875	ENSG00000077235	GTF3C1	2975
Nfu_g_1_004894	ENSG00000082269	FAM135A	57579
Nfu_g_1_004895	ENSG00000205464	ATP6AP1L	92270
Nfu_g_1_004896	ENSG00000158850	B4GALT3	8703
Nfu_g_1_004930	ENSG00000198626	RYR2	6262
Nfu_g_1_004938	ENSG00000138449	SLC40A1	30061
Nfu_g_1_004943	ENSG00000188706	ZDHHC9	51114
Nfu_g_1_004945	ENSG00000127334	DYRK2	8445
Nfu_g_1_004974	NA	NA	NA
Nfu_g_1_005000	ENSG00000077063	CTTNBP2	83992
Nfu_g_1_005004	ENSG00000092439	TRPM7	54822
Nfu_g_1_005055	ENSG00000184675	AMER1	139285
Nfu_g_1_005072	ENSG00000021645	NRXN3	9369
Nfu_g_1_005079	ENSG00000196498	NCOR2	9612
Nfu_g_1_005081	ENSG00000075711	DLG1	1739
Nfu_g_1_005083	ENSG00000100731	PCNX1	22990
Nfu_g_1_005096	ENSG00000147133	TAF1	6872
Nfu_g_1_005097	ENSG00000141367	CLTC	1213
Nfu_g_1_005098	ENSG00000108256	NUFIP2	57532
Nfu_g_1_005120	ENSG00000160007	ARHGAP35	2909
Nfu_g_1_005124	ENSG00000197580	BCO2	83875
Nfu_g_1_005129	ENSG00000104967	NOVA2	4858
Nfu_g_1_005149	ENSG00000170836	PPM1D	8493
Nfu_g_1_005154	ENSG00000145863	GABRA6	2559
Nfu_g_1_005157	ENSG00000183878	UTY	7404
Nfu_g_1_005164	ENSG00000278540	ACACA	31
Nfu_g_1_005165	ENSG00000101972	STAG2	10735
Nfu_g_1_005178	ENSG00000149428	HYOU1	10525
Nfu_g_1_005179	ENSG00000022355	GABRA1	2554
Nfu_g_1_005195	ENSG00000115282	TTC31	64427
Nfu_g_1_005215	ENSG00000125675	GRIA3	2892
Nfu_g_1_005227	ENSG00000149557	FEZ1	9638
Nfu_g_1_005230	ENSG00000196338	NLGN3	54413
Nfu_g_1_005234	ENSG00000172350	ABCG4	64137
Nfu_g_1_005235	ENSG00000185008	ROBO2	6092
Nfu_g_1_005237	ENSG00000109685	WHSC1	7468
Nfu_g_1_005240	ENSG00000258555	SPECC1L-ADORA2A	101730217
Nfu_g_1_005247	ENSG00000125848	FLRT3	23767
Nfu_g_1_005257	ENSG00000125676	THOC2	57187
Nfu_g_1_005259	ENSG00000145882	PCYOX1L	78991
Nfu_g_1_005261	ENSG00000146013	GFRA3	2676
Nfu_g_1_005263	ENSG00000177707	NECTIN3	25945
Nfu_g_1_005273	ENSG00000166924	NYAP1	222950
Nfu_g_1_005275	ENSG00000147065	MSN	4478
Nfu_g_1_005277	ENSG00000169047	IRS1	3667
Nfu_g_1_005286	ENSG00000114439	BBX	56987
Nfu_g_1_005289	NA	NA	NA
Nfu_g_1_005290	ENSG00000072364	AFF4	27125
Nfu_g_1_005308	ENSG00000085224	ATRX	546
Nfu_g_1_005309	ENSG00000173110	HSPA6	3310
Nfu_g_1_005314	ENSG00000116991	SIPA1L2	57568
Nfu_g_1_005328	ENSG00000165349	SLC7A3	84889
Nfu_g_1_005331	NA	NA	NA
Nfu_g_1_005339	ENSG00000133138	TBC1D8B	54885
Nfu_g_1_005340	ENSG00000162139	NEU3	10825
Nfu_g_1_005357	ENSG00000164056	SPRY1	10252
Nfu_g_1_005359	ENSG00000019144	PHLDB1	23187
Nfu_g_1_005362	ENSG00000165288	BRWD3	254065
Nfu_g_1_005366	ENSG00000175175	PPM1E	22843
Nfu_g_1_005367	ENSG00000177103	DSCAML1	57453
Nfu_g_1_005370	ENSG00000174016	FAM46D	169966
Nfu_g_1_005382	NA	NA	NA
Nfu_g_1_005407	ENSG00000113742	CPEB4	80315
Nfu_g_1_005412	ENSG00000073921	PICALM	8301
Nfu_g_1_005417	ENSG00000153944	MSI2	124540
Nfu_g_1_005420	ENSG00000139190	VAMP1	6843
Nfu_g_1_005442	ENSG00000164403	SHROOM1	134549
Nfu_g_1_005450	ENSG00000185052	SLC24A3	57419
Nfu_g_1_005455	NA	NA	NA
Nfu_g_1_005458	ENSG00000115306	SPTBN1	6711
Nfu_g_1_005470	ENSG00000113327	GABRG2	2566
Nfu_g_1_005495	ENSG00000041982	TNC	3371
Nfu_g_1_005525	ENSG00000009413	REV3L	5980
Nfu_g_1_005533	ENSG00000155111	CDK19	23097
Nfu_g_1_005562	ENSG00000160145	KALRN	8997
Nfu_g_1_005609	ENSG00000065559	MAP2K4	6416
Nfu_g_1_005611	ENSG00000078114	NEBL	10529
Nfu_g_1_005617	ENSG00000140937	CDH11	1009
Nfu_g_1_005620	ENSG00000008086	CDKL5	6792
Nfu_g_1_005664	ENSG00000136141	LRCH1	23143
Nfu_g_1_005667	ENSG00000081803	CADPS2	93664
Nfu_g_1_005671	ENSG00000138434	SSFA2	6744
Nfu_g_1_005686	ENSG00000156298	TSPAN7	7102
Nfu_g_1_005687	ENSG00000150457	LATS2	26524
Nfu_g_1_005693	ENSG00000136153	LMO7	4008
Nfu_g_1_005716	ENSG00000185621	LMLN	89782
Nfu_g_1_005723	ENSG00000102468	HTR2A	3356
Nfu_g_1_005725	NA	NA	NA
Nfu_g_1_005732	ENSG00000023516	AKAP11	11215
Nfu_g_1_005738	ENSG00000206560	ANKRD28	23243
Nfu_g_1_005753	ENSG00000005810	MYCBP2	23077
Nfu_g_1_005768	ENSG00000178385	PLEKHM3	389072
Nfu_g_1_005786	NA	NA	NA
Nfu_g_1_005798	ENSG00000102452	NALCN	259232
Nfu_g_1_005819	ENSG00000160218	TRAPPC10	7109
Nfu_g_1_005823	ENSG00000206527	HACD2	201562
Nfu_g_1_005838	ENSG00000106278	PTPRZ1	5803
Nfu_g_1_005854	ENSG00000135945	REV1	51455
Nfu_g_1_005879	ENSG00000144057	ST6GAL2	84620
Nfu_g_1_005903	ENSG00000115020	PIKFYVE	200576
Nfu_g_1_005919	ENSG00000118922	KLF12	11278
Nfu_g_1_005927	ENSG00000160145	KALRN	8997
Nfu_g_1_005944	ENSG00000071054	MAP4K4	9448
Nfu_g_1_005966	ENSG00000155052	CNTNAP5	129684
Nfu_g_1_005969	ENSG00000162337	LRP5	4041
Nfu_g_1_005979	ENSG00000051009	FAM160A2	84067
Nfu_g_1_005986	ENSG00000091986	CCDC80	151887
Nfu_g_1_005991	ENSG00000215301	DDX3X	1654
Nfu_g_1_006012	ENSG00000118260	CREB1	1385
Nfu_g_1_006022	ENSG00000041515	MYO16	23026
Nfu_g_1_006026	ENSG00000124486	USP9X	8239
Nfu_g_1_006037	ENSG00000143190	POU2F1	5451
Nfu_g_1_006039	ENSG00000147041	SYTL5	94122
Nfu_g_1_006043	ENSG00000047597	XK	7504
Nfu_g_1_006052	ENSG00000144331	ZNF385B	151126
Nfu_g_1_006069	ENSG00000074855	ANO8	57719
Nfu_g_1_006075	ENSG00000149294	NCAM1	4684
Nfu_g_1_006076	ENSG00000110713	NUP98	4928
Nfu_g_1_006097	ENSG00000167695	FAM57A	79850
Nfu_g_1_006103	ENSG00000110675	ELMOD1	55531
Nfu_g_1_006128	ENSG00000154114	TBCEL	219899
Nfu_g_1_006130	ENSG00000149260	CAPN5	726
Nfu_g_1_006148	ENSG00000121879	PIK3CA	5290
Nfu_g_1_006161	ENSG00000175221	MED16	10025
Nfu_g_1_006182	ENSG00000112218	GPR63	81491
Nfu_g_1_006203	ENSG00000060656	PTPRU	10076
Nfu_g_1_006205	ENSG00000136237	RAPGEF5	9771
Nfu_g_1_006207	ENSG00000172006	ZNF554	115196
Nfu_g_1_006224	ENSG00000105290	APLP1	333
Nfu_g_1_006226	ENSG00000134775	FHOD3	80206
Nfu_g_1_006260	ENSG00000074657	ZNF532	55205
Nfu_g_1_006268	ENSG00000126883	NUP214	8021
Nfu_g_1_006273	ENSG00000092964	DPYSL2	1808
Nfu_g_1_006301	ENSG00000165209	STRBP	55342
Nfu_g_1_006308	ENSG00000179295	PTPN11	5781
Nfu_g_1_006310	ENSG00000186716	BCR	613
Nfu_g_1_006321	ENSG00000177169	ULK1	8408
Nfu_g_1_006334	ENSG00000183354	KIAA2026	158358
Nfu_g_1_006337	ENSG00000060709	RIMBP2	23504
Nfu_g_1_006345	ENSG00000078725	BRINP1	1620
Nfu_g_1_006353	ENSG00000138760	SCARB2	950
Nfu_g_1_006354	NA	NA	NA
Nfu_g_1_006356	ENSG00000059588	TARBP1	6894
Nfu_g_1_006359	ENSG00000165802	NSMF	26012
Nfu_g_1_006361	ENSG00000241973	PI4KA	5297
Nfu_g_1_006364	ENSG00000148082	SHC3	53358
Nfu_g_1_006369	ENSG00000100036	SLC35E4	339665
Nfu_g_1_006372	ENSG00000041982	TNC	3371
Nfu_g_1_006383	ENSG00000099995	SF3A1	10291
Nfu_g_1_006386	ENSG00000099219	ERMP1	79956
Nfu_g_1_006406	ENSG00000168763	CNNM3	26505
Nfu_g_1_006414	ENSG00000167037	SGSM1	129049
Nfu_g_1_006438	ENSG00000249931	GOLGA8K	653125
Nfu_g_1_006446	ENSG00000171617	ENC1	8507
Nfu_g_1_006454	ENSG00000123453	SARDH	1757
Nfu_g_1_006457	ENSG00000011454	RABGAP1	2844
Nfu_g_1_006479	ENSG00000122515	ZMIZ2	83637
Nfu_g_1_006498	ENSG00000148053	NTRK2	4915
Nfu_g_1_006511	ENSG00000139436	GIT2	9815
Nfu_g_1_006523	ENSG00000090975	PITPNM2	57605
Nfu_g_1_006530	ENSG00000100095	SEZ6L	23544
Nfu_g_1_006534	ENSG00000160293	VAV2	7410
Nfu_g_1_006547	ENSG00000089169	RPH3A	22895
Nfu_g_1_006548	ENSG00000139718	SETD1B	23067
Nfu_g_1_006563	ENSG00000130653	PNPLA7	375775
Nfu_g_1_006579	NA	NA	NA
Nfu_g_1_006582	ENSG00000091986	CCDC80	151887
Nfu_g_1_006585	NA	NA	NA
Nfu_g_1_006593	ENSG00000130723	PRRC2B	84726
Nfu_g_1_006595	ENSG00000100033	PRODH	5625
Nfu_g_1_006600	ENSG00000104765	BNIP3L	665
Nfu_g_1_006606	ENSG00000148396	SEC16A	9919
Nfu_g_1_006623	ENSG00000174437	ATP2A2	488
Nfu_g_1_006634	ENSG00000107036	RIC1	57589
Nfu_g_1_006640	NA	NA	NA
Nfu_g_1_006642	ENSG00000109339	MAPK10	5602
Nfu_g_1_006645	ENSG00000151952	TMEM132D	121256
Nfu_g_1_006647	ENSG00000096968	JAK2	3717
Nfu_g_1_006648	ENSG00000136895	GARNL3	84253
Nfu_g_1_006679	ENSG00000156687	UNC5D	137970
Nfu_g_1_006681	ENSG00000115977	AAK1	22848
Nfu_g_1_006683	ENSG00000148400	NOTCH1	4851
Nfu_g_1_006694	ENSG00000106976	DNM1	1759
Nfu_g_1_006701	ENSG00000123066	MED13L	23389
Nfu_g_1_006708	ENSG00000147854	UHRF2	115426
Nfu_g_1_006717	ENSG00000196739	COL27A1	85301
Nfu_g_1_006718	ENSG00000104722	NEFM	4741
Nfu_g_1_006721	ENSG00000130449	ZSWIM6	57688
Nfu_g_1_006732	ENSG00000157654	PALM2-AKAP2	445815
Nfu_g_1_006752	ENSG00000128266	GNAZ	2781
Nfu_g_1_006768	ENSG00000100314	CABP7	164633
Nfu_g_1_006778	ENSG00000130304	SLC27A1	376497
Nfu_g_1_006808	NA	NA	NA
Nfu_g_1_006809	ENSG00000152242	C18orf25	147339
Nfu_g_1_006822	ENSG00000025800	KPNA6	23633
Nfu_g_1_006828	ENSG00000165757	KIAA1462	57608
Nfu_g_1_006831	ENSG00000120008	WDR11	55717
Nfu_g_1_006832	ENSG00000177728	TMEM94	9772
Nfu_g_1_006857	ENSG00000165059	PRKACG	5568
Nfu_g_1_006864	ENSG00000165995	CACNB2	783
Nfu_g_1_006877	ENSG00000170579	DLGAP1	9229
Nfu_g_1_006892	ENSG00000105983	LMBR1	64327
Nfu_g_1_006893	ENSG00000086102	NFX1	4799
Nfu_g_1_006910	ENSG00000033050	ABCF2	10061
Nfu_g_1_006916	ENSG00000180900	SCRIB	23513
Nfu_g_1_006928	ENSG00000138246	DNAJC13	23317
Nfu_g_1_006933	ENSG00000120549	KIAA1217	56243
Nfu_g_1_006939	ENSG00000171451	DSEL	92126
Nfu_g_1_006950	ENSG00000141446	ESCO1	114799
Nfu_g_1_006971	ENSG00000165868	HSPA12A	259217
Nfu_g_1_006982	ENSG00000172985	SH3RF3	344558
Nfu_g_1_006983	ENSG00000075539	FRYL	285527
Nfu_g_1_006991	ENSG00000129116	PALLD	23022
Nfu_g_1_007005	ENSG00000105649	RAB3A	5864
Nfu_g_1_007009	ENSG00000069020	MAST4	375449
Nfu_g_1_007012	ENSG00000182580	EPHB3	2049
Nfu_g_1_007013	ENSG00000182580	EPHB3	2049
Nfu_g_1_007018	ENSG00000130309	COLGALT1	79709
Nfu_g_1_007049	ENSG00000146555	SDK1	221935
Nfu_g_1_007052	ENSG00000173068	BNC2	54796
Nfu_g_1_007053	ENSG00000151612	ZNF827	152485
Nfu_g_1_007055	ENSG00000183454	GRIN2A	2903
Nfu_g_1_007069	ENSG00000137460	FHDC1	85462
Nfu_g_1_007071	ENSG00000171634	BPTF	2186
Nfu_g_1_007075	ENSG00000148408	CACNA1B	774
Nfu_g_1_007097	ENSG00000021461	CYP3A43	64816
Nfu_g_1_007116	ENSG00000198265	HELZ	9931
Nfu_g_1_007117	ENSG00000083857	FAT1	2195
Nfu_g_1_007124	ENSG00000151623	NR3C2	4306
Nfu_g_1_007138	ENSG00000196557	CACNA1H	8912
Nfu_g_1_007147	ENSG00000165029	ABCA1	19
Nfu_g_1_007153	ENSG00000155970	MICU3	286097
Nfu_g_1_007160	ENSG00000008710	PKD1	5310
Nfu_g_1_007179	ENSG00000197410	DCHS2	54798
Nfu_g_1_007181	ENSG00000072071	ADGRL1	22859
Nfu_g_1_007186	ENSG00000154217	PITPNC1	26207
Nfu_g_1_007207	ENSG00000141867	BRD4	23476
Nfu_g_1_007238	ENSG00000032444	PNPLA6	10908
Nfu_g_1_007244	ENSG00000108061	SHOC2	8036
Nfu_g_1_007262	ENSG00000127561	SYNGR3	9143
Nfu_g_1_007271	ENSG00000185053	SGCZ	137868
Nfu_g_1_007283	ENSG00000159921	GNE	10020
Nfu_g_1_007306	ENSG00000005339	CREBBP	1387
Nfu_g_1_007308	ENSG00000186635	ARAP1	116985
Nfu_g_1_007358	ENSG00000141367	CLTC	1213
Nfu_g_1_007380	ENSG00000148143	ZNF462	58499
Nfu_g_1_007383	ENSG00000241973	PI4KA	5297
Nfu_g_1_007398	ENSG00000134363	FST	10468
Nfu_g_1_007427	ENSG00000083223	ZCCHC6	79670
Nfu_g_1_007434	ENSG00000168575	SLC20A2	6575
Nfu_g_1_007440	ENSG00000151952	TMEM132D	121256
Nfu_g_1_007453	ENSG00000116981	NT5C1A	84618
Nfu_g_1_007454	ENSG00000165948	IFI27L1	122509
Nfu_g_1_007467	ENSG00000197653	DNAH10	196385
Nfu_g_1_007478	ENSG00000141867	BRD4	23476
Nfu_g_1_007484	ENSG00000170743	SYT9	143425
Nfu_g_1_007485	ENSG00000139718	SETD1B	23067
Nfu_g_1_007505	ENSG00000068137	PLEKHH3	79990
Nfu_g_1_007534	ENSG00000065989	PDE4A	5141
Nfu_g_1_007543	NA	NA	NA
Nfu_g_1_007546	ENSG00000198740	ZNF652	22834
Nfu_g_1_007547	ENSG00000059145	UNKL	64718
Nfu_g_1_007559	ENSG00000108797	CNTNAP1	8506
Nfu_g_1_007562	ENSG00000108684	ASIC2	40
Nfu_g_1_007580	ENSG00000069188	SDK2	54549
Nfu_g_1_007584	ENSG00000072071	ADGRL1	22859
Nfu_g_1_007592	ENSG00000266074	BAHCC1	57597
Nfu_g_1_007613	ENSG00000215644	GCGR	2642
Nfu_g_1_007616	NA	NA	NA
Nfu_g_1_007618	ENSG00000074181	NOTCH3	4854
Nfu_g_1_007625	ENSG00000076826	CAMSAP3	57662
Nfu_g_1_007638	ENSG00000275832	ARHGAP23	57636
Nfu_g_1_007644	ENSG00000164880	INTS1	26173
Nfu_g_1_007651	NA	NA	NA
Nfu_g_1_007653	ENSG00000165059	PRKACG	5568
Nfu_g_1_007670	ENSG00000080573	COL5A3	50509
Nfu_g_1_007709	ENSG00000277363	SRCIN1	80725
Nfu_g_1_007718	ENSG00000108828	VAT1	10493
Nfu_g_1_007724	ENSG00000248751	RP1-130H16.18	NA
Nfu_g_1_007739	ENSG00000110066	KMT5B	51111
Nfu_g_1_007746	ENSG00000164849	GPR146	115330
Nfu_g_1_007747	ENSG00000131626	PPFIA1	8500
Nfu_g_1_007760	NA	NA	NA
Nfu_g_1_007762	NA	NA	NA
Nfu_g_1_007763	ENSG00000141569	TRIM65	201292
Nfu_g_1_007786	ENSG00000163788	SNRK	54861
Nfu_g_1_007806	ENSG00000135968	GCC2	9648
Nfu_g_1_007813	ENSG00000107560	RAB11FIP2	22841
Nfu_g_1_007825	ENSG00000082898	XPO1	7514
Nfu_g_1_007831	ENSG00000095637	SORBS1	10580
Nfu_g_1_007849	ENSG00000185052	SLC24A3	57419
Nfu_g_1_007860	ENSG00000115760	BIRC6	57448
Nfu_g_1_007872	ENSG00000115970	THADA	63892
Nfu_g_1_007914	ENSG00000113916	BCL6	604
Nfu_g_1_007917	ENSG00000104312	RIPK2	8767
Nfu_g_1_007953	ENSG00000075213	SEMA3A	10371
Nfu_g_1_007957	ENSG00000110427	KIAA1549L	25758
Nfu_g_1_007971	ENSG00000085117	CD82	3732
Nfu_g_1_007972	NA	NA	NA
Nfu_g_1_007976	ENSG00000102189	EEA1	8411
Nfu_g_1_007978	ENSG00000186472	PCLO	27445
Nfu_g_1_007990	ENSG00000110436	SLC1A2	6506
Nfu_g_1_008007	ENSG00000133794	ARNTL	406
Nfu_g_1_008028	ENSG00000153956	CACNA2D1	781
Nfu_g_1_008049	ENSG00000110756	HPS5	11234
Nfu_g_1_008070	ENSG00000099954	CECR2	27443
Nfu_g_1_008090	ENSG00000103056	SMPD3	55512
Nfu_g_1_008091	ENSG00000125107	CNOT1	23019
Nfu_g_1_008103	ENSG00000137845	ADAM10	102
Nfu_g_1_008115	ENSG00000129159	KCNC1	3746
Nfu_g_1_008119	ENSG00000166716	ZNF592	9640
Nfu_g_1_008122	ENSG00000166016	ABTB2	25841
Nfu_g_1_008131	ENSG00000082805	ERC1	23085
Nfu_g_1_008135	ENSG00000174775	HRAS	3265
Nfu_g_1_008157	ENSG00000167244	IGF2	3481
Nfu_g_1_008176	ENSG00000100239	PPP6R2	9701
Nfu_g_1_008178	ENSG00000120645	IQSEC3	440073
Nfu_g_1_008181	ENSG00000008735	MAPK8IP2	23542
Nfu_g_1_008190	ENSG00000176148	TCP11L1	55346
Nfu_g_1_008195	NA	NA	NA
Nfu_g_1_008201	ENSG00000073150	PANX2	56666
Nfu_g_1_008211	ENSG00000103034	NDRG4	65009
Nfu_g_1_008216	ENSG00000140564	FURIN	5045
Nfu_g_1_008218	ENSG00000111241	FGF6	2251
Nfu_g_1_008228	ENSG00000011105	TSPAN9	10867
Nfu_g_1_008238	ENSG00000261609	GAN	8139
Nfu_g_1_008260	NA	NA	NA
Nfu_g_1_008282	NA	NA	NA
Nfu_g_1_008291	ENSG00000182272	B4GALNT4	338707
Nfu_g_1_008297	ENSG00000122778	KIAA1549	57670
Nfu_g_1_008299	ENSG00000166816	LDHD	197257
Nfu_g_1_008311	NA	NA	NA
Nfu_g_1_008318	ENSG00000224940	PRRT4	401399
Nfu_g_1_008319	ENSG00000029153	ARNTL2	56938
Nfu_g_1_008326	ENSG00000127329	PTPRB	5787
Nfu_g_1_008336	ENSG00000166268	MYRFL	196446
Nfu_g_1_008337	ENSG00000058335	RASGRF1	5923
Nfu_g_1_008368	ENSG00000166387	PPFIBP2	8495
Nfu_g_1_008390	ENSG00000185551	NR2F2	7026
Nfu_g_1_008394	NA	NA	NA
Nfu_g_1_008410	ENSG00000151474	FRMD4A	55691
Nfu_g_1_008414	ENSG00000140836	ZFHX3	463
Nfu_g_1_008431	ENSG00000172572	PDE3A	5139
Nfu_g_1_008435	ENSG00000091664	SLC17A6	57084
Nfu_g_1_008450	ENSG00000243156	MICAL3	57553
Nfu_g_1_008455	ENSG00000169926	KLF13	51621
Nfu_g_1_008456	ENSG00000111731	C2CD5	9847
Nfu_g_1_008461	ENSG00000166598	HSP90B1	7184
Nfu_g_1_008462	ENSG00000166188	ZNF319	57567
Nfu_g_1_008490	ENSG00000157890	MEGF11	84465
Nfu_g_1_008498	NA	NA	NA
Nfu_g_1_008511	NA	NA	NA
Nfu_g_1_008513	ENSG00000181827	RFX7	64864
Nfu_g_1_008528	ENSG00000170743	SYT9	143425
Nfu_g_1_008568	ENSG00000174485	DENND4A	10260
Nfu_g_1_008574	ENSG00000128886	ELL3	80237
Nfu_g_1_008578	ENSG00000103154	NECAB2	54550
Nfu_g_1_008584	ENSG00000074590	NUAK1	9891
Nfu_g_1_008610	ENSG00000184014	DENND5A	23258
Nfu_g_1_008620	ENSG00000189056	RELN	5649
Nfu_g_1_008621	ENSG00000196547	MAN2A2	4122
Nfu_g_1_008626	ENSG00000171914	TLN2	83660
Nfu_g_1_008642	ENSG00000144290	SLC4A10	57282
Nfu_g_1_008647	ENSG00000126217	MCF2L	23263
Nfu_g_1_008650	ENSG00000182263	FIGN	55137
Nfu_g_1_008654	ENSG00000087303	NID2	22795
Nfu_g_1_008660	ENSG00000102466	FGF14	2259
Nfu_g_1_008662	ENSG00000185950	IRS2	8660
Nfu_g_1_008695	ENSG00000102543	CDADC1	81602
Nfu_g_1_008708	ENSG00000173599	PC	5091
Nfu_g_1_008716	ENSG00000176438	SYNE3	161176
Nfu_g_1_008720	ENSG00000178235	SLITRK1	114798
Nfu_g_1_008748	ENSG00000102572	STK24	8428
Nfu_g_1_008763	ENSG00000152127	MGAT5	4249
Nfu_g_1_008767	ENSG00000186297	GABRA5	2558
Nfu_g_1_008781	ENSG00000173599	PC	5091
Nfu_g_1_008786	ENSG00000169933	FRMPD4	9758
Nfu_g_1_008789	ENSG00000123200	ZC3H13	23091
Nfu_g_1_008811	ENSG00000106772	PRUNE2	158471
Nfu_g_1_008842	ENSG00000172869	DMXL1	1657
Nfu_g_1_008846	ENSG00000008853	RHOBTB2	23221
Nfu_g_1_008876	ENSG00000165219	GAPVD1	26130
Nfu_g_1_008890	NA	NA	NA
Nfu_g_1_008909	ENSG00000075035	WSCD2	9671
Nfu_g_1_008929	ENSG00000089234	BRAP	8315
Nfu_g_1_008947	ENSG00000182150	ERCC6L2	375748
Nfu_g_1_008960	ENSG00000185278	ZBTB37	84614
Nfu_g_1_008964	ENSG00000172159	FRMD3	257019
Nfu_g_1_008978	ENSG00000122008	POLK	51426
Nfu_g_1_008987	ENSG00000164190	NIPBL	25836
Nfu_g_1_008998	ENSG00000135049	AGTPBP1	23287
Nfu_g_1_008999	ENSG00000168487	BMP1	649
Nfu_g_1_009008	ENSG00000115459	ELMOD3	84173
Nfu_g_1_009010	ENSG00000090615	GOLGA3	2802
Nfu_g_1_009013	ENSG00000164327	RICTOR	253260
Nfu_g_1_009020	ENSG00000083168	KAT6A	7994
Nfu_g_1_009025	ENSG00000090975	PITPNM2	57605
Nfu_g_1_009036	ENSG00000060709	RIMBP2	23504
Nfu_g_1_009049	ENSG00000204104	TRAF3IP1	26146
Nfu_g_1_009059	ENSG00000029534	ANK1	286
Nfu_g_1_009117	ENSG00000144028	SNRNP200	23020
Nfu_g_1_009128	ENSG00000164176	EDIL3	10085
Nfu_g_1_009129	ENSG00000175471	MCTP1	79772
Nfu_g_1_009141	ENSG00000196498	NCOR2	9612
Nfu_g_1_009148	ENSG00000128242	GAL3ST1	9514
Nfu_g_1_009163	ENSG00000185920	PTCH1	5727
Nfu_g_1_009177	ENSG00000120910	PPP3CC	5533
Nfu_g_1_009195	ENSG00000008056	SYN1	6853
Nfu_g_1_009219	ENSG00000111252	SH2B3	10019
Nfu_g_1_009247	ENSG00000187605	TET3	200424
Nfu_g_1_009254	ENSG00000111249	CUX2	23316
Nfu_g_1_009264	ENSG00000157782	CABP1	9478
Nfu_g_1_009273	ENSG00000107099	DOCK8	81704
Nfu_g_1_009289	ENSG00000185344	ATP6V0A2	23545
Nfu_g_1_009300	ENSG00000006740	ARHGAP44	9912
Nfu_g_1_009305	ENSG00000184792	OSBP2	23762
Nfu_g_1_009308	ENSG00000182168	UNC5C	8633
Nfu_g_1_009311	ENSG00000082212	ME2	4200
Nfu_g_1_009314	ENSG00000152217	SETBP1	26040
Nfu_g_1_009316	ENSG00000083067	TRPM3	80036
Nfu_g_1_009317	ENSG00000185532	PRKG1	5592
Nfu_g_1_009319	ENSG00000088899	LZTS3	9762
Nfu_g_1_009326	NA	NA	NA
Nfu_g_1_009344	ENSG00000135144	DTX1	1840
Nfu_g_1_009351	ENSG00000156052	GNAQ	2776
Nfu_g_1_009365	ENSG00000139438	FAM222A	84915
Nfu_g_1_009367	ENSG00000175387	SMAD2	4087
Nfu_g_1_009385	ENSG00000059728	MXD1	4084
Nfu_g_1_009389	NA	NA	NA
Nfu_g_1_009390	ENSG00000129596	CDO1	1036
Nfu_g_1_009399	ENSG00000177453	NIM1K	167359
Nfu_g_1_009419	ENSG00000100154	TTC28	23331
Nfu_g_1_009425	ENSG00000148053	NTRK2	4915
Nfu_g_1_009434	ENSG00000168758	SEMA4C	54910
Nfu_g_1_009443	ENSG00000113594	LIFR	3977
Nfu_g_1_009453	ENSG00000089154	GCN1	10985
Nfu_g_1_009457	ENSG00000081189	MEF2C	4208
Nfu_g_1_009458	ENSG00000099960	SLC7A4	6545
Nfu_g_1_009466	ENSG00000113319	RASGRF2	5924
Nfu_g_1_009476	ENSG00000184160	ADRA2C	152
Nfu_g_1_009488	ENSG00000073921	PICALM	8301
Nfu_g_1_009492	ENSG00000198597	ZNF536	9745
Nfu_g_1_009494	ENSG00000197093	GAL3ST4	79690
Nfu_g_1_009500	ENSG00000111726	CMAS	55907
Nfu_g_1_009503	ENSG00000132669	RIN2	54453
Nfu_g_1_009507	ENSG00000138814	PPP3CA	5530
Nfu_g_1_009509	ENSG00000088387	DOCK9	23348
Nfu_g_1_009513	ENSG00000196116	TDRD7	23424
Nfu_g_1_009526	ENSG00000003137	CYP26B1	56603
Nfu_g_1_009534	ENSG00000204131	NHSL2	340527
Nfu_g_1_009550	ENSG00000075292	ZNF638	27332
Nfu_g_1_009555	ENSG00000135636	DYSF	8291
Nfu_g_1_009559	ENSG00000157551	KCNJ15	3772
Nfu_g_1_009560	NA	NA	NA
Nfu_g_1_009564	ENSG00000109572	CLCN3	1182
Nfu_g_1_009579	ENSG00000101890	GUCY2F	2986
Nfu_g_1_009588	ENSG00000169992	NLGN2	57555
Nfu_g_1_009594	ENSG00000274588	DGKK	139189
Nfu_g_1_009627	ENSG00000137171	KLC4	89953
Nfu_g_1_009648	ENSG00000155886	SLC24A2	25769
Nfu_g_1_009653	ENSG00000075292	ZNF638	27332
Nfu_g_1_009656	ENSG00000147099	HDAC8	55869
Nfu_g_1_009662	ENSG00000158352	SHROOM4	57477
Nfu_g_1_009665	ENSG00000248643	RBM14-RBM4	100526737
Nfu_g_1_009676	ENSG00000178031	ADAMTSL1	92949
Nfu_g_1_009691	ENSG00000133065	SLC41A1	254428
Nfu_g_1_009705	ENSG00000146122	DAAM2	23500
Nfu_g_1_009710	NA	NA	NA
Nfu_g_1_009721	ENSG00000163285	GABRG1	2565
Nfu_g_1_009727	ENSG00000186487	MYT1L	23040
Nfu_g_1_009748	ENSG00000015133	CCDC88C	440193
Nfu_g_1_009791	ENSG00000188177	ZC3H6	376940
Nfu_g_1_009802	ENSG00000081138	CDH7	1005
Nfu_g_1_009803	ENSG00000071991	CDH19	28513
Nfu_g_1_009804	ENSG00000062598	ELMO2	63916
Nfu_g_1_009805	ENSG00000101199	ARFGAP1	55738
Nfu_g_1_009839	NA	NA	NA
Nfu_g_1_009878	ENSG00000130479	MAP1S	55201
Nfu_g_1_009894	ENSG00000188994	ZNF292	23036
Nfu_g_1_009901	ENSG00000151779	NBAS	51594
Nfu_g_1_009903	ENSG00000152661	GJA1	2697
Nfu_g_1_009904	ENSG00000118412	CASP8AP2	9994
Nfu_g_1_009906	ENSG00000112182	BACH2	60468
Nfu_g_1_009909	ENSG00000198399	ITSN2	50618
Nfu_g_1_009941	ENSG00000185304	RGPD2	729857
Nfu_g_1_009947	ENSG00000078674	PCM1	5108
Nfu_g_1_009967	ENSG00000117523	PRRC2C	23215
Nfu_g_1_009975	ENSG00000161509	GRIN2C	2905
Nfu_g_1_010005	ENSG00000169418	NPR1	4881
Nfu_g_1_010011	ENSG00000039123	SKIV2L2	23517
Nfu_g_1_010015	ENSG00000182197	EXT1	2131
Nfu_g_1_010020	ENSG00000130723	PRRC2B	84726
Nfu_g_1_010055	ENSG00000136960	ENPP2	5168
Nfu_g_1_010082	ENSG00000108924	HLF	3131
Nfu_g_1_010084	ENSG00000075461	CACNG4	27092
Nfu_g_1_010125	ENSG00000187955	COL14A1	7373
Nfu_g_1_010145	ENSG00000033867	SLC4A7	9497
Nfu_g_1_010153	ENSG00000136928	GABBR2	9568
Nfu_g_1_010154	NA	NA	NA
Nfu_g_1_010162	ENSG00000121486	TRMT1L	81627
Nfu_g_1_010170	ENSG00000136928	GABBR2	9568
Nfu_g_1_010179	ENSG00000023902	PLEKHO1	51177
Nfu_g_1_010180	ENSG00000105737	GRIK5	2901
Nfu_g_1_010191	ENSG00000116337	AMPD2	271
Nfu_g_1_010200	ENSG00000123384	LRP1	4035
Nfu_g_1_010201	ENSG00000161642	ZNF385A	25946
Nfu_g_1_010209	ENSG00000149639	SOGA1	140710
Nfu_g_1_010213	ENSG00000116731	PRDM2	7799
Nfu_g_1_010215	ENSG00000171603	CLSTN1	22883
Nfu_g_1_010216	ENSG00000086758	HUWE1	10075
Nfu_g_1_010236	ENSG00000124191	TOX2	84969
Nfu_g_1_010249	ENSG00000170653	ATF7	11016
Nfu_g_1_010260	ENSG00000124772	CPNE5	57699
Nfu_g_1_010274	ENSG00000130939	UBE4B	10277
Nfu_g_1_010275	ENSG00000130703	OSBPL2	9885
Nfu_g_1_010287	ENSG00000187961	KLHL17	339451
Nfu_g_1_010289	ENSG00000054523	KIF1B	23095
Nfu_g_1_010326	ENSG00000197106	SLC6A17	388662
Nfu_g_1_010328	ENSG00000134369	NAV1	89796
Nfu_g_1_010336	ENSG00000155980	KIF5A	3798
Nfu_g_1_010339	ENSG00000164061	BSN	8927
Nfu_g_1_010353	ENSG00000177272	KCNA3	3738
Nfu_g_1_010364	ENSG00000196632	WNK3	65267
Nfu_g_1_010387	ENSG00000008300	CELSR3	1951
Nfu_g_1_010396	ENSG00000012171	SEMA3B	7869
Nfu_g_1_010401	ENSG00000048828	FAM120A	23196
Nfu_g_1_010403	ENSG00000066084	DIP2B	57609
Nfu_g_1_010418	NA	NA	NA
Nfu_g_1_010425	ENSG00000196876	SCN8A	6334
Nfu_g_1_010455	ENSG00000161813	LARP4	113251
Nfu_g_1_010460	ENSG00000158292	GPR153	387509
Nfu_g_1_010476	ENSG00000164080	RAD54L2	23132
Nfu_g_1_010479	ENSG00000155363	MOV10	4343
Nfu_g_1_010487	ENSG00000167548	KMT2D	8085
Nfu_g_1_010489	ENSG00000130985	UBA1	7317
Nfu_g_1_010490	ENSG00000181754	AMIGO1	57463
Nfu_g_1_010491	ENSG00000127481	UBR4	23352
Nfu_g_1_010494	ENSG00000177181	RIMKLA	284716
Nfu_g_1_010515	ENSG00000124193	SRSF6	6431
Nfu_g_1_010557	ENSG00000179604	CDC42EP4	23580
Nfu_g_1_010561	NA	NA	NA
Nfu_g_1_010606	ENSG00000170396	ZNF804A	91752
Nfu_g_1_010627	ENSG00000205726	ITSN1	6453
Nfu_g_1_010641	ENSG00000170579	DLGAP1	9229
Nfu_g_1_010643	ENSG00000116661	FBXO2	26232
Nfu_g_1_010650	ENSG00000174373	RALGAPA1	253959
Nfu_g_1_010657	ENSG00000131584	ACAP3	116983
Nfu_g_1_010667	ENSG00000136848	DAB2IP	153090
Nfu_g_1_010689	ENSG00000130720	FIBCD1	84929
Nfu_g_1_010717	ENSG00000196422	PPP1R26	9858
Nfu_g_1_010749	ENSG00000134982	APC	324
Nfu_g_1_010753	ENSG00000197694	SPTAN1	6709
Nfu_g_1_010774	ENSG00000073670	ADAM11	4185
Nfu_g_1_010788	NA	NA	NA
Nfu_g_1_010804	ENSG00000134352	IL6ST	3572
Nfu_g_1_010807	ENSG00000047188	YTHDC2	64848
Nfu_g_1_010819	ENSG00000147324	MFHAS1	9258
Nfu_g_1_010826	ENSG00000145730	PAM	5066
Nfu_g_1_010829	ENSG00000153922	CHD1	1105
Nfu_g_1_010830	NA	NA	NA
Nfu_g_1_010844	ENSG00000137076	TLN1	7094
Nfu_g_1_010863	ENSG00000161714	PLCD3	113026
Nfu_g_1_010867	ENSG00000163531	NFASC	23114
Nfu_g_1_010870	ENSG00000163531	NFASC	23114
Nfu_g_1_010873	NA	NA	NA
Nfu_g_1_010879	ENSG00000196182	STK40	83931
Nfu_g_1_010892	ENSG00000131378	RFTN1	23180
Nfu_g_1_010909	ENSG00000005108	THSD7A	221981
Nfu_g_1_010951	ENSG00000136848	DAB2IP	153090
Nfu_g_1_010954	NA	NA	NA
Nfu_g_1_010956	ENSG00000173473	SMARCC1	6599
Nfu_g_1_010993	ENSG00000105695	MAG	4099
Nfu_g_1_011003	ENSG00000264522	OTUD7B	56957
Nfu_g_1_011020	ENSG00000175895	PLEKHF2	79666
Nfu_g_1_011032	ENSG00000188786	MTF1	4520
Nfu_g_1_011033	ENSG00000142549	IGLON5	402665
Nfu_g_1_011040	ENSG00000143434	SEMA6C	10500
Nfu_g_1_011049	ENSG00000154822	PLCL2	23228
Nfu_g_1_011051	ENSG00000272031	ANKRD34A	284615
Nfu_g_1_011075	ENSG00000111885	MAN1A1	4121
Nfu_g_1_011079	ENSG00000204060	FOXO6	100132074
Nfu_g_1_011103	ENSG00000254726	MEX3A	92312
Nfu_g_1_011135	ENSG00000159164	SV2A	9900
Nfu_g_1_011150	ENSG00000141750	STAC2	342667
Nfu_g_1_011184	ENSG00000124203	ZNF831	128611
Nfu_g_1_011218	ENSG00000132932	ATP8A2	51761
Nfu_g_1_011231	ENSG00000104205	SGK3	23678
Nfu_g_1_011262	ENSG00000170677	SOCS6	9306
Nfu_g_1_011263	ENSG00000105778	AVL9	23080
Nfu_g_1_011272	ENSG00000137571	SLCO5A1	81796
Nfu_g_1_011290	ENSG00000158092	NCK1	4690
Nfu_g_1_011303	ENSG00000078114	NEBL	10529
Nfu_g_1_011314	ENSG00000206052	DOK6	220164
Nfu_g_1_011321	ENSG00000173681	CXorf23	256643
Nfu_g_1_011340	ENSG00000182674	KCNB2	9312
Nfu_g_1_011346	ENSG00000140396	NCOA2	10499
Nfu_g_1_011350	ENSG00000151240	DIP2C	22982
Nfu_g_1_011355	ENSG00000173698	ADGRG2	10149
Nfu_g_1_011361	ENSG00000075651	PLD1	5337
Nfu_g_1_011374	ENSG00000114812	VIPR1	7433
Nfu_g_1_011376	ENSG00000130749	ZC3H4	23211
Nfu_g_1_011377	ENSG00000154310	TNIK	23043
Nfu_g_1_011379	ENSG00000130226	DPP6	1804
Nfu_g_1_011409	ENSG00000091656	ZFHX4	79776
Nfu_g_1_011410	ENSG00000067992	PDK3	5165
Nfu_g_1_011433	ENSG00000174010	KLHL15	80311
Nfu_g_1_011456	NA	NA	NA
Nfu_g_1_011458	ENSG00000151025	GPR158	57512
Nfu_g_1_011462	ENSG00000149970	CNKSR2	22866
Nfu_g_1_011466	ENSG00000136750	GAD2	2572
Nfu_g_1_011474	ENSG00000102755	FLT1	2321
Nfu_g_1_011482	NA	NA	NA
Nfu_g_1_011502	ENSG00000104537	ANXA13	312
Nfu_g_1_011514	ENSG00000198648	STK39	27347
Nfu_g_1_011535	ENSG00000089094	KDM2B	84678
Nfu_g_1_011567	ENSG00000106278	PTPRZ1	5803
Nfu_g_1_011592	ENSG00000173208	ABCD2	225
Nfu_g_1_011603	ENSG00000166159	LRTM2	654429
Nfu_g_1_011612	ENSG00000111110	PPM1H	57460
Nfu_g_1_011613	ENSG00000100239	PPP6R2	9701
Nfu_g_1_011614	ENSG00000110975	SYT10	341359
Nfu_g_1_011621	ENSG00000127324	TSPAN8	7103
Nfu_g_1_011623	ENSG00000072657	TRHDE	29953
Nfu_g_1_011641	ENSG00000111262	KCNA1	3736
Nfu_g_1_011651	ENSG00000128512	DOCK4	9732
Nfu_g_1_011664	ENSG00000111647	UHRF1BP1L	23074
Nfu_g_1_011669	ENSG00000067715	SYT1	6857
Nfu_g_1_011671	ENSG00000116852	KIF21B	23046
Nfu_g_1_011681	ENSG00000056487	PHF21B	112885
Nfu_g_1_011682	ENSG00000110851	PRDM4	11108
Nfu_g_1_011683	ENSG00000060237	WNK1	65125
Nfu_g_1_011691	ENSG00000139218	SCAF11	9169
Nfu_g_1_011703	ENSG00000073614	KDM5A	5927
Nfu_g_1_011714	ENSG00000221866	PLXNA4	91584
Nfu_g_1_011716	ENSG00000091039	OSBPL8	114882
Nfu_g_1_011750	ENSG00000151461	UPF2	26019
Nfu_g_1_011766	ENSG00000081800	SLC13A1	6561
Nfu_g_1_011778	ENSG00000123094	RASSF8	11228
Nfu_g_1_011787	ENSG00000196576	PLXNB2	23654
Nfu_g_1_011797	ENSG00000006459	KDM7A	80853
Nfu_g_1_011810	ENSG00000128578	STRIP2	57464
Nfu_g_1_011815	ENSG00000123243	ITIH5	80760
Nfu_g_1_011819	ENSG00000149091	DGKZ	8525
Nfu_g_1_011839	ENSG00000110900	TSPAN11	441631
Nfu_g_1_011849	ENSG00000124762	CDKN1A	1026
Nfu_g_1_011857	ENSG00000130037	KCNA5	3741
Nfu_g_1_011875	ENSG00000111261	MANSC1	54682
Nfu_g_1_011899	NA	NA	NA
Nfu_g_1_011915	ENSG00000186591	UBE2H	7328
Nfu_g_1_011921	ENSG00000146966	DENND2A	27147
Nfu_g_1_011931	ENSG00000186472	PCLO	27445
Nfu_g_1_011935	ENSG00000058272	PPP1R12A	4659
Nfu_g_1_011938	ENSG00000111596	CNOT2	4848
Nfu_g_1_011946	ENSG00000070961	ATP2B1	490
Nfu_g_1_011989	ENSG00000139209	SLC38A4	55089
Nfu_g_1_011998	ENSG00000130638	ATXN10	25814
Nfu_g_1_012001	ENSG00000175216	CKAP5	9793
Nfu_g_1_012006	ENSG00000100241	SBF1	6305
Nfu_g_1_012042	ENSG00000120800	UTP20	27340
Nfu_g_1_012053	ENSG00000128573	FOXP2	93986
Nfu_g_1_012060	ENSG00000100271	TTLL1	25809
Nfu_g_1_012061	ENSG00000211455	STK38L	23012
Nfu_g_1_012099	ENSG00000127124	HIVEP3	59269
Nfu_g_1_012131	ENSG00000138688	KIAA1109	84162
Nfu_g_1_012133	ENSG00000165379	LRFN5	145581
Nfu_g_1_012158	ENSG00000151320	AKAP6	9472
Nfu_g_1_012180	ENSG00000117713	ARID1A	8289
Nfu_g_1_012226	ENSG00000176428	VPS37D	155382
Nfu_g_1_012227	ENSG00000181291	TMEM132E	124842
Nfu_g_1_012232	ENSG00000106609	TMEM248	55069
Nfu_g_1_012242	ENSG00000137478	FCHSD2	9873
Nfu_g_1_012243	ENSG00000005156	LIG3	3980
Nfu_g_1_012246	ENSG00000196914	ARHGEF12	23365
Nfu_g_1_012253	ENSG00000048649	RSF1	51773
Nfu_g_1_012254	ENSG00000102349	KLF8	11279
Nfu_g_1_012275	ENSG00000126070	AGO3	192669
Nfu_g_1_012285	ENSG00000110367	DDX6	1656
Nfu_g_1_012324	ENSG00000095951	HIVEP1	3096
Nfu_g_1_012338	ENSG00000151914	DST	667
Nfu_g_1_012345	ENSG00000172379	ARNT2	9915
Nfu_g_1_012364	ENSG00000205639	MFSD2B	388931
Nfu_g_1_012373	ENSG00000127152	BCL11B	64919
Nfu_g_1_012381	ENSG00000084693	AGBL5	60509
Nfu_g_1_012383	ENSG00000071575	TRIB2	28951
Nfu_g_1_012399	ENSG00000138018	SELENOI	85465
Nfu_g_1_012405	ENSG00000146247	PHIP	55023
Nfu_g_1_012414	ENSG00000139915	MDGA2	161357
Nfu_g_1_012418	ENSG00000125772	GPCPD1	56261
Nfu_g_1_012422	ENSG00000089199	CHGB	1114
Nfu_g_1_012425	ENSG00000101333	PLCB4	5332
Nfu_g_1_012444	ENSG00000168234	TTC39C	125488
Nfu_g_1_012448	ENSG00000130294	KIF1A	547
Nfu_g_1_012469	ENSG00000121274	PAPD5	64282
Nfu_g_1_012492	ENSG00000171988	JMJD1C	221037
Nfu_g_1_012506	ENSG00000164796	CSMD3	114788
Nfu_g_1_012521	ENSG00000140598	EFL1	79631
Nfu_g_1_012532	ENSG00000108773	KAT2A	2648
Nfu_g_1_012542	ENSG00000178904	DPY19L3	147991
Nfu_g_1_012548	ENSG00000132613	MTSS1L	92154
Nfu_g_1_012558	ENSG00000081277	PKP1	5317
Nfu_g_1_012590	ENSG00000154001	PPP2R5E	5529
Nfu_g_1_012607	NA	NA	NA
Nfu_g_1_012629	ENSG00000072518	MARK2	2011
Nfu_g_1_012688	ENSG00000239779	WBP1	23559
Nfu_g_1_012689	ENSG00000197579	TOPORS	10210
Nfu_g_1_012702	ENSG00000183780	SLC35F3	148641
Nfu_g_1_012703	ENSG00000135750	KCNK1	3775
Nfu_g_1_012714	ENSG00000111860	CEP85L	387119
Nfu_g_1_012721	ENSG00000110047	EHD1	10938
Nfu_g_1_012724	ENSG00000146267	FAXC	84553
Nfu_g_1_012749	ENSG00000013016	EHD3	30845
Nfu_g_1_012761	ENSG00000163050	COQ8A	56997
Nfu_g_1_012762	ENSG00000171055	FEZ2	9637
Nfu_g_1_012770	ENSG00000079819	EPB41L2	2037
Nfu_g_1_012788	ENSG00000087258	GNAO1	2775
Nfu_g_1_012791	ENSG00000125149	C16orf70	80262
Nfu_g_1_012798	ENSG00000061676	NCKAP1	10787
Nfu_g_1_012831	ENSG00000005108	THSD7A	221981
Nfu_g_1_012833	ENSG00000168389	MFSD2A	84879
Nfu_g_1_012841	ENSG00000170759	KIF5B	3799
Nfu_g_1_012850	ENSG00000104442	ARMC1	55156
Nfu_g_1_012856	ENSG00000132294	EFR3A	23167
Nfu_g_1_012865	ENSG00000142949	PTPRF	5792
Nfu_g_1_012877	ENSG00000077097	TOP2B	7155
Nfu_g_1_012889	ENSG00000168389	MFSD2A	84879
Nfu_g_1_012900	ENSG00000183960	KCNH8	131096
Nfu_g_1_012903	ENSG00000136603	SKIL	6498
Nfu_g_1_012924	ENSG00000015171	ZMYND11	10771
Nfu_g_1_012937	ENSG00000078295	ADCY2	108
Nfu_g_1_012943	ENSG00000121753	ADGRB2	576
Nfu_g_1_012946	ENSG00000135862	LAMC1	3915
Nfu_g_1_012957	ENSG00000038382	TRIO	7204
Nfu_g_1_012961	ENSG00000106078	COBL	23242
Nfu_g_1_012975	ENSG00000158528	PPP1R9A	55607
Nfu_g_1_013003	ENSG00000183853	KIRREL	55243
Nfu_g_1_013007	ENSG00000112941	PAPD7	11044
Nfu_g_1_013011	ENSG00000173482	PTPRM	5797
Nfu_g_1_013046	ENSG00000158528	PPP1R9A	55607
Nfu_g_1_013047	ENSG00000171105	INSR	3643
Nfu_g_1_013049	ENSG00000155897	ADCY8	114
Nfu_g_1_013065	ENSG00000136237	RAPGEF5	9771
Nfu_g_1_013086	ENSG00000215218	UBE2QL1	134111
Nfu_g_1_013091	ENSG00000151090	THRB	7068
Nfu_g_1_013107	ENSG00000137571	SLCO5A1	81796
Nfu_g_1_013120	ENSG00000077092	RARB	5915
Nfu_g_1_013121	ENSG00000136237	RAPGEF5	9771
Nfu_g_1_013122	ENSG00000101745	ANKRD12	23253
Nfu_g_1_013156	ENSG00000143614	GATAD2B	57459
Nfu_g_1_013196	ENSG00000099250	NRP1	8829
Nfu_g_1_013205	ENSG00000116544	DLGAP3	58512
Nfu_g_1_013216	NA	NA	NA
Nfu_g_1_013224	ENSG00000117868	ESYT2	57488
Nfu_g_1_013253	ENSG00000175073	VCPIP1	80124
Nfu_g_1_013258	ENSG00000170759	KIF5B	3799
Nfu_g_1_013277	ENSG00000105855	ITGB8	3696
Nfu_g_1_013312	ENSG00000114127	XRN1	54464
Nfu_g_1_013332	ENSG00000164659	KIAA1324L	222223
Nfu_g_1_013364	ENSG00000047056	WDR37	22884
Nfu_g_1_013366	ENSG00000162631	NTNG1	22854
Nfu_g_1_013396	ENSG00000196497	IPO4	79711
Nfu_g_1_013405	ENSG00000253729	PRKDC	5591
Nfu_g_1_013420	ENSG00000092096	SLC22A17	51310
Nfu_g_1_013423	ENSG00000117600	PLPPR4	9890
Nfu_g_1_013442	ENSG00000117598	PLPPR5	163404
Nfu_g_1_013451	ENSG00000091656	ZFHX4	79776
Nfu_g_1_013474	ENSG00000137216	TMEM63B	55362
Nfu_g_1_013528	NA	NA	NA
Nfu_g_1_013537	ENSG00000197535	MYO5A	4644
Nfu_g_1_013538	ENSG00000197535	MYO5A	4644
Nfu_g_1_013550	ENSG00000107105	ELAVL2	1993
Nfu_g_1_013557	ENSG00000150471	ADGRL3	23284
Nfu_g_1_013583	NA	NA	NA
Nfu_g_1_013594	ENSG00000198162	MAN1A2	10905
Nfu_g_1_013607	ENSG00000129657	SEC14L1	6397
Nfu_g_1_013623	ENSG00000145349	CAMK2D	817
Nfu_g_1_013625	ENSG00000144659	SLC25A38	54977
Nfu_g_1_013631	ENSG00000145362	ANK2	287
Nfu_g_1_013654	ENSG00000174437	ATP2A2	488
Nfu_g_1_013658	ENSG00000076984	MAP2K7	5609
Nfu_g_1_013665	ENSG00000198125	MB	4151
Nfu_g_1_013670	ENSG00000153707	PTPRD	5789
Nfu_g_1_013701	ENSG00000074211	PPP2R2C	5522
Nfu_g_1_013708	ENSG00000133026	MYH10	4628
Nfu_g_1_013723	ENSG00000124587	PEX6	5190
Nfu_g_1_013739	ENSG00000120251	GRIA2	2891
Nfu_g_1_013743	ENSG00000117625	RCOR3	55758
Nfu_g_1_013747	ENSG00000154429	CCSAP	126731
Nfu_g_1_013769	ENSG00000115464	USP34	9736
Nfu_g_1_013770	ENSG00000218336	TENM3	55714
Nfu_g_1_013771	ENSG00000181722	ZBTB20	26137
Nfu_g_1_013787	ENSG00000105613	MAST1	22983
Nfu_g_1_013804	ENSG00000109738	GLRB	2743
Nfu_g_1_013810	ENSG00000119946	CNNM1	26507
Nfu_g_1_013812	ENSG00000082898	XPO1	7514
Nfu_g_1_013826	ENSG00000145147	SLIT2	9353
Nfu_g_1_013846	NA	NA	NA
Nfu_g_1_013861	ENSG00000169851	PCDH7	5099
Nfu_g_1_013888	ENSG00000143889	HNRNPLL	92906
Nfu_g_1_013895	ENSG00000183248	PRR36	80164
Nfu_g_1_013898	ENSG00000157404	KIT	3815
Nfu_g_1_013913	ENSG00000134852	CLOCK	9575
Nfu_g_1_013922	ENSG00000154914	USP43	124739
Nfu_g_1_013937	ENSG00000146216	TTBK1	84630
Nfu_g_1_013941	ENSG00000100077	GRK3	157
Nfu_g_1_013972	ENSG00000215305	VPS16	64601
Nfu_g_1_013980	ENSG00000173517	PEAK1	79834
Nfu_g_1_013988	ENSG00000169783	LINGO1	84894
Nfu_g_1_013991	ENSG00000103723	AP3B2	8120
Nfu_g_1_013997	ENSG00000173227	SYT12	91683
Nfu_g_1_013999	ENSG00000068024	HDAC4	9759
Nfu_g_1_014043	ENSG00000182389	CACNB4	785
Nfu_g_1_014052	ENSG00000111879	FAM184A	79632
Nfu_g_1_014084	ENSG00000169258	GPRIN1	114787
Nfu_g_1_014097	ENSG00000154822	PLCL2	23228
Nfu_g_1_014107	ENSG00000122484	RPAP2	79871
Nfu_g_1_014128	ENSG00000169084	DHRSX	207063
Nfu_g_1_014133	ENSG00000215041	NEURL4	84461
Nfu_g_1_014135	ENSG00000181222	POLR2A	5430
Nfu_g_1_014158	NA	NA	NA
Nfu_g_1_014159	NA	NA	NA
Nfu_g_1_014176	ENSG00000275832	ARHGAP23	57636
Nfu_g_1_014188	ENSG00000091428	RAPGEF4	11069
Nfu_g_1_014193	ENSG00000168546	GFRA2	2675
Nfu_g_1_014207	ENSG00000108819	PPP1R9B	84687
Nfu_g_1_014213	ENSG00000064651	SLC12A2	6558
Nfu_g_1_014215	ENSG00000108349	CASC3	22794
Nfu_g_1_014218	ENSG00000130227	XPO7	23039
Nfu_g_1_014255	ENSG00000117461	PIK3R3	8503
Nfu_g_1_014256	ENSG00000079841	RIMS1	22999
Nfu_g_1_014264	ENSG00000079308	TNS1	7145
Nfu_g_1_014268	ENSG00000068024	HDAC4	9759
Nfu_g_1_014282	ENSG00000175105	ZNF654	55279
Nfu_g_1_014317	ENSG00000137642	SORL1	6653
Nfu_g_1_014332	NA	NA	NA
Nfu_g_1_014343	ENSG00000107816	LZTS2	84445
Nfu_g_1_014378	ENSG00000095539	SEMA4G	57715
Nfu_g_1_014393	ENSG00000196233	LCOR	84458
Nfu_g_1_014400	ENSG00000135298	ADGRB3	577
Nfu_g_1_014411	ENSG00000179915	NRXN1	9378
Nfu_g_1_014414	ENSG00000156026	MCU	90550
Nfu_g_1_014420	ENSG00000107819	SFXN3	81855
Nfu_g_1_014421	ENSG00000068878	PSME4	23198
Nfu_g_1_014447	ENSG00000138336	TET1	80312
Nfu_g_1_014450	ENSG00000165886	UBTD1	80019
Nfu_g_1_014465	ENSG00000187122	SLIT1	6585
Nfu_g_1_014469	ENSG00000144674	GOLGA4	2803
Nfu_g_1_014470	ENSG00000198408	MGEA5	10724
Nfu_g_1_014492	ENSG00000156110	ADK	132
Nfu_g_1_014498	ENSG00000151914	DST	667
Nfu_g_1_014501	ENSG00000119946	CNNM1	26507
Nfu_g_1_014502	ENSG00000112541	PDE10A	10846
Nfu_g_1_014513	NA	NA	NA
Nfu_g_1_014523	ENSG00000171160	MORN4	118812
Nfu_g_1_014524	ENSG00000035403	VCL	7414
Nfu_g_1_014581	NA	NA	NA
Nfu_g_1_014594	ENSG00000198910	L1CAM	3897
Nfu_g_1_014598	ENSG00000127152	BCL11B	64919
Nfu_g_1_014607	ENSG00000041982	TNC	3371
Nfu_g_1_014618	ENSG00000125675	GRIA3	2892
Nfu_g_1_014657	ENSG00000254996	ANKHD1-EIF4EBP3	404734
Nfu_g_1_014685	ENSG00000147234	FRMPD3	84443
Nfu_g_1_014705	ENSG00000173320	STOX2	56977
Nfu_g_1_014707	ENSG00000179542	SLITRK4	139065
Nfu_g_1_014725	ENSG00000128731	HERC2	8924
Nfu_g_1_014746	ENSG00000177853	ZNF518A	9849
Nfu_g_1_014747	ENSG00000108175	ZMIZ1	57178
Nfu_g_1_014750	ENSG00000047346	FAM214A	56204
Nfu_g_1_014751	ENSG00000188811	NHLRC3	387921
Nfu_g_1_014770	ENSG00000115568	ZNF142	7701
Nfu_g_1_014773	ENSG00000160294	MCM3AP	8888
Nfu_g_1_014798	ENSG00000137766	UNC13C	440279
Nfu_g_1_014814	ENSG00000155093	PTPRN2	5799
Nfu_g_1_014828	NA	NA	NA
Nfu_g_1_014831	ENSG00000146005	PSD2	84249
Nfu_g_1_014835	ENSG00000131089	ARHGEF9	23229
Nfu_g_1_014838	ENSG00000151834	GABRA2	2555
Nfu_g_1_014848	ENSG00000165704	HPRT1	3251
Nfu_g_1_014864	ENSG00000174016	FAM46D	169966
Nfu_g_1_014885	ENSG00000072133	RPS6KA6	27330
Nfu_g_1_014894	ENSG00000175556	LONRF3	79836
Nfu_g_1_014906	ENSG00000090776	EFNB1	1947
Nfu_g_1_014913	ENSG00000102081	FMR1	2332
Nfu_g_1_014958	ENSG00000198933	TBKBP1	9755
Nfu_g_1_014964	ENSG00000154310	TNIK	23043
Nfu_g_1_014970	ENSG00000213626	LBH	81606
Nfu_g_1_014978	ENSG00000075420	FNDC3B	64778
Nfu_g_1_014987	ENSG00000160299	PCNT	5116
Nfu_g_1_014993	ENSG00000159459	UBR1	197131
Nfu_g_1_015009	ENSG00000169641	LUZP1	7798
Nfu_g_1_015047	ENSG00000066739	ATG2B	55102
Nfu_g_1_015083	ENSG00000198838	RYR3	6263
Nfu_g_1_015101	ENSG00000197102	DYNC1H1	1778
Nfu_g_1_015109	ENSG00000073712	FERMT2	10979
Nfu_g_1_015125	ENSG00000070778	PTPN21	11099
Nfu_g_1_015132	NA	NA	NA
Nfu_g_1_015135	ENSG00000082497	SERTAD4	56256
Nfu_g_1_015176	ENSG00000151692	RNF144A	9781
Nfu_g_1_015179	ENSG00000213079	SCAF8	22828
Nfu_g_1_015182	ENSG00000073711	PPP2R3A	5523
Nfu_g_1_015187	ENSG00000119682	AREL1	9870
Nfu_g_1_015189	ENSG00000134313	KIDINS220	57498
Nfu_g_1_015203	ENSG00000179454	KLHL28	54813
Nfu_g_1_015215	ENSG00000117602	RCAN3	11123
Nfu_g_1_015218	ENSG00000066629	EML1	2009
Nfu_g_1_015225	ENSG00000057468	MSH4	4438
Nfu_g_1_015247	ENSG00000176490	DIRAS1	148252
Nfu_g_1_015250	ENSG00000100614	PPM1A	5494
Nfu_g_1_015296	ENSG00000100523	DDHD1	80821
Nfu_g_1_015302	ENSG00000104953	TLE6	79816
Nfu_g_1_015316	ENSG00000119681	LTBP2	4053
Nfu_g_1_015323	ENSG00000136720	HS6ST1	9394
Nfu_g_1_015341	ENSG00000111799	COL12A1	1303
Nfu_g_1_015370	ENSG00000136731	UGGT1	56886
Nfu_g_1_015371	ENSG00000160097	FNDC5	252995
Nfu_g_1_015385	ENSG00000130479	MAP1S	55201
Nfu_g_1_015415	NA	NA	NA
Nfu_g_1_015416	ENSG00000183092	BEGAIN	57596
Nfu_g_1_015419	ENSG00000140323	DISP2	85455
Nfu_g_1_015420	NA	NA	NA
Nfu_g_1_015426	ENSG00000176533	GNG7	2788
Nfu_g_1_015430	ENSG00000147421	HMBOX1	79618
Nfu_g_1_015431	ENSG00000197892	KIF13B	23303
Nfu_g_1_015438	ENSG00000109654	TRIM2	23321
Nfu_g_1_015447	ENSG00000157445	CACNA2D3	55799
Nfu_g_1_015453	ENSG00000058091	CDK14	5218
Nfu_g_1_015487	ENSG00000170075	GPR37L1	9283
Nfu_g_1_015491	ENSG00000172037	LAMB2	3913
Nfu_g_1_015502	ENSG00000101298	SNPH	9751
Nfu_g_1_015504	ENSG00000144711	IQSEC1	9922
Nfu_g_1_015510	ENSG00000164050	PLXNB1	5364
Nfu_g_1_015524	ENSG00000196562	SULF2	55959
Nfu_g_1_015526	ENSG00000124198	ARFGEF2	10564
Nfu_g_1_015567	ENSG00000067842	ATP2B3	492
Nfu_g_1_015572	ENSG00000126767	ELK1	2002
Nfu_g_1_015592	ENSG00000059758	CDK17	5128
Nfu_g_1_015597	ENSG00000130827	PLXNA3	55558
Nfu_g_1_015607	ENSG00000125834	STK35	140901
Nfu_g_1_015644	ENSG00000155816	FMN2	56776
Nfu_g_1_015681	ENSG00000011677	GABRA3	2556
Nfu_g_1_015747	ENSG00000085760	MTIF2	4528
Nfu_g_1_015758	ENSG00000166780	C16orf45	89927
Nfu_g_1_015791	ENSG00000133392	MYH11	4629
Nfu_g_1_015793	ENSG00000275023	MLLT6	4302
Nfu_g_1_015809	ENSG00000197386	HTT	3064
Nfu_g_1_015830	ENSG00000166783	KIAA0430	9665
Nfu_g_1_015868	ENSG00000141753	IGFBP4	3487
Nfu_g_1_015874	ENSG00000115306	SPTBN1	6711
Nfu_g_1_015900	ENSG00000156395	SORCS3	22986
Nfu_g_1_015935	ENSG00000167384	ZNF180	7733
Nfu_g_1_015942	ENSG00000125388	GRK4	2868
Nfu_g_1_015961	ENSG00000189184	PCDH18	54510
Nfu_g_1_016009	ENSG00000161082	CELF5	60680
Nfu_g_1_016011	ENSG00000180448	ARHGAP45	23526
Nfu_g_1_016031	ENSG00000064932	SBNO2	22904
Nfu_g_1_016036	ENSG00000099625	CBARP	255057
Nfu_g_1_016037	ENSG00000167470	MIDN	90007
Nfu_g_1_016047	ENSG00000186111	PIP5K1C	23396
Nfu_g_1_016054	ENSG00000167491	GATAD2A	54815
Nfu_g_1_016062	ENSG00000130477	UNC13A	23025
Nfu_g_1_016064	ENSG00000187664	HAPLN4	404037
Nfu_g_1_016068	ENSG00000130287	NCAN	1463
Nfu_g_1_016069	ENSG00000116191	RALGPS2	55103
Nfu_g_1_016094	ENSG00000151553	FAM160B1	57700
Nfu_g_1_016096	ENSG00000116991	SIPA1L2	57568
Nfu_g_1_016117	ENSG00000059573	ALDH18A1	5832
Nfu_g_1_016119	ENSG00000180921	FAM83H	286077
Nfu_g_1_016121	ENSG00000151923	TIAL1	7073
Nfu_g_1_016127	ENSG00000162946	DISC1	27185
Nfu_g_1_016130	ENSG00000008869	HEATR5B	54497
Nfu_g_1_016134	ENSG00000137171	KLC4	89953
Nfu_g_1_016150	ENSG00000125848	FLRT3	23767
Nfu_g_1_016162	ENSG00000132640	BTBD3	22903
Nfu_g_1_016164	ENSG00000143669	LYST	1130
Nfu_g_1_016174	NA	NA	NA
Nfu_g_1_016190	ENSG00000115306	SPTBN1	6711
Nfu_g_1_016192	ENSG00000115306	SPTBN1	6711
Nfu_g_1_016200	ENSG00000162105	SHANK2	22941
Nfu_g_1_016245	ENSG00000163539	CLASP2	23122
Nfu_g_1_016314	ENSG00000196218	RYR1	6261
Nfu_g_1_016321	ENSG00000105270	CLIP3	25999
Nfu_g_1_016337	ENSG00000111728	ST8SIA1	6489
Nfu_g_1_016351	NA	NA	NA
Nfu_g_1_016364	ENSG00000077044	DGKD	8527
Nfu_g_1_016390	ENSG00000126243	LRFN3	79414
Nfu_g_1_016392	ENSG00000149269	PAK1	5058
Nfu_g_1_016400	NA	NA	NA
Nfu_g_1_016402	ENSG00000125746	EML2	24139
Nfu_g_1_016415	ENSG00000104967	NOVA2	4858
Nfu_g_1_016464	ENSG00000273554	AC136616.1	653562
Nfu_g_1_016492	ENSG00000134716	CYP2J2	1573
Nfu_g_1_016500	ENSG00000166348	USP54	159195
Nfu_g_1_016502	ENSG00000137177	KIF13A	63971
Nfu_g_1_016510	ENSG00000054118	THRAP3	9967
Nfu_g_1_016515	ENSG00000167971	CASKIN1	57524
Nfu_g_1_016544	ENSG00000085449	WDFY1	57590
Nfu_g_1_016570	ENSG00000114859	CLCN2	1181
Nfu_g_1_016578	ENSG00000141568	FOXK2	3607
Nfu_g_1_016583	ENSG00000167281	RBFOX3	146713
Nfu_g_1_016584	ENSG00000108924	HLF	3131
Nfu_g_1_016593	ENSG00000171150	SOCS5	9655
Nfu_g_1_016604	ENSG00000090863	GLG1	2734
Nfu_g_1_016613	ENSG00000082684	SEMA5B	54437
Nfu_g_1_016667	NA	NA	NA
Nfu_g_1_016672	ENSG00000055163	CYFIP2	26999
Nfu_g_1_016674	ENSG00000145934	TENM2	57451
Nfu_g_1_016681	NA	NA	NA
Nfu_g_1_016729	ENSG00000256463	SALL3	27164
Nfu_g_1_016772	ENSG00000179981	TSHZ1	10194
Nfu_g_1_016791	NA	NA	NA
Nfu_g_1_016796	ENSG00000196353	CPNE4	131034
Nfu_g_1_016797	ENSG00000112249	ASCC3	10973
Nfu_g_1_016810	ENSG00000152910	CNTNAP4	85445
Nfu_g_1_016816	ENSG00000140577	CRTC3	64784
Nfu_g_1_016820	NA	NA	NA
Nfu_g_1_016835	ENSG00000165156	ZHX1	11244
Nfu_g_1_016841	ENSG00000178209	PLEC	5339
Nfu_g_1_016873	ENSG00000101493	ZNF516	9658
Nfu_g_1_016882	ENSG00000165124	SVEP1	79987
Nfu_g_1_016910	ENSG00000118762	PKD2	5311
Nfu_g_1_016927	ENSG00000137449	CPEB2	132864
Nfu_g_1_016958	ENSG00000116747	TROVE2	6738
Nfu_g_1_016959	ENSG00000162630	B3GALT2	8707
Nfu_g_1_016976	ENSG00000162599	NFIA	4774
Nfu_g_1_016996	ENSG00000065526	SPEN	23013
Nfu_g_1_017003	ENSG00000086015	MAST2	23139
Nfu_g_1_017006	ENSG00000178104	PDE4DIP	9659
Nfu_g_1_017012	NA	NA	NA
Nfu_g_1_017032	ENSG00000196730	DAPK1	1612
Nfu_g_1_017043	ENSG00000148400	NOTCH1	4851
Nfu_g_1_017060	ENSG00000171533	MAP6	4135
Nfu_g_1_017071	ENSG00000163625	WDFY3	23001
Nfu_g_1_017073	ENSG00000105953	OGDH	4967
Nfu_g_1_017083	ENSG00000160460	SPTBN4	57731
Nfu_g_1_017096	ENSG00000180530	NRIP1	8204
Nfu_g_1_017103	ENSG00000171587	DSCAM	1826
Nfu_g_1_017104	NA	NA	NA
Nfu_g_1_017105	ENSG00000135090	TAOK3	51347
Nfu_g_1_017107	ENSG00000163624	CDS1	1040
Nfu_g_1_017112	ENSG00000158856	DMTN	2039
Nfu_g_1_017115	ENSG00000168944	CEP120	153241
Nfu_g_1_017130	ENSG00000171435	KSR2	283455
Nfu_g_1_017143	ENSG00000100218	RSPH14	27156
Nfu_g_1_017156	ENSG00000100030	MAPK1	5594
Nfu_g_1_017165	ENSG00000168938	PPIC	5480
Nfu_g_1_017191	ENSG00000130558	OLFM1	10439
Nfu_g_1_017206	ENSG00000168615	ADAM9	8754
Nfu_g_1_017219	ENSG00000159496	RGL4	266747
Nfu_g_1_017230	ENSG00000176884	GRIN1	2902
Nfu_g_1_017240	ENSG00000080493	SLC4A4	8671
Nfu_g_1_017248	ENSG00000130559	CAMSAP1	157922
Nfu_g_1_017259	ENSG00000058404	CAMK2B	816
Nfu_g_1_017268	ENSG00000187239	FNBP1	23048
Nfu_g_1_017290	ENSG00000136802	LRRC8A	56262
Nfu_g_1_017302	ENSG00000139767	SRRM4	84530
Nfu_g_1_017308	ENSG00000080503	SMARCA2	6595
Nfu_g_1_017309	ENSG00000138759	FRAS1	80144
Nfu_g_1_017319	ENSG00000198853	RUSC2	9853
Nfu_g_1_017363	ENSG00000176406	RIMS2	9699
Nfu_g_1_017364	ENSG00000104517	UBR5	51366
Nfu_g_1_017365	ENSG00000164830	OXR1	55074
Nfu_g_1_017389	ENSG00000101639	CEP192	55125
Nfu_g_1_017399	ENSG00000146267	FAXC	84553
Nfu_g_1_017408	ENSG00000132549	VPS13B	157680
Nfu_g_1_017436	ENSG00000166454	ATMIN	23300
Nfu_g_1_017457	ENSG00000162819	BROX	148362
Nfu_g_1_017462	ENSG00000197892	KIF13B	23303
Nfu_g_1_017502	ENSG00000121741	ZMYM2	7750
Nfu_g_1_017504	ENSG00000112320	SOBP	55084
Nfu_g_1_017531	ENSG00000114933	INO80D	54891
Nfu_g_1_017542	NA	NA	NA
Nfu_g_1_017547	ENSG00000115183	TANC1	85461
Nfu_g_1_017550	ENSG00000127838	PNKD	25953
Nfu_g_1_017555	ENSG00000144591	GMPPA	29926
Nfu_g_1_017576	ENSG00000142197	DOPEY2	9980
Nfu_g_1_017595	ENSG00000116128	BCL9	607
Nfu_g_1_017618	ENSG00000178662	CSRNP3	80034
Nfu_g_1_017661	ENSG00000163328	GPR155	151556
Nfu_g_1_017666	ENSG00000088179	PTPN4	5775
Nfu_g_1_017669	ENSG00000155744	FAM126B	285172
Nfu_g_1_017673	ENSG00000073803	MAP3K13	9175
Nfu_g_1_017676	ENSG00000168702	LRP1B	53353
Nfu_g_1_017678	ENSG00000152767	FARP1	10160
Nfu_g_1_017692	ENSG00000174453	VWC2L	402117
Nfu_g_1_017711	ENSG00000088387	DOCK9	23348
Nfu_g_1_017712	ENSG00000079156	OSBPL6	114880
Nfu_g_1_017737	ENSG00000003393	ALS2	57679
Nfu_g_1_017752	ENSG00000144229	THSD7B	80731
Nfu_g_1_017762	ENSG00000118946	PCDH17	27253
Nfu_g_1_017781	ENSG00000144357	UBR3	130507
Nfu_g_1_017788	NA	NA	NA
Nfu_g_1_017794	ENSG00000146938	NLGN4X	57502
Nfu_g_1_017820	ENSG00000164506	STXBP5	134957
Nfu_g_1_017831	ENSG00000198729	PPP1R14C	81706
Nfu_g_1_017832	ENSG00000220008	LINGO3	645191
Nfu_g_1_017836	ENSG00000143376	SNX27	81609
Nfu_g_1_017842	ENSG00000022567	SLC45A4	57210
Nfu_g_1_017849	ENSG00000036054	TBC1D23	55773
Nfu_g_1_017865	ENSG00000083290	ULK2	9706
Nfu_g_1_017873	ENSG00000148948	LRRC4C	57689
Nfu_g_1_017879	ENSG00000162402	USP24	23358
Nfu_g_1_017897	ENSG00000134853	PDGFRA	5156
Nfu_g_1_017910	ENSG00000094975	SUCO	51430
Nfu_g_1_017919	ENSG00000162409	PRKAA2	5563
Nfu_g_1_017932	NA	NA	NA
Nfu_g_1_017949	ENSG00000169710	FASN	2194
Nfu_g_1_017986	ENSG00000100425	BRD1	23774
Nfu_g_1_018026	ENSG00000063245	EPN1	29924
Nfu_g_1_018034	ENSG00000082701	GSK3B	2932
Nfu_g_1_018036	NA	NA	NA
Nfu_g_1_018041	ENSG00000186350	RXRA	6256
Nfu_g_1_018047	ENSG00000079432	CIC	23152
Nfu_g_1_018056	ENSG00000117394	SLC2A1	6513
Nfu_g_1_018064	ENSG00000058091	CDK14	5218
Nfu_g_1_018079	ENSG00000154556	SORBS2	8470
Nfu_g_1_018086	ENSG00000182050	MGAT4C	25834
Nfu_g_1_018097	ENSG00000140545	MFGE8	4240
Nfu_g_1_018114	ENSG00000139324	TMTC3	160418
Nfu_g_1_018124	ENSG00000011405	PIK3C2A	5286
Nfu_g_1_018161	NA	NA	NA
Nfu_g_1_018174	ENSG00000196208	GREB1	9687
Nfu_g_1_018205	ENSG00000196782	MAML3	55534
Nfu_g_1_018207	ENSG00000163697	APBB2	323
Nfu_g_1_018218	ENSG00000184381	PLA2G6	8398
Nfu_g_1_018240	ENSG00000176058	TPRN	286262
Nfu_g_1_018262	ENSG00000177511	ST8SIA3	51046
Nfu_g_1_018267	ENSG00000134324	LPIN1	23175
Nfu_g_1_018290	ENSG00000187323	DCC	1630
Nfu_g_1_018301	ENSG00000106723	SPIN1	10927
Nfu_g_1_018331	ENSG00000166862	CACNG2	10369
Nfu_g_1_018335	ENSG00000176884	GRIN1	2902
Nfu_g_1_018343	NA	NA	NA
Nfu_g_1_018351	ENSG00000130779	CLIP1	6249
Nfu_g_1_018352	ENSG00000165699	TSC1	7248
Nfu_g_1_018356	ENSG00000165699	TSC1	7248
Nfu_g_1_018364	ENSG00000127561	SYNGR3	9143
Nfu_g_1_018371	ENSG00000106948	AKNA	80709
Nfu_g_1_018413	ENSG00000107282	APBA1	320
Nfu_g_1_018484	ENSG00000183018	SPNS2	124976
Nfu_g_1_018496	ENSG00000100852	ARHGAP5	394
Nfu_g_1_018504	ENSG00000088812	ATRN	8455
Nfu_g_1_018510	ENSG00000108932	SLC16A6	9120
Nfu_g_1_018515	ENSG00000131242	RAB11FIP4	84440
Nfu_g_1_018520	ENSG00000157106	SMG1	23049
Nfu_g_1_018544	ENSG00000184916	JAG2	3714
Nfu_g_1_018553	ENSG00000139973	SYT16	83851
Nfu_g_1_018563	ENSG00000141551	CSNK1D	1453
Nfu_g_1_018567	ENSG00000127585	FBXL16	146330
Nfu_g_1_018615	ENSG00000104885	DOT1L	84444
Nfu_g_1_018626	ENSG00000136010	ALDH1L2	160428
Nfu_g_1_018635	ENSG00000160460	SPTBN4	57731
Nfu_g_1_018681	ENSG00000131018	SYNE1	23345
Nfu_g_1_018705	ENSG00000131016	AKAP12	9590
Nfu_g_1_018708	ENSG00000066027	PPP2R5A	5525
Nfu_g_1_018709	ENSG00000163793	DNAJC5G	285126
Nfu_g_1_018727	ENSG00000119283	TRIM67	440730
Nfu_g_1_018737	ENSG00000140090	SLC24A4	123041
Nfu_g_1_018740	ENSG00000112414	ADGRG6	57211
Nfu_g_1_018754	ENSG00000099814	CEP170B	283638
Nfu_g_1_018761	ENSG00000158089	GALNT14	79623
Nfu_g_1_018782	ENSG00000197555	SIPA1L1	26037
Nfu_g_1_018827	ENSG00000111961	SASH1	23328
Nfu_g_1_018832	ENSG00000126822	PLEKHG3	26030
Nfu_g_1_018842	ENSG00000146411	SLC2A12	154091
Nfu_g_1_018843	ENSG00000119698	PPP4R4	57718
Nfu_g_1_018845	ENSG00000010818	HIVEP2	3097
Nfu_g_1_018856	ENSG00000130396	AFDN	4301
Nfu_g_1_018892	ENSG00000130338	TULP4	56995
Nfu_g_1_018902	ENSG00000096384	HSP90AB1	3326
Nfu_g_1_018907	ENSG00000118689	FOXO3	2309
Nfu_g_1_018908	ENSG00000196569	LAMA2	3908
Nfu_g_1_018922	ENSG00000164691	TAGAP	117289
Nfu_g_1_018925	ENSG00000184916	JAG2	3714
Nfu_g_1_018928	ENSG00000012232	EXTL3	2137
Nfu_g_1_018970	ENSG00000080546	SESN1	27244
Nfu_g_1_018992	ENSG00000151445	VIPAS39	63894
Nfu_g_1_018993	ENSG00000186439	TRDN	10345
Nfu_g_1_019010	ENSG00000152894	PTPRK	5796
Nfu_g_1_019015	ENSG00000154305	MIA3	375056
Nfu_g_1_019027	ENSG00000117707	PROX1	5629
Nfu_g_1_019043	ENSG00000134318	ROCK2	9475
Nfu_g_1_019053	ENSG00000197442	MAP3K5	4217
Nfu_g_1_019060	ENSG00000182732	RGS6	9628
Nfu_g_1_019064	ENSG00000055917	PUM2	23369
Nfu_g_1_019073	ENSG00000164418	GRIK2	2898
Nfu_g_1_019098	ENSG00000164506	STXBP5	134957
Nfu_g_1_019101	ENSG00000119772	DNMT3A	1788
Nfu_g_1_019104	ENSG00000163795	ZNF513	130557
Nfu_g_1_019115	ENSG00000160584	SIK3	23387
Nfu_g_1_019128	ENSG00000099365	STX1B	112755
Nfu_g_1_019129	ENSG00000167395	ZNF646	9726
Nfu_g_1_019145	ENSG00000167703	SLC43A2	124935
Nfu_g_1_019148	NA	NA	NA
Nfu_g_1_019175	ENSG00000137161	CNPY3	10695
Nfu_g_1_019190	ENSG00000177888	ZBTB41	360023
Nfu_g_1_019256	ENSG00000175497	DPP10	57628
Nfu_g_1_019260	ENSG00000125266	EFNB2	1948
Nfu_g_1_019289	ENSG00000002746	HECW1	23072
Nfu_g_1_019309	ENSG00000116852	KIF21B	23046
Nfu_g_1_019333	ENSG00000106799	TGFBR1	7046
Nfu_g_1_019335	ENSG00000171368	TPPP	11076
Nfu_g_1_019343	ENSG00000105576	TNPO2	30000
Nfu_g_1_019362	ENSG00000214655	ZSWIM8	23053
Nfu_g_1_019380	ENSG00000105518	TMEM205	374882
Nfu_g_1_019394	ENSG00000129657	SEC14L1	6397
Nfu_g_1_019407	NA	NA	NA
Nfu_g_1_019420	ENSG00000164715	LMTK2	22853
Nfu_g_1_019423	ENSG00000156931	VPS8	23355
Nfu_g_1_019434	ENSG00000187555	USP7	7874
Nfu_g_1_019483	ENSG00000183454	GRIN2A	2903
Nfu_g_1_019492	ENSG00000005339	CREBBP	1387
Nfu_g_1_019505	ENSG00000154914	USP43	124739
Nfu_g_1_019513	ENSG00000176749	CDK5R1	8851
Nfu_g_1_019547	ENSG00000180269	GPR139	124274
Nfu_g_1_019556	ENSG00000108819	PPP1R9B	84687
Nfu_g_1_019564	ENSG00000167291	TBC1D16	125058
Nfu_g_1_019574	ENSG00000162104	ADCY9	115
Nfu_g_1_019601	ENSG00000167972	ABCA3	21
Nfu_g_1_019620	ENSG00000090905	TNRC6A	27327
Nfu_g_1_019627	ENSG00000100354	TNRC6B	23112
Nfu_g_1_019628	ENSG00000171467	ZNF318	24149
Nfu_g_1_019651	ENSG00000100393	EP300	2033
Nfu_g_1_019671	ENSG00000078687	TNRC6C	57690
Nfu_g_1_019672	ENSG00000108854	SMURF2	64750
Nfu_g_1_019679	ENSG00000136010	ALDH1L2	160428
Nfu_g_1_019684	NA	NA	NA
Nfu_g_1_019685	ENSG00000130589	HELZ2	85441
Nfu_g_1_019686	ENSG00000124422	USP22	23326
Nfu_g_1_019688	ENSG00000008294	SPAG9	9043
Nfu_g_1_019695	ENSG00000136213	CHST12	55501
Nfu_g_1_019707	ENSG00000065320	NTN1	9423
Nfu_g_1_019708	NA	NA	NA
Nfu_g_1_019743	ENSG00000148408	CACNA1B	774
Nfu_g_1_019748	ENSG00000136478	TEX2	55852
Nfu_g_1_019765	ENSG00000119866	BCL11A	53335
Nfu_g_1_019780	ENSG00000169180	XPO6	23214
Nfu_g_1_019782	ENSG00000105613	MAST1	22983
Nfu_g_1_019785	ENSG00000171634	BPTF	2186
Nfu_g_1_019802	ENSG00000108557	RAI1	10743
Nfu_g_1_019807	ENSG00000175662	TOM1L2	146691
Nfu_g_1_019820	NA	NA	NA
Nfu_g_1_019826	ENSG00000100412	ACO2	50
Nfu_g_1_019837	ENSG00000161542	PRPSAP1	5635
Nfu_g_1_019843	ENSG00000100345	MYH9	4627
Nfu_g_1_019863	NA	NA	NA
Nfu_g_1_019870	ENSG00000158258	CLSTN2	64084
Nfu_g_1_019889	ENSG00000181555	SETD2	29072
Nfu_g_1_019890	ENSG00000100697	DICER1	23405
Nfu_g_1_019897	ENSG00000011021	CLCN6	1185
Nfu_g_1_019937	ENSG00000175497	DPP10	57628
Nfu_g_1_020005	ENSG00000178209	PLEC	5339
Nfu_g_1_020017	ENSG00000116147	TNR	7143
Nfu_g_1_020025	ENSG00000053747	LAMA3	3909
Nfu_g_1_020029	ENSG00000197959	DNM3	26052
Nfu_g_1_020032	ENSG00000114867	EIF4G1	1981
Nfu_g_1_020050	ENSG00000158258	CLSTN2	64084
Nfu_g_1_020056	ENSG00000085832	EPS15	2060
Nfu_g_1_020071	NA	NA	NA
Nfu_g_1_020074	ENSG00000181652	ATG9B	285973
Nfu_g_1_020076	ENSG00000066084	DIP2B	57609
Nfu_g_1_020089	ENSG00000047410	TPR	7175
Nfu_g_1_020090	ENSG00000140937	CDH11	1009
Nfu_g_1_020094	ENSG00000118200	CAMSAP2	23271
Nfu_g_1_020102	ENSG00000147488	ST18	9705
Nfu_g_1_020115	ENSG00000023287	RB1CC1	9821
Nfu_g_1_020120	ENSG00000078549	ADCYAP1R1	117
Nfu_g_1_020132	ENSG00000070785	EIF2B3	8891
Nfu_g_1_020136	ENSG00000198835	GJC2	57165
Nfu_g_1_020166	ENSG00000174469	CNTNAP2	26047
Nfu_g_1_020173	ENSG00000198648	STK39	27347
Nfu_g_1_020177	NA	NA	NA
Nfu_g_1_020196	ENSG00000090661	CERS4	79603
Nfu_g_1_020230	NA	NA	NA
Nfu_g_1_020251	ENSG00000170011	MYRIP	25924
Nfu_g_1_020268	ENSG00000198648	STK39	27347
Nfu_g_1_020271	ENSG00000117114	ADGRL2	23266
Nfu_g_1_020272	ENSG00000130477	UNC13A	23025
Nfu_g_1_020276	ENSG00000092098	RNF31	55072
Nfu_g_1_020282	ENSG00000162745	OLFML2B	25903
Nfu_g_1_020287	ENSG00000151025	GPR158	57512
Nfu_g_1_020290	ENSG00000141449	GREB1L	80000
Nfu_g_1_020295	ENSG00000107863	ARHGAP21	57584
Nfu_g_1_020299	ENSG00000152092	ASTN1	460
Nfu_g_1_020305	ENSG00000133612	AGAP3	116988
Nfu_g_1_020313	ENSG00000114859	CLCN2	1181
Nfu_g_1_020318	ENSG00000167470	MIDN	90007
Nfu_g_1_020325	ENSG00000164742	ADCY1	107
Nfu_g_1_020332	ENSG00000144460	NYAP2	57624
Nfu_g_1_020345	ENSG00000099822	HCN2	610
Nfu_g_1_020354	ENSG00000169862	CTNND2	1501
Nfu_g_1_020358	ENSG00000162415	ZSWIM5	57643
Nfu_g_1_020362	ENSG00000144535	DIS3L2	129563
Nfu_g_1_020365	ENSG00000137266	SLC22A23	63027
Nfu_g_1_020372	ENSG00000055609	KMT2C	58508
Nfu_g_1_020377	ENSG00000114279	FGF12	2257
Nfu_g_1_020380	ENSG00000178104	PDE4DIP	9659
Nfu_g_1_020386	ENSG00000099625	CBARP	255057
Nfu_g_1_020389	ENSG00000114120	SLC25A36	55186
Nfu_g_1_020398	ENSG00000135870	RC3H1	149041
Nfu_g_1_020400	ENSG00000161813	LARP4	113251
Nfu_g_1_020411	ENSG00000158201	ABHD3	171586
Nfu_g_1_020412	ENSG00000157107	FCHO2	115548
Nfu_g_1_020417	NA	NA	NA
Nfu_g_1_020447	ENSG00000156103	MMP16	4325
Nfu_g_1_020448	ENSG00000171316	CHD7	55636
Nfu_g_1_020458	ENSG00000117411	B4GALT2	8704
Nfu_g_1_020470	ENSG00000197959	DNM3	26052
Nfu_g_1_020479	ENSG00000150995	ITPR1	3708
Nfu_g_1_020485	ENSG00000152601	MBNL1	4154
Nfu_g_1_020497	ENSG00000079691	CARMIL1	55604
Nfu_g_1_020498	ENSG00000112137	PHACTR1	221692
Nfu_g_1_020508	ENSG00000177200	CHD9	80205
Nfu_g_1_020509	ENSG00000011198	ABHD5	51099
Nfu_g_1_020518	ENSG00000254402	LRRC24	441381
Nfu_g_1_020554	ENSG00000198216	CACNA1E	777
Nfu_g_1_020564	ENSG00000134318	ROCK2	9475
Nfu_g_1_020574	ENSG00000163590	PPM1L	151742
Nfu_g_1_020586	ENSG00000101577	LPIN2	9663
Nfu_g_1_020603	ENSG00000206579	XKR4	114786
Nfu_g_1_020605	ENSG00000130294	KIF1A	547
Nfu_g_1_020611	NA	NA	NA
Nfu_g_1_020644	ENSG00000160999	SH2B2	10603
Nfu_g_1_020646	ENSG00000197562	RAB40C	57799
Nfu_g_1_020652	ENSG00000159322	ADPGK	83440
Nfu_g_1_020668	ENSG00000110514	MADD	8567
Nfu_g_1_020670	ENSG00000025434	NR1H3	10062
Nfu_g_1_020701	ENSG00000138411	HECW2	57520
Nfu_g_1_020721	ENSG00000167632	TRAPPC9	83696
Nfu_g_1_020723	ENSG00000131773	KHDRBS3	10656
Nfu_g_1_020734	ENSG00000175497	DPP10	57628
Nfu_g_1_020749	ENSG00000157103	SLC6A1	6529
Nfu_g_1_020763	ENSG00000134243	SORT1	6272
Nfu_g_1_020774	ENSG00000161642	ZNF385A	25946
Nfu_g_1_020780	ENSG00000155980	KIF5A	3798
Nfu_g_1_020790	ENSG00000163946	FAM208A	23272
Nfu_g_1_020808	ENSG00000144724	PTPRG	5793
Nfu_g_1_020839	ENSG00000131389	SLC6A6	6533
Nfu_g_1_020859	ENSG00000135454	B4GALNT1	2583
Nfu_g_1_020864	ENSG00000134255	CEPT1	10390
Nfu_g_1_020872	NA	NA	NA
Nfu_g_1_020882	ENSG00000174738	NR1D2	9975
Nfu_g_1_020888	ENSG00000064999	ANKS1A	23294
Nfu_g_1_020918	ENSG00000161082	CELF5	60680
Nfu_g_1_020921	ENSG00000179912	R3HDM2	22864
Nfu_g_1_020924	ENSG00000172534	HCFC1	3054
Nfu_g_1_020929	ENSG00000154783	FGD5	152273
Nfu_g_1_020955	ENSG00000114268	PFKFB4	5210
Nfu_g_1_020962	ENSG00000198799	LRIG2	9860
Nfu_g_1_020965	ENSG00000076356	PLXNA2	5362
Nfu_g_1_020980	ENSG00000157087	ATP2B2	491
Nfu_g_1_020981	ENSG00000143858	SYT2	127833
Nfu_g_1_020987	ENSG00000108509	CAMTA2	23125
Nfu_g_1_020990	ENSG00000164970	FAM219A	203259
Nfu_g_1_020994	ENSG00000157388	CACNA1D	776
Nfu_g_1_021000	ENSG00000188338	SLC38A3	10991
Nfu_g_1_021004	ENSG00000196090	PTPRT	11122
Nfu_g_1_021010	ENSG00000173402	DAG1	1605
Nfu_g_1_021020	ENSG00000197106	SLC6A17	388662
Nfu_g_1_021052	ENSG00000187672	ERC2	26059
Nfu_g_1_021117	ENSG00000136068	FLNB	2317
Nfu_g_1_021137	ENSG00000139625	MAP3K12	7786
Nfu_g_1_021139	ENSG00000163618	CADPS	8618
Nfu_g_1_021164	ENSG00000157933	SKI	6497
Nfu_g_1_021172	ENSG00000123384	LRP1	4035
Nfu_g_1_021186	ENSG00000169282	KCNAB1	7881
Nfu_g_1_021190	ENSG00000158615	PPP1R15B	84919
Nfu_g_1_021210	ENSG00000135439	AGAP2	116986
Nfu_g_1_021211	ENSG00000143847	PPFIA4	8497
Nfu_g_1_021218	ENSG00000163681	SLMAP	7871
Nfu_g_1_021244	ENSG00000122966	CIT	11113
Nfu_g_1_021265	ENSG00000134369	NAV1	89796
Nfu_g_1_021289	ENSG00000124201	ZNFX1	57169
Nfu_g_1_021290	ENSG00000133216	EPHB2	2048
Nfu_g_1_021296	NA	NA	NA
Nfu_g_1_021302	ENSG00000131584	ACAP3	116983
Nfu_g_1_021307	ENSG00000143126	CELSR2	1952
Nfu_g_1_021334	ENSG00000058668	ATP2B4	493
Nfu_g_1_021344	NA	NA	NA
Nfu_g_1_021381	ENSG00000162775	RBM15	64783
Nfu_g_1_021403	ENSG00000197312	DDI2	84301
Nfu_g_1_021422	NA	NA	NA
Nfu_g_1_021435	ENSG00000096060	FKBP5	2289
Nfu_g_1_021438	ENSG00000134121	CHL1	10752
Nfu_g_1_021440	ENSG00000064601	CTSA	5476
Nfu_g_1_021457	ENSG00000081026	MAGI3	260425
Nfu_g_1_021462	NA	NA	NA
Nfu_g_1_021478	ENSG00000132670	PTPRA	5786
Nfu_g_1_021482	ENSG00000125895	TMEM74B	55321
Nfu_g_1_021495	ENSG00000124493	GRM4	2914
Nfu_g_1_021500	ENSG00000147526	TACC1	6867
Nfu_g_1_021513	NA	NA	NA
Nfu_g_1_021521	NA	NA	NA
Nfu_g_1_021530	ENSG00000114554	PLXNA1	5361
Nfu_g_1_021535	ENSG00000132164	SLC6A11	6538
Nfu_g_1_021536	ENSG00000198815	FOXJ3	22887
Nfu_g_1_021538	ENSG00000117394	SLC2A1	6513
Nfu_g_1_021550	ENSG00000088538	DOCK3	1795
Nfu_g_1_021563	NA	NA	NA
Nfu_g_1_021565	ENSG00000007402	CACNA2D2	9254
Nfu_g_1_021592	ENSG00000171385	KCND3	3752
Nfu_g_1_021628	ENSG00000076067	RBMS2	5939
Nfu_g_1_021639	NA	NA	NA
Nfu_g_1_021649	ENSG00000144736	SHQ1	55164
Nfu_g_1_021659	ENSG00000179242	CDH4	1002
Nfu_g_1_021680	ENSG00000116731	PRDM2	7799
Nfu_g_1_021699	ENSG00000177464	GPR4	2828
Nfu_g_1_021703	ENSG00000133056	PIK3C2B	5287
Nfu_g_1_021715	NA	NA	NA
Nfu_g_1_021716	ENSG00000164061	BSN	8927
Nfu_g_1_021779	ENSG00000100731	PCNX1	22990
Nfu_g_1_021787	ENSG00000010818	HIVEP2	3097
Nfu_g_1_021831	ENSG00000060749	QSER1	79832
Nfu_g_1_021847	ENSG00000183020	AP2A2	161
Nfu_g_1_021849	ENSG00000130338	TULP4	56995
Nfu_g_1_021852	ENSG00000092148	HECTD1	25831
Nfu_g_1_021856	ENSG00000108840	HDAC5	10014
Nfu_g_1_021862	ENSG00000139915	MDGA2	161357
Nfu_g_1_021868	ENSG00000138101	DTNB	1838
Nfu_g_1_021871	ENSG00000164506	STXBP5	134957
Nfu_g_1_021876	ENSG00000100485	SOS2	6655
Nfu_g_1_021899	ENSG00000174197	MGA	23269
Nfu_g_1_021901	ENSG00000135631	RAB11FIP5	26056
Nfu_g_1_021907	NA	NA	NA
Nfu_g_1_021910	NA	NA	NA
Nfu_g_1_021918	ENSG00000196663	TECPR2	9895
Nfu_g_1_021920	NA	NA	NA
Nfu_g_1_021925	ENSG00000084731	KIF3C	3797
Nfu_g_1_021937	ENSG00000109323	MANBA	4126
Nfu_g_1_021938	ENSG00000168959	GRM5	2915
Nfu_g_1_021951	ENSG00000137842	TMEM62	80021
Nfu_g_1_021954	ENSG00000179364	PACS2	23241
Nfu_g_1_021956	ENSG00000072121	ZFYVE26	23503
Nfu_g_1_021987	ENSG00000100239	PPP6R2	9701
Nfu_g_1_022017	ENSG00000170776	AKAP13	11214
Nfu_g_1_022027	ENSG00000172247	C1QTNF4	114900
Nfu_g_1_022043	ENSG00000069667	RORA	6095
Nfu_g_1_022046	ENSG00000140443	IGF1R	3480
Nfu_g_1_022067	ENSG00000147650	LRP12	29967
Nfu_g_1_022073	ENSG00000176463	SLCO3A1	28232
Nfu_g_1_022079	ENSG00000140575	IQGAP1	8826
Nfu_g_1_022097	ENSG00000075711	DLG1	1739
Nfu_g_1_022102	ENSG00000157240	FZD1	8321
Nfu_g_1_022115	ENSG00000183018	SPNS2	124976
Nfu_g_1_022116	ENSG00000158987	RAPGEF6	51735
Nfu_g_1_022120	ENSG00000165323	FAT3	120114
Nfu_g_1_022135	ENSG00000175161	CADM2	253559
Nfu_g_1_022137	ENSG00000132589	FLOT2	2319
Nfu_g_1_022149	ENSG00000141298	SSH2	85464
Nfu_g_1_022156	ENSG00000073910	FRY	10129
Nfu_g_1_022158	ENSG00000074755	ZZEF1	23140
Nfu_g_1_022161	ENSG00000156304	SCAF4	57466
Nfu_g_1_022168	ENSG00000168959	GRM5	2915
Nfu_g_1_022170	ENSG00000274600	RIMBP3B	440804
Nfu_g_1_022175	NA	NA	NA
Nfu_g_1_022187	ENSG00000156299	TIAM1	7074
Nfu_g_1_022192	ENSG00000172915	NBEA	26960
Nfu_g_1_022200	ENSG00000053108	FSTL4	23105
Nfu_g_1_022201	ENSG00000167524	SGK494	124923
Nfu_g_1_022202	ENSG00000177679	SRRM3	222183
Nfu_g_1_022216	ENSG00000197208	SLC22A4	6583
Nfu_g_1_022221	ENSG00000217128	FNIP1	96459
Nfu_g_1_022238	ENSG00000108389	MTMR4	9110
Nfu_g_1_022255	ENSG00000166311	SMPD1	6609
Nfu_g_1_022265	ENSG00000132938	MTUS2	23281
Nfu_g_1_022272	ENSG00000133107	TRPC4	7223
Nfu_g_1_022277	ENSG00000070444	MNT	4335
Nfu_g_1_022293	ENSG00000174238	PITPNA	5306
Nfu_g_1_022306	ENSG00000128564	VGF	7425
Nfu_g_1_022311	ENSG00000068097	HEATR6	63897
Nfu_g_1_022314	ENSG00000070366	SMG6	23293
Nfu_g_1_022316	ENSG00000133121	STARD13	90627
Nfu_g_1_022321	ENSG00000159082	SYNJ1	8867
Nfu_g_1_022324	ENSG00000005100	DHX33	56919
Nfu_g_1_022327	ENSG00000167434	CA4	762
Nfu_g_1_022340	ENSG00000167977	KCTD5	54442
Nfu_g_1_022350	ENSG00000112852	PCDHB2	56133
Nfu_g_1_022382	ENSG00000175220	ARHGAP1	392
Nfu_g_1_022392	ENSG00000117479	SLC19A2	10560
Nfu_g_1_022396	ENSG00000074054	CLASP1	23332
Nfu_g_1_022430	ENSG00000146938	NLGN4X	57502
Nfu_g_1_022431	ENSG00000133612	AGAP3	116988
Nfu_g_1_022460	ENSG00000101972	STAG2	10735
Nfu_g_1_022467	ENSG00000168280	KIF5C	3800
Nfu_g_1_022494	ENSG00000204406	MBD5	55777
Nfu_g_1_022495	ENSG00000115415	STAT1	6772
Nfu_g_1_022508	ENSG00000167384	ZNF180	7733
Nfu_g_1_022513	ENSG00000121989	ACVR2A	92
Nfu_g_1_022542	ENSG00000145362	ANK2	287
Nfu_g_1_022543	NA	NA	NA
Nfu_g_1_022562	ENSG00000106688	SLC1A1	6505
Nfu_g_1_022563	ENSG00000087085	ACHE	43
Nfu_g_1_022571	ENSG00000073331	ALPK1	80216
Nfu_g_1_022572	ENSG00000183853	KIRREL	55243
Nfu_g_1_022595	ENSG00000128564	VGF	7425
Nfu_g_1_022612	ENSG00000163820	FYCO1	79443
Nfu_g_1_022625	ENSG00000116406	EDEM3	80267
Nfu_g_1_022633	ENSG00000167680	SEMA6B	10501
Nfu_g_1_022643	ENSG00000106829	TLE4	7091
Nfu_g_1_022649	ENSG00000104953	TLE6	79816
Nfu_g_1_022666	ENSG00000167654	ATCAY	85300
Nfu_g_1_022678	NA	NA	NA
Nfu_g_1_022686	ENSG00000125912	NCLN	56926
Nfu_g_1_022687	ENSG00000162374	ELAVL4	1996
Nfu_g_1_022700	ENSG00000099331	MYO9B	4650
Nfu_g_1_022703	ENSG00000162373	BEND5	79656
Nfu_g_1_022718	ENSG00000105278	ZFR2	23217
Nfu_g_1_022719	ENSG00000127511	SIN3B	23309
Nfu_g_1_022739	NA	NA	NA
Nfu_g_1_022747	ENSG00000175445	LPL	4023
Nfu_g_1_022753	ENSG00000203805	PLPP4	196051
Nfu_g_1_022774	ENSG00000087095	NLK	51701
Nfu_g_1_022788	ENSG00000167395	ZNF646	9726
Nfu_g_1_022805	ENSG00000151208	DLG5	9231
Nfu_g_1_022812	NA	NA	NA
Nfu_g_1_022818	NA	NA	NA
Nfu_g_1_022820	ENSG00000108175	ZMIZ1	57178
Nfu_g_1_022822	ENSG00000160551	TAOK1	57551
Nfu_g_1_022827	ENSG00000109065	NAT9	26151
Nfu_g_1_022835	ENSG00000125686	MED1	5469
Nfu_g_1_022863	ENSG00000196712	NF1	4763
Nfu_g_1_022866	ENSG00000107518	ATRNL1	26033
Nfu_g_1_022869	ENSG00000120054	CPN1	1369
Nfu_g_1_022881	ENSG00000188322	SBK1	388228
Nfu_g_1_022882	ENSG00000151150	ANK3	288
Nfu_g_1_022888	ENSG00000153048	CARHSP1	23589
Nfu_g_1_022895	ENSG00000131771	PPP1R1B	84152
Nfu_g_1_022909	ENSG00000075891	PAX2	5076
Nfu_g_1_022920	ENSG00000138316	ADAMTS14	140766
Nfu_g_1_022946	ENSG00000131409	LRRC4B	94030
Nfu_g_1_022952	ENSG00000141736	ERBB2	2064
Nfu_g_1_022956	ENSG00000051382	PIK3CB	5291
Nfu_g_1_022960	ENSG00000140750	ARHGAP17	55114
Nfu_g_1_022966	ENSG00000069188	SDK2	54549
Nfu_g_1_022972	ENSG00000005339	CREBBP	1387
Nfu_g_1_022977	ENSG00000138207	RBP4	5950
Nfu_g_1_022981	ENSG00000008294	SPAG9	9043
Nfu_g_1_022991	ENSG00000058404	CAMK2B	816
Nfu_g_1_023011	ENSG00000060749	QSER1	79832
Nfu_g_1_023026	ENSG00000161509	GRIN2C	2905
Nfu_g_1_023055	ENSG00000100354	TNRC6B	23112
Nfu_g_1_023061	ENSG00000006282	SPATA20	64847
Nfu_g_1_023081	ENSG00000122299	ZC3H7A	29066
Nfu_g_1_023089	ENSG00000186260	MKL2	57496
Nfu_g_1_023103	ENSG00000006283	CACNA1G	8913
Nfu_g_1_023108	NA	NA	NA
Nfu_g_1_023111	NA	NA	NA
Nfu_g_1_023156	ENSG00000108231	LGI1	9211
Nfu_g_1_023157	ENSG00000138111	MFSD13A	79847
Nfu_g_1_023167	ENSG00000070748	CHAT	1103
Nfu_g_1_023189	ENSG00000148606	POLR3A	11128
Nfu_g_1_023208	ENSG00000090565	RAB11FIP3	9727
Nfu_g_1_023218	ENSG00000156650	KAT6B	23522
Nfu_g_1_023240	ENSG00000162702	ZNF281	23528
Nfu_g_1_023244	ENSG00000132334	PTPRE	5791
Nfu_g_1_023263	ENSG00000157168	NRG1	3084
Nfu_g_1_023274	ENSG00000103404	USP31	57478
Nfu_g_1_023351	ENSG00000167394	ZNF668	79759
Nfu_g_1_023354	ENSG00000196367	TRRAP	8295
Nfu_g_1_023395	ENSG00000165985	C1QL3	389941
Nfu_g_1_023397	ENSG00000166006	KCNC2	3747
Nfu_g_1_023411	ENSG00000162105	SHANK2	22941
Nfu_g_1_023425	ENSG00000170921	TANC2	26115
Nfu_g_1_023429	ENSG00000126562	WNK4	65266
Nfu_g_1_023453	ENSG00000174672	BRSK2	9024
Nfu_g_1_023486	ENSG00000172379	ARNT2	9915
Nfu_g_1_023497	ENSG00000106443	PHF14	9678
Nfu_g_1_023518	ENSG00000170871	KIAA0232	9778
Nfu_g_1_023523	ENSG00000174669	SLC29A2	3177
Nfu_g_1_023532	ENSG00000196132	MYT1	4661

## Sheet: Quadrant II genes
	Human_gene_ID	Human_gene_name	entrezgene
Nfu_g_1_000085	ENSG00000196586	MYO6	4646
Nfu_g_1_000294	ENSG00000130758	MAP3K10	4294
Nfu_g_1_000304	ENSG00000142494	SLC47A1	55244
Nfu_g_1_000341	ENSG00000168779	SHOX2	6474
Nfu_g_1_000354	ENSG00000167578	RAB4B	53916
Nfu_g_1_000651	ENSG00000104853	CLPTM1	1209
Nfu_g_1_000743	ENSG00000128011	LRFN1	57622
Nfu_g_1_000774	ENSG00000143153	ATP1B1	481
Nfu_g_1_000860	ENSG00000134897	BIVM	54841
Nfu_g_1_000891	ENSG00000113916	BCL6	604
Nfu_g_1_000909	ENSG00000156860	FBRS	64319
Nfu_g_1_000935	ENSG00000120071	KANSL1	284058
Nfu_g_1_001027	ENSG00000173210	ABLIM3	22885
Nfu_g_1_001033	ENSG00000139182	CLSTN3	9746
Nfu_g_1_001045	ENSG00000118298	CA14	23632
Nfu_g_1_001261	ENSG00000074657	ZNF532	55205
Nfu_g_1_001329	ENSG00000005471	ABCB4	5244
Nfu_g_1_001335	ENSG00000160294	MCM3AP	8888
Nfu_g_1_001427	ENSG00000096070	BRPF3	27154
Nfu_g_1_001485	ENSG00000167535	CACNB3	784
Nfu_g_1_001535	ENSG00000167566	NCKAP5L	57701
Nfu_g_1_001536	ENSG00000096070	BRPF3	27154
Nfu_g_1_001558	ENSG00000167588	GPD1	2819
Nfu_g_1_001627	ENSG00000172765	TMCC1	23023
Nfu_g_1_001678	ENSG00000117139	KDM5B	10765
Nfu_g_1_001711	ENSG00000078295	ADCY2	108
Nfu_g_1_001801	ENSG00000214338	SOGA3	387104
Nfu_g_1_001802	ENSG00000117713	ARID1A	8289
Nfu_g_1_001812	ENSG00000157107	FCHO2	115548
Nfu_g_1_001815	ENSG00000062485	CS	1431
Nfu_g_1_001874	ENSG00000081026	MAGI3	260425
Nfu_g_1_001901	ENSG00000078369	GNB1	2782
Nfu_g_1_001910	ENSG00000183283	DAZAP2	9802
Nfu_g_1_002057	ENSG00000115216	NRBP1	29959
Nfu_g_1_002103	ENSG00000134900	TPP2	7174
Nfu_g_1_002144	ENSG00000128872	TMOD2	29767
Nfu_g_1_002247	ENSG00000110218	PANX1	24145
Nfu_g_1_002373	ENSG00000137266	SLC22A23	63027
Nfu_g_1_002416	ENSG00000081913	PHLPP1	23239
Nfu_g_1_002495	ENSG00000112137	PHACTR1	221692
Nfu_g_1_002648	ENSG00000014164	ZC3H3	23144
Nfu_g_1_002700	ENSG00000115419	GLS	2744
Nfu_g_1_002725	ENSG00000165355	FBXO33	254170
Nfu_g_1_002733	ENSG00000075391	RASAL2	9462
Nfu_g_1_002953	ENSG00000163328	GPR155	151556
Nfu_g_1_003100	ENSG00000145390	USP53	54532
Nfu_g_1_003236	ENSG00000115183	TANC1	85461
Nfu_g_1_003323	ENSG00000008086	CDKL5	6792
Nfu_g_1_003371	ENSG00000204130	RUFY2	55680
Nfu_g_1_003433	ENSG00000121774	KHDRBS1	10657
Nfu_g_1_003597	ENSG00000156475	PPP2R2B	5521
Nfu_g_1_003676	ENSG00000139737	SLAIN1	122060
Nfu_g_1_003794	ENSG00000157483	MYO1E	4643
Nfu_g_1_003939	NA	NA	NA
Nfu_g_1_004014	ENSG00000278599	TBC1D3E	102723859
Nfu_g_1_004031	ENSG00000174672	BRSK2	9024
Nfu_g_1_004065	ENSG00000187079	TEAD1	7003
Nfu_g_1_004136	ENSG00000175354	PTPN2	5771
Nfu_g_1_004187	ENSG00000163348	PYGO2	90780
Nfu_g_1_004226	ENSG00000104361	NIPAL2	79815
Nfu_g_1_004288	ENSG00000126217	MCF2L	23263
Nfu_g_1_004332	ENSG00000129680	MAP7D3	79649
Nfu_g_1_004374	ENSG00000151746	BICD1	636
Nfu_g_1_004407	ENSG00000120318	ARAP3	64411
Nfu_g_1_004450	ENSG00000102385	DRP2	1821
Nfu_g_1_004479	ENSG00000156599	ZDHHC5	25921
Nfu_g_1_004509	ENSG00000070214	SLC44A1	23446
Nfu_g_1_004596	ENSG00000070614	NDST1	3340
Nfu_g_1_004718	ENSG00000102271	KLHL4	56062
Nfu_g_1_004768	NA	NA	NA
Nfu_g_1_004996	ENSG00000137204	SLC22A7	10864
Nfu_g_1_005132	NA	NA	NA
Nfu_g_1_005242	ENSG00000123560	PLP1	5354
Nfu_g_1_005460	ENSG00000134909	ARHGAP32	9743
Nfu_g_1_005699	ENSG00000115145	STAM2	10254
Nfu_g_1_005706	ENSG00000138413	IDH1	3417
Nfu_g_1_005708	ENSG00000180182	MED14	9282
Nfu_g_1_005861	ENSG00000082701	GSK3B	2932
Nfu_g_1_005887	ENSG00000134871	COL4A2	1284
Nfu_g_1_005938	ENSG00000182504	CEP97	79598
Nfu_g_1_005951	ENSG00000160190	SLC37A1	54020
Nfu_g_1_005953	ENSG00000050820	BCAR1	9564
Nfu_g_1_005956	ENSG00000137727	ARHGAP20	57569
Nfu_g_1_006046	ENSG00000121741	ZMYM2	7750
Nfu_g_1_006098	ENSG00000152578	GRIA4	2893
Nfu_g_1_006115	ENSG00000103507	BCKDK	10295
Nfu_g_1_006241	ENSG00000182749	PAQR7	164091
Nfu_g_1_006295	ENSG00000198853	RUSC2	9853
Nfu_g_1_006381	ENSG00000251184	RP11-101E3.5	NA
Nfu_g_1_006581	NA	NA	NA
Nfu_g_1_006591	ENSG00000170633	RNF34	80196
Nfu_g_1_006604	ENSG00000165119	HNRNPK	3190
Nfu_g_1_006914	ENSG00000153317	ASAP1	50807
Nfu_g_1_007154	NA	NA	NA
Nfu_g_1_007409	ENSG00000178950	GAK	2580
Nfu_g_1_007430	ENSG00000005238	FAM214B	80256
Nfu_g_1_007510	ENSG00000060982	BCAT1	586
Nfu_g_1_007568	ENSG00000004939	SLC4A1	6521
Nfu_g_1_007582	NA	NA	NA
Nfu_g_1_007587	ENSG00000130158	DOCK6	57572
Nfu_g_1_007642	ENSG00000181409	AATK	9625
Nfu_g_1_007657	ENSG00000186566	GPATCH8	23131
Nfu_g_1_007662	ENSG00000173826	KCNH6	81033
Nfu_g_1_007664	NA	NA	NA
Nfu_g_1_007732	ENSG00000105397	TYK2	7297
Nfu_g_1_007788	ENSG00000064313	TAF2	6873
Nfu_g_1_007816	ENSG00000107581	EIF3A	8661
Nfu_g_1_007965	ENSG00000021762	OSBPL5	114879
Nfu_g_1_007998	ENSG00000171956	FOXB1	27023
Nfu_g_1_008224	ENSG00000134574	DDB2	1643
Nfu_g_1_008273	ENSG00000105856	HBP1	26959
Nfu_g_1_008341	ENSG00000187391	MAGI2	9863
Nfu_g_1_008345	ENSG00000099968	BCL2L13	23786
Nfu_g_1_008396	ENSG00000060237	WNK1	65125
Nfu_g_1_008417	ENSG00000133858	ZFC3H1	196441
Nfu_g_1_008419	ENSG00000135365	PHF21A	51317
Nfu_g_1_008447	ENSG00000151746	BICD1	636
Nfu_g_1_008469	ENSG00000173575	CHD2	1106
Nfu_g_1_008471	NA	NA	NA
Nfu_g_1_008560	ENSG00000102935	ZNF423	23090
Nfu_g_1_008605	NA	NA	NA
Nfu_g_1_008700	ENSG00000144426	NBEAL1	65065
Nfu_g_1_008758	ENSG00000142192	APP	351
Nfu_g_1_008874	ENSG00000113369	ARRDC3	57561
Nfu_g_1_008900	ENSG00000152932	RAB3C	115827
Nfu_g_1_008949	ENSG00000186479	RGS7BP	401190
Nfu_g_1_008988	ENSG00000135127	BICDL1	92558
Nfu_g_1_009032	ENSG00000133302	SLF1	84250
Nfu_g_1_009039	ENSG00000145715	RASA1	5921
Nfu_g_1_009091	ENSG00000204842	ATXN2	6311
Nfu_g_1_009216	ENSG00000183963	SMTN	6525
Nfu_g_1_009413	ENSG00000099904	ZDHHC8	29801
Nfu_g_1_009445	ENSG00000152223	EPG5	57724
Nfu_g_1_009558	NA	NA	NA
Nfu_g_1_009586	ENSG00000138439	FAM117B	150864
Nfu_g_1_009621	ENSG00000153012	LGI2	55203
Nfu_g_1_009749	ENSG00000145246	ATP10D	57205
Nfu_g_1_009822	ENSG00000130695	CEP85	64793
Nfu_g_1_009971	ENSG00000135525	MAP7	9053
Nfu_g_1_010088	ENSG00000163527	STT3B	201595
Nfu_g_1_010115	ENSG00000116580	GON4L	54856
Nfu_g_1_010121	ENSG00000283526	RP11-40A7.2	642515
Nfu_g_1_010192	ENSG00000178568	ERBB4	2066
Nfu_g_1_010214	ENSG00000097021	ACOT7	11332
Nfu_g_1_010283	ENSG00000141404	GNAL	2774
Nfu_g_1_010288	NA	NA	NA
Nfu_g_1_010346	ENSG00000185513	L3MBTL1	26013
Nfu_g_1_010352	ENSG00000198910	L1CAM	3897
Nfu_g_1_010392	ENSG00000116138	DNAJC16	23341
Nfu_g_1_010586	ENSG00000136877	FPGS	2356
Nfu_g_1_010719	ENSG00000148339	SLC25A25	114789
Nfu_g_1_010742	ENSG00000164347	GFM2	84340
Nfu_g_1_010824	ENSG00000165025	SYK	6850
Nfu_g_1_010921	ENSG00000185668	POU3F1	5453
Nfu_g_1_010924	ENSG00000074181	NOTCH3	4854
Nfu_g_1_011078	NA	NA	NA
Nfu_g_1_011315	ENSG00000146648	EGFR	1956
Nfu_g_1_011339	ENSG00000066777	ARFGEF1	10565
Nfu_g_1_011388	ENSG00000008226	DLEC1	9940
Nfu_g_1_011393	ENSG00000170011	MYRIP	25924
Nfu_g_1_011631	ENSG00000107485	GATA3	2625
Nfu_g_1_011655	ENSG00000139220	PPFIA2	8499
Nfu_g_1_011733	ENSG00000106459	NRF1	4899
Nfu_g_1_011769	ENSG00000128050	PAICS	10606
Nfu_g_1_011845	ENSG00000157800	SLC37A3	84255
Nfu_g_1_011923	ENSG00000006652	IFRD1	3475
Nfu_g_1_011947	ENSG00000010379	SLC6A13	6540
Nfu_g_1_012017	ENSG00000057704	TMCC3	57458
Nfu_g_1_012286	ENSG00000197971	MBP	4155
Nfu_g_1_012370	ENSG00000139971	C14orf37	145407
Nfu_g_1_012457	ENSG00000166398	KIAA0355	9710
Nfu_g_1_012481	ENSG00000142279	WTIP	126374
Nfu_g_1_012503	ENSG00000110321	EIF4G2	1982
Nfu_g_1_012807	ENSG00000105926	MPP6	51678
Nfu_g_1_013001	ENSG00000158887	MPZ	4359
Nfu_g_1_013020	ENSG00000206560	ANKRD28	23243
Nfu_g_1_013045	ENSG00000157077	ZFYVE9	9372
Nfu_g_1_013142	ENSG00000004799	PDK4	5166
Nfu_g_1_013237	ENSG00000182568	SATB1	6304
Nfu_g_1_013303	ENSG00000165071	TMEM71	137835
Nfu_g_1_013306	ENSG00000168502	MTCL1	23255
Nfu_g_1_013379	ENSG00000249915	PDCD6	10016
Nfu_g_1_013459	ENSG00000180448	ARHGAP45	23526
Nfu_g_1_013485	ENSG00000169398	PTK2	5747
Nfu_g_1_013533	ENSG00000095564	BTAF1	9044
Nfu_g_1_013579	ENSG00000166439	RNF169	254225
Nfu_g_1_013598	ENSG00000185619	PCGF3	10336
Nfu_g_1_013728	ENSG00000127616	SMARCA4	6597
Nfu_g_1_013762	ENSG00000147912	FBXO10	26267
Nfu_g_1_013800	ENSG00000078177	N4BP2	55728
Nfu_g_1_013801	ENSG00000109738	GLRB	2743
Nfu_g_1_013995	ENSG00000157827	FMNL2	114793
Nfu_g_1_014066	NA	NA	NA
Nfu_g_1_014225	ENSG00000120910	PPP3CC	5533
Nfu_g_1_014249	ENSG00000254402	LRRC24	441381
Nfu_g_1_014386	ENSG00000119737	GPR75	10936
Nfu_g_1_014413	ENSG00000198728	LDB1	8861
Nfu_g_1_014458	ENSG00000118482	PHF3	23469
Nfu_g_1_014552	ENSG00000135144	DTX1	1840
Nfu_g_1_014591	ENSG00000052802	MSMO1	6307
Nfu_g_1_014652	ENSG00000123560	PLP1	5354
Nfu_g_1_014671	ENSG00000196338	NLGN3	54413
Nfu_g_1_014870	ENSG00000072133	RPS6KA6	27330
Nfu_g_1_014931	ENSG00000079841	RIMS1	22999
Nfu_g_1_014969	ENSG00000071246	VASH1	22846
Nfu_g_1_015040	ENSG00000128829	EIF2AK4	440275
Nfu_g_1_015081	ENSG00000165655	ZNF503	84858
Nfu_g_1_015139	ENSG00000175054	ATR	545
Nfu_g_1_015174	ENSG00000011114	BTBD7	55727
Nfu_g_1_015175	ENSG00000197555	SIPA1L1	26037
Nfu_g_1_015199	ENSG00000119685	TTLL5	23093
Nfu_g_1_015390	ENSG00000140326	CDAN1	146059
Nfu_g_1_015397	ENSG00000134138	MEIS2	4212
Nfu_g_1_015591	ENSG00000068354	TBC1D25	4943
Nfu_g_1_015720	NA	NA	NA
Nfu_g_1_015738	ENSG00000150627	WDR17	116966
Nfu_g_1_015750	ENSG00000143702	CEP170	9859
Nfu_g_1_015864	NA	NA	NA
Nfu_g_1_015865	NA	NA	NA
Nfu_g_1_015941	ENSG00000137216	TMEM63B	55362
Nfu_g_1_015971	ENSG00000072786	STK10	6793
Nfu_g_1_016016	ENSG00000162378	ZYG11B	79699
Nfu_g_1_016106	ENSG00000066468	FGFR2	2263
Nfu_g_1_016157	ENSG00000198825	INPP5F	22876
Nfu_g_1_016274	ENSG00000168137	SETD5	55209
Nfu_g_1_016293	ENSG00000185274	WBSCR17	64409
Nfu_g_1_016308	ENSG00000104884	ERCC2	2068
Nfu_g_1_016384	ENSG00000124440	HIF3A	64344
Nfu_g_1_016501	ENSG00000138311	ZNF365	22891
Nfu_g_1_016545	ENSG00000166535	A2ML1	144568
Nfu_g_1_016547	ENSG00000019144	PHLDB1	23187
Nfu_g_1_016740	ENSG00000156802	ATAD2	29028
Nfu_g_1_016781	ENSG00000147642	SYBU	55638
Nfu_g_1_016870	ENSG00000132718	SYT11	23208
Nfu_g_1_016879	ENSG00000178764	ZHX2	22882
Nfu_g_1_017042	ENSG00000137936	BCAR3	8412
Nfu_g_1_017157	ENSG00000183579	ZNRF3	84133
Nfu_g_1_017158	ENSG00000148110	MFSD14B	84641
Nfu_g_1_017168	ENSG00000106723	SPIN1	10927
Nfu_g_1_017174	ENSG00000119396	RAB14	51552
Nfu_g_1_017221	ENSG00000064651	SLC12A2	6558
Nfu_g_1_017256	ENSG00000106976	DNM1	1759
Nfu_g_1_017356	ENSG00000172201	ID4	3400
Nfu_g_1_017517	ENSG00000178409	BEND3	57673
Nfu_g_1_017769	ENSG00000123636	BAZ2B	29994
Nfu_g_1_017773	ENSG00000114948	ADAM23	8745
Nfu_g_1_018090	ENSG00000104133	SPG11	80208
Nfu_g_1_018095	ENSG00000072041	SLC6A15	55117
Nfu_g_1_018143	ENSG00000164603	BMT2	154743
Nfu_g_1_018193	ENSG00000138795	LEF1	51176
Nfu_g_1_018209	ENSG00000168769	TET2	54790
Nfu_g_1_018283	ENSG00000123933	MXD4	10608
Nfu_g_1_018307	ENSG00000088826	SMOX	54498
Nfu_g_1_018583	ENSG00000113161	HMGCR	3156
Nfu_g_1_018655	ENSG00000183826	BTBD9	114781
Nfu_g_1_018805	ENSG00000115756	HPCAL1	3241
Nfu_g_1_018828	NA	NA	NA
Nfu_g_1_018876	ENSG00000156639	ZFAND3	60685
Nfu_g_1_019046	ENSG00000155085	AK9	221264
Nfu_g_1_019085	ENSG00000174606	ANGEL2	90806
Nfu_g_1_019288	NA	NA	NA
Nfu_g_1_019373	ENSG00000168646	AXIN2	8313
Nfu_g_1_019388	ENSG00000138834	MAPK8IP3	23162
Nfu_g_1_019444	ENSG00000073969	NSF	4905
Nfu_g_1_019467	ENSG00000038532	CLEC16A	23274
Nfu_g_1_019498	ENSG00000261732	LA16c-431H6.6	NA
Nfu_g_1_019632	ENSG00000198911	SREBF2	6721
Nfu_g_1_019643	ENSG00000118900	UBN1	29855
Nfu_g_1_019713	ENSG00000182831	C16orf72	29035
Nfu_g_1_019878	NA	NA	NA
Nfu_g_1_020072	ENSG00000081913	PHLPP1	23239
Nfu_g_1_020180	NA	NA	NA
Nfu_g_1_020181	ENSG00000136738	STAM	8027
Nfu_g_1_020206	ENSG00000132153	DHX30	22907
Nfu_g_1_020260	ENSG00000094975	SUCO	51430
Nfu_g_1_020296	ENSG00000061938	TNK2	10188
Nfu_g_1_020298	ENSG00000130226	DPP6	1804
Nfu_g_1_020617	ENSG00000116350	SRSF4	6429
Nfu_g_1_020750	ENSG00000101191	DIDO1	11083
Nfu_g_1_020964	ENSG00000244462	RBM12	10137
Nfu_g_1_020967	ENSG00000116138	DNAJC16	23341
Nfu_g_1_021056	ENSG00000117154	IGSF21	84966
Nfu_g_1_021095	ENSG00000114861	FOXP1	27086
Nfu_g_1_021110	ENSG00000145041	DCAF1	9730
Nfu_g_1_021168	ENSG00000178467	P4HTM	54681
Nfu_g_1_021342	ENSG00000116337	AMPD2	271
Nfu_g_1_021371	ENSG00000147144	CCDC120	90060
Nfu_g_1_021412	ENSG00000163931	TKT	7086
Nfu_g_1_021444	ENSG00000078747	ITCH	83737
Nfu_g_1_021554	ENSG00000198879	SFMBT2	57713
Nfu_g_1_021584	ENSG00000117139	KDM5B	10765
Nfu_g_1_021594	ENSG00000096070	BRPF3	27154
Nfu_g_1_021627	ENSG00000075043	KCNQ2	3785
Nfu_g_1_021665	ENSG00000114541	FRMD4B	23150
Nfu_g_1_022054	ENSG00000137822	TUBGCP4	27229
Nfu_g_1_022066	ENSG00000140798	ABCC12	94160
Nfu_g_1_022085	ENSG00000099834	CDHR5	53841
Nfu_g_1_022178	ENSG00000142494	SLC47A1	55244
Nfu_g_1_022252	ENSG00000165478	HEPACAM	220296
Nfu_g_1_022297	ENSG00000133107	TRPC4	7223
Nfu_g_1_022315	ENSG00000159086	PAXBP1	94104
Nfu_g_1_022403	ENSG00000138411	HECW2	57520
Nfu_g_1_022497	ENSG00000115419	GLS	2744
Nfu_g_1_022566	ENSG00000100994	PYGB	5834
Nfu_g_1_022608	ENSG00000117859	OSBPL9	114883
Nfu_g_1_022676	ENSG00000066322	ELOVL1	64834
Nfu_g_1_022705	ENSG00000198216	CACNA1E	777
Nfu_g_1_022942	ENSG00000189060	H1F0	3005
Nfu_g_1_022959	NA	NA	NA
Nfu_g_1_022965	ENSG00000108846	ABCC3	8714
Nfu_g_1_023134	ENSG00000225327	USP17L3	645836
Nfu_g_1_023166	ENSG00000141034	GID4	79018
Nfu_g_1_023172	ENSG00000008838	MED24	9862
Nfu_g_1_023175	ENSG00000165655	ZNF503	84858
Nfu_g_1_023312	NA	NA	NA
Nfu_g_1_023356	ENSG00000138081	FBXO11	80204
Nfu_g_1_023385	NA	NA	NA
Nfu_g_1_023485	ENSG00000172893	DHCR7	1717
Nfu_g_1_023522	ENSG00000162924	REL	5966

## Sheet: Quadrant IV genes
	Human_gene_ID	Human_gene_name	entrezgene
Nfu_g_1_000013	ENSG00000156928	MALSU1	115416
Nfu_g_1_000025	ENSG00000145901	TNIP1	10318
Nfu_g_1_000033	ENSG00000104808	DHDH	27294
Nfu_g_1_000108	ENSG00000115816	CEBPZ	10153
Nfu_g_1_000122	ENSG00000101343	CRNKL1	51340
Nfu_g_1_000349	ENSG00000042753	AP2S1	1175
Nfu_g_1_000355	ENSG00000125740	FOSB	2354
Nfu_g_1_000456	ENSG00000197415	VEPH1	79674
Nfu_g_1_000461	ENSG00000169860	P2RY1	5028
Nfu_g_1_000478	ENSG00000185798	WDR53	348793
Nfu_g_1_000490	ENSG00000006712	PAF1	54623
Nfu_g_1_000549	ENSG00000136450	SRSF1	6426
Nfu_g_1_000654	ENSG00000156256	USP16	10600
Nfu_g_1_000736	ENSG00000182985	CADM1	23705
Nfu_g_1_000800	ENSG00000176619	LMNB2	84823
Nfu_g_1_000826	ENSG00000132128	LRRC41	10489
Nfu_g_1_000922	ENSG00000204392	LSM2	57819
Nfu_g_1_000972	ENSG00000132330	SCLY	51540
Nfu_g_1_001161	NA	NA	NA
Nfu_g_1_001168	ENSG00000177954	RPS27	6232
Nfu_g_1_001224	ENSG00000104131	EIF3J	8669
Nfu_g_1_001263	ENSG00000198963	RORB	6096
Nfu_g_1_001305	NA	NA	NA
Nfu_g_1_001338	NA	NA	NA
Nfu_g_1_001473	ENSG00000188157	AGRN	375790
Nfu_g_1_001474	ENSG00000125520	SLC2A4RG	56731
Nfu_g_1_001515	ENSG00000133111	RFXAP	5994
Nfu_g_1_001517	ENSG00000174306	ZHX3	23051
Nfu_g_1_001531	ENSG00000135452	TSPAN31	6302
Nfu_g_1_001594	ENSG00000196277	GRM7	2917
Nfu_g_1_001659	ENSG00000124249	KCNK15	60598
Nfu_g_1_001856	ENSG00000008128	CDK11A	728642
Nfu_g_1_001876	ENSG00000167553	TUBA1C	84790
Nfu_g_1_001896	ENSG00000050426	LETMD1	25875
Nfu_g_1_001899	ENSG00000120942	UBIAD1	29914
Nfu_g_1_001907	NA	NA	NA
Nfu_g_1_001955	ENSG00000177689	MAGEB10	139422
Nfu_g_1_002018	ENSG00000167553	TUBA1C	84790
Nfu_g_1_002019	ENSG00000167553	TUBA1C	84790
Nfu_g_1_002021	ENSG00000170777	TPD52L3	89882
Nfu_g_1_002066	ENSG00000130024	PHF10	55274
Nfu_g_1_002145	ENSG00000183578	TNFAIP8L3	388121
Nfu_g_1_002199	ENSG00000184787	UBE2G2	7327
Nfu_g_1_002260	ENSG00000104980	TIMM44	10469
Nfu_g_1_002342	NA	NA	NA
Nfu_g_1_002410	ENSG00000145979	TBC1D7	51256
Nfu_g_1_002489	ENSG00000152061	RABGAP1L	9910
Nfu_g_1_002567	ENSG00000164904	ALDH7A1	501
Nfu_g_1_002601	ENSG00000082996	RNF13	11342
Nfu_g_1_002605	ENSG00000023572	GLRX2	51022
Nfu_g_1_002657	ENSG00000079739	PGM1	5236
Nfu_g_1_002660	ENSG00000147027	TMEM47	83604
Nfu_g_1_002714	ENSG00000069329	VPS35	55737
Nfu_g_1_002788	ENSG00000163001	CFAP36	112942
Nfu_g_1_002920	ENSG00000122884	P4HA1	5033
Nfu_g_1_003034	ENSG00000165323	FAT3	120114
Nfu_g_1_003084	NA	NA	NA
Nfu_g_1_003085	ENSG00000155959	VBP1	7411
Nfu_g_1_003108	ENSG00000185774	KCNIP4	80333
Nfu_g_1_003122	ENSG00000212643	ZRSR1	NA
Nfu_g_1_003165	ENSG00000102104	RS1	6247
Nfu_g_1_003217	ENSG00000140463	BBS4	585
Nfu_g_1_003235	ENSG00000096746	HNRNPH3	3189
Nfu_g_1_003258	ENSG00000257207	AC108938.5	NA
Nfu_g_1_003270	ENSG00000103647	CORO2B	10391
Nfu_g_1_003287	ENSG00000182774	RPS17	6218
Nfu_g_1_003325	ENSG00000028528	SNX1	6642
Nfu_g_1_003342	ENSG00000139223	ANP32D	23519
Nfu_g_1_003349	ENSG00000165732	DDX21	9188
Nfu_g_1_003367	ENSG00000104177	MYEF2	50804
Nfu_g_1_003483	ENSG00000111145	ELK3	2004
Nfu_g_1_003548	ENSG00000080802	CNOT4	4850
Nfu_g_1_003592	ENSG00000050130	JKAMP	51528
Nfu_g_1_003702	NA	NA	NA
Nfu_g_1_003741	ENSG00000144401	METTL21A	151194
Nfu_g_1_003842	ENSG00000110619	CARS	833
Nfu_g_1_003891	ENSG00000171714	ANO5	203859
Nfu_g_1_003902	ENSG00000125166	GOT2	2806
Nfu_g_1_003928	ENSG00000170743	SYT9	143425
Nfu_g_1_003943	ENSG00000102974	CTCF	10664
Nfu_g_1_003953	ENSG00000167522	ANKRD11	29123
Nfu_g_1_004041	ENSG00000177600	RPLP2	6181
Nfu_g_1_004047	ENSG00000065427	KARS	3735
Nfu_g_1_004050	ENSG00000124370	MCEE	84693
Nfu_g_1_004058	ENSG00000166734	CASC4	113201
Nfu_g_1_004137	ENSG00000047579	DTNBP1	84062
Nfu_g_1_004139	ENSG00000176853	FAM91A1	157769
Nfu_g_1_004150	ENSG00000048392	RRM2B	50484
Nfu_g_1_004152	ENSG00000166913	YWHAB	7529
Nfu_g_1_004198	ENSG00000070756	PABPC1	26986
Nfu_g_1_004240	ENSG00000162222	TTC9C	283237
Nfu_g_1_004258	ENSG00000126950	TMEM35A	59353
Nfu_g_1_004283	NA	NA	NA
Nfu_g_1_004289	ENSG00000213593	TMX2	51075
Nfu_g_1_004313	ENSG00000185774	KCNIP4	80333
Nfu_g_1_004337	ENSG00000120705	ETF1	2107
Nfu_g_1_004391	ENSG00000104687	GSR	2936
Nfu_g_1_004436	NA	NA	NA
Nfu_g_1_004443	ENSG00000173113	TRMT112	51504
Nfu_g_1_004465	ENSG00000107371	EXOSC3	51010
Nfu_g_1_004492	ENSG00000169762	TAPT1	202018
Nfu_g_1_004547	ENSG00000214013	GANC	2595
Nfu_g_1_004570	ENSG00000135632	SMYD5	10322
Nfu_g_1_004628	ENSG00000149743	TRPT1	83707
Nfu_g_1_004647	ENSG00000184743	ATL3	25923
Nfu_g_1_004721	ENSG00000171310	CHST11	50515
Nfu_g_1_004744	ENSG00000149136	SSRP1	6749
Nfu_g_1_004758	ENSG00000135249	RINT1	60561
Nfu_g_1_004774	ENSG00000128585	MKLN1	4289
Nfu_g_1_004783	ENSG00000186416	NKRF	55922
Nfu_g_1_004857	ENSG00000170748	RBMXL2	27288
Nfu_g_1_004914	ENSG00000198498	TMA16	55319
Nfu_g_1_004942	ENSG00000138381	ASNSD1	54529
Nfu_g_1_005156	ENSG00000013561	RNF14	9604
Nfu_g_1_005267	ENSG00000181163	NPM1	4869
Nfu_g_1_005352	ENSG00000121578	B4GALT4	8702
Nfu_g_1_005377	NA	NA	NA
Nfu_g_1_005415	ENSG00000102172	SMS	6611
Nfu_g_1_005481	ENSG00000129682	FGF13	2258
Nfu_g_1_005648	ENSG00000167384	ZNF180	7733
Nfu_g_1_005649	ENSG00000163888	CAMK2N2	94032
Nfu_g_1_005726	ENSG00000138495	COX17	10063
Nfu_g_1_005727	ENSG00000065183	WDR3	10885
Nfu_g_1_005740	ENSG00000102786	INTS6	26512
Nfu_g_1_005808	ENSG00000150456	EEF1AKMT1	221143
Nfu_g_1_005818	ENSG00000101955	SRPX	8406
Nfu_g_1_005828	ENSG00000184221	OLIG1	116448
Nfu_g_1_005834	ENSG00000136156	ITM2B	9445
Nfu_g_1_005934	ENSG00000125633	CCDC93	54520
Nfu_g_1_005999	ENSG00000115252	PDE1A	5136
Nfu_g_1_006011	ENSG00000196199	MPHOSPH8	54737
Nfu_g_1_006062	ENSG00000179630	LACC1	144811
Nfu_g_1_006139	ENSG00000213523	SRA1	10011
Nfu_g_1_006187	ENSG00000180626	ZNF594	84622
Nfu_g_1_006201	NA	NA	NA
Nfu_g_1_006261	ENSG00000087338	GMCL1	64395
Nfu_g_1_006317	ENSG00000106992	AK1	203
Nfu_g_1_006348	ENSG00000168724	DNAJC21	134218
Nfu_g_1_006471	ENSG00000087269	NOP14	8602
Nfu_g_1_006512	ENSG00000015676	NUDCD3	23386
Nfu_g_1_006522	ENSG00000110880	CORO1C	23603
Nfu_g_1_006596	ENSG00000137936	BCAR3	8412
Nfu_g_1_006636	ENSG00000108591	DRG2	1819
Nfu_g_1_006664	ENSG00000060709	RIMBP2	23504
Nfu_g_1_006711	NA	NA	NA
Nfu_g_1_006731	ENSG00000136933	RABEPK	10244
Nfu_g_1_006753	ENSG00000113384	GOLPH3	64083
Nfu_g_1_006790	ENSG00000084112	SSH1	54434
Nfu_g_1_006821	ENSG00000084623	EIF3I	8668
Nfu_g_1_006898	ENSG00000163818	LZTFL1	54585
Nfu_g_1_006900	ENSG00000141433	ADCYAP1	116
Nfu_g_1_007033	ENSG00000091542	ALKBH5	54890
Nfu_g_1_007045	ENSG00000132002	DNAJB1	3337
Nfu_g_1_007061	ENSG00000150593	PDCD4	27250
Nfu_g_1_007087	ENSG00000139223	ANP32D	23519
Nfu_g_1_007135	ENSG00000164161	HHIP	64399
Nfu_g_1_007144	ENSG00000138641	HERC3	8916
Nfu_g_1_007209	ENSG00000130429	ARPC1B	10095
Nfu_g_1_007314	ENSG00000143756	FBXO28	23219
Nfu_g_1_007405	ENSG00000180626	ZNF594	84622
Nfu_g_1_007529	ENSG00000076924	XAB2	56949
Nfu_g_1_007531	ENSG00000108309	RUNDC3A	10900
Nfu_g_1_007627	ENSG00000186298	PPP1CC	5501
Nfu_g_1_007631	NA	NA	NA
Nfu_g_1_007634	ENSG00000102858	MGRN1	23295
Nfu_g_1_007672	ENSG00000108799	EZH1	2145
Nfu_g_1_007733	ENSG00000105401	CDC37	11140
Nfu_g_1_007777	ENSG00000006744	ELAC2	60528
Nfu_g_1_007836	ENSG00000055813	CCDC85A	114800
Nfu_g_1_007877	ENSG00000114999	TTL	150465
Nfu_g_1_007946	ENSG00000177830	CHID1	66005
Nfu_g_1_007963	ENSG00000178202	KDELC2	143888
Nfu_g_1_008056	ENSG00000075089	ACTR6	64431
Nfu_g_1_008166	ENSG00000110786	PTPN5	84867
Nfu_g_1_008168	ENSG00000188243	COMMD6	170622
Nfu_g_1_008183	ENSG00000004478	FKBP4	2288
Nfu_g_1_008251	ENSG00000140391	TSPAN3	10099
Nfu_g_1_008349	ENSG00000139146	FAM60A	58516
Nfu_g_1_008384	ENSG00000127399	LRRC61	65999
Nfu_g_1_008486	ENSG00000140403	DNAJA4	55466
Nfu_g_1_008501	ENSG00000005249	PRKAR2B	5577
Nfu_g_1_008562	ENSG00000184613	NELL2	4753
Nfu_g_1_008622	ENSG00000174672	BRSK2	9024
Nfu_g_1_008669	ENSG00000115649	CNPPD1	27013
Nfu_g_1_008854	ENSG00000110880	CORO1C	23603
Nfu_g_1_008884	ENSG00000134970	TMED7	51014
Nfu_g_1_009034	ENSG00000167081	PBX3	5090
Nfu_g_1_009086	ENSG00000196781	TLE1	7088
Nfu_g_1_009159	ENSG00000165119	HNRNPK	3190
Nfu_g_1_009174	ENSG00000152208	GRID2	2895
Nfu_g_1_009184	ENSG00000099901	RANBP1	5902
Nfu_g_1_009253	ENSG00000134056	MRPS36	92259
Nfu_g_1_009279	ENSG00000168883	USP39	10713
Nfu_g_1_009282	ENSG00000179388	EGR3	1960
Nfu_g_1_009347	ENSG00000145781	COMMD10	51397
Nfu_g_1_009375	ENSG00000164329	PAPD4	167153
Nfu_g_1_009407	ENSG00000085365	SCAMP1	9522
Nfu_g_1_009549	ENSG00000138823	MTTP	4547
Nfu_g_1_009744	ENSG00000100599	RIN3	79890
Nfu_g_1_009825	ENSG00000158062	UBXN11	91544
Nfu_g_1_009880	ENSG00000135341	MAP3K7	6885
Nfu_g_1_009940	ENSG00000185304	RGPD2	729857
Nfu_g_1_009962	ENSG00000139190	VAMP1	6843
Nfu_g_1_009972	ENSG00000267561	RP5-1052I5.2	NA
Nfu_g_1_009992	ENSG00000153786	ZDHHC7	55625
Nfu_g_1_010016	ENSG00000171793	CTPS1	1503
Nfu_g_1_010037	ENSG00000181090	EHMT1	79813
Nfu_g_1_010047	ENSG00000163468	CCT3	7203
Nfu_g_1_010141	ENSG00000143401	ANP32E	81611
Nfu_g_1_010208	ENSG00000182872	RBM10	8241
Nfu_g_1_010232	ENSG00000120948	TARDBP	23435
Nfu_g_1_010239	ENSG00000172819	RARG	5916
Nfu_g_1_010258	ENSG00000156269	NAA11	84779
Nfu_g_1_010284	ENSG00000012822	CALCOCO1	57658
Nfu_g_1_010376	ENSG00000173662	TAS1R1	80835
Nfu_g_1_010453	ENSG00000116649	SRM	6723
Nfu_g_1_010481	ENSG00000198815	FOXJ3	22887
Nfu_g_1_010518	ENSG00000112062	MAPK14	1432
Nfu_g_1_010607	ENSG00000065548	ZC3H15	55854
Nfu_g_1_010622	ENSG00000159231	CBR3	874
Nfu_g_1_010703	ENSG00000145741	BTF3	689
Nfu_g_1_010730	NA	NA	NA
Nfu_g_1_010746	NA	NA	NA
Nfu_g_1_010886	NA	NA	NA
Nfu_g_1_010895	ENSG00000179862	CITED4	163732
Nfu_g_1_010960	ENSG00000174738	NR1D2	9975
Nfu_g_1_011086	ENSG00000143384	MCL1	4170
Nfu_g_1_011120	ENSG00000076706	MCAM	4162
Nfu_g_1_011128	ENSG00000103174	NAGPA	51172
Nfu_g_1_011183	ENSG00000171700	RGS19	10287
Nfu_g_1_011190	ENSG00000144908	ALDH1L1	10840
Nfu_g_1_011208	ENSG00000121552	CSTA	1475
Nfu_g_1_011285	ENSG00000173889	PHC3	80012
Nfu_g_1_011345	ENSG00000147010	SH3KBP1	30011
Nfu_g_1_011416	ENSG00000163714	U2SURP	23350
Nfu_g_1_011501	ENSG00000040341	STAU2	27067
Nfu_g_1_011569	ENSG00000205707	ETFRF1	144363
Nfu_g_1_011654	ENSG00000135241	PNPLA8	50640
Nfu_g_1_011663	ENSG00000028203	VEZT	55591
Nfu_g_1_011749	ENSG00000106554	CHCHD3	54927
Nfu_g_1_011759	ENSG00000127951	FGL2	10875
Nfu_g_1_011844	ENSG00000134532	SOX5	6660
Nfu_g_1_011864	ENSG00000111605	CPSF6	11052
Nfu_g_1_011893	ENSG00000167384	ZNF180	7733
Nfu_g_1_011975	ENSG00000111052	LIN7A	8825
Nfu_g_1_012098	ENSG00000168528	SERINC2	347735
Nfu_g_1_012108	ENSG00000171720	HDAC3	8841
Nfu_g_1_012175	ENSG00000175048	ZDHHC14	79683
Nfu_g_1_012240	ENSG00000029725	RABEP1	9135
Nfu_g_1_012341	ENSG00000148700	ADD3	120
Nfu_g_1_012350	ENSG00000165417	GTF2A1	2957
Nfu_g_1_012354	ENSG00000080824	HSP90AA1	3320
Nfu_g_1_012520	ENSG00000069275	NUCKS1	64710
Nfu_g_1_012574	ENSG00000106113	CRHR2	1395
Nfu_g_1_012611	ENSG00000110583	NAA40	79829
Nfu_g_1_012622	NA	NA	NA
Nfu_g_1_012732	ENSG00000128965	CHAC1	79094
Nfu_g_1_012742	ENSG00000186439	TRDN	10345
Nfu_g_1_012819	ENSG00000251349	MSANTD3-TMEFF1	100526694
Nfu_g_1_012823	ENSG00000008952	SEC62	7095
Nfu_g_1_012829	ENSG00000179083	FAM133A	286499
Nfu_g_1_012933	ENSG00000132716	DCAF8	50717
Nfu_g_1_012965	ENSG00000105810	CDK6	1021
Nfu_g_1_012978	ENSG00000149084	HSD17B12	51144
Nfu_g_1_013097	ENSG00000153814	JAZF1	221895
Nfu_g_1_013109	ENSG00000106615	RHEB	6009
Nfu_g_1_013203	ENSG00000158545	ZC3H18	124245
Nfu_g_1_013246	NA	NA	NA
Nfu_g_1_013248	NA	NA	NA
Nfu_g_1_013297	ENSG00000122591	FAM126A	84668
Nfu_g_1_013304	ENSG00000162735	PEX19	5824
Nfu_g_1_013356	ENSG00000124767	GLO1	2739
Nfu_g_1_013666	ENSG00000156515	HK1	3098
Nfu_g_1_013795	ENSG00000173163	COMMD1	150684
Nfu_g_1_013820	ENSG00000141279	NPEPPS	9520
Nfu_g_1_014049	ENSG00000113328	CCNG1	900
Nfu_g_1_014116	NA	NA	NA
Nfu_g_1_014127	ENSG00000156471	PTDSS1	9791
Nfu_g_1_014145	ENSG00000184792	OSBP2	23762
Nfu_g_1_014190	ENSG00000160255	ITGB2	3689
Nfu_g_1_014369	ENSG00000120057	SFRP5	6425
Nfu_g_1_014375	ENSG00000168216	LMBRD1	55788
Nfu_g_1_014407	ENSG00000107566	ERLIN1	10613
Nfu_g_1_014445	ENSG00000155265	GOLGA7B	401647
Nfu_g_1_014468	ENSG00000110455	ACCS	84680
Nfu_g_1_014590	ENSG00000109472	CPE	1363
Nfu_g_1_014649	ENSG00000132300	PTCD3	55037
Nfu_g_1_014730	ENSG00000102218	RP2	6102
Nfu_g_1_014843	ENSG00000198791	CNOT7	29883
Nfu_g_1_015029	ENSG00000166140	ZFYVE19	84936
Nfu_g_1_015042	ENSG00000114054	PCCB	5096
Nfu_g_1_015186	ENSG00000143797	MBOAT2	129642
Nfu_g_1_015188	ENSG00000184900	SUMO3	6612
Nfu_g_1_015234	ENSG00000068615	REEP1	65055
Nfu_g_1_015244	NA	NA	NA
Nfu_g_1_015246	ENSG00000165516	KLHDC2	23588
Nfu_g_1_015255	ENSG00000175793	SFN	2810
Nfu_g_1_015286	ENSG00000144681	STAC	6769
Nfu_g_1_015310	NA	NA	NA
Nfu_g_1_015356	ENSG00000176595	KBTBD11	9920
Nfu_g_1_015449	ENSG00000106397	PLOD3	8985
Nfu_g_1_015523	NA	NA	NA
Nfu_g_1_015562	ENSG00000157873	TNFRSF14	8764
Nfu_g_1_015646	ENSG00000065268	WDR18	57418
Nfu_g_1_015676	NA	NA	NA
Nfu_g_1_015734	ENSG00000122786	CALD1	800
Nfu_g_1_015765	NA	NA	NA
Nfu_g_1_015820	ENSG00000171223	JUNB	3726
Nfu_g_1_015893	ENSG00000141013	GAS8	2622
Nfu_g_1_015921	ENSG00000162909	CAPN2	824
Nfu_g_1_015931	NA	NA	NA
Nfu_g_1_016122	ENSG00000108176	DNAJC12	56521
Nfu_g_1_016237	ENSG00000121766	ZCCHC17	51538
Nfu_g_1_016370	ENSG00000077348	EXOSC5	56915
Nfu_g_1_016381	ENSG00000137486	ARRB1	408
Nfu_g_1_016425	ENSG00000149262	INTS4	92105
Nfu_g_1_016531	NA	NA	NA
Nfu_g_1_016637	ENSG00000120088	CRHR1	1394
Nfu_g_1_016798	ENSG00000104412	EMC2	9694
Nfu_g_1_016807	ENSG00000196911	KPNA5	3841
Nfu_g_1_016991	ENSG00000151413	NUBPL	80224
Nfu_g_1_017029	ENSG00000137700	SLC37A4	2542
Nfu_g_1_017155	ENSG00000125482	TTF1	7270
Nfu_g_1_017169	ENSG00000107164	FUBP3	8939
Nfu_g_1_017226	ENSG00000169925	BRD3	8019
Nfu_g_1_017249	ENSG00000120437	ACAT2	39
Nfu_g_1_017251	ENSG00000160360	GPSM1	26086
Nfu_g_1_017347	ENSG00000185262	UBALD2	283991
Nfu_g_1_017421	ENSG00000167384	ZNF180	7733
Nfu_g_1_017486	ENSG00000167384	ZNF180	7733
Nfu_g_1_017509	NA	NA	NA
Nfu_g_1_017519	ENSG00000151327	FAM177A1	283635
Nfu_g_1_017540	NA	NA	NA
Nfu_g_1_017592	NA	NA	NA
Nfu_g_1_017599	NA	NA	NA
Nfu_g_1_017647	ENSG00000082153	BZW1	9689
Nfu_g_1_017672	ENSG00000046651	OFD1	8481
Nfu_g_1_017735	ENSG00000172845	SP3	6670
Nfu_g_1_017792	ENSG00000196459	TRAPPC2	6399
Nfu_g_1_017838	ENSG00000251246	RP11-540D14.8	NA
Nfu_g_1_017891	NA	NA	NA
Nfu_g_1_018010	ENSG00000141404	GNAL	2774
Nfu_g_1_018014	ENSG00000198081	ZBTB14	7541
Nfu_g_1_018128	ENSG00000166181	API5	8539
Nfu_g_1_018178	ENSG00000136854	STXBP1	6812
Nfu_g_1_018279	ENSG00000164134	NAA15	80155
Nfu_g_1_018308	ENSG00000099810	MTAP	4507
Nfu_g_1_018326	ENSG00000086061	DNAJA1	3301
Nfu_g_1_018354	NA	NA	NA
Nfu_g_1_018387	NA	NA	NA
Nfu_g_1_018403	ENSG00000162951	LRRTM1	347730
Nfu_g_1_018410	ENSG00000164100	NDST3	9348
Nfu_g_1_018499	ENSG00000072210	ALDH3A2	224
Nfu_g_1_018507	ENSG00000142453	CARM1	10498
Nfu_g_1_018523	ENSG00000100711	ZFYVE21	79038
Nfu_g_1_018632	ENSG00000134709	HOOK1	51361
Nfu_g_1_018651	ENSG00000184887	BTBD6	90135
Nfu_g_1_018676	ENSG00000111912	NCOA7	135112
Nfu_g_1_018701	ENSG00000075413	MARK3	4140
Nfu_g_1_018785	ENSG00000152822	GRM1	2911
Nfu_g_1_018848	ENSG00000168438	CDC40	51362
Nfu_g_1_018854	ENSG00000055917	PUM2	23369
Nfu_g_1_018873	ENSG00000104081	BMF	90427
Nfu_g_1_018963	ENSG00000066735	KIF26A	26153
Nfu_g_1_018975	ENSG00000254093	PINX1	54984
Nfu_g_1_018979	ENSG00000112333	NR2E1	7101
Nfu_g_1_019252	NA	NA	NA
Nfu_g_1_019325	ENSG00000270647	TAF15	8148
Nfu_g_1_019334	ENSG00000156471	PTDSS1	9791
Nfu_g_1_019356	ENSG00000129351	ILF3	3609
Nfu_g_1_019370	ENSG00000176994	SMCR8	140775
Nfu_g_1_019422	ENSG00000103423	DNAJA3	9093
Nfu_g_1_019447	ENSG00000177885	GRB2	2885
Nfu_g_1_019450	ENSG00000221961	PRR21	NA
Nfu_g_1_019457	ENSG00000126602	TRAP1	10131
Nfu_g_1_019533	ENSG00000115902	SLC1A4	6509
Nfu_g_1_019570	ENSG00000101463	SYNDIG1	79953
Nfu_g_1_019575	ENSG00000100401	RANGAP1	5905
Nfu_g_1_019594	ENSG00000188191	PRKAR1B	5575
Nfu_g_1_019637	ENSG00000009413	REV3L	5980
Nfu_g_1_019638	ENSG00000140740	UQCRC2	7385
Nfu_g_1_019811	ENSG00000154229	PRKCA	5578
Nfu_g_1_019821	ENSG00000174177	CTU2	348180
Nfu_g_1_019849	ENSG00000142039	CCDC97	90324
Nfu_g_1_019856	NA	NA	NA
Nfu_g_1_019944	ENSG00000071894	CPSF1	29894
Nfu_g_1_020141	ENSG00000163820	FYCO1	79443
Nfu_g_1_020191	ENSG00000104529	EEF1D	1936
Nfu_g_1_020294	ENSG00000095787	WAC	51322
Nfu_g_1_020402	ENSG00000118680	MYL12B	103910
Nfu_g_1_020483	ENSG00000115685	PPP1R7	5510
Nfu_g_1_020506	ENSG00000076321	KLHL20	27252
Nfu_g_1_020519	ENSG00000119541	VPS4B	9525
Nfu_g_1_020561	ENSG00000179526	SHARPIN	81858
Nfu_g_1_020569	ENSG00000173846	PLK3	1263
Nfu_g_1_020594	ENSG00000221983	UBA52	7311
Nfu_g_1_020647	ENSG00000183808	RBM12B	389677
Nfu_g_1_020695	ENSG00000160948	VPS28	51160
Nfu_g_1_020702	ENSG00000178074	C2orf69	205327
Nfu_g_1_020762	ENSG00000157881	PANK4	55229
Nfu_g_1_020824	ENSG00000116285	ERRFI1	54206
Nfu_g_1_020870	ENSG00000101460	MAP1LC3A	84557
Nfu_g_1_020940	ENSG00000248487	ABHD14A	25864
Nfu_g_1_020945	ENSG00000134108	ARL8B	55207
Nfu_g_1_021008	NA	NA	NA
Nfu_g_1_021104	ENSG00000162757	C1orf74	148304
Nfu_g_1_021157	ENSG00000133069	TMCC2	9911
Nfu_g_1_021175	ENSG00000068028	RASSF1	11186
Nfu_g_1_021192	ENSG00000186468	RPS23	6228
Nfu_g_1_021363	ENSG00000022277	RTFDC1	51507
Nfu_g_1_021364	ENSG00000177600	RPLP2	6181
Nfu_g_1_021374	ENSG00000197111	PCBP2	5094
Nfu_g_1_021378	ENSG00000154832	CXXC1	30827
Nfu_g_1_021402	ENSG00000162757	C1orf74	148304
Nfu_g_1_021437	ENSG00000163902	RPN1	6184
Nfu_g_1_021488	ENSG00000096063	SRPK1	6732
Nfu_g_1_021523	ENSG00000114353	GNAI2	2771
Nfu_g_1_021541	ENSG00000007341	ST7L	54879
Nfu_g_1_021545	ENSG00000168675	LDLRAD4	753
Nfu_g_1_021586	ENSG00000166886	NAB2	4665
Nfu_g_1_021622	ENSG00000124207	CSE1L	1434
Nfu_g_1_021623	ENSG00000118705	RPN2	6185
Nfu_g_1_021630	ENSG00000168818	STX18	53407
Nfu_g_1_021755	ENSG00000165410	CFL2	1073
Nfu_g_1_021811	ENSG00000119707	RBM25	58517
Nfu_g_1_021851	ENSG00000139921	TMX1	81542
Nfu_g_1_021909	ENSG00000137815	RTF1	23168
Nfu_g_1_021911	ENSG00000100591	AHSA1	10598
Nfu_g_1_021967	ENSG00000183011	NAA38	84316
Nfu_g_1_022001	NA	NA	NA
Nfu_g_1_022069	ENSG00000129636	ITFG1	81533
Nfu_g_1_022105	ENSG00000110172	CHORDC1	26973
Nfu_g_1_022188	ENSG00000213585	VDAC1	7416
Nfu_g_1_022189	ENSG00000146731	CCT6A	908
Nfu_g_1_022291	ENSG00000156261	CCT8	10694
Nfu_g_1_022363	ENSG00000169084	DHRSX	207063
Nfu_g_1_022426	ENSG00000134905	CARS2	79587
Nfu_g_1_022501	ENSG00000115947	ORC4	5000
Nfu_g_1_022616	ENSG00000130254	SAFB2	9667
Nfu_g_1_022644	ENSG00000105556	MIER2	54531
Nfu_g_1_022648	ENSG00000186283	TOR3A	64222
Nfu_g_1_022704	ENSG00000074842	MYDGF	56005
Nfu_g_1_022709	ENSG00000130254	SAFB2	9667
Nfu_g_1_022795	ENSG00000198792	TMEM184B	25829
Nfu_g_1_022957	ENSG00000185883	ATP6V0C	527
Nfu_g_1_023012	ENSG00000165637	VDAC2	7417
Nfu_g_1_023072	ENSG00000087152	ATXN7L3	56970
Nfu_g_1_023113	ENSG00000107872	FBXL15	79176
Nfu_g_1_023118	ENSG00000171953	ATPAF2	91647
Nfu_g_1_023169	ENSG00000108312	UBTF	7343
Nfu_g_1_023182	ENSG00000138032	PPM1B	5495
Nfu_g_1_023185	ENSG00000121067	SPOP	8405
Nfu_g_1_023200	ENSG00000067596	DHX8	1659
Nfu_g_1_023206	NA	NA	NA
Nfu_g_1_023478	ENSG00000135932	CAB39	51719
