# Supplementary material for: RNAseq Analysis of Brain Aging in Wild Specimens of Short-Lived Turquoise Killifish: Commonalities and Differences With Aging Under Laboratory Conditions
Source: Mol Biol Evol. 2022 Nov 1;39(11):msac219. doi: 10.1093/molbev/msac219 (PMC9641980; doi:10.1093/molbev/msac219)
Supplement: msac219_Supplementary_Data [file msac219_supplementary_data.zip › Table_S7_v2 (1).xlsx]

## Sheet: GAGE categories (wild>captive)
Table S7. List of enriched GAGE terms (figure 3B)
Category	Q-value
GO:0034660 ncRNA metabolic process	4.7648630317923e-05
GO:0045047 protein targeting to ER	4.7648630317923e-05
GO:0034470 ncRNA processing	5.44350238232555e-05
GO:0032543 mitochondrial translation	7.47528221926947e-05
GO:0006614 SRP-dependent cotranslational protein targeting to membrane	0.000103313651739157
GO:0006613 cotranslational protein targeting to membrane	0.000103313651739157
GO:0006415 translational termination	0.000103313651739157
GO:0072599 establishment of protein localization to endoplasmic reticulum	0.000103313651739157
GO:0022613 ribonucleoprotein complex biogenesis	0.000206532236133181
GO:0042254 ribosome biogenesis	0.000281114697601032
GO:0016072 rRNA metabolic process	0.000905673246605084
GO:0006364 rRNA processing	0.00119142264472272
GO:0007059 chromosome segregation	0.0156932782265036
GO:0098813 nuclear chromosome segregation	0.0173775477131029

## Sheet: GAGE categories (wild<captive)
Category	Q-value
GO:0034762 regulation of transmembrane transport	0.000639189063794266
GO:0034765 regulation of ion transmembrane transport	0.000639189063794266
GO:0050804 modulation of chemical synaptic transmission	0.000947282389054285
GO:0099177 regulation of trans-synaptic signaling	0.000947282389054285
GO:0050808 synapse organization	0.00128350120365506
GO:0043269 regulation of ion transport	0.0016099425409002
GO:0097485 neuron projection guidance	0.00358320570499951
GO:0007411 axon guidance	0.00358320570499951
GO:0035725 sodium ion transmembrane transport	0.00358320570499951
GO:0010975 regulation of neuron projection development	0.00358320570499951
GO:0007409 axonogenesis	0.00626578496364623
GO:0042391 regulation of membrane potential	0.00626578496364623
GO:0061564 axon development	0.00636354390152547
GO:0007416 synapse assembly	0.00636354390152547
GO:0006836 neurotransmitter transport	0.00636354390152547
GO:0006814 sodium ion transport	0.00636354390152547
GO:0010769 regulation of cell morphogenesis involved in differentiation	0.00754800196654172
GO:0035637 multicellular organismal signaling	0.00754800196654172
GO:0016358 dendrite development	0.00769692535384088
GO:0050807 regulation of synapse organization	0.00819502372368109
GO:0007269 neurotransmitter secretion	0.00819502372368109
GO:0099643 signal release from synapse	0.00819502372368109
GO:0061337 cardiac conduction	0.00819502372368109
GO:0050803 regulation of synapse structure or activity	0.00819502372368109
GO:0007215 glutamate receptor signaling pathway	0.0085265646400925
GO:0044057 regulation of system process	0.00877396222063062
GO:0001505 regulation of neurotransmitter levels	0.00882857814496814
GO:0032412 regulation of ion transmembrane transporter activity	0.00895515483855764
GO:0022898 regulation of transmembrane transporter activity	0.0120721966081139
GO:0032409 regulation of transporter activity	0.017669117422184
GO:0006813 potassium ion transport	0.0191814720576284
GO:0022604 regulation of cell morphogenesis	0.0201819252109586
GO:0050770 regulation of axonogenesis	0.0211051931485223
GO:0050773 regulation of dendrite development	0.0212859589917533
GO:0015672 monovalent inorganic cation transport	0.0212859589917533
GO:0071805 potassium ion transmembrane transport	0.0229857028235002
GO:0051962 positive regulation of nervous system development	0.0356788628849922
GO:2001257 regulation of cation channel activity	0.040163310888913
GO:0099003 vesicle-mediated transport in synapse	0.0491242107055109
GO:0051963 regulation of synapse assembly	0.0509032949331483
GO:1900449 regulation of glutamate receptor signaling pathway	0.0522794888737711
GO:0099601 regulation of neurotransmitter receptor activity	0.0603486317785711
GO:0099504 synaptic vesicle cycle	0.0687974599965503
GO:0099173 postsynapse organization	0.0786100501963816
GO:1904062 regulation of cation transmembrane transport	0.0789934374444695
GO:0098656 anion transmembrane transport	0.079112004401995
GO:0060998 regulation of dendritic spine development	0.0812519436259498
GO:0010976 positive regulation of neuron projection development	0.0843365901316255
GO:0060996 dendritic spine development	0.0843365901316255
GO:0045666 positive regulation of neuron differentiation	0.0894734946514423
