# Supplementary material for: RNAseq Analysis of Brain Aging in Wild Specimens of Short-Lived Turquoise Killifish: Commonalities and Differences With Aging Under Laboratory Conditions
Source: Mol Biol Evol. 2022 Nov 1;39(11):msac219. doi: 10.1093/molbev/msac219 (PMC9641980; doi:10.1093/molbev/msac219)
Supplement: msac219_Supplementary_Data [file msac219_supplementary_data.zip › Table_S8.xlsx]

## Sheet: GAGE categories (wild>captive)
Table S7. List of enriched GAGE terms (figure 3B)
GO Process categories	p.geomean	stat.mean	p.val	q.val	set.size	exp1
GO:0044770 cell cycle phase transition	2.03829e-06	4.63542	2.03829e-06	0.00470907	463	2.03829e-06
GO:1901987 regulation of cell cycle phase transition	2.5742e-06	4.59601	2.5742e-06	0.00470907	337	2.5742e-06
GO:0006119 oxidative phosphorylation	4.42907e-06	4.62429	4.42907e-06	0.00607668	82	4.42907e-06
GO:0044772 mitotic cell cycle phase transition	6.24862e-06	4.39469	6.24862e-06	0.00685849	432	6.24862e-06
GO:1901990 regulation of mitotic cell cycle phase transition	8.60263e-06	4.33309	8.60263e-06	0.00786853	311	8.60263e-06
GO:0042773 ATP synthesis coupled electron transport	2.79107e-05	4.31068	2.79107e-05	0.0191467	51	2.79107e-05
GO:0042775 mitochondrial ATP synthesis coupled electron transport	2.79107e-05	4.31068	2.79107e-05	0.0191467	51	2.79107e-05
GO:0022904 respiratory electron transport chain	3.2651e-05	4.19953	3.2651e-05	0.0199099	64	3.2651e-05
GO:0045930 negative regulation of mitotic cell cycle	6.02428e-05	3.878	6.02428e-05	0.0253595	235	6.02428e-05
GO:0032543 mitochondrial translation	6.71328e-05	3.92271	6.71328e-05	0.0253595	105	6.71328e-05
GO:0006397 mRNA processing	6.93906e-05	3.83048	6.93906e-05	0.0253595	388	6.93906e-05
GO:0070126 mitochondrial translational termination	7.14002e-05	3.98552	7.14002e-05	0.0253595	67	7.14002e-05
GO:0006281 DNA repair	7.15227e-05	3.82143	7.15227e-05	0.0253595	410	7.15227e-05
GO:0006260 DNA replication	7.4387e-05	3.82691	7.4387e-05	0.0253595	221	7.4387e-05
GO:0033108 mitochondrial respiratory chain complex assembly	7.448e-05	3.97915	7.448e-05	0.0253595	61	7.448e-05
GO:0006415 translational termination	7.85553e-05	3.91366	7.85553e-05	0.0253595	79	7.85553e-05
GO:1902749 regulation of cell cycle G2/M phase transition	0.000116762	3.7217	0.000116762	0.0355994	164	0.000116762
GO:0070125 mitochondrial translational elongation	0.000147232	3.77915	0.000147232	0.0425267	65	0.000147232
GO:0010948 negative regulation of cell cycle process	0.000172881	3.6049	0.000172881	0.0474386	237	0.000172881
GO:0140053 mitochondrial gene expression	0.000194635	3.59794	0.000194635	0.0475611	131	0.000194635
GO:1901988 negative regulation of cell cycle phase transition	0.000207993	3.56358	0.000207993	0.0475611	178	0.000207993
GO:0019080 viral gene expression	0.000246595	3.53463	0.000246595	0.0538093	157	0.000246595
GO:0008380 RNA splicing	0.000254927	3.49287	0.000254927	0.0538093	345	0.000254927
GO:0044839 cell cycle G2/M phase transition	0.000322875	3.43845	0.000322875	0.0648289	205	0.000322875
GO:0000375 RNA splicing, via transesterification reactions	0.000352584	3.4077	0.000352584	0.0648289	273	0.000352584
GO:0000377 RNA splicing, via transesterification reactions with bulged adenosine as nucleophile	0.000357093	3.40435	0.000357093	0.0648289	270	0.000357093
GO:0000398 mRNA splicing, via spliceosome	0.000357093	3.40435	0.000357093	0.0648289	270	0.000357093
GO:0006261 DNA-dependent DNA replication	0.000387489	3.40965	0.000387489	0.0664543	129	0.000387489
GO:1901361 organic cyclic compound catabolic process	0.000487799	3.30803	0.000487799	0.0787365	467	0.000487799
GO:0010257 NADH dehydrogenase complex assembly	0.0005326	3.47578	0.0005326	0.0811919	38	0.0005326
GO:0032981 mitochondrial respiratory chain complex I assembly	0.0005326	3.47578	0.0005326	0.0811919	38	0.0005326
GO:0006414 translational elongation	0.000572213	3.30226	0.000572213	0.084113	100	0.000572213
GO:0045333 cellular respiration	0.000582415	3.29778	0.000582415	0.084113	116	0.000582415
GO:1901991 negative regulation of mitotic cell cycle phase transition	0.000677259	3.23157	0.000677259	0.0953024	167	0.000677259
GO:0019439 aromatic compound catabolic process	0.000722749	3.19528	0.000722749	0.0979747	452	0.000722749
GO:0019083 viral transcription	0.000731954	3.22741	0.000731954	0.0979747	143	0.000731954
GO:0034655 nucleobase-containing compound catabolic process	0.000777673	3.17489	0.000777673	0.101616	408	0.000777673
GO:0044270 cellular nitrogen compound catabolic process	0.00088845	3.13488	0.00088845	0.113391	437	0.00088845
GO:0046700 heterocycle catabolic process	0.000924028	3.12322	0.000924028	0.113615	437	0.000924028
GO:0006120 mitochondrial electron transport, NADH to ubiquinone	0.000931613	3.3707	0.000931613	0.113615	29	0.000931613
GO:0006289 nucleotide-excision repair	0.00104504	3.13683	0.00104504	0.124678	85	0.00104504
GO:0000086 G2/M transition of mitotic cell cycle	0.00109833	3.08373	0.00109833	0.128248	189	0.00109833
GO:0031123 RNA 3'-end processing	0.00115338	3.08455	0.00115338	0.13187	113	0.00115338
GO:0031146 SCF-dependent proteasomal ubiquitin-dependent protein catabolic process	0.00154418	3.01276	0.00154418	0.16368	69	0.00154418
GO:0031145 anaphase-promoting complex-dependent catabolic process	0.00157941	3.01297	0.00157941	0.16368	61	0.00157941
GO:0022900 electron transport chain	0.00158073	2.98748	0.00158073	0.16368	113	0.00158073
GO:0048285 organelle fission	0.00178583	2.9241	0.00178583	0.181493	339	0.00178583
GO:0006401 RNA catabolic process	0.00267337	2.79517	0.00267337	0.261991	313	0.00267337
GO:0031124 mRNA 3'-end processing	0.00301304	2.78499	0.00301304	0.290098	83	0.00301304
GO:0045047 protein targeting to ER	0.00309376	2.77915	0.00309376	0.292733	90	0.00309376
GO:0090305 nucleic acid phosphodiester bond hydrolysis	0.00345822	2.71372	0.00345822	0.318555	220	0.00345822
GO:0044786 cell cycle DNA replication	0.00405958	2.70819	0.00405958	0.364454	53	0.00405958
GO:0006614 SRP-dependent cotranslational protein targeting to membrane	0.00412623	2.69255	0.00412623	0.364454	80	0.00412623
GO:0006613 cotranslational protein targeting to membrane	0.00420759	2.68298	0.00420759	0.364454	84	0.00420759
GO:0000280 nuclear division	0.00487056	2.59337	0.00487056	0.406504	298	0.00487056
GO:0006283 transcription-coupled nucleotide-excision repair	0.00488872	2.64126	0.00488872	0.406504	54	0.00488872
GO:0032201 telomere maintenance via semi-conservative replication	0.00506535	2.73652	0.00506535	0.414905	22	0.00506535
GO:0007059 chromosome segregation	0.00515552	2.57566	0.00515552	0.41608	235	0.00515552
GO:0006521 regulation of cellular amino acid metabolic process	0.00532274	2.61637	0.00532274	0.423351	41	0.00532274
GO:0034660 ncRNA metabolic process	0.00558981	2.54322	0.00558981	0.432069	398	0.00558981
GO:0022613 ribonucleoprotein complex biogenesis	0.00589298	2.52558	0.00589298	0.440172	365	0.00589298
GO:0006405 RNA export from nucleus	0.00609416	2.52883	0.00609416	0.440172	114	0.00609416
GO:0042254 ribosome biogenesis	0.00609567	2.51614	0.00609567	0.440172	260	0.00609567
GO:0072599 establishment of protein localization to endoplasmic reticulum	0.00678978	2.49623	0.00678978	0.467955	94	0.00678978
GO:0034470 ncRNA processing	0.00682151	2.47351	0.00682151	0.467955	329	0.00682151
GO:0071166 ribonucleoprotein complex localization	0.00697428	2.48102	0.00697428	0.469522	106	0.00697428
GO:0033260 nuclear DNA replication	0.00701545	2.50865	0.00701545	0.469522	50	0.00701545
GO:0071426 ribonucleoprotein complex export from nucleus	0.00712507	2.47331	0.00712507	0.471113	105	0.00712507
GO:0000723 telomere maintenance	0.00745248	2.45651	0.00745248	0.486895	114	0.00745248
GO:0007098 centrosome cycle	0.00775362	2.44133	0.00775362	0.488905	102	0.00775362
GO:0000184 nuclear-transcribed mRNA catabolic process, nonsense-mediated decay	0.00791994	2.43369	0.00791994	0.488905	102	0.00791994
GO:0006403 RNA localization	0.00838708	2.40371	0.00838708	0.505805	181	0.00838708
GO:0006402 mRNA catabolic process	0.00849852	2.39373	0.00849852	0.506955	289	0.00849852
GO:1901989 positive regulation of cell cycle phase transition	0.00916852	2.38556	0.00916852	0.535285	74	0.00916852
GO:0006406 mRNA export from nucleus	0.0100505	2.34658	0.0100505	0.557142	90	0.0100505
GO:0071427 mRNA-containing ribonucleoprotein complex export from nucleus	0.0100505	2.34658	0.0100505	0.557142	90	0.0100505
GO:0070972 protein localization to endoplasmic reticulum	0.0112442	2.29992	0.0112442	0.612866	115	0.0112442
GO:0043624 cellular protein complex disassembly	0.0117104	2.27741	0.0117104	0.61822	164	0.0117104
GO:0031023 microtubule organizing center organization	0.0117155	2.28269	0.0117155	0.61822	110	0.0117155
GO:0006399 tRNA metabolic process	0.0119092	2.27177	0.0119092	0.622452	156	0.0119092
GO:0060218 hematopoietic stem cell differentiation	0.0128724	2.25595	0.0128724	0.630317	66	0.0128724
GO:0140014 mitotic nuclear division	0.0132082	2.2277	0.0132082	0.630317	218	0.0132082
GO:0045931 positive regulation of mitotic cell cycle	0.0133409	2.23154	0.0133409	0.631164	125	0.0133409
GO:0070585 protein localization to mitochondrion	0.0145336	2.20114	0.0145336	0.669238	100	0.0145336
GO:0032200 telomere organization	0.0149814	2.1859	0.0149814	0.669238	116	0.0149814
GO:0038095 Fc-epsilon receptor signaling pathway	0.0153181	2.18043	0.0153181	0.669238	84	0.0153181
GO:0022411 cellular component disassembly	0.0156058	2.15808	0.0156058	0.669238	415	0.0156058
GO:0006353 DNA-templated transcription, termination	0.0157845	2.18078	0.0157845	0.669238	56	0.0157845
GO:0000956 nuclear-transcribed mRNA catabolic process	0.0157899	2.15841	0.0157899	0.669238	175	0.0157899
GO:0002218 activation of innate immune response	0.0159812	2.16334	0.0159812	0.669238	83	0.0159812
GO:0006413 translational initiation	0.0162935	2.14936	0.0162935	0.669238	150	0.0162935
GO:0006692 prostanoid metabolic process	0.0170728	2.17225	0.0170728	0.674069	30	0.0170728
GO:0006693 prostaglandin metabolic process	0.0170728	2.17225	0.0170728	0.674069	30	0.0170728
GO:0072594 establishment of protein localization to organelle	0.0173928	2.11433	0.0173928	0.675954	436	0.0173928
GO:0051301 cell division	0.0174624	2.11236	0.0174624	0.675954	460	0.0174624
GO:1902036 regulation of hematopoietic stem cell differentiation	0.0178596	2.12644	0.0178596	0.675954	56	0.0178596
GO:0001736 establishment of planar polarity	0.0182904	2.10502	0.0182904	0.678822	98	0.0182904
GO:0007164 establishment of tissue polarity	0.0182904	2.10502	0.0182904	0.678822	98	0.0182904
GO:1901532 regulation of hematopoietic progenitor cell differentiation	0.0196361	2.08304	0.0196361	0.691717	64	0.0196361
GO:1901992 positive regulation of mitotic cell cycle phase transition	0.0197878	2.08554	0.0197878	0.691717	62	0.0197878
GO:0002181 cytoplasmic translation	0.0219088	2.03889	0.0219088	0.709822	76	0.0219088
GO:0042274 ribosomal small subunit biogenesis	0.0221173	2.03762	0.0221173	0.709822	66	0.0221173
GO:0032984 protein-containing complex disassembly	0.0222794	2.01399	0.0222794	0.710869	246	0.0222794
GO:0006626 protein targeting to mitochondrion	0.0226994	2.02394	0.0226994	0.71985	71	0.0226994
GO:0050000 chromosome localization	0.0233479	2.01046	0.0233479	0.71985	60	0.0233479
GO:0051303 establishment of chromosome localization	0.0233479	2.01046	0.0233479	0.71985	60	0.0233479
GO:0060071 Wnt signaling pathway, planar cell polarity pathway	0.0238355	1.99473	0.0238355	0.720449	86	0.0238355
GO:0016072 rRNA metabolic process	0.023885	1.9859	0.023885	0.720449	201	0.023885
GO:0034502 protein localization to chromosome	0.0238924	1.99847	0.0238924	0.720449	70	0.0238924
GO:0000725 recombinational repair	0.0240356	1.99064	0.0240356	0.720805	103	0.0240356
GO:2000736 regulation of stem cell differentiation	0.0242025	1.98848	0.0242025	0.721867	84	0.0242025
GO:0090175 regulation of establishment of planar polarity	0.0243959	1.98434	0.0243959	0.7237	88	0.0243959
GO:0006310 DNA recombination	0.0250115	1.96584	0.0250115	0.734026	200	0.0250115
GO:0072655 establishment of protein localization to mitochondrion	0.0257208	1.96241	0.0257208	0.750828	97	0.0257208
GO:0008033 tRNA processing	0.0270688	1.93628	0.0270688	0.769587	112	0.0270688
GO:0006302 double-strand break repair	0.0272341	1.92945	0.0272341	0.769587	183	0.0272341
GO:0006611 protein export from nucleus	0.027345	1.92953	0.027345	0.769587	145	0.027345
GO:0098813 nuclear chromosome segregation	0.0278529	1.91922	0.0278529	0.773122	191	0.0278529
GO:0000724 double-strand break repair via homologous recombination	0.0278933	1.92566	0.0278933	0.773122	101	0.0278933
GO:0033238 regulation of cellular amine metabolic process	0.0285815	1.92241	0.0285815	0.788219	56	0.0285815
GO:0065004 protein-DNA complex assembly	0.0293063	1.89993	0.0293063	0.795625	124	0.0293063
GO:0090383 phagosome acidification	0.029338	2.02104	0.029338	0.795625	14	0.029338
GO:0051225 spindle assembly	0.0295968	1.89976	0.0295968	0.795625	87	0.0295968
GO:0006364 rRNA processing	0.0308723	1.87397	0.0308723	0.818489	195	0.0308723
GO:0098781 ncRNA transcription	0.032346	1.86106	0.032346	0.834405	95	0.032346
GO:0031573 intra-S DNA damage checkpoint	0.032637	1.9944	0.032637	0.834405	11	0.032637
GO:0009301 snRNA transcription	0.0331665	1.85732	0.0331665	0.836734	63	0.0331665
GO:0009451 RNA modification	0.0348429	1.82132	0.0348429	0.865238	135	0.0348429
GO:0042795 snRNA transcription by RNA polymerase II	0.0374248	1.80123	0.0374248	0.904672	62	0.0374248
GO:0030490 maturation of SSU-rRNA	0.0391348	1.78627	0.0391348	0.91225	48	0.0391348
GO:2001252 positive regulation of chromosome organization	0.0399936	1.75814	0.0399936	0.91225	140	0.0399936
GO:0043462 regulation of ATPase activity	0.0455192	1.71122	0.0455192	0.979645	53	0.0455192
GO:0042590 antigen processing and presentation of exogenous peptide antigen via MHC class I	0.046415	1.69749	0.046415	0.989213	51	0.046415
GO:0051054 positive regulation of DNA metabolic process	0.0466848	1.68392	0.0466848	0.989213	152	0.0466848
GO:0002479 antigen processing and presentation of exogenous peptide antigen via MHC class I, TAP-dependent	0.0482816	1.67934	0.0482816	1	48	0.0482816
GO:0006354 DNA-templated transcription, elongation	0.0484827	1.67018	0.0484827	1	91	0.0484827
GO:0006270 DNA replication initiation	0.0492696	1.67606	0.0492696	1	36	0.0492696

## Sheet: GAGE categories (wild<captive)
GO Process categories	p.geomean	stat.mean	p.val	q.val	set.size	exp1
GO:0043269 regulation of ion transport	1.72143e-10	-6.3497	1.72143e-10	5.16963e-07	453	1.72143e-10
GO:0034762 regulation of transmembrane transport	1.88398e-10	-6.35088	1.88398e-10	5.16963e-07	379	1.88398e-10
GO:0034765 regulation of ion transmembrane transport	3.90057e-10	-6.24459	3.90057e-10	7.13543e-07	325	3.90057e-10
GO:0050804 modulation of chemical synaptic transmission	2.19468e-08	-5.53875	2.19468e-08	2.40888e-05	342	2.19468e-08
GO:0099177 regulation of trans-synaptic signaling	2.19468e-08	-5.53875	2.19468e-08	2.40888e-05	342	2.19468e-08
GO:0044057 regulation of system process	1.08409e-07	-5.22915	1.08409e-07	9.91585e-05	412	1.08409e-07
GO:0042391 regulation of membrane potential	1.51734e-07	-5.17849	1.51734e-07	0.00011896	316	1.51734e-07
GO:0003013 circulatory system process	8.24406e-07	-4.8304	8.24406e-07	0.000474749	384	8.24406e-07
GO:0050803 regulation of synapse structure or activity	8.33134e-07	-4.86747	8.33134e-07	0.000474749	195	8.33134e-07
GO:0050808 synapse organization	8.65068e-07	-4.82498	8.65068e-07	0.000474749	343	8.65068e-07
GO:0008015 blood circulation	1.08713e-06	-4.77479	1.08713e-06	0.000542381	370	1.08713e-06
GO:0050807 regulation of synapse organization	1.80667e-06	-4.7046	1.80667e-06	0.000753452	188	1.80667e-06
GO:0006816 calcium ion transport	2.00801e-06	-4.65875	2.00801e-06	0.000753452	271	2.00801e-06
GO:0010975 regulation of neuron projection development	2.05936e-06	-4.63564	2.05936e-06	0.000753452	427	2.05936e-06
GO:0003012 muscle system process	3.90953e-06	-4.51191	3.90953e-06	0.00134097	284	3.90953e-06
GO:0007215 glutamate receptor signaling pathway	4.18121e-06	-4.6175	4.18121e-06	0.00134979	78	4.18121e-06
GO:0019932 second-messenger-mediated signaling	5.2427e-06	-4.44471	5.2427e-06	0.00157163	301	5.2427e-06
GO:0022604 regulation of cell morphogenesis	5.50422e-06	-4.42445	5.50422e-06	0.00157163	404	5.50422e-06
GO:0032412 regulation of ion transmembrane transporter activity	5.7922e-06	-4.45174	5.7922e-06	0.00157163	174	5.7922e-06
GO:0061337 cardiac conduction	6.01388e-06	-4.49015	6.01388e-06	0.00157163	101	6.01388e-06
GO:0035637 multicellular organismal signaling	6.36562e-06	-4.44437	6.36562e-06	0.00158793	141	6.36562e-06
GO:0007409 axonogenesis	6.93577e-06	-4.37257	6.93577e-06	0.00161886	409	6.93577e-06
GO:0097485 neuron projection guidance	7.22149e-06	-4.38143	7.22149e-06	0.00161886	245	7.22149e-06
GO:0022898 regulation of transmembrane transporter activity	7.4721e-06	-4.39117	7.4721e-06	0.00161886	180	7.4721e-06
GO:0007411 axon guidance	7.66953e-06	-4.36796	7.66953e-06	0.00161886	244	7.66953e-06
GO:0072511 divalent inorganic cation transport	8.06184e-06	-4.34756	8.06184e-06	0.00163864	308	8.06184e-06
GO:0006813 potassium ion transport	8.38667e-06	-4.37081	8.38667e-06	0.00164379	162	8.38667e-06
GO:0070838 divalent metal ion transport	1.00707e-05	-4.29755	1.00707e-05	0.00182781	303	1.00707e-05
GO:0061564 axon development	1.00911e-05	-4.28615	1.00911e-05	0.00182781	443	1.00911e-05
GO:0070588 calcium ion transmembrane transport	1.03247e-05	-4.30691	1.03247e-05	0.00182781	212	1.03247e-05
GO:0006936 muscle contraction	1.09198e-05	-4.29001	1.09198e-05	0.0018331	229	1.09198e-05
GO:0032409 regulation of transporter activity	1.10226e-05	-4.29766	1.10226e-05	0.0018331	191	1.10226e-05
GO:0051962 positive regulation of nervous system development	1.26596e-05	-4.23446	1.26596e-05	0.00204342	441	1.26596e-05
GO:0010769 regulation of cell morphogenesis involved in differentiation	1.69964e-05	-4.18137	1.69964e-05	0.00266504	265	1.69964e-05
GO:1904062 regulation of cation transmembrane transport	2.0774e-05	-4.14019	2.0774e-05	0.00316688	226	2.0774e-05
GO:0035725 sodium ion transmembrane transport	2.34626e-05	-4.16151	2.34626e-05	0.00343149	106	2.34626e-05
GO:0071805 potassium ion transmembrane transport	2.37603e-05	-4.13238	2.37603e-05	0.00343149	143	2.37603e-05
GO:0060078 regulation of postsynaptic membrane potential	2.4728e-05	-4.14252	2.4728e-05	0.00347967	110	2.4728e-05
GO:0006814 sodium ion transport	2.7951e-05	-4.09277	2.7951e-05	0.00383488	147	2.7951e-05
GO:0042330 taxis	3.334e-05	-4.00717	3.334e-05	0.00439944	439	3.334e-05
GO:0006935 chemotaxis	3.36692e-05	-4.00485	3.36692e-05	0.00439944	438	3.36692e-05
GO:0007416 synapse assembly	3.53122e-05	-4.03082	3.53122e-05	0.00450682	152	3.53122e-05
GO:0006836 neurotransmitter transport	3.67367e-05	-4.01532	3.67367e-05	0.00458206	177	3.67367e-05
GO:0019935 cyclic-nucleotide-mediated signaling	4.29134e-05	-3.9785	4.29134e-05	0.00523353	161	4.29134e-05
GO:0072503 cellular divalent inorganic cation homeostasis	5.45829e-05	-3.89494	5.45829e-05	0.00615785	304	5.45829e-05
GO:0072507 divalent inorganic cation homeostasis	5.49808e-05	-3.89207	5.49808e-05	0.00615785	317	5.49808e-05
GO:2001257 regulation of cation channel activity	5.81769e-05	-3.91681	5.81769e-05	0.0063855	124	5.81769e-05
GO:0007187 G protein-coupled receptor signaling pathway, coupled to cyclic nucleotide second messenger	6.35525e-05	-3.8749	6.35525e-05	0.00670189	179	6.35525e-05
GO:0007269 neurotransmitter secretion	6.47231e-05	-3.88693	6.47231e-05	0.00670189	140	6.47231e-05
GO:0099643 signal release from synapse	6.47231e-05	-3.88693	6.47231e-05	0.00670189	140	6.47231e-05
GO:0015672 monovalent inorganic cation transport	6.84685e-05	-3.83578	6.84685e-05	0.00689077	343	6.84685e-05
GO:0023061 signal release	7.14487e-05	-3.82285	7.14487e-05	0.00700197	392	7.14487e-05
GO:0010720 positive regulation of cell development	7.59215e-05	-3.80491	7.59215e-05	0.00718374	434	7.59215e-05
GO:1903522 regulation of blood circulation	8.07634e-05	-3.8095	8.07634e-05	0.00751237	203	8.07634e-05
GO:0098739 import across plasma membrane	8.3383e-05	-3.83529	8.3383e-05	0.00754466	105	8.3383e-05
GO:0016358 dendrite development	8.38602e-05	-3.80051	8.38602e-05	0.00754466	200	8.38602e-05
GO:0003015 heart process	9.56651e-05	-3.76559	9.56651e-05	0.00824244	200	9.56651e-05
GO:0035249 synaptic transmission, glutamatergic	9.61218e-05	-3.82489	9.61218e-05	0.00824244	78	9.61218e-05
GO:0010959 regulation of metal ion transport	9.89793e-05	-3.75092	9.89793e-05	0.0083569	240	9.89793e-05
GO:0006820 anion transport	0.000101112	-3.73214	0.000101112	0.00840763	444	0.000101112
GO:0060047 heart contraction	0.000103545	-3.74657	0.000103545	0.00848139	192	0.000103545
GO:0098657 import into cell	0.000119191	-3.71692	0.000119191	0.00948003	160	0.000119191
GO:0099003 vesicle-mediated transport in synapse	0.000121623	-3.70947	0.000121623	0.00953526	176	0.000121623
GO:0001505 regulation of neurotransmitter levels	0.00012521	-3.70098	0.00012521	0.00967821	180	0.00012521
GO:0051963 regulation of synapse assembly	0.000131143	-3.72135	0.000131143	0.00999604	95	0.000131143
GO:0048588 developmental cell growth	0.000136367	-3.67518	0.000136367	0.010141	187	0.000136367
GO:0050770 regulation of axonogenesis	0.00013674	-3.67887	0.00013674	0.010141	166	0.00013674
GO:0099504 synaptic vesicle cycle	0.000145697	-3.66563	0.000145697	0.0106611	159	0.000145697
GO:0031346 positive regulation of cell projection organization	0.000154018	-3.62833	0.000154018	0.0111217	323	0.000154018
GO:0006875 cellular metal ion homeostasis	0.000159935	-3.61609	0.000159935	0.011399	364	0.000159935
GO:0019933 cAMP-mediated signaling	0.000169729	-3.62704	0.000169729	0.011942	144	0.000169729
GO:0045666 positive regulation of neuron differentiation	0.000185686	-3.57976	0.000185686	0.0128993	306	0.000185686
GO:0043410 positive regulation of MAPK cascade	0.000195936	-3.56222	0.000195936	0.0134124	364	0.000195936
GO:0050769 positive regulation of neurogenesis	0.000197961	-3.55852	0.000197961	0.0134124	384	0.000197961
GO:0007188 adenylate cyclase-modulating G protein-coupled receptor signaling pathway	0.000204802	-3.57083	0.000204802	0.0137068	166	0.000204802
GO:1900449 regulation of glutamate receptor signaling pathway	0.000231795	-3.63283	0.000231795	0.0153264	48	0.000231795
GO:0010976 positive regulation of neuron projection development	0.000246674	-3.50865	0.000246674	0.016116	240	0.000246674
GO:0055065 metal ion homeostasis	0.000255707	-3.48857	0.000255707	0.0165096	413	0.000255707
GO:1901888 regulation of cell junction assembly	0.000270744	-3.49386	0.000270744	0.0172773	167	0.000270744
GO:0086010 membrane depolarization during action potential	0.000275919	-3.73911	0.000275919	0.0174051	24	0.000275919
GO:0070252 actin-mediated cell contraction	0.000291319	-3.51985	0.000291319	0.0181677	72	0.000291319
GO:0086003 cardiac muscle cell contraction	0.000303604	-3.56016	0.000303604	0.0187211	45	0.000303604
GO:0099601 regulation of neurotransmitter receptor activity	0.00033139	-3.50534	0.00033139	0.0202075	57	0.00033139
GO:0008016 regulation of heart contraction	0.000343962	-3.42612	0.000343962	0.0207436	171	0.000343962
GO:0006897 endocytosis	0.000371505	-3.38696	0.000371505	0.0221611	388	0.000371505
GO:0086001 cardiac muscle cell action potential	0.000380705	-3.48059	0.000380705	0.0224657	49	0.000380705
GO:0034329 cell junction assembly	0.000385369	-3.37858	0.000385369	0.022499	339	0.000385369
GO:0007156 homophilic cell adhesion via plasma membrane adhesion molecules	0.000402734	-3.41085	0.000402734	0.0232653	90	0.000402734
GO:0098656 anion transmembrane transport	0.000415388	-3.36695	0.000415388	0.0236615	222	0.000415388
GO:0051046 regulation of secretion	0.000419532	-3.35085	0.000419532	0.0236615	461	0.000419532
GO:0048167 regulation of synaptic plasticity	0.000422527	-3.37526	0.000422527	0.0236615	139	0.000422527
GO:0051056 regulation of small GTPase mediated signal transduction	0.00048701	-3.31804	0.00048701	0.0269971	246	0.00048701
GO:0031644 regulation of nervous system process	0.0005167	-3.3285	0.0005167	0.0283565	106	0.0005167
GO:0001508 action potential	0.000535136	-3.32732	0.000535136	0.0290775	91	0.000535136
GO:0048638 regulation of developmental growth	0.000576375	-3.26852	0.000576375	0.0310113	261	0.000576375
GO:0051965 positive regulation of synapse assembly	0.000607751	-3.31696	0.000607751	0.0318021	60	0.000607751
GO:0050773 regulation of dendrite development	0.000612766	-3.27113	0.000612766	0.0318021	127	0.000612766
GO:0060560 developmental growth involved in morphogenesis	0.000638428	-3.2448	0.000638428	0.0327448	197	0.000638428
GO:1903530 regulation of secretion by cell	0.000720854	-3.19688	0.000720854	0.0366301	427	0.000720854
GO:0030048 actin filament-based movement	0.000755762	-3.21976	0.000755762	0.0380516	96	0.000755762
GO:0007610 behavior	0.000782343	-3.17229	0.000782343	0.0390318	443	0.000782343
GO:0098815 modulation of excitatory postsynaptic potential	0.000796609	-3.29931	0.000796609	0.0392651	35	0.000796609
GO:0030198 extracellular matrix organization	0.000808483	-3.16872	0.000808483	0.0392651	274	0.000808483
GO:0043062 extracellular structure organization	0.000808483	-3.16872	0.000808483	0.0392651	274	0.000808483
GO:1990138 neuron projection extension	0.000847346	-3.16838	0.000847346	0.0404368	148	0.000847346
GO:0097553 calcium ion transmembrane import into cytosol	0.000889108	-3.17396	0.000889108	0.0417045	89	0.000889108
GO:0034764 positive regulation of transmembrane transport	0.000902681	-3.15394	0.000902681	0.0419823	133	0.000902681
GO:0099173 postsynapse organization	0.000979414	-3.12781	0.000979414	0.0451233	137	0.000979414
GO:0050806 positive regulation of synaptic transmission	0.000986661	-3.12877	0.000986661	0.0451233	125	0.000986661
GO:0008361 regulation of cell size	0.00101421	-3.11278	0.00101421	0.0458898	154	0.00101421
GO:0086012 membrane depolarization during cardiac muscle cell action potential	0.00116285	-3.32976	0.00116285	0.0518838	17	0.00116285
GO:0046578 regulation of Ras protein signal transduction	0.00117611	-3.06946	0.00117611	0.0520522	146	0.00117611
GO:0099175 regulation of postsynapse organization	0.00126999	-3.06546	0.00126999	0.055315	87	0.00126999
GO:0017156 calcium-ion regulated exocytosis	0.00142731	-3.07992	0.00142731	0.0616777	45	0.00142731
GO:0086002 cardiac muscle cell action potential involved in contraction	0.00148687	-3.09688	0.00148687	0.0632923	32	0.00148687
GO:0060048 cardiac muscle contraction	0.00148774	-3.01619	0.00148774	0.0632923	84	0.00148774
GO:0007009 plasma membrane organization	0.00156887	-2.99803	0.00156887	0.0657692	84	0.00156887
GO:0015711 organic anion transport	0.00159122	-2.96029	0.00159122	0.0661409	340	0.00159122
GO:0051588 regulation of neurotransmitter transport	0.0016029	-2.98829	0.0016029	0.0661409	94	0.0016029
GO:0031646 positive regulation of nervous system process	0.00163997	-3.01849	0.00163997	0.0671652	50	0.00163997
GO:0035418 protein localization to synapse	0.00165388	-2.99395	0.00165388	0.0672334	73	0.00165388
GO:0060998 regulation of dendritic spine development	0.00167637	-2.99384	0.00167637	0.0676466	63	0.00167637
GO:2000463 positive regulation of excitatory postsynaptic potential	0.00172731	-3.11831	0.00172731	0.0691931	23	0.00172731
GO:0050805 negative regulation of synaptic transmission	0.00182013	-2.96939	0.00182013	0.0715424	58	0.00182013
GO:0098659 inorganic cation import across plasma membrane	0.00182506	-2.96679	0.00182506	0.0715424	60	0.00182506
GO:0099587 inorganic ion import across plasma membrane	0.00182506	-2.96679	0.00182506	0.0715424	60	0.00182506
GO:0043270 positive regulation of ion transport	0.00184603	-2.92325	0.00184603	0.0718513	175	0.00184603
GO:0086019 cell-cell signaling involved in cardiac conduction	0.00189141	-3.06071	0.00189141	0.0727247	24	0.00189141
GO:0061387 regulation of extent of cell growth	0.00189498	-2.9295	0.00189498	0.0727247	101	0.00189498
GO:0098693 regulation of synaptic vesicle cycle	0.00195452	-2.92528	0.00195452	0.074489	93	0.00195452
GO:0060996 dendritic spine development	0.00204784	-2.9129	0.00204784	0.0775073	84	0.00204784
GO:0030534 adult behavior	0.00209405	-2.89757	0.00209405	0.0787133	100	0.00209405
GO:0048675 axon extension	0.00220934	-2.87613	0.00220934	0.0822382	112	0.00220934
GO:0034767 positive regulation of ion transmembrane transport	0.00221779	-2.87921	0.00221779	0.0822382	98	0.00221779
GO:0050890 cognition	0.00227598	-2.85165	0.00227598	0.0838292	225	0.00227598
GO:0046928 regulation of neurotransmitter secretion	0.00231449	-2.87254	0.00231449	0.0846796	86	0.00231449
GO:0032414 positive regulation of ion transmembrane transporter activity	0.00235678	-2.87469	0.00235678	0.0856558	68	0.00235678
GO:0090066 regulation of anatomical structure size	0.00238046	-2.83087	0.00238046	0.0859472	394	0.00238046
GO:2001259 positive regulation of cation channel activity	0.00278082	-2.84085	0.00278082	0.0990984	47	0.00278082
GO:0007611 learning or memory	0.00289484	-2.77472	0.00289484	0.102496	198	0.00289484
GO:0006941 striated muscle contraction	0.00293625	-2.78481	0.00293625	0.103296	103	0.00293625
GO:0035235 ionotropic glutamate receptor signaling pathway	0.00313328	-2.89049	0.00313328	0.107705	21	0.00313328
GO:0098742 cell-cell adhesion via plasma-membrane adhesion molecules	0.00316193	-2.74851	0.00316193	0.107705	164	0.00316193
GO:0030516 regulation of axon extension	0.00317933	-2.76185	0.00317933	0.107705	89	0.00317933
GO:2000311 regulation of AMPA receptor activity	0.00323249	-2.91681	0.00323249	0.108834	19	0.00323249
GO:0048813 dendrite morphogenesis	0.00362749	-2.70862	0.00362749	0.120653	120	0.00362749
GO:1902414 protein localization to cell junction	0.00380871	-2.7032	0.00380871	0.124562	89	0.00380871
GO:0086065 cell communication involved in cardiac conduction	0.00381313	-2.75162	0.00381313	0.124562	36	0.00381313
GO:0099068 postsynapse assembly	0.00386131	-2.77974	0.00386131	0.12539	26	0.00386131
GO:0090257 regulation of muscle system process	0.00395358	-2.67373	0.00395358	0.127631	153	0.00395358
GO:0048814 regulation of dendrite morphogenesis	0.00407319	-2.68209	0.00407319	0.129457	79	0.00407319
GO:0032411 positive regulation of transporter activity	0.00407912	-2.68153	0.00407912	0.129457	76	0.00407912
GO:0015849 organic acid transport	0.00408093	-2.6571	0.00408093	0.129457	236	0.00408093
GO:0046942 carboxylic acid transport	0.00435863	-2.63463	0.00435863	0.137472	233	0.00435863
GO:0051961 negative regulation of nervous system development	0.00439642	-2.63058	0.00439642	0.137872	246	0.00439642
GO:0048640 negative regulation of developmental growth	0.0044458	-2.6464	0.0044458	0.138628	87	0.0044458
GO:0036465 synaptic vesicle recycling	0.00450933	-2.66741	0.00450933	0.139531	54	0.00450933
GO:1904064 positive regulation of cation transmembrane transport	0.00458759	-2.63506	0.00458759	0.140652	88	0.00458759
GO:0048016 inositol phosphate-mediated signaling	0.00472153	-2.66358	0.00472153	0.143954	39	0.00472153
GO:0016079 synaptic vesicle exocytosis	0.00492396	-2.60838	0.00492396	0.147665	97	0.00492396
GO:0060627 regulation of vesicle-mediated transport	0.00497009	-2.58436	0.00497009	0.148238	391	0.00497009
GO:0050919 negative chemotaxis	0.0050219	-2.6348	0.0050219	0.148974	44	0.0050219
GO:0099054 presynapse assembly	0.00527325	-2.61343	0.00527325	0.154141	45	0.00527325
GO:1901890 positive regulation of cell junction assembly	0.00528035	-2.58507	0.00528035	0.154141	88	0.00528035
GO:0060997 dendritic spine morphogenesis	0.00531447	-2.60716	0.00531447	0.154317	50	0.00531447
GO:0097120 receptor localization to synapse	0.00542979	-2.60765	0.00542979	0.156016	48	0.00542979
GO:0050768 negative regulation of neurogenesis	0.00543562	-2.55745	0.00543562	0.156016	227	0.00543562
GO:0007626 locomotory behavior	0.00547544	-2.55984	0.00547544	0.156016	158	0.00547544
GO:1903305 regulation of regulated secretory pathway	0.00553314	-2.56142	0.00553314	0.156525	118	0.00553314
GO:0033674 positive regulation of kinase activity	0.00566055	-2.53779	0.00566055	0.159308	457	0.00566055
GO:0009187 cyclic nucleotide metabolic process	0.00579643	-2.61211	0.00579643	0.1623	30	0.00579643
GO:0061001 regulation of dendritic spine morphogenesis	0.00625705	-2.5623	0.00625705	0.174308	40	0.00625705
GO:0106027 neuron projection organization	0.00635433	-2.52592	0.00635433	0.176124	70	0.00635433
GO:0051932 synaptic transmission, GABAergic	0.00649139	-2.5594	0.00649139	0.179019	38	0.00649139
GO:0021955 central nervous system neuron axonogenesis	0.0066265	-2.55801	0.0066265	0.181831	30	0.0066265
GO:0051899 membrane depolarization	0.00668039	-2.51077	0.00668039	0.182386	65	0.00668039
GO:0097090 presynaptic membrane organization	0.00677775	-2.78185	0.00677775	0.182493	10	0.00677775
GO:0086091 regulation of heart rate by cardiac conduction	0.00678362	-2.5744	0.00678362	0.182493	24	0.00678362
GO:2000310 regulation of NMDA receptor activity	0.0076687	-2.50714	0.0076687	0.200409	27	0.0076687
GO:0050772 positive regulation of axonogenesis	0.00804505	-2.43372	0.00804505	0.209247	78	0.00804505
GO:1902667 regulation of axon guidance	0.0081606	-2.45609	0.0081606	0.21026	41	0.0081606
GO:0002027 regulation of heart rate	0.00842103	-2.42241	0.00842103	0.211994	67	0.00842103
GO:1903169 regulation of calcium ion transmembrane transport	0.00854503	-2.4057	0.00854503	0.212768	97	0.00854503
GO:0010771 negative regulation of cell morphogenesis involved in differentiation	0.00856808	-2.40905	0.00856808	0.212768	81	0.00856808
GO:0098698 postsynaptic specialization assembly	0.00879818	-2.51258	0.00879818	0.216506	17	0.00879818
GO:1904861 excitatory synapse assembly	0.00883698	-2.46773	0.00883698	0.216506	23	0.00883698
GO:0007264 small GTPase mediated signal transduction	0.00890652	-2.37461	0.00890652	0.21724	384	0.00890652
GO:0033173 calcineurin-NFAT signaling cascade	0.00898508	-2.43548	0.00898508	0.218186	30	0.00898508
GO:0017157 regulation of exocytosis	0.00926138	-2.36755	0.00926138	0.219322	162	0.00926138
GO:0070884 regulation of calcineurin-NFAT signaling cascade	0.00935156	-2.44333	0.00935156	0.219322	23	0.00935156
GO:0106056 regulation of calcineurin-mediated signaling	0.00935156	-2.44333	0.00935156	0.219322	23	0.00935156
GO:0048168 regulation of neuronal synaptic plasticity	0.00956917	-2.40248	0.00956917	0.219489	39	0.00956917
GO:0099560 synaptic membrane adhesion	0.00963733	-2.42047	0.00963733	0.219489	27	0.00963733
GO:0097061 dendritic spine organization	0.00978513	-2.36543	0.00978513	0.221904	65	0.00978513
GO:0098661 inorganic anion transmembrane transport	0.010094	-2.34666	0.010094	0.225185	88	0.010094
GO:0051051 negative regulation of transport	0.0101676	-2.32668	0.0101676	0.225236	284	0.0101676
GO:0048791 calcium ion-regulated exocytosis of neurotransmitter	0.0102877	-2.46672	0.0102877	0.226742	18	0.0102877
GO:0007214 gamma-aminobutyric acid signaling pathway	0.0103367	-2.40365	0.0103367	0.226911	23	0.0103367
GO:0010721 negative regulation of cell development	0.0107465	-2.30627	0.0107465	0.232192	258	0.0107465
GO:0048514 blood vessel morphogenesis	0.0108007	-2.30147	0.0108007	0.232449	435	0.0108007
GO:0060999 positive regulation of dendritic spine development	0.0108863	-2.34913	0.0108863	0.233376	36	0.0108863
GO:0050771 negative regulation of axonogenesis	0.0109348	-2.32355	0.0109348	0.233502	60	0.0109348
GO:0015698 inorganic anion transport	0.011182	-2.30044	0.011182	0.237199	119	0.011182
GO:0006865 amino acid transport	0.0111943	-2.29969	0.0111943	0.237199	113	0.0111943
GO:0003333 amino acid transmembrane transport	0.011295	-2.30964	0.011295	0.237603	62	0.011295
GO:0097720 calcineurin-mediated signaling	0.0113232	-2.33781	0.0113232	0.237603	32	0.0113232
GO:0062237 protein localization to postsynapse	0.0114456	-2.32503	0.0114456	0.238833	43	0.0114456
GO:0097306 cellular response to alcohol	0.012031	-2.28215	0.012031	0.247289	68	0.012031
GO:0007157 heterophilic cell-cell adhesion via plasma membrane cell adhesion molecules	0.0122616	-2.30236	0.0122616	0.250154	34	0.0122616
GO:0099084 postsynaptic specialization organization	0.0123911	-2.31454	0.0123911	0.250901	27	0.0123911
GO:0097106 postsynaptic density organization	0.0125416	-2.3128	0.0125416	0.250901	26	0.0125416
GO:0021954 central nervous system neuron development	0.0125725	-2.26481	0.0125725	0.250901	69	0.0125725
GO:0048846 axon extension involved in axon guidance	0.0129556	-2.27784	0.0129556	0.253931	36	0.0129556
GO:1902284 neuron projection extension involved in neuron projection guidance	0.0129556	-2.27784	0.0129556	0.253931	36	0.0129556
GO:0048488 synaptic vesicle endocytosis	0.0135751	-2.25323	0.0135751	0.263252	43	0.0135751
GO:0140238 presynaptic endocytosis	0.0135751	-2.25323	0.0135751	0.263252	43	0.0135751
GO:0006821 chloride transport	0.0138425	-2.22525	0.0138425	0.267492	77	0.0138425
GO:1903539 protein localization to postsynaptic membrane	0.0139709	-2.24967	0.0139709	0.268085	39	0.0139709
GO:0021952 central nervous system projection neuron axonogenesis	0.0143866	-2.27124	0.0143866	0.271913	22	0.0143866
GO:0042692 muscle cell differentiation	0.0144181	-2.19213	0.0144181	0.271913	251	0.0144181
GO:0010977 negative regulation of neuron projection development	0.0146332	-2.19275	0.0146332	0.273142	124	0.0146332
GO:1902473 regulation of protein localization to synapse	0.0146824	-2.26953	0.0146824	0.273142	24	0.0146824
GO:1902742 apoptotic process involved in development	0.0152918	-2.21927	0.0152918	0.279846	29	0.0152918
GO:0051235 maintenance of location	0.0153127	-2.16923	0.0153127	0.279846	211	0.0153127
GO:0007612 learning	0.0154584	-2.17146	0.0154584	0.280208	117	0.0154584
GO:0010770 positive regulation of cell morphogenesis involved in differentiation	0.0158145	-2.1606	0.0158145	0.284155	136	0.0158145
GO:0001659 temperature homeostasis	0.0159986	-2.15683	0.0159986	0.285638	123	0.0159986
GO:0046330 positive regulation of JNK cascade	0.0160828	-2.15773	0.0160828	0.285638	99	0.0160828
GO:0097107 postsynaptic density assembly	0.0162226	-2.26013	0.0162226	0.287068	15	0.0162226
GO:0045665 negative regulation of neuron differentiation	0.0166319	-2.13701	0.0166319	0.288753	183	0.0166319
GO:0043087 regulation of GTPase activity	0.0168347	-2.12825	0.0168347	0.288753	347	0.0168347
GO:1902476 chloride transmembrane transport	0.0168369	-2.14796	0.0168369	0.288753	69	0.0168369
GO:0071880 adenylate cyclase-activating adrenergic receptor signaling pathway	0.0169335	-2.19531	0.0169335	0.289504	22	0.0169335
GO:0010644 cell communication by electrical coupling	0.0177956	-2.19184	0.0177956	0.298661	19	0.0177956
GO:0050885 neuromuscular process controlling balance	0.0180314	-2.1369	0.0180314	0.301446	37	0.0180314
GO:0048639 positive regulation of developmental growth	0.0180714	-2.10596	0.0180714	0.301446	135	0.0180714
GO:0043090 amino acid import	0.0183675	-2.13198	0.0183675	0.304535	34	0.0183675
GO:0097091 synaptic vesicle clustering	0.018645	-2.20683	0.018645	0.306891	15	0.018645
GO:0048592 eye morphogenesis	0.0188557	-2.09012	0.0188557	0.306891	119	0.0188557
GO:0050905 neuromuscular process	0.0197825	-2.07688	0.0197825	0.312871	77	0.0197825
GO:0099072 regulation of postsynaptic membrane neurotransmitter receptor levels	0.0200164	-2.08035	0.0200164	0.315661	57	0.0200164
GO:0007158 neuron cell-cell adhesion	0.0201034	-2.18253	0.0201034	0.316125	13	0.0201034
GO:0043266 regulation of potassium ion transport	0.0203579	-2.06646	0.0203579	0.319211	69	0.0203579
GO:0089718 amino acid import across plasma membrane	0.0205161	-2.08827	0.0205161	0.319797	31	0.0205161
GO:1903825 organic acid transmembrane transport	0.0207926	-2.05107	0.0207926	0.319797	103	0.0207926
GO:0007413 axonal fasciculation	0.0208271	-2.10793	0.0208271	0.319797	21	0.0208271
GO:0106030 neuron projection fasciculation	0.0208271	-2.10793	0.0208271	0.319797	21	0.0208271
GO:0048841 regulation of axon extension involved in axon guidance	0.0211116	-2.07859	0.0211116	0.321835	31	0.0211116
GO:0017158 regulation of calcium ion-dependent exocytosis	0.0211961	-2.07692	0.0211961	0.322227	31	0.0211961
GO:0140115 export across plasma membrane	0.0215518	-2.06509	0.0215518	0.324943	32	0.0215518
GO:0099172 presynapse organization	0.0221175	-2.04	0.0221175	0.329839	47	0.0221175
GO:0021537 telencephalon development	0.0222492	-2.01549	0.0222492	0.330032	215	0.0222492
GO:0097104 postsynaptic membrane assembly	0.022372	-2.19378	0.022372	0.330032	10	0.022372
GO:0015807 L-amino acid transport	0.0224824	-2.0314	0.0224824	0.330032	50	0.0224824
GO:1902475 L-alpha-amino acid transmembrane transport	0.022506	-2.03581	0.022506	0.330032	42	0.022506
GO:1904645 response to amyloid-beta	0.0226291	-2.05355	0.0226291	0.330032	28	0.0226291
GO:0035278 miRNA mediated inhibition of translation	0.022792	-2.17124	0.022792	0.330032	10	0.022792
GO:0040033 negative regulation of translation, ncRNA-mediated	0.022792	-2.17124	0.022792	0.330032	10	0.022792
GO:0045974 regulation of translation, ncRNA-mediated	0.022792	-2.17124	0.022792	0.330032	10	0.022792
GO:0030307 positive regulation of cell growth	0.0228633	-2.00797	0.0228633	0.330185	126	0.0228633
GO:1903859 regulation of dendrite extension	0.0232838	-2.07238	0.0232838	0.330185	19	0.0232838
GO:0007422 peripheral nervous system development	0.0233937	-2.01073	0.0233937	0.330888	63	0.0233937
GO:0045860 positive regulation of protein kinase activity	0.0239372	-1.98152	0.0239372	0.336058	402	0.0239372
GO:1901019 regulation of calcium ion transmembrane transporter activity	0.0240041	-1.99881	0.0240041	0.336058	58	0.0240041
GO:1905039 carboxylic acid transmembrane transport	0.0243858	-1.98302	0.0243858	0.340533	102	0.0243858
GO:1901889 negative regulation of cell junction assembly	0.0263854	-1.98087	0.0263854	0.361975	28	0.0263854
GO:2001222 regulation of neuron migration	0.0265849	-1.9678	0.0265849	0.361975	37	0.0265849
GO:0015718 monocarboxylic acid transport	0.0267296	-1.94233	0.0267296	0.361975	117	0.0267296
GO:0030072 peptide hormone secretion	0.026802	-1.93664	0.026802	0.361975	179	0.026802
GO:0009214 cyclic nucleotide catabolic process	0.0270327	-2.03509	0.0270327	0.361975	12	0.0270327
GO:0030900 forebrain development	0.0272017	-1.92718	0.0272017	0.362337	320	0.0272017
GO:0010469 regulation of signaling receptor activity	0.0273835	-1.93112	0.0273835	0.362996	113	0.0273835
GO:0046579 positive regulation of Ras protein signal transduction	0.0275352	-1.94111	0.0275352	0.364127	51	0.0275352
GO:0071467 cellular response to pH	0.0276908	-2.03673	0.0276908	0.364943	12	0.0276908
GO:1903861 positive regulation of dendrite extension	0.0280891	-1.98919	0.0280891	0.366419	18	0.0280891
GO:0051057 positive regulation of small GTPase mediated signal transduction	0.028109	-1.929	0.028109	0.366419	58	0.028109
GO:0071526 semaphorin-plexin signaling pathway	0.0284271	-1.93714	0.0284271	0.367943	38	0.0284271
GO:1903818 positive regulation of voltage-gated potassium channel activity	0.0285534	-2.02084	0.0285534	0.368402	11	0.0285534
GO:0018210 peptidyl-threonine modification	0.028614	-1.91307	0.028614	0.368402	97	0.028614
GO:0032147 activation of protein kinase activity	0.028784	-1.90336	0.028784	0.369081	251	0.028784
GO:0008344 adult locomotory behavior	0.0289679	-1.91595	0.0289679	0.369711	59	0.0289679
GO:0046068 cGMP metabolic process	0.0294216	-2.04447	0.0294216	0.372041	10	0.0294216
GO:0002028 regulation of sodium ion transport	0.0308766	-1.88618	0.0308766	0.381646	61	0.0308766
GO:1990778 protein localization to cell periphery	0.0311862	-1.86778	0.0311862	0.383744	259	0.0311862
GO:0046328 regulation of JNK cascade	0.0317073	-1.86392	0.0317073	0.387242	137	0.0317073
GO:0030099 myeloid cell differentiation	0.0317558	-1.85938	0.0317558	0.387242	275	0.0317558
GO:0016049 cell growth	0.0348035	-1.81714	0.0348035	0.410756	365	0.0348035
GO:0007265 Ras protein signal transduction	0.0364366	-1.79737	0.0364366	0.418591	257	0.0364366
GO:0015850 organic hydroxy compound transport	0.036452	-1.8	0.036452	0.418591	167	0.036452
GO:0031345 negative regulation of cell projection organization	0.0375686	-1.78624	0.0375686	0.424205	146	0.0375686
GO:1900006 positive regulation of dendrite development	0.0380507	-1.78973	0.0380507	0.426168	63	0.0380507
GO:0036314 response to sterol	0.0386616	-1.81454	0.0386616	0.430375	22	0.0386616
GO:0018212 peptidyl-tyrosine modification	0.0388862	-1.76731	0.0388862	0.430989	259	0.0388862
GO:0048593 camera-type eye morphogenesis	0.0391209	-1.77072	0.0391209	0.430989	96	0.0391209
GO:0018108 peptidyl-tyrosine phosphorylation	0.0392665	-1.76282	0.0392665	0.430989	257	0.0392665
GO:0032253 dense core granule localization	0.0396297	-1.85833	0.0396297	0.431101	11	0.0396297
GO:0099519 dense core granule cytoskeletal transport	0.0396297	-1.85833	0.0396297	0.431101	11	0.0396297
GO:1901950 dense core granule transport	0.0396297	-1.85833	0.0396297	0.431101	11	0.0396297
GO:0018107 peptidyl-threonine phosphorylation	0.0403073	-1.75704	0.0403073	0.435205	91	0.0403073
GO:0006898 receptor-mediated endocytosis	0.0404122	-1.75103	0.0404122	0.435205	180	0.0404122
GO:1902668 negative regulation of axon guidance	0.0419264	-1.76396	0.0419264	0.444229	27	0.0419264
GO:0097484 dendrite extension	0.0421726	-1.76254	0.0421726	0.444229	27	0.0421726
GO:0001667 ameboidal-type cell migration	0.0423668	-1.72663	0.0423668	0.444568	310	0.0423668
GO:0021695 cerebellar cortex development	0.04309	-1.73668	0.04309	0.448414	43	0.04309
GO:0046580 negative regulation of Ras protein signal transduction	0.0432347	-1.74161	0.0432347	0.448414	39	0.0432347
GO:0036315 cellular response to sterol	0.0433383	-1.77069	0.0433383	0.448414	18	0.0433383
GO:0022037 metencephalon development	0.0440887	-1.7144	0.0440887	0.452259	91	0.0440887
GO:0046058 cAMP metabolic process	0.0443205	-1.75022	0.0443205	0.452944	19	0.0443205
GO:1904427 positive regulation of calcium ion transmembrane transport	0.0451904	-1.71376	0.0451904	0.455055	42	0.0451904
GO:0140058 neuron projection arborization	0.0455435	-1.72941	0.0455435	0.456933	22	0.0455435
GO:0045637 regulation of myeloid cell differentiation	0.0456694	-1.69386	0.0456694	0.457361	152	0.0456694
GO:0032535 regulation of cellular component size	0.0470705	-1.67665	0.0470705	0.465447	296	0.0470705
GO:1902305 regulation of sodium ion transmembrane transport	0.0476777	-1.68608	0.0476777	0.468399	46	0.0476777
GO:0009190 cyclic nucleotide biosynthetic process	0.0485042	-1.71793	0.0485042	0.472221	15	0.0485042
GO:0052652 cyclic purine nucleotide metabolic process	0.0485042	-1.71793	0.0485042	0.472221	15	0.0485042
GO:1904862 inhibitory synapse assembly	0.0487021	-1.72	0.0487021	0.472221	16	0.0487021
