# Supplementary material for: RNAseq Analysis of Brain Aging in Wild Specimens of Short-Lived Turquoise Killifish: Commonalities and Differences With Aging Under Laboratory Conditions
Source: Mol Biol Evol. 2022 Nov 1;39(11):msac219. doi: 10.1093/molbev/msac219 (PMC9641980; doi:10.1093/molbev/msac219)
Supplement: msac219_Supplementary_Data [file msac219_supplementary_data.zip › Table_S9.xlsx]

## Sheet: up_up_genes
Nfu.Gene.ID	Gene.symbol	Nfu.Protein.ID	Nfu.Transcript.ID	Nfu.CDS.ID	Ensembl.Drerio.Gene.ID	Notobranchius_gene_ID	Human_gene_ID	Human_gene_name	entrezgene				GO PROCESS					KEGG
Nfu_g_1_006989	CBR4	Nfu_p_1_016904	Nfu_t_1_016904	Nfu_c_1_016904	ENSDARG00000009074	Nfu_p_1_016904	ENSG00000145439	CBR4	84869			geneset	description	PValue	FDR		ID	Name	#Gene	FDR
Nfu_g_1_003382	SSR3	Nfu_p_1_008422	Nfu_t_1_008422	Nfu_c_1_008422	ENSDARG00000014165	Nfu_p_1_008422	ENSG00000114850	SSR3	6747			GO:0006914	autophagy	6.92463197893289e-10	5.27656956794686e-07		hsa04142	Lysosome - Homo sapiens (human)	20	2.31e-05
Nfu_g_1_013486	CLPTM1L (2 OF 2)	Nfu_p_1_032500	Nfu_t_1_032500	Nfu_c_1_032500	ENSDARG00000021048	Nfu_p_1_032500	ENSG00000049656	CLPTM1L	81037			GO:0007033	vacuole organization	1.87058610823243e-07	6.00638217260752e-05		hsa03010	Ribosome - Homo sapiens (human)	15	0.0487
Nfu_g_1_013487	ZFAT	Nfu_p_1_032508	Nfu_t_1_032508	Nfu_c_1_032508	ENSDARG00000077987	Nfu_p_1_032508	ENSG00000066827	ZFAT	57623			GO:1903008	organelle disassembly	2.36471739079036e-07	6.00638217260752e-05
Nfu_g_1_014737	NIPA2	Nfu_p_1_035476	Nfu_t_1_035476	Nfu_c_1_035476	ENSDARG00000055912	Nfu_p_1_035476	ENSG00000140157	NIPA2	81614			GO:0072593	reactive oxygen species metabolic process	4.85969491315075e-07	9.25771880955217e-05			REACTOME
Nfu_g_1_007914	BCL6AB	Nfu_p_1_019096	Nfu_t_1_019096	Nfu_c_1_019096	ENSDARG00000070864	Nfu_p_1_019096	ENSG00000113916	BCL6	604			GO:0006979	response to oxidative stress	1.05707274422606e-06	0.000161097886220052		ID	Name	#Gene	FDR
Nfu_g_1_004911	Nfu_g_1_004911	Nfu_p_1_011957	Nfu_t_1_011957	Nfu_c_1_011957		Nfu_p_1_011957	ENSG00000170088	TMEM192	201931			GO:0009991	response to extracellular stimulus	3.38048215398068e-06	0.000429321233555546		R-HSA-1632852	Macroautophagy	12	0.0056
Nfu_g_1_003595	THG1L	Nfu_p_1_008892	Nfu_t_1_008892	Nfu_c_1_008892	ENSDARG00000038360	Nfu_p_1_008892	ENSG00000113272	THG1L	54974			GO:0022613	ribonucleoprotein complex biogenesis	5.08024732096546e-05	0.00553021208367954		R-HSA-927802	Nonsense-Mediated Decay (NMD)	16	0.0056
Nfu_g_1_020710	Nfu_g_1_020710	Nfu_p_1_049594	Nfu_t_1_049594	Nfu_c_1_049594	ENSDARG00000062423	Nfu_p_1_049594	ENSG00000226124	FTCDNL1	348751			GO:0051056	regulation of small GTPase mediated signal transduction	5.95745259786007e-05	0.00567447359946172		R-HSA-975957	Nonsense Mediated Decay (NMD) enhanced by the Exon Junction Complex (EJC)	16	0.0056
Nfu_g_1_016692	RPS24	Nfu_p_1_039958	Nfu_t_1_039958	Nfu_c_1_039958	ENSDARG00000039347	Nfu_p_1_039958	ENSG00000138326	RPS24	6229			GO:0070482	response to oxygen levels	0.000297808883741979	0.0223756653488199		R-HSA-72613	Eukaryotic Translation Initiation	16	0.0056
Nfu_g_1_003035	AVPR1A (1 OF 2)	Nfu_p_1_007584	Nfu_t_1_007584	Nfu_c_1_007584	ENSDARG00000077083	Nfu_p_1_007584	ENSG00000166148	AVPR1A	552			GO:0071496	cellular response to external stimulus	0.000320056851479178	0.0223756653488199		R-HSA-72737	Cap-dependent Translation Initiation	16	0.0056
Nfu_g_1_014108	GLMNA	Nfu_p_1_033940	Nfu_t_1_033940	Nfu_c_1_033940	ENSDARG00000058267	Nfu_p_1_033940	ENSG00000174842	GLMN	11146			GO:0010035	response to inorganic substance	0.000323008292437033	0.0223756653488199		R-HSA-975956	Nonsense Mediated Decay (NMD) independent of the Exon Junction Complex (EJC)	14	0.0056
Nfu_g_1_016711	ARL6IP5B	Nfu_p_1_039991	Nfu_t_1_039991	Nfu_c_1_039991	ENSDARG00000016238	Nfu_p_1_039991	ENSG00000144746	ARL6IP5	10550			GO:0007034	vacuolar transport	0.000386112629409796	0.0245181519675221		R-HSA-1799339	SRP-dependent cotranslational protein targeting to membrane	15	0.00676
Nfu_g_1_018473	CWC25	Nfu_p_1_044123	Nfu_t_1_044123	Nfu_c_1_044123	ENSDARG00000003382	Nfu_p_1_044123	ENSG00000273559	CWC25	54883			GO:0016072	rRNA metabolic process	0.000420293005957362	0.0246356361953469		R-HSA-156827	L13a-mediated translational silencing of Ceruloplasmin expression	15	0.00676
Nfu_g_1_006183	UFL1	Nfu_p_1_014932	Nfu_t_1_014932	Nfu_c_1_014932	ENSDARG00000007496	Nfu_p_1_014932	ENSG00000014123	UFL1	23376			GO:0007265	Ras protein signal transduction	0.000534862359467203	0.0275908954042118		R-HSA-156902	Peptide chain elongation	13	0.00676
Nfu_g_1_020728	PRDX6	Nfu_p_1_049638	Nfu_t_1_049638	Nfu_c_1_049638	ENSDARG00000043511	Nfu_p_1_049638	ENSG00000117592	PRDX6	9588			GO:0031647	regulation of protein stability	0.000572922353767935	0.0275908954042118		R-HSA-192823	Viral mRNA Translation	13	0.00676
Nfu_g_1_008805	RFXANK	Nfu_p_1_021335	Nfu_t_1_021335	Nfu_c_1_021335	ENSDARG00000016730	Nfu_p_1_021335	ENSG00000064490	RFXANK	8625			GO:0070972	protein localization to endoplasmic reticulum	0.000579336386440144	0.0275908954042118		R-HSA-72766	Translation	18	0.00676
Nfu_g_1_017342	EIF1B	Nfu_p_1_041452	Nfu_t_1_041452	Nfu_c_1_041452	ENSDARG00000012688	Nfu_p_1_041452	ENSG00000173812	EIF1	10209			GO:0007249	I-kappaB kinase/NF-kappaB signaling	0.000705133657509682	0.0316065792366105		R-HSA-72689	Formation of a pool of free 40S subunits	14	0.00676
Nfu_g_1_023531	PCMTD2	Nfu_p_1_056463	Nfu_t_1_056463	Nfu_c_1_056463	ENSDARG00000087644	Nfu_p_1_056463	ENSG00000203880	PCMTD2	55251			GO:0030522	intracellular receptor signaling pathway	0.000822880622041611	0.0348352796664282		R-HSA-2408522	Selenoamino acid metabolism	15	0.00676
Nfu_g_1_016501	ZNF365	Nfu_p_1_039519	Nfu_t_1_039519	Nfu_c_1_039519	ENSDARG00000087985	Nfu_p_1_039519	ENSG00000138311	ZNF365	22891								R-HSA-2408557	Selenocysteine synthesis	13	0.00729
Nfu_g_1_016498	ACYP2	Nfu_p_1_039515	Nfu_t_1_039515	Nfu_c_1_039515	ENSDARG00000060126	Nfu_p_1_039515	ENSG00000170634	ACYP2	98				GO COMPONENT				R-HSA-156842	Eukaryotic Translation Elongation	13	0.00729
Nfu_g_1_022589	C21H17ORF85	Nfu_p_1_054071	Nfu_t_1_054071	Nfu_c_1_054071	ENSDARG00000044597	Nfu_p_1_054071	ENSG00000074356	NCBP3	55421			geneset	description	PValue	FDR		R-HSA-72764	Eukaryotic Translation Termination	13	0.00729
Nfu_g_1_003583	TMEM131	Nfu_p_1_008866	Nfu_t_1_008866	Nfu_c_1_008866	ENSDARG00000056259	Nfu_p_1_008866	ENSG00000075568	TMEM131	23505			GO:0044437	vacuolar part	3.33174325906072e-08	4.93098002340986e-06		R-HSA-8868773	rRNA processing in the nucleus and cytosol	19	0.0104
Nfu_g_1_003584	ATP10A	Nfu_p_1_008868	Nfu_t_1_008868	Nfu_c_1_008868	ENSDARG00000061039	Nfu_p_1_008868	ENSG00000206190	ATP10A	57194			GO:0000407	pre-autophagosomal structure	3.36806639245069e-07	2.15683610611528e-05		R-HSA-912631	Regulation of signaling by CBL	6	0.0124
Nfu_g_1_007763	TRIM65	Nfu_p_1_018723	Nfu_t_1_018723	Nfu_c_1_018723	ENSDARG00000077098	Nfu_p_1_018723	ENSG00000141569	TRIM65	201292			GO:0005776	autophagosome	4.3719650799634e-07	2.15683610611528e-05		R-HSA-6791226	Major pathway of rRNA processing in the nucleolus and cytosol	18	0.0124
Nfu_g_1_009964	Nfu_g_1_009964	Nfu_p_1_024240	Nfu_t_1_024240	Nfu_c_1_024240	ENSDARG00000016357	Nfu_p_1_024240	ENSG00000076258	FMO4	2329			GO:0044445	cytosolic part	0.000319780823051286	0.0118318904528976		R-HSA-72706	GTP hydrolysis and joining of the 60S ribosomal subunit	14	0.0124
Nfu_g_1_013607	SEC14L1 (1 OF 2)	Nfu_p_1_032773	Nfu_t_1_032773	Nfu_c_1_032773	ENSDARG00000019301	Nfu_p_1_032773	ENSG00000129657	SEC14L1	6397			GO:0031519	PcG protein complex	0.000452752156937741	0.0134014638453571		R-HSA-72312	rRNA processing	19	0.0168
Nfu_g_1_014313	MRPS11	Nfu_p_1_034498	Nfu_t_1_034498	Nfu_c_1_034498	ENSDARG00000075129	Nfu_p_1_034498	ENSG00000181991	MRPS11	64963								R-HSA-162710	Synthesis of glycosylphosphatidylinositol (GPI)	5	0.0192
NA	NA	NA	NA	NA	NA	NA	NA	NA	NA
Nfu_g_1_006823	TXLNA	Nfu_p_1_016446	Nfu_t_1_016446	Nfu_c_1_016446	ENSDARG00000077037	Nfu_p_1_016446	ENSG00000084652	TXLNA	200081
Nfu_g_1_013961	ING3	Nfu_p_1_033587	Nfu_t_1_033587	Nfu_c_1_033587	ENSDARG00000034326	Nfu_p_1_033587	ENSG00000071243	ING3	54556
Nfu_g_1_010587	DPM2	Nfu_p_1_025611	Nfu_t_1_025611	Nfu_c_1_025611	ENSDARG00000095623	Nfu_p_1_025611	ENSG00000136908	DPM2	8818
Nfu_g_1_012672	MCTP2 (1 OF 2)	Nfu_p_1_030611	Nfu_t_1_030611	Nfu_c_1_030611	ENSDARG00000001414	Nfu_p_1_030611	ENSG00000140563	MCTP2	55784
Nfu_g_1_012067	RIOK3	Nfu_p_1_029228	Nfu_t_1_029228	Nfu_c_1_029228	ENSDARG00000042751	Nfu_p_1_029228	ENSG00000101782	RIOK3	8780
Nfu_g_1_015734	CALD1L	Nfu_p_1_037769	Nfu_t_1_037769	Nfu_c_1_037769	ENSDARG00000070314	Nfu_p_1_037769	ENSG00000122786	CALD1	800
Nfu_g_1_020738	WBP1LB	Nfu_p_1_049656	Nfu_t_1_049656	Nfu_c_1_049656	ENSDARG00000029751	Nfu_p_1_049656	ENSG00000166272	WBP1L	54838
Nfu_g_1_020746	CR524483.1	Nfu_p_1_049671	Nfu_t_1_049671	Nfu_c_1_049671	ENSDARG00000076834	Nfu_p_1_049671	ENSG00000181350	LRRC75A	388341
Nfu_g_1_009947	PCM1	Nfu_p_1_024215	Nfu_t_1_024215	Nfu_c_1_024215	ENSDARG00000062198	Nfu_p_1_024215	ENSG00000078674	PCM1	5108
Nfu_g_1_004960	HGSNAT	Nfu_p_1_012031	Nfu_t_1_012031	Nfu_c_1_012031	ENSDARG00000077804	Nfu_p_1_012031	ENSG00000165102	HGSNAT	138050
Nfu_g_1_012340	SMNDC1	Nfu_p_1_029878	Nfu_t_1_029878	Nfu_c_1_029878	ENSDARG00000056235	Nfu_p_1_029878	ENSG00000119953	SMNDC1	10285
Nfu_g_1_001355	UBE2Q2	Nfu_p_1_003352	Nfu_t_1_003352	Nfu_c_1_003352	ENSDARG00000013990	Nfu_p_1_003352	ENSG00000140367	UBE2Q2	92912
Nfu_g_1_001358	PARP16	Nfu_p_1_003360	Nfu_t_1_003360	Nfu_c_1_003360	ENSDARG00000018593	Nfu_p_1_003360	ENSG00000138617	PARP16	54956
Nfu_g_1_000767	STC2A	Nfu_p_1_001861	Nfu_t_1_001861	Nfu_c_1_001861	ENSDARG00000056680	Nfu_p_1_001861	ENSG00000113739	STC2	8614
Nfu_g_1_012516	TAX1BP1B	Nfu_p_1_030216	Nfu_t_1_030216	Nfu_c_1_030216	ENSDARG00000056856	Nfu_p_1_030216	ENSG00000106052	TAX1BP1	8887
Nfu_g_1_009939	TPT1	Nfu_p_1_024196	Nfu_t_1_024196	Nfu_c_1_024196	ENSDARG00000092693	Nfu_p_1_024196	ENSG00000133112	TPT1	7178
Nfu_g_1_003379	ANGPTL4	Nfu_p_1_008419	Nfu_t_1_008419	Nfu_c_1_008419	ENSDARG00000035859	Nfu_p_1_008419	ENSG00000167772	ANGPTL4	51129
Nfu_g_1_006143	BAALC (1 OF 2)	Nfu_p_1_014842	Nfu_t_1_014842	Nfu_c_1_014842	ENSDARG00000089549	Nfu_p_1_014842	ENSG00000164929	BAALC	79870
Nfu_g_1_015726	MAT2B	Nfu_p_1_037744	Nfu_t_1_037744	Nfu_c_1_037744	ENSDARG00000012932	Nfu_p_1_037744	ENSG00000038274	MAT2B	27430
Nfu_g_1_004892	FRMD1	Nfu_p_1_011913	Nfu_t_1_011913	Nfu_c_1_011913	ENSDARG00000078741	Nfu_p_1_011913	ENSG00000153303	FRMD1	79981
Nfu_g_1_000079	FAM171B (2 OF 2)	Nfu_p_1_000196	Nfu_t_1_000196	Nfu_c_1_000196	ENSDARG00000096271	Nfu_p_1_000196	ENSG00000144369	FAM171B	165215
Nfu_g_1_010579	CBX8B	Nfu_p_1_025598	Nfu_t_1_025598	Nfu_c_1_025598	ENSDARG00000070329	Nfu_p_1_025598	ENSG00000141570	CBX8	57332
Nfu_g_1_004981	PARP10	Nfu_p_1_012059	Nfu_t_1_012059	Nfu_c_1_012059	ENSDARG00000088354	Nfu_p_1_012059	ENSG00000178685	PARP10	84875
Nfu_g_1_015671	TM2D1	Nfu_p_1_037630	Nfu_t_1_037630	Nfu_c_1_037630	ENSDARG00000057042	Nfu_p_1_037630	ENSG00000162604	TM2D1	83941
Nfu_g_1_013344	PRDM10	Nfu_p_1_032123	Nfu_t_1_032123	Nfu_c_1_032123	ENSDARG00000022161	Nfu_p_1_032123	ENSG00000170325	PRDM10	56980
Nfu_g_1_009933	NUB1	Nfu_p_1_024186	Nfu_t_1_024186	Nfu_c_1_024186	ENSDARG00000061417	Nfu_p_1_024186	ENSG00000013374	NUB1	51667
Nfu_g_1_001027	ABLIM3 (1 OF 2)	Nfu_p_1_002514	Nfu_t_1_002514	Nfu_c_1_002514	ENSDARG00000088168	Nfu_p_1_002514	ENSG00000173210	ABLIM3	22885
Nfu_g_1_017010	CD2BP2	Nfu_p_1_040621	Nfu_t_1_040621	Nfu_c_1_040621	ENSDARG00000027357	Nfu_p_1_040621	ENSG00000169217	CD2BP2	10421
Nfu_g_1_016621	EAPP	Nfu_p_1_039805	Nfu_t_1_039805	Nfu_c_1_039805	ENSDARG00000017272	Nfu_p_1_039805	ENSG00000129518	EAPP	55837
Nfu_g_1_014255	PIK3R3B	Nfu_p_1_034312	Nfu_t_1_034312	Nfu_c_1_034312	ENSDARG00000034409	Nfu_p_1_034312	ENSG00000117461	PIK3R3	8503
Nfu_g_1_016910	PKD2	Nfu_p_1_040400	Nfu_t_1_040400	Nfu_c_1_040400	ENSDARG00000014098	Nfu_p_1_040400	ENSG00000118762	PKD2	5311
Nfu_g_1_013621	MFSD8	Nfu_p_1_032798	Nfu_t_1_032798	Nfu_c_1_032798	ENSDARG00000015179	Nfu_p_1_032798	ENSG00000164073	MFSD8	256471
Nfu_g_1_003045	ULK1A	Nfu_p_1_007603	Nfu_t_1_007603	Nfu_c_1_007603	ENSDARG00000074481	Nfu_p_1_007603	ENSG00000177169	ULK1	8408
Nfu_g_1_010760	E2F3	Nfu_p_1_026022	Nfu_t_1_026022	Nfu_c_1_026022	ENSDARG00000070463	Nfu_p_1_026022	ENSG00000112242	E2F3	1871
Nfu_g_1_004236	FGFBP1	Nfu_p_1_010343	Nfu_t_1_010343	Nfu_c_1_010343	ENSDARG00000091660	Nfu_p_1_010343	ENSG00000137440	FGFBP1	9982
Nfu_g_1_004239	ANXA5B	Nfu_p_1_010351	Nfu_t_1_010351	Nfu_c_1_010351	ENSDARG00000016470	Nfu_p_1_010351	ENSG00000164111	ANXA5	308
Nfu_g_1_004080	BLNK	Nfu_p_1_010029	Nfu_t_1_010029	Nfu_c_1_010029	ENSDARG00000042722	Nfu_p_1_010029	ENSG00000095585	BLNK	29760
Nfu_g_1_022758	SGPL1	Nfu_p_1_054447	Nfu_t_1_054447	Nfu_c_1_054447	ENSDARG00000061375	Nfu_p_1_054447	ENSG00000166224	SGPL1	8879
Nfu_g_1_022761	AP2A2	Nfu_p_1_054452	Nfu_t_1_054452	Nfu_c_1_054452	ENSDARG00000054320	Nfu_p_1_054452	ENSG00000183020	AP2A2	161
Nfu_g_1_012651	AMPD3 (1 OF 2)	Nfu_p_1_030559	Nfu_t_1_030559	Nfu_c_1_030559	ENSDARG00000032469	Nfu_p_1_030559	ENSG00000133805	AMPD3	272
Nfu_g_1_003007	WACA	Nfu_p_1_007532	Nfu_t_1_007532	Nfu_c_1_007532	ENSDARG00000012577	Nfu_p_1_007532	ENSG00000095787	WAC	51322
Nfu_g_1_014554	CABZ01013481.2	Nfu_p_1_035042	Nfu_t_1_035042	Nfu_c_1_035042	ENSDARG00000089276	Nfu_p_1_035042	ENSG00000204278	TMEM235	283999
Nfu_g_1_021970	ASAH1B	Nfu_p_1_052580	Nfu_t_1_052580	Nfu_c_1_052580	ENSDARG00000034817	Nfu_p_1_052580	ENSG00000104763	ASAH1	427
Nfu_g_1_010541	ASGR1	Nfu_p_1_025519	Nfu_t_1_025519	Nfu_c_1_025519	ENSDARG00000095963	Nfu_p_1_025519	ENSG00000161944	ASGR2	433
Nfu_g_1_003603	CALCOCO2	Nfu_p_1_008909	Nfu_t_1_008909	Nfu_c_1_008909	ENSDARG00000052515	Nfu_p_1_008909	ENSG00000136436	CALCOCO2	10241
Nfu_g_1_014920	CTSF	Nfu_p_1_035923	Nfu_t_1_035923	Nfu_c_1_035923	ENSDARG00000063095	Nfu_p_1_035923	ENSG00000174080	CTSF	8722
Nfu_g_1_014830	PHF6	Nfu_p_1_035702	Nfu_t_1_035702	Nfu_c_1_035702	ENSDARG00000004046	Nfu_p_1_035702	ENSG00000156531	PHF6	84295
Nfu_g_1_014854	MOSPD1	Nfu_p_1_035757	Nfu_t_1_035757	Nfu_c_1_035757	ENSDARG00000028614	Nfu_p_1_035757	ENSG00000101928	MOSPD1	56180
Nfu_g_1_014905	LPAR4	Nfu_p_1_035877	Nfu_t_1_035877	Nfu_c_1_035877	ENSDARG00000062552	Nfu_p_1_035877	ENSG00000147145	LPAR4	2846
Nfu_g_1_014870	RPS6KA6	Nfu_p_1_035803	Nfu_t_1_035803	Nfu_c_1_035803	ENSDARG00000057927	Nfu_p_1_035803	ENSG00000072133	RPS6KA6	27330
Nfu_g_1_016676	EIF4EBP3	Nfu_p_1_039918	Nfu_t_1_039918	Nfu_c_1_039918	ENSDARG00000041607	Nfu_p_1_039918	ENSG00000243056	EIF4EBP3	8637
Nfu_g_1_014690	MYOT	Nfu_p_1_035365	Nfu_t_1_035365	Nfu_c_1_035365	ENSDARG00000076312	Nfu_p_1_035365	ENSG00000120729	MYOT	9499
Nfu_g_1_014650	HVCN1	Nfu_p_1_035268	Nfu_t_1_035268	Nfu_c_1_035268	ENSDARG00000040338	Nfu_p_1_035268	ENSG00000122986	HVCN1	84329
Nfu_g_1_014712	UVSSA	Nfu_p_1_035413	Nfu_t_1_035413	Nfu_c_1_035413	ENSDARG00000004958	Nfu_p_1_035413	ENSG00000163945	UVSSA	57654
Nfu_g_1_014691	RNF103	Nfu_p_1_035369	Nfu_t_1_035369	Nfu_c_1_035369	ENSDARG00000057438	Nfu_p_1_035369	ENSG00000239305	RNF103	7844
Nfu_g_1_014669	TMEM129	Nfu_p_1_035309	Nfu_t_1_035309	Nfu_c_1_035309	ENSDARG00000075346	Nfu_p_1_035309	ENSG00000168936	TMEM129	92305
Nfu_g_1_014638	C14H4ORF29	Nfu_p_1_035231	Nfu_t_1_035231	Nfu_c_1_035231	ENSDARG00000029975	Nfu_p_1_035231	ENSG00000164074	ABHD18	80167
Nfu_g_1_004659	GNPDA1	Nfu_p_1_011350	Nfu_t_1_011350	Nfu_c_1_011350	ENSDARG00000037307	Nfu_p_1_011350	ENSG00000113552	GNPDA1	10007
Nfu_g_1_004508	SEPT8B	Nfu_p_1_010968	Nfu_t_1_010968	Nfu_c_1_010968	ENSDARG00000032606	Nfu_p_1_010968	ENSG00000164402	SEPT8	23176
Nfu_g_1_004305	CCNG1	Nfu_p_1_010503	Nfu_t_1_010503	Nfu_c_1_010503	ENSDARG00000076667	Nfu_p_1_010503	ENSG00000113328	CCNG1	900
Nfu_g_1_004831	SLU7	Nfu_p_1_011777	Nfu_t_1_011777	Nfu_c_1_011777	ENSDARG00000038870	Nfu_p_1_011777	ENSG00000164609	SLU7	10569
Nfu_g_1_004375	PDGFRB	Nfu_p_1_010682	Nfu_t_1_010682	Nfu_c_1_010682	ENSDARG00000057345	Nfu_p_1_010682	ENSG00000113721	PDGFRB	5159
Nfu_g_1_004380	TCIRG1	Nfu_p_1_010691	Nfu_t_1_010691	Nfu_c_1_010691	ENSDARG00000076003	Nfu_p_1_010691	ENSG00000185344	ATP6V0A2	23545
Nfu_g_1_004266	SYNGR2A	Nfu_p_1_010413	Nfu_t_1_010413	Nfu_c_1_010413	ENSDARG00000052429	Nfu_p_1_010413	ENSG00000108639	SYNGR2	9144
Nfu_g_1_004290	RAN	Nfu_p_1_010475	Nfu_t_1_010475	Nfu_c_1_010475	ENSDARG00000057026	Nfu_p_1_010475	ENSG00000132341	RAN	5901
Nfu_g_1_004479	ZDHHC5 (2 OF 2)	Nfu_p_1_010919	Nfu_t_1_010919	Nfu_c_1_010919	ENSDARG00000087417	Nfu_p_1_010919	ENSG00000156599	ZDHHC5	25921
Nfu_g_1_004725	CR855307.1	Nfu_p_1_011497	Nfu_t_1_011497	Nfu_c_1_011497	ENSDARG00000063663	Nfu_p_1_011497	ENSG00000172409	CLP1	10978
Nfu_g_1_004562	Nfu_g_1_004562	Nfu_p_1_011107	Nfu_t_1_011107	Nfu_c_1_011107	ENSDARG00000052277	Nfu_p_1_011107	ENSG00000157782	CABP1	9478
Nfu_g_1_004387	NKAP	Nfu_p_1_010705	Nfu_t_1_010705	Nfu_c_1_010705	ENSDARG00000033450	Nfu_p_1_010705	ENSG00000189134	NKAPL	222698
Nfu_g_1_004534	FOXO4	Nfu_p_1_011033	Nfu_t_1_011033	Nfu_c_1_011033	ENSDARG00000055792	Nfu_p_1_011033	ENSG00000118689	FOXO3	2309
Nfu_g_1_004757	Nfu_g_1_004757	Nfu_p_1_011584	Nfu_t_1_011584	Nfu_c_1_011584	ENSDARG00000088264	Nfu_p_1_011584	ENSG00000109762	SNX25	83891
Nfu_g_1_004582	FHL1A	Nfu_p_1_011134	Nfu_t_1_011134	Nfu_c_1_011134	ENSDARG00000071498	Nfu_p_1_011134	ENSG00000022267	FHL1	2273
Nfu_g_1_004442	KLHL3	Nfu_p_1_010823	Nfu_t_1_010823	Nfu_c_1_010823	ENSDARG00000056647	Nfu_p_1_010823	ENSG00000146021	KLHL3	26249
Nfu_g_1_004599	QDPRA	Nfu_p_1_011189	Nfu_t_1_011189	Nfu_c_1_011189	ENSDARG00000040190	Nfu_p_1_011189	ENSG00000151552	QDPR	5860
Nfu_g_1_004683	SQSTM1	Nfu_p_1_011410	Nfu_t_1_011410	Nfu_c_1_011410	ENSDARG00000075014	Nfu_p_1_011410	ENSG00000161011	SQSTM1	8878
Nfu_g_1_004737	OPTN	Nfu_p_1_011531	Nfu_t_1_011531	Nfu_c_1_011531	ENSDARG00000002663	Nfu_p_1_011531	ENSG00000123240	OPTN	10133
Nfu_g_1_011786	HBP1 (2 OF 2)	Nfu_p_1_028494	Nfu_t_1_028494	Nfu_c_1_028494	ENSDARG00000028517	Nfu_p_1_028494	ENSG00000105856	HBP1	26959
Nfu_g_1_012032	ARNTL2	Nfu_p_1_029151	Nfu_t_1_029151	Nfu_c_1_029151	ENSDARG00000006791	Nfu_p_1_029151	ENSG00000029153	ARNTL2	56938
Nfu_g_1_011846	PMPCB	Nfu_p_1_028653	Nfu_t_1_028653	Nfu_c_1_028653	ENSDARG00000016979	Nfu_p_1_028653	ENSG00000105819	PMPCB	9512
Nfu_g_1_011987	ASB13A.1	Nfu_p_1_029032	Nfu_t_1_029032	Nfu_c_1_029032	ENSDARG00000079698	Nfu_p_1_029032	ENSG00000196372	ASB13	79754
Nfu_g_1_011891	CABZ01078314.1	Nfu_p_1_028759	Nfu_t_1_028759	Nfu_c_1_028759	ENSDARG00000060248	Nfu_p_1_028759	ENSG00000139132	FGD4	121512
Nfu_g_1_012035	RYROXD1	Nfu_p_1_029158	Nfu_t_1_029158	Nfu_c_1_029158	ENSDARG00000033586	Nfu_p_1_029158	ENSG00000121350	PYROXD1	79912
Nfu_g_1_011979	MDFIC	Nfu_p_1_029005	Nfu_t_1_029005	Nfu_c_1_029005	ENSDARG00000074223	Nfu_p_1_029005	ENSG00000135272	MDFIC	29969
Nfu_g_1_011778	RASSF8B	Nfu_p_1_028476	Nfu_t_1_028476	Nfu_c_1_028476	ENSDARG00000045485	Nfu_p_1_028476	ENSG00000123094	RASSF8	11228
Nfu_g_1_011886	DCP1B	Nfu_p_1_028754	Nfu_t_1_028754	Nfu_c_1_028754	ENSDARG00000045484	Nfu_p_1_028754	ENSG00000151065	DCP1B	196513
Nfu_g_1_011839	TSPAN11	Nfu_p_1_028635	Nfu_t_1_028635	Nfu_c_1_028635	ENSDARG00000001781	Nfu_p_1_028635	ENSG00000110900	TSPAN11	441631
Nfu_g_1_012015	CCDC53	Nfu_p_1_029104	Nfu_t_1_029104	Nfu_c_1_029104	ENSDARG00000045563	Nfu_p_1_029104	ENSG00000120860	CCDC53	51019
Nfu_g_1_011772	CRY1	Nfu_p_1_028467	Nfu_t_1_028467	Nfu_c_1_028467	ENSDARG00000045768	Nfu_p_1_028467	ENSG00000008405	CRY1	1407
Nfu_g_1_011796	ZNF473	Nfu_p_1_028509	Nfu_t_1_028509	Nfu_c_1_028509	ENSDARG00000058507	Nfu_p_1_028509	ENSG00000180626	ZNF594	84622
Nfu_g_1_011619	ITFG2	Nfu_p_1_028054	Nfu_t_1_028054	Nfu_c_1_028054	ENSDARG00000002174	Nfu_p_1_028054	ENSG00000111203	ITFG2	55846
Nfu_g_1_012010	MDM2	Nfu_p_1_029098	Nfu_t_1_029098	Nfu_c_1_029098	ENSDARG00000033443	Nfu_p_1_029098	ENSG00000135679	MDM2	4193
Nfu_g_1_011719	METAP2	Nfu_p_1_028336	Nfu_t_1_028336	Nfu_c_1_028336	ENSDARG00000092768	Nfu_p_1_028336	ENSG00000111142	METAP2	10988
Nfu_g_1_011767	LGR5	Nfu_p_1_028450	Nfu_t_1_028450	Nfu_c_1_028450	ENSDARG00000060542	Nfu_p_1_028450	ENSG00000139292	LGR5	8549
Nfu_g_1_011807	CREBL2	Nfu_p_1_028524	Nfu_t_1_028524	Nfu_c_1_028524	ENSDARG00000094623	Nfu_p_1_028524	ENSG00000111269	CREBL2	1389
Nfu_g_1_011858	LAMTOR4	Nfu_p_1_028674	Nfu_t_1_028674	Nfu_c_1_028674	ENSDARG00000045542	Nfu_p_1_028674	ENSG00000188186	LAMTOR4	389541
Nfu_g_1_012027	FBXO7	Nfu_p_1_029133	Nfu_t_1_029133	Nfu_c_1_029133	ENSDARG00000059115	Nfu_p_1_029133	ENSG00000100225	FBXO7	25793
Nfu_g_1_007081	TRMT1	Nfu_p_1_017119	Nfu_t_1_017119	Nfu_c_1_017119	ENSDARG00000010978	Nfu_p_1_017119	ENSG00000104907	TRMT1	55621
Nfu_g_1_007147	ABCA1A	Nfu_p_1_017312	Nfu_t_1_017312	Nfu_c_1_017312	ENSDARG00000074635	Nfu_p_1_017312	ENSG00000165029	ABCA1	19
Nfu_g_1_007213	GGA2	Nfu_p_1_017472	Nfu_t_1_017472	Nfu_c_1_017472	ENSDARG00000038537	Nfu_p_1_017472	ENSG00000103365	GGA2	23062
Nfu_g_1_007110	CU914772.1	Nfu_p_1_017209	Nfu_t_1_017209	Nfu_c_1_017209	ENSDARG00000074282	Nfu_p_1_017209	ENSG00000171298	GAA	2548
Nfu_g_1_007176	SMCR8B	Nfu_p_1_017376	Nfu_t_1_017376	Nfu_c_1_017376	ENSDARG00000052818	Nfu_p_1_017376	ENSG00000176994	SMCR8	140775
Nfu_g_1_007234	FOXK1	Nfu_p_1_017522	Nfu_t_1_017522	Nfu_c_1_017522	ENSDARG00000037872	Nfu_p_1_017522	ENSG00000141568	FOXK2	3607
Nfu_g_1_007206	ERN2	Nfu_p_1_017444	Nfu_t_1_017444	Nfu_c_1_017444	ENSDARG00000058475	Nfu_p_1_017444	ENSG00000178607	ERN1	2081
Nfu_g_1_007069	FHDC1	Nfu_p_1_017096	Nfu_t_1_017096	Nfu_c_1_017096	ENSDARG00000074812	Nfu_p_1_017096	ENSG00000137460	FHDC1	85462
Nfu_g_1_015945	POLR3F	Nfu_p_1_038288	Nfu_t_1_038288	Nfu_c_1_038288	ENSDARG00000012572	Nfu_p_1_038288	ENSG00000132664	POLR3F	10621
Nfu_g_1_015858	RNF38	Nfu_p_1_038029	Nfu_t_1_038029	Nfu_c_1_038029	ENSDARG00000062055	Nfu_p_1_038029	ENSG00000137075	RNF38	152006
Nfu_g_1_015778	PI4K2B	Nfu_p_1_037870	Nfu_t_1_037870	Nfu_c_1_037870	ENSDARG00000013881	Nfu_p_1_037870	ENSG00000038210	PI4K2B	55300
Nfu_g_1_015831	TOM1 (1 OF 2)	Nfu_p_1_037977	Nfu_t_1_037977	Nfu_c_1_037977	ENSDARG00000056394	Nfu_p_1_037977	ENSG00000175662	TOM1L2	146691
Nfu_g_1_015830	KIAA0430	Nfu_p_1_037976	Nfu_t_1_037976	Nfu_c_1_037976	ENSDARG00000090419	Nfu_p_1_037976	ENSG00000166783	KIAA0430	9665
Nfu_g_1_015953	FOPNL	Nfu_p_1_038330	Nfu_t_1_038330	Nfu_c_1_038330	ENSDARG00000071198	Nfu_p_1_038330	ENSG00000133393	FOPNL	123811
Nfu_g_1_015959	MYCBPAP	Nfu_p_1_038345	Nfu_t_1_038345	Nfu_c_1_038345	ENSDARG00000069194	Nfu_p_1_038345	ENSG00000136449	MYCBPAP	84073
Nfu_g_1_010804	IL6ST	Nfu_p_1_026121	Nfu_t_1_026121	Nfu_c_1_026121	ENSDARG00000030498	Nfu_p_1_026121	ENSG00000134352	IL6ST	3572
Nfu_g_1_010824	SYK	Nfu_p_1_026168	Nfu_t_1_026168	Nfu_c_1_026168	ENSDARG00000008186	Nfu_p_1_026168	ENSG00000165025	SYK	6850
Nfu_g_1_006501	MARVELD2A	Nfu_p_1_015684	Nfu_t_1_015684	Nfu_c_1_015684	ENSDARG00000025076	Nfu_p_1_015684	ENSG00000152939	MARVELD2	153562
Nfu_g_1_006518	PPIAB	Nfu_p_1_015712	Nfu_t_1_015712	Nfu_c_1_015712	ENSDARG00000042247	Nfu_p_1_015712	ENSG00000108179	PPIF	10105
Nfu_g_1_006588	BRAP	Nfu_p_1_015895	Nfu_t_1_015895	Nfu_c_1_015895	ENSDARG00000008560	Nfu_p_1_015895	ENSG00000089234	BRAP	8315
Nfu_g_1_006328	EIF4EBP1	Nfu_p_1_015274	Nfu_t_1_015274	Nfu_c_1_015274	ENSDARG00000043608	Nfu_p_1_015274	ENSG00000187840	EIF4EBP1	1978
Nfu_g_1_006453	RCL1	Nfu_p_1_015581	Nfu_t_1_015581	Nfu_c_1_015581	ENSDARG00000038312	Nfu_p_1_015581	ENSG00000120158	RCL1	10171
Nfu_g_1_006671	MAT2AA	Nfu_p_1_016092	Nfu_t_1_016092	Nfu_c_1_016092	ENSDARG00000040334	Nfu_p_1_016092	ENSG00000168906	MAT2A	4144
Nfu_g_1_006335	SMTNA	Nfu_p_1_015286	Nfu_t_1_015286	Nfu_c_1_015286	ENSDARG00000074652	Nfu_p_1_015286	ENSG00000183963	SMTN	6525
Nfu_g_1_006553	NFKBIL1	Nfu_p_1_015796	Nfu_t_1_015796	Nfu_c_1_015796	ENSDARG00000003157	Nfu_p_1_015796	ENSG00000204498	NFKBIL1	4795
Nfu_g_1_006587	MLANA	Nfu_p_1_015891	Nfu_t_1_015891	Nfu_c_1_015891	ENSDARG00000052667	Nfu_p_1_015891	ENSG00000120215	MLANA	2315
Nfu_g_1_006650	PSD4	Nfu_p_1_016048	Nfu_t_1_016048	Nfu_c_1_016048	ENSDARG00000053210	Nfu_p_1_016048	ENSG00000125637	PSD4	23550
Nfu_g_1_006730	BXDC2	Nfu_p_1_016240	Nfu_t_1_016240	Nfu_c_1_016240	ENSDARG00000024511	Nfu_p_1_016240	ENSG00000113460	BRIX1	55299
Nfu_g_1_006549	PPAP2A (2 OF 2)	Nfu_p_1_015784	Nfu_t_1_015784	Nfu_c_1_015784	ENSDARG00000079790	Nfu_p_1_015784	ENSG00000067113	PLPP1	8611
Nfu_g_1_006756	ST6GALNAC6	Nfu_p_1_016313	Nfu_t_1_016313	Nfu_c_1_016313	ENSDARG00000036913	Nfu_p_1_016313	ENSG00000160408	ST6GALNAC6	30815
Nfu_g_1_006608	COL4A3BP (1 OF 2)	Nfu_p_1_015939	Nfu_t_1_015939	Nfu_c_1_015939	ENSDARG00000024325	Nfu_p_1_015939	ENSG00000113163	COL4A3BP	10087
Nfu_g_1_006533	Nfu_g_1_006533	Nfu_p_1_015740	Nfu_t_1_015740	Nfu_c_1_015740	ENSDARG00000060012	Nfu_p_1_015740	ENSG00000181104	F2R	2149
Nfu_g_1_006302	JMY	Nfu_p_1_015231	Nfu_t_1_015231	Nfu_c_1_015231	ENSDARG00000092836	Nfu_p_1_015231	ENSG00000152409	JMY	133746
Nfu_g_1_010750	DAB2	Nfu_p_1_026001	Nfu_t_1_026001	Nfu_c_1_026001	ENSDARG00000053091	Nfu_p_1_026001	ENSG00000153071	DAB2	1601
Nfu_g_1_010672	FAM69B	Nfu_p_1_025822	Nfu_t_1_025822	Nfu_c_1_025822	ENSDARG00000059881	Nfu_p_1_025822	ENSG00000165716	FAM69B	138311
Nfu_g_1_010713	SLC25A46	Nfu_p_1_025931	Nfu_t_1_025931	Nfu_c_1_025931	ENSDARG00000035181	Nfu_p_1_025931	ENSG00000164209	SLC25A46	91137
Nfu_g_1_010669	NADKD1	Nfu_p_1_025819	Nfu_t_1_025819	Nfu_c_1_025819	ENSDARG00000007181	Nfu_p_1_025819	ENSG00000152620	NADK2	133686
Nfu_g_1_018287	GHRB	Nfu_p_1_043718	Nfu_t_1_043718	Nfu_c_1_043718	ENSDARG00000007671	Nfu_p_1_043718	ENSG00000112964	GHR	2690
Nfu_g_1_018225	C11ORF82 (1 OF 2)	Nfu_p_1_043596	Nfu_t_1_043596	Nfu_c_1_043596	ENSDARG00000088690	Nfu_p_1_043596	ENSG00000165490	DDIAS	220042
Nfu_g_1_018267	LPIN1	Nfu_p_1_043680	Nfu_t_1_043680	Nfu_c_1_043680	ENSDARG00000020239	Nfu_p_1_043680	ENSG00000134324	LPIN1	23175
Nfu_g_1_018208	SLC9B2	Nfu_p_1_043547	Nfu_t_1_043547	Nfu_c_1_043547	ENSDARG00000052700	Nfu_p_1_043547	ENSG00000164038	SLC9B2	133308
Nfu_g_1_016123	SRD5A2	Nfu_p_1_038705	Nfu_t_1_038705	Nfu_c_1_038705	ENSDARG00000043587	Nfu_p_1_038705	ENSG00000277893	SRD5A2	6716
Nfu_g_1_016114	SPAST	Nfu_p_1_038689	Nfu_t_1_038689	Nfu_c_1_038689	ENSDARG00000024933	Nfu_p_1_038689	ENSG00000021574	SPAST	6683
Nfu_g_1_016087	C13H10ORF54	Nfu_p_1_038596	Nfu_t_1_038596	Nfu_c_1_038596	ENSDARG00000068784	Nfu_p_1_038596	ENSG00000107738	C10orf54	64115
Nfu_g_1_007831	SORBS1	Nfu_p_1_018888	Nfu_t_1_018888	Nfu_c_1_018888	ENSDARG00000079230	Nfu_p_1_018888	ENSG00000095637	SORBS1	10580
Nfu_g_1_007815	MCFD2	Nfu_p_1_018845	Nfu_t_1_018845	Nfu_c_1_018845	ENSDARG00000039757	Nfu_p_1_018845	ENSG00000180398	MCFD2	90411
Nfu_g_1_007824	POLR1B	Nfu_p_1_018865	Nfu_t_1_018865	Nfu_c_1_018865	ENSDARG00000077469	Nfu_p_1_018865	ENSG00000125630	POLR1B	84172
Nfu_g_1_007891	CYP1B1	Nfu_p_1_019048	Nfu_t_1_019048	Nfu_c_1_019048	ENSDARG00000068934	Nfu_p_1_019048	ENSG00000138061	CYP1B1	1545
Nfu_g_1_007870	RIN2	Nfu_p_1_018981	Nfu_t_1_018981	Nfu_c_1_018981	ENSDARG00000074589	Nfu_p_1_018981	ENSG00000132669	RIN2	54453
Nfu_g_1_013466	SNX5	Nfu_p_1_032405	Nfu_t_1_032405	Nfu_c_1_032405	ENSDARG00000020442	Nfu_p_1_032405	ENSG00000089006	SNX5	27131
Nfu_g_1_014380	PRDM8	Nfu_p_1_034637	Nfu_t_1_034637	Nfu_c_1_034637	ENSDARG00000025017	Nfu_p_1_034637	ENSG00000265763	ZNF488	118738
Nfu_g_1_014361	Nfu_g_1_014361	Nfu_p_1_034594	Nfu_t_1_034594	Nfu_c_1_034594	ENSDARG00000021404	Nfu_p_1_034594	ENSG00000169599	NFU1	27247
Nfu_g_1_014343	LZTS2A	Nfu_p_1_034559	Nfu_t_1_034559	Nfu_c_1_034559	ENSDARG00000074597	Nfu_p_1_034559	ENSG00000107816	LZTS2	84445
Nfu_g_1_014410	MYH11B	Nfu_p_1_034692	Nfu_t_1_034692	Nfu_c_1_034692	ENSDARG00000061928	Nfu_p_1_034692	ENSG00000112539	C6orf118	168090
Nfu_g_1_014425	PSAP	Nfu_p_1_034731	Nfu_t_1_034731	Nfu_c_1_034731	ENSDARG00000013968	Nfu_p_1_034731	ENSG00000197746	PSAP	5660
Nfu_g_1_002742	SDCCAG8	Nfu_p_1_006843	Nfu_t_1_006843	Nfu_c_1_006843	ENSDARG00000078947	Nfu_p_1_006843	ENSG00000054282	SDCCAG8	10806
Nfu_g_1_002876	MAP4K3 (2 OF 2)	Nfu_p_1_007248	Nfu_t_1_007248	Nfu_c_1_007248	ENSDARG00000087742	Nfu_p_1_007248	ENSG00000011566	MAP4K3	8491
Nfu_g_1_002781	WIPF1	Nfu_p_1_007020	Nfu_t_1_007020	Nfu_c_1_007020	ENSDARG00000071084	Nfu_p_1_007020	ENSG00000115935	WIPF1	7456
Nfu_g_1_002893	LRIT1A	Nfu_p_1_007276	Nfu_t_1_007276	Nfu_c_1_007276	ENSDARG00000019179	Nfu_p_1_007276	ENSG00000148602	LRIT1	26103
Nfu_g_1_002944	RGRA	Nfu_p_1_007402	Nfu_t_1_007402	Nfu_c_1_007402	ENSDARG00000054890	Nfu_p_1_007402	ENSG00000148604	RGR	5995
Nfu_g_1_002895	PLEKHA1	Nfu_p_1_007283	Nfu_t_1_007283	Nfu_c_1_007283	ENSDARG00000094504	Nfu_p_1_007283	ENSG00000107679	PLEKHA1	59338
Nfu_g_1_002828	COG2	Nfu_p_1_007139	Nfu_t_1_007139	Nfu_c_1_007139	ENSDARG00000004037	Nfu_p_1_007139	ENSG00000135775	COG2	22796
Nfu_g_1_002857	BNIP4	Nfu_p_1_007190	Nfu_t_1_007190	Nfu_c_1_007190	ENSDARG00000045033	Nfu_p_1_007190	ENSG00000176171	BNIP3	664
Nfu_g_1_002984	WDR96	Nfu_p_1_007488	Nfu_t_1_007488	Nfu_c_1_007488	ENSDARG00000001825	Nfu_p_1_007488	ENSG00000197748	CFAP43	80217
Nfu_g_1_002772	MINPP1A	Nfu_p_1_006961	Nfu_t_1_006961	Nfu_c_1_006961	ENSDARG00000057058	Nfu_p_1_006961	ENSG00000107789	MINPP1	9562
Nfu_g_1_002943	PELI1B	Nfu_p_1_007399	Nfu_t_1_007399	Nfu_c_1_007399	ENSDARG00000044083	Nfu_p_1_007399	ENSG00000197329	PELI1	57162
Nfu_g_1_002860	Nfu_g_1_002860	Nfu_p_1_007197	Nfu_t_1_007197	Nfu_c_1_007197	ENSDARG00000087387	Nfu_p_1_007197	ENSG00000085274	MYNN	55892
Nfu_g_1_002886	PNO1	Nfu_p_1_007267	Nfu_t_1_007267	Nfu_c_1_007267	ENSDARG00000008502	Nfu_p_1_007267	ENSG00000115946	PNO1	56902
Nfu_g_1_010609	PLEKHA3	Nfu_p_1_025658	Nfu_t_1_025658	Nfu_c_1_025658	ENSDARG00000056601	Nfu_p_1_025658	ENSG00000116095	PLEKHA3	65977
Nfu_g_1_019590	XYLT2	Nfu_p_1_046800	Nfu_t_1_046800	Nfu_c_1_046800	ENSDARG00000061248	Nfu_p_1_046800	ENSG00000015532	XYLT2	64132
Nfu_g_1_019783	DHRS7B	Nfu_p_1_047251	Nfu_t_1_047251	Nfu_c_1_047251	ENSDARG00000075726	Nfu_p_1_047251	ENSG00000109016	DHRS7B	25979
Nfu_g_1_019342	RPS2	Nfu_p_1_046205	Nfu_t_1_046205	Nfu_c_1_046205	ENSDARG00000077291	Nfu_p_1_046205	ENSG00000140988	RPS2	6187
Nfu_g_1_019552	HAGH	Nfu_p_1_046706	Nfu_t_1_046706	Nfu_c_1_046706	ENSDARG00000025338	Nfu_p_1_046706	ENSG00000063854	HAGH	3029
Nfu_g_1_019449	PROZA	Nfu_p_1_046459	Nfu_t_1_046459	Nfu_c_1_046459	ENSDARG00000037783	Nfu_p_1_046459	ENSG00000126231	PROZ	8858
Nfu_g_1_019603	NAPSA	Nfu_p_1_046821	Nfu_t_1_046821	Nfu_c_1_046821	ENSDARG00000009313	Nfu_p_1_046821	ENSG00000117984	CTSD	1509
Nfu_g_1_019844	WIPI2	Nfu_p_1_047372	Nfu_t_1_047372	Nfu_c_1_047372	ENSDARG00000037871	Nfu_p_1_047372	ENSG00000157954	WIPI2	26100
Nfu_g_1_019757	CBX7A	Nfu_p_1_047193	Nfu_t_1_047193	Nfu_c_1_047193	ENSDARG00000038025	Nfu_p_1_047193	ENSG00000141582	CBX4	8535
Nfu_g_1_019616	ST13	Nfu_p_1_046860	Nfu_t_1_046860	Nfu_c_1_046860	ENSDARG00000021973	Nfu_p_1_046860	ENSG00000025772	TOMM34	10953
Nfu_g_1_019452	WBP2	Nfu_p_1_046465	Nfu_t_1_046465	Nfu_c_1_046465	ENSDARG00000056605	Nfu_p_1_046465	ENSG00000132471	WBP2	23558
Nfu_g_1_019510	MEI1	Nfu_p_1_046624	Nfu_t_1_046624	Nfu_c_1_046624	ENSDARG00000090972	Nfu_p_1_046624	ENSG00000167077	MEI1	150365
Nfu_g_1_019505	USP43 (2 OF 2)	Nfu_p_1_046607	Nfu_t_1_046607	Nfu_c_1_046607	ENSDARG00000088072	Nfu_p_1_046607	ENSG00000154914	USP43	124739
Nfu_g_1_019733	ATG4D (2 OF 2)	Nfu_p_1_047153	Nfu_t_1_047153	Nfu_c_1_047153	ENSDARG00000043548	Nfu_p_1_047153	ENSG00000130734	ATG4D	84971
Nfu_g_1_019641	FTL	Nfu_p_1_046929	Nfu_t_1_046929	Nfu_c_1_046929	ENSDARG00000031776	Nfu_p_1_046929	ENSG00000087086	FTL	2512
Nfu_g_1_019532	CARHSP1	Nfu_p_1_046666	Nfu_t_1_046666	Nfu_c_1_046666	ENSDARG00000053129	Nfu_p_1_046666	ENSG00000153048	CARHSP1	23589
Nfu_g_1_019816	GCDHL	Nfu_p_1_047316	Nfu_t_1_047316	Nfu_c_1_047316	ENSDARG00000037057	Nfu_p_1_047316	ENSG00000105607	GCDH	2639
Nfu_g_1_009585	CABZ01101003.1	Nfu_p_1_023374	Nfu_t_1_023374	Nfu_c_1_023374	ENSDARG00000060058	Nfu_p_1_023374	ENSG00000083799	CYLD	1540
Nfu_g_1_009531	NYNRIN	Nfu_p_1_023253	Nfu_t_1_023253	Nfu_c_1_023253	ENSDARG00000092488	Nfu_p_1_023253	ENSG00000205978	NYNRIN	57523
Nfu_g_1_009566	CCS	Nfu_p_1_023346	Nfu_t_1_023346	Nfu_c_1_023346	ENSDARG00000092003	Nfu_p_1_023346	ENSG00000142168	SOD1	6647
Nfu_g_1_009658	NIT1	Nfu_p_1_023529	Nfu_t_1_023529	Nfu_c_1_023529	ENSDARG00000070116	Nfu_p_1_023529	ENSG00000158793	NIT1	4817
Nfu_g_1_012589	TMEM179B (2 OF 2)	Nfu_p_1_030339	Nfu_t_1_030339	Nfu_c_1_030339	ENSDARG00000056233	Nfu_p_1_030339	ENSG00000185475	TMEM179B	374395
Nfu_g_1_012602	B3GAT3	Nfu_p_1_030384	Nfu_t_1_030384	Nfu_c_1_030384	ENSDARG00000001939	Nfu_p_1_030384	ENSG00000109956	B3GAT1	27087
Nfu_g_1_012623	VANGL2 (1 OF 2)	Nfu_p_1_030443	Nfu_t_1_030443	Nfu_c_1_030443	ENSDARG00000027397	Nfu_p_1_030443	ENSG00000173218	VANGL1	81839
Nfu_g_1_003754	JAGN1B	Nfu_p_1_009233	Nfu_t_1_009233	Nfu_c_1_009233	ENSDARG00000014995	Nfu_p_1_009233	ENSG00000171135	JAGN1	84522
Nfu_g_1_003700	RGP1	Nfu_p_1_009124	Nfu_t_1_009124	Nfu_c_1_009124	ENSDARG00000006545	Nfu_p_1_009124	ENSG00000107185	RGP1	9827
Nfu_g_1_003696	LRP10	Nfu_p_1_009108	Nfu_t_1_009108	Nfu_c_1_009108	ENSDARG00000054539	Nfu_p_1_009108	ENSG00000147650	LRP12	29967
Nfu_g_1_003640	FIS1	Nfu_p_1_008968	Nfu_t_1_008968	Nfu_c_1_008968	ENSDARG00000095579	Nfu_p_1_008968	ENSG00000214253	FIS1	51024
Nfu_g_1_003615	RELL1	Nfu_p_1_008926	Nfu_t_1_008926	Nfu_c_1_008926	ENSDARG00000018312	Nfu_p_1_008926	ENSG00000181826	RELL1	768211
Nfu_g_1_003648	ZGC:114045	Nfu_p_1_008998	Nfu_t_1_008998	Nfu_c_1_008998	ENSDARG00000069334	Nfu_p_1_008998	ENSG00000106351	AGFG2	3268
Nfu_g_1_014160	SHBG	Nfu_p_1_034069	Nfu_t_1_034069	Nfu_c_1_034069	ENSDARG00000019492	Nfu_p_1_034069	ENSG00000129214	SHBG	6462
Nfu_g_1_003097	CCDC149A	Nfu_p_1_007711	Nfu_t_1_007711	Nfu_c_1_007711	ENSDARG00000078829	Nfu_p_1_007711	ENSG00000181982	CCDC149	91050
Nfu_g_1_018930	PDE7B	Nfu_p_1_045226	Nfu_t_1_045226	Nfu_c_1_045226	ENSDARG00000045305	Nfu_p_1_045226	ENSG00000171408	PDE7B	27115
Nfu_g_1_018838	LCA5	Nfu_p_1_044998	Nfu_t_1_044998	Nfu_c_1_044998	ENSDARG00000076153	Nfu_p_1_044998	ENSG00000135338	LCA5	167691
Nfu_g_1_018649	SI:DKEY-33I22.3	Nfu_p_1_044538	Nfu_t_1_044538	Nfu_c_1_044538	ENSDARG00000088377	Nfu_p_1_044538	ENSG00000183638	RP1L1	94137
Nfu_g_1_019032	FNDC4A	Nfu_p_1_045496	Nfu_t_1_045496	Nfu_c_1_045496	ENSDARG00000043396	Nfu_p_1_045496	ENSG00000115226	FNDC4	64838
Nfu_g_1_018970	SESN1	Nfu_p_1_045309	Nfu_t_1_045309	Nfu_c_1_045309	ENSDARG00000020693	Nfu_p_1_045309	ENSG00000080546	SESN1	27244
Nfu_g_1_018712	ESR1	Nfu_p_1_044669	Nfu_t_1_044669	Nfu_c_1_044669	ENSDARG00000004111	Nfu_p_1_044669	ENSG00000091831	ESR1	2099
Nfu_g_1_018935	ZBTB2B	Nfu_p_1_045235	Nfu_t_1_045235	Nfu_c_1_045235	ENSDARG00000028086	Nfu_p_1_045235	ENSG00000181472	ZBTB2	57621
Nfu_g_1_018862	ABCD4	Nfu_p_1_045084	Nfu_t_1_045084	Nfu_c_1_045084	ENSDARG00000061770	Nfu_p_1_045084	ENSG00000119688	ABCD4	5826
Nfu_g_1_018665	SGPP1 (2 OF 2)	Nfu_p_1_044561	Nfu_t_1_044561	Nfu_c_1_044561	ENSDARG00000079369	Nfu_p_1_044561	ENSG00000126821	SGPP1	81537
Nfu_g_1_018913	SMYD2B	Nfu_p_1_045195	Nfu_t_1_045195	Nfu_c_1_045195	ENSDARG00000055151	Nfu_p_1_045195	ENSG00000143499	SMYD2	56950
Nfu_g_1_018779	FTSJD2	Nfu_p_1_044795	Nfu_t_1_044795	Nfu_c_1_044795	ENSDARG00000030830	Nfu_p_1_044795	ENSG00000137200	CMTR1	23070
Nfu_g_1_018877	TMEM18	Nfu_p_1_045114	Nfu_t_1_045114	Nfu_c_1_045114	ENSDARG00000036704	Nfu_p_1_045114	ENSG00000151353	TMEM18	129787
Nfu_g_1_018667	WTAP	Nfu_p_1_044568	Nfu_t_1_044568	Nfu_c_1_044568	ENSDARG00000042642	Nfu_p_1_044568	ENSG00000146457	WTAP	9589
Nfu_g_1_018940	RHOB	Nfu_p_1_045250	Nfu_t_1_045250	Nfu_c_1_045250	ENSDARG00000094673	Nfu_p_1_045250	ENSG00000143878	RHOB	388
Nfu_g_1_018829	LAPTM4A	Nfu_p_1_044977	Nfu_t_1_044977	Nfu_c_1_044977	ENSDARG00000006397	Nfu_p_1_044977	ENSG00000068697	LAPTM4A	9741
Nfu_g_1_018910	SLC35F6	Nfu_p_1_045191	Nfu_t_1_045191	Nfu_c_1_045191	ENSDARG00000016745	Nfu_p_1_045191	ENSG00000213699	SLC35F6	54978
Nfu_g_1_018962	MPP5B	Nfu_p_1_045293	Nfu_t_1_045293	Nfu_c_1_045293	ENSDARG00000006272	Nfu_p_1_045293	ENSG00000072415	MPP5	64398
Nfu_g_1_018823	SCG5	Nfu_p_1_044946	Nfu_t_1_044946	Nfu_c_1_044946	ENSDARG00000077045	Nfu_p_1_044946	ENSG00000166922	SCG5	6447
Nfu_g_1_018961	EMC7	Nfu_p_1_045290	Nfu_t_1_045290	Nfu_c_1_045290	ENSDARG00000012144	Nfu_p_1_045290	ENSG00000134153	EMC7	56851
Nfu_g_1_018813	YPELB	Nfu_p_1_044926	Nfu_t_1_044926	Nfu_c_1_044926	ENSDARG00000088929	Nfu_p_1_044926	ENSG00000119801	YPEL5	51646
Nfu_g_1_018953	ZNF512	Nfu_p_1_045276	Nfu_t_1_045276	Nfu_c_1_045276	ENSDARG00000041910	Nfu_p_1_045276	ENSG00000243943	ZNF512	84450
Nfu_g_1_018939	SERPINA10A	Nfu_p_1_045249	Nfu_t_1_045249	Nfu_c_1_045249	ENSDARG00000005924	Nfu_p_1_045249	ENSG00000140093	SERPINA10	51156
Nfu_g_1_012739	STX7L	Nfu_p_1_030768	Nfu_t_1_030768	Nfu_c_1_030768	ENSDARG00000069208	Nfu_p_1_030768	ENSG00000079950	STX7	8417
Nfu_g_1_012766	WDR21	Nfu_p_1_030827	Nfu_t_1_030827	Nfu_c_1_030827	ENSDARG00000003197	Nfu_p_1_030827	ENSG00000182308	DCAF4L1	285429
Nfu_g_1_012768	ZFYVE1	Nfu_p_1_030832	Nfu_t_1_030832	Nfu_c_1_030832	ENSDARG00000078652	Nfu_p_1_030832	ENSG00000165861	ZFYVE1	53349
Nfu_g_1_012438	UBXN2A	Nfu_p_1_030072	Nfu_t_1_030072	Nfu_c_1_030072	ENSDARG00000087180	Nfu_p_1_030072	ENSG00000173960	UBXN2A	165324
Nfu_g_1_012415	HNRNPA0L	Nfu_p_1_030012	Nfu_t_1_030012	Nfu_c_1_030012	ENSDARG00000076380	Nfu_p_1_030012	ENSG00000125812	GZF1	64412
Nfu_g_1_012441	WDR20B	Nfu_p_1_030082	Nfu_t_1_030082	Nfu_c_1_030082	ENSDARG00000079220	Nfu_p_1_030082	ENSG00000140153	WDR20	91833
Nfu_g_1_017474	TLR5 (3 OF 3)	Nfu_p_1_041831	Nfu_t_1_041831	Nfu_c_1_041831	ENSDARG00000052322	Nfu_p_1_041831	ENSG00000187554	TLR5	7100
Nfu_g_1_017443	SNAP25 (1 OF 2)	Nfu_p_1_041743	Nfu_t_1_041743	Nfu_c_1_041743	ENSDARG00000020609	Nfu_p_1_041743	ENSG00000132639	SNAP25	6616
Nfu_g_1_007523	ARL16	Nfu_p_1_018166	Nfu_t_1_018166	Nfu_c_1_018166	ENSDARG00000059498	Nfu_p_1_018166	ENSG00000214087	ARL16	339231
Nfu_g_1_007732	TYK2	Nfu_p_1_018641	Nfu_t_1_018641	Nfu_c_1_018641	ENSDARG00000020326	Nfu_p_1_018641	ENSG00000105397	TYK2	7297
Nfu_g_1_007517	NPRL3	Nfu_p_1_018157	Nfu_t_1_018157	Nfu_c_1_018157	ENSDARG00000010918	Nfu_p_1_018157	ENSG00000103148	NPRL3	8131
Nfu_g_1_007467	DNAH10	Nfu_p_1_018066	Nfu_t_1_018066	Nfu_c_1_018066	ENSDARG00000061486	Nfu_p_1_018066	ENSG00000197653	DNAH10	196385
Nfu_g_1_007611	HSD17B14	Nfu_p_1_018355	Nfu_t_1_018355	Nfu_c_1_018355	ENSDARG00000054842	Nfu_p_1_018355	ENSG00000164039	BDH2	56898
Nfu_g_1_007510	BCAT2	Nfu_p_1_018142	Nfu_t_1_018142	Nfu_c_1_018142	ENSDARG00000054849	Nfu_p_1_018142	ENSG00000060982	BCAT1	586
Nfu_g_1_007566	STAT3	Nfu_p_1_018265	Nfu_t_1_018265	Nfu_c_1_018265	ENSDARG00000022712	Nfu_p_1_018265	ENSG00000168610	STAT3	6774
Nfu_g_1_007567	EZH1	Nfu_p_1_018271	Nfu_t_1_018271	Nfu_c_1_018271	ENSDARG00000037894	Nfu_p_1_018271	ENSG00000106462	EZH2	2146
Nfu_g_1_007672	EZH1	Nfu_p_1_018514	Nfu_t_1_018514	Nfu_c_1_018514	ENSDARG00000037894	Nfu_p_1_018514	ENSG00000108799	EZH1	2145
Nfu_g_1_007576	FMNL1 (1 OF 2)	Nfu_p_1_018288	Nfu_t_1_018288	Nfu_c_1_018288	ENSDARG00000055713	Nfu_p_1_018288	ENSG00000184922	FMNL1	752
Nfu_g_1_007588	CCDC47	Nfu_p_1_018320	Nfu_t_1_018320	Nfu_c_1_018320	ENSDARG00000054362	Nfu_p_1_018320	ENSG00000108588	CCDC47	57003
Nfu_g_1_007527	PLCD3A	Nfu_p_1_018170	Nfu_t_1_018170	Nfu_c_1_018170	ENSDARG00000052957	Nfu_p_1_018170	ENSG00000161714	PLCD3	113026
Nfu_g_1_016577	GRIN2CA	Nfu_p_1_039725	Nfu_t_1_039725	Nfu_c_1_039725	ENSDARG00000078149	Nfu_p_1_039725	ENSG00000161509	GRIN2C	2905
Nfu_g_1_006221	PLEKHA8	Nfu_p_1_015025	Nfu_t_1_015025	Nfu_c_1_015025	ENSDARG00000040698	Nfu_p_1_015025	ENSG00000106086	PLEKHA8	84725
Nfu_g_1_001742	TRMT11	Nfu_p_1_004302	Nfu_t_1_004302	Nfu_c_1_004302	ENSDARG00000040033	Nfu_p_1_004302	ENSG00000066651	TRMT11	60487
Nfu_g_1_001708	FBXO32	Nfu_p_1_004242	Nfu_t_1_004242	Nfu_c_1_004242	ENSDARG00000040277	Nfu_p_1_004242	ENSG00000156804	FBXO32	114907
Nfu_g_1_001740	BX248082.1	Nfu_p_1_004296	Nfu_t_1_004296	Nfu_c_1_004296	ENSDARG00000076829	Nfu_p_1_004296	ENSG00000001629	ANKIB1	54467
Nfu_g_1_001711	ADCY2A	Nfu_p_1_004245	Nfu_t_1_004245	Nfu_c_1_004245	ENSDARG00000058392	Nfu_p_1_004245	ENSG00000078295	ADCY2	108
Nfu_g_1_001781	GPATCH3	Nfu_p_1_004421	Nfu_t_1_004421	Nfu_c_1_004421	ENSDARG00000052747	Nfu_p_1_004421	ENSG00000198746	GPATCH3	63906
Nfu_g_1_017407	PABPC1B	Nfu_p_1_041675	Nfu_t_1_041675	Nfu_c_1_041675	ENSDARG00000017219	Nfu_p_1_041675	ENSG00000070756	PABPC1	26986
Nfu_g_1_016856	FAM83A	Nfu_p_1_040313	Nfu_t_1_040313	Nfu_c_1_040313	ENSDARG00000091020	Nfu_p_1_040313	ENSG00000147689	FAM83A	84985
Nfu_g_1_016777	ALDH2	Nfu_p_1_040152	Nfu_t_1_040152	Nfu_c_1_040152	ENSDARG00000028087	Nfu_p_1_040152	ENSG00000111275	ALDH2	217
Nfu_g_1_016866	Nfu_g_1_016866	Nfu_p_1_040329	Nfu_t_1_040329	Nfu_c_1_040329	ENSDARG00000070428	Nfu_p_1_040329	ENSG00000141646	SMAD4	4089
Nfu_g_1_016800	CMTM6	Nfu_p_1_040193	Nfu_t_1_040193	Nfu_c_1_040193	ENSDARG00000010853	Nfu_p_1_040193	ENSG00000091317	CMTM6	54918
Nfu_g_1_016819	ADAM15	Nfu_p_1_040241	Nfu_t_1_040241	Nfu_c_1_040241	ENSDARG00000089213	Nfu_p_1_040241	ENSG00000143537	ADAM15	8751
Nfu_g_1_016825	Nfu_g_1_016825	Nfu_p_1_040252	Nfu_t_1_040252	Nfu_c_1_040252	ENSDARG00000095126	Nfu_p_1_040252	ENSG00000167384	ZNF180	7733
Nfu_g_1_010916	RGL2	Nfu_p_1_026429	Nfu_t_1_026429	Nfu_c_1_026429	ENSDARG00000007727	Nfu_p_1_026429	ENSG00000159496	RGL4	266747
Nfu_g_1_011098	OLA.21581	Nfu_p_1_026818	Nfu_t_1_026818	Nfu_c_1_026818	ENSDARG00000089002	Nfu_p_1_026818	ENSG00000170142	UBE2E1	7324
Nfu_g_1_010925	TMEM106BA	Nfu_p_1_026461	Nfu_t_1_026461	Nfu_c_1_026461	ENSDARG00000035949	Nfu_p_1_026461	ENSG00000106460	TMEM106B	54664
Nfu_g_1_011043	HERPUD2	Nfu_p_1_026724	Nfu_t_1_026724	Nfu_c_1_026724	ENSDARG00000021033	Nfu_p_1_026724	ENSG00000122557	HERPUD2	64224
Nfu_g_1_011064	NT5C3	Nfu_p_1_026762	Nfu_t_1_026762	Nfu_c_1_026762	ENSDARG00000058597	Nfu_p_1_026762	ENSG00000122643	NT5C3A	51251
Nfu_g_1_011083	CD22	Nfu_p_1_026791	Nfu_t_1_026791	Nfu_c_1_026791	ENSDARG00000039096	Nfu_p_1_026791	ENSG00000088827	SIGLEC1	6614
Nfu_g_1_010927	SNIP1	Nfu_p_1_026463	Nfu_t_1_026463	Nfu_c_1_026463	ENSDARG00000087528	Nfu_p_1_026463	ENSG00000163877	SNIP1	79753
Nfu_g_1_010923	INPP5B	Nfu_p_1_026456	Nfu_t_1_026456	Nfu_c_1_026456	ENSDARG00000042111	Nfu_p_1_026456	ENSG00000204084	INPP5B	3633
Nfu_g_1_001299	OLA.27021	Nfu_p_1_003201	Nfu_t_1_003201	Nfu_c_1_003201	ENSDARG00000040971	Nfu_p_1_003201	ENSG00000139112	GABARAPL1	23710
Nfu_g_1_001200	FOXJ2	Nfu_p_1_002945	Nfu_t_1_002945	Nfu_c_1_002945	ENSDARG00000057680	Nfu_p_1_002945	ENSG00000065970	FOXJ2	55810
Nfu_g_1_001192	CABZ01066502.1	Nfu_p_1_002926	Nfu_t_1_002926	Nfu_c_1_002926	ENSDARG00000003933	Nfu_p_1_002926	ENSG00000143627	PKLR	5313
Nfu_g_1_001117	RPL18	Nfu_p_1_002750	Nfu_t_1_002750	Nfu_c_1_002750	ENSDARG00000029533	Nfu_p_1_002750	ENSG00000063177	RPL18	6141
Nfu_g_1_001253	CACNG7B	Nfu_p_1_003074	Nfu_t_1_003074	Nfu_c_1_003074	ENSDARG00000070624	Nfu_p_1_003074	ENSG00000075429	CACNG5	27091
Nfu_g_1_001112	Nfu_g_1_001112	Nfu_p_1_002736	Nfu_t_1_002736	Nfu_c_1_002736	ENSDARG00000070981	Nfu_p_1_002736	ENSG00000152217	SETBP1	26040
Nfu_g_1_001261	ZNF687A	Nfu_p_1_003104	Nfu_t_1_003104	Nfu_c_1_003104	ENSDARG00000019299	Nfu_p_1_003104	ENSG00000074657	ZNF532	55205
Nfu_g_1_001198	FAM171A1	Nfu_p_1_002942	Nfu_t_1_002942	Nfu_c_1_002942	ENSDARG00000079788	Nfu_p_1_002942	ENSG00000148468	FAM171A1	221061
Nfu_g_1_001221	Nfu_g_1_001221	Nfu_p_1_002989	Nfu_t_1_002989	Nfu_c_1_002989	ENSDARG00000045089	Nfu_p_1_002989	ENSG00000132693	CRP	1401
Nfu_g_1_016384	HIF1AL	Nfu_p_1_039235	Nfu_t_1_039235	Nfu_c_1_039235	ENSDARG00000041169	Nfu_p_1_039235	ENSG00000124440	HIF3A	64344
Nfu_g_1_016308	ERCC2	Nfu_p_1_039058	Nfu_t_1_039058	Nfu_c_1_039058	ENSDARG00000021985	Nfu_p_1_039058	ENSG00000104884	ERCC2	2068
Nfu_g_1_016456	PRX	Nfu_p_1_039447	Nfu_t_1_039447	Nfu_c_1_039447	ENSDARG00000017246	Nfu_p_1_039447	ENSG00000185567	AHNAK2	113146
Nfu_g_1_016414	RASGRP4	Nfu_p_1_039307	Nfu_t_1_039307	Nfu_c_1_039307	ENSDARG00000061796	Nfu_p_1_039307	ENSG00000172575	RASGRP1	10125
Nfu_g_1_016388	SPINT2	Nfu_p_1_039244	Nfu_t_1_039244	Nfu_c_1_039244	ENSDARG00000069476	Nfu_p_1_039244	ENSG00000267748	CTB-102L5.4	NA
Nfu_g_1_016403	ATG16L1	Nfu_p_1_039285	Nfu_t_1_039285	Nfu_c_1_039285	ENSDARG00000057430	Nfu_p_1_039285	ENSG00000085978	ATG16L1	55054
Nfu_g_1_000578	NMD3	Nfu_p_1_001388	Nfu_t_1_001388	Nfu_c_1_001388	ENSDARG00000015676	Nfu_p_1_001388	ENSG00000169251	NMD3	51068
Nfu_g_1_000637	ARHGEF26	Nfu_p_1_001520	Nfu_t_1_001520	Nfu_c_1_001520	ENSDARG00000077114	Nfu_p_1_001520	ENSG00000114790	ARHGEF26	26084
Nfu_g_1_000519	HSPA8	Nfu_p_1_001250	Nfu_t_1_001250	Nfu_c_1_001250	ENSDARG00000037403	Nfu_p_1_001250	ENSG00000173110	HSPA6	3310
Nfu_g_1_000574	Nfu_g_1_000574	Nfu_p_1_001382	Nfu_t_1_001382	Nfu_c_1_001382	ENSDARG00000074526	Nfu_p_1_001382	ENSG00000109906	ZBTB16	7704
Nfu_g_1_000438	GMFG	Nfu_p_1_001024	Nfu_t_1_001024	Nfu_c_1_001024	ENSDARG00000028327	Nfu_p_1_001024	ENSG00000130755	GMFG	9535
Nfu_g_1_000396	ARHGAP42	Nfu_p_1_000950	Nfu_t_1_000950	Nfu_c_1_000950	ENSDARG00000010654	Nfu_p_1_000950	ENSG00000165895	ARHGAP42	143872
Nfu_g_1_000440	FOXO1A	Nfu_p_1_001027	Nfu_t_1_001027	Nfu_c_1_001027	ENSDARG00000063540	Nfu_p_1_001027	ENSG00000150907	FOXO1	2308
Nfu_g_1_000472	SPG20B	Nfu_p_1_001100	Nfu_t_1_001100	Nfu_c_1_001100	ENSDARG00000061211	Nfu_p_1_001100	ENSG00000133104	SPG20	23111
Nfu_g_1_000646	STARD13B	Nfu_p_1_001565	Nfu_t_1_001565	Nfu_c_1_001565	ENSDARG00000076868	Nfu_p_1_001565	ENSG00000133121	STARD13	90627
Nfu_g_1_000402	QPCTL	Nfu_p_1_000958	Nfu_t_1_000958	Nfu_c_1_000958	ENSDARG00000061691	Nfu_p_1_000958	ENSG00000011478	QPCTL	54814
Nfu_g_1_000710	ARHGEF12 (2 OF 2)	Nfu_p_1_001734	Nfu_t_1_001734	Nfu_c_1_001734	ENSDARG00000030532	Nfu_p_1_001734	ENSG00000196914	ARHGEF12	23365
Nfu_g_1_000740	PHKG1	Nfu_p_1_001818	Nfu_t_1_001818	Nfu_c_1_001818	ENSDARG00000030604	Nfu_p_1_001818	ENSG00000164776	PHKG1	5260
Nfu_g_1_000599	BLOC1S3	Nfu_p_1_001446	Nfu_t_1_001446	Nfu_c_1_001446	ENSDARG00000068828	Nfu_p_1_001446	ENSG00000189114	BLOC1S3	388552
Nfu_g_1_000540	POR (1 OF 2)	Nfu_p_1_001312	Nfu_t_1_001312	Nfu_c_1_001312	ENSDARG00000059035	Nfu_p_1_001312	ENSG00000127948	POR	5447
Nfu_g_1_000403	ZBTB38	Nfu_p_1_000963	Nfu_t_1_000963	Nfu_c_1_000963	ENSDARG00000077426	Nfu_p_1_000963	ENSG00000177311	ZBTB38	253461
Nfu_g_1_000487	PTX3	Nfu_p_1_001131	Nfu_t_1_001131	Nfu_c_1_001131	ENSDARG00000068275	Nfu_p_1_001131	ENSG00000163661	PTX3	5806
Nfu_g_1_000174	IGSF5 (2 OF 2)	Nfu_p_1_000382	Nfu_t_1_000382	Nfu_c_1_000382	ENSDARG00000090953	Nfu_p_1_000382	ENSG00000183067	IGSF5	150084
Nfu_g_1_000168	RPS25	Nfu_p_1_000365	Nfu_t_1_000365	Nfu_c_1_000365	ENSDARG00000041811	Nfu_p_1_000365	ENSG00000118181	RPS25	6230
Nfu_g_1_000210	TBRG1	Nfu_p_1_000464	Nfu_t_1_000464	Nfu_c_1_000464	ENSDARG00000074996	Nfu_p_1_000464	ENSG00000154144	TBRG1	84897
Nfu_g_1_013998	PTK2BA	Nfu_p_1_033690	Nfu_t_1_033690	Nfu_c_1_033690	ENSDARG00000022841	Nfu_p_1_033690	ENSG00000120899	PTK2B	2185
Nfu_g_1_014038	ATG13	Nfu_p_1_033771	Nfu_t_1_033771	Nfu_c_1_033771	ENSDARG00000036040	Nfu_p_1_033771	ENSG00000175224	ATG13	9776
Nfu_g_1_014020	ETV5 (2 OF 2)	Nfu_p_1_033729	Nfu_t_1_033729	Nfu_c_1_033729	ENSDARG00000044511	Nfu_p_1_033729	ENSG00000244405	ETV5	2119
Nfu_g_1_013968	CBS (1 OF 2)	Nfu_p_1_033618	Nfu_t_1_033618	Nfu_c_1_033618	ENSDARG00000053500	Nfu_p_1_033618	ENSG00000274276	CBSL	102724560
Nfu_g_1_008679	ALG11 (2 OF 2)	Nfu_p_1_021067	Nfu_t_1_021067	Nfu_c_1_021067	ENSDARG00000031202	Nfu_p_1_021067	ENSG00000253710	ALG11	440138
Nfu_g_1_002090	CTSBA	Nfu_p_1_005290	Nfu_t_1_005290	Nfu_c_1_005290	ENSDARG00000055120	Nfu_p_1_005290	ENSG00000164733	CTSB	1508
Nfu_g_1_002040	TFB2M	Nfu_p_1_005188	Nfu_t_1_005188	Nfu_c_1_005188	ENSDARG00000074756	Nfu_p_1_005188	ENSG00000162851	TFB2M	64216
Nfu_g_1_002057	NRBP1 (2 OF 2)	Nfu_p_1_005221	Nfu_t_1_005221	Nfu_c_1_005221	ENSDARG00000056089	Nfu_p_1_005221	ENSG00000115216	NRBP1	29959
Nfu_g_1_000038	AKTIP	Nfu_p_1_000094	Nfu_t_1_000094	Nfu_c_1_000094	ENSDARG00000026862	Nfu_p_1_000094	ENSG00000166971	AKTIP	64400
Nfu_g_1_003883	FBXO22	Nfu_p_1_009562	Nfu_t_1_009562	Nfu_c_1_009562	ENSDARG00000053505	Nfu_p_1_009562	ENSG00000167196	FBXO22	26263
Nfu_g_1_003959	PSTPIP1B	Nfu_p_1_009738	Nfu_t_1_009738	Nfu_c_1_009738	ENSDARG00000060860	Nfu_p_1_009738	ENSG00000140368	PSTPIP1	9051
Nfu_g_1_003903	NOB1	Nfu_p_1_009618	Nfu_t_1_009618	Nfu_c_1_009618	ENSDARG00000016080	Nfu_p_1_009618	ENSG00000141101	NOB1	28987
Nfu_g_1_003815	RASGRF1 (1 OF 2)	Nfu_p_1_009397	Nfu_t_1_009397	Nfu_c_1_009397	ENSDARG00000073824	Nfu_p_1_009397	ENSG00000058335	RASGRF1	5923
Nfu_g_1_004021	SLC39A13	Nfu_p_1_009868	Nfu_t_1_009868	Nfu_c_1_009868	ENSDARG00000000442	Nfu_p_1_009868	ENSG00000165915	SLC39A13	91252
Nfu_g_1_004061	FAM60AL	Nfu_p_1_009985	Nfu_t_1_009985	Nfu_c_1_009985	ENSDARG00000095007	Nfu_p_1_009985	ENSG00000214717	ZBED1	9189
Nfu_g_1_003946	PIGB	Nfu_p_1_009708	Nfu_t_1_009708	Nfu_c_1_009708	ENSDARG00000022744	Nfu_p_1_009708	ENSG00000069943	PIGB	9488
Nfu_g_1_003964	RPL13	Nfu_p_1_009750	Nfu_t_1_009750	Nfu_c_1_009750	ENSDARG00000030585	Nfu_p_1_009750	ENSG00000167526	RPL13	6137
Nfu_g_1_003926	DKK3A	Nfu_p_1_009660	Nfu_t_1_009660	Nfu_c_1_009660	ENSDARG00000077630	Nfu_p_1_009660	ENSG00000050165	DKK3	27122
Nfu_g_1_003881	FTSJD1	Nfu_p_1_009556	Nfu_t_1_009556	Nfu_c_1_009556	ENSDARG00000036345	Nfu_p_1_009556	ENSG00000180917	CMTR2	55783
Nfu_g_1_003320	AMFR (2 OF 2)	Nfu_p_1_008251	Nfu_t_1_008251	Nfu_c_1_008251	ENSDARG00000020218	Nfu_p_1_008251	ENSG00000159461	AMFR	267
Nfu_g_1_003191	ZDHHC13	Nfu_p_1_007925	Nfu_t_1_007925	Nfu_c_1_007925	ENSDARG00000025868	Nfu_p_1_007925	ENSG00000177054	ZDHHC13	54503
Nfu_g_1_003132	Nfu_g_1_003132	Nfu_p_1_007800	Nfu_t_1_007800	Nfu_c_1_007800	ENSDARG00000051875	Nfu_p_1_007800	ENSG00000167178	ISLR2	57611
Nfu_g_1_003181	PDE8A	Nfu_p_1_007902	Nfu_t_1_007902	Nfu_c_1_007902	ENSDARG00000063706	Nfu_p_1_007902	ENSG00000073417	PDE8A	5151
Nfu_g_1_003291	BTBD1	Nfu_p_1_008176	Nfu_t_1_008176	Nfu_c_1_008176	ENSDARG00000042091	Nfu_p_1_008176	ENSG00000064726	BTBD1	53339
Nfu_g_1_003331	MARCH7	Nfu_p_1_008281	Nfu_t_1_008281	Nfu_c_1_008281	ENSDARG00000096375	Nfu_p_1_008281	ENSG00000136536	MARCH7	64844
Nfu_g_1_003244	RBM26	Nfu_p_1_008029	Nfu_t_1_008029	Nfu_c_1_008029	ENSDARG00000018889	Nfu_p_1_008029	ENSG00000139746	RBM26	64062
Nfu_g_1_003208	LAMP1 (2 OF 2)	Nfu_p_1_007961	Nfu_t_1_007961	Nfu_c_1_007961	ENSDARG00000077944	Nfu_p_1_007961	ENSG00000185896	LAMP1	3916
Nfu_g_1_003248	PROS1	Nfu_p_1_008033	Nfu_t_1_008033	Nfu_c_1_008033	ENSDARG00000068261	Nfu_p_1_008033	ENSG00000184500	PROS1	5627
Nfu_g_1_012558	PKP3 (2 OF 2)	Nfu_p_1_030283	Nfu_t_1_030283	Nfu_c_1_030283	ENSDARG00000051861	Nfu_p_1_030283	ENSG00000081277	PKP1	5317
Nfu_g_1_012556	FAH	Nfu_p_1_030279	Nfu_t_1_030279	Nfu_c_1_030279	ENSDARG00000039743	Nfu_p_1_030279	ENSG00000103876	FAH	2184
Nfu_g_1_022016	EIF3M	Nfu_p_1_052664	Nfu_t_1_052664	Nfu_c_1_052664	ENSDARG00000013931	Nfu_p_1_052664	ENSG00000149100	EIF3M	10480
Nfu_g_1_022070	CK2A2A	Nfu_p_1_052827	Nfu_t_1_052827	Nfu_c_1_052827	ENSDARG00000013582	Nfu_p_1_052827	ENSG00000070770	CSNK2A2	1459
Nfu_g_1_022062	SEMA7A	Nfu_p_1_052781	Nfu_t_1_052781	Nfu_c_1_052781	ENSDARG00000090776	Nfu_p_1_052781	ENSG00000138623	SEMA7A	8482
Nfu_g_1_022052	SYAP1 (1 OF 2)	Nfu_p_1_052758	Nfu_t_1_052758	Nfu_c_1_052758	ENSDARG00000012946	Nfu_p_1_052758	ENSG00000169895	SYAP1	94056
Nfu_g_1_012480	SS18L2	Nfu_p_1_030148	Nfu_t_1_030148	Nfu_c_1_030148	ENSDARG00000039777	Nfu_p_1_030148	ENSG00000008324	SS18L2	51188
Nfu_g_1_012484	CNEP1R1	Nfu_p_1_030156	Nfu_t_1_030156	Nfu_c_1_030156	ENSDARG00000036064	Nfu_p_1_030156	ENSG00000205423	CNEP1R1	255919
Nfu_g_1_013931	WIPF2 (2 OF 2)	Nfu_p_1_033520	Nfu_t_1_033520	Nfu_c_1_033520	ENSDARG00000006712	Nfu_p_1_033520	ENSG00000122574	WIPF3	644150
Nfu_g_1_013902	SP2 (1 OF 2)	Nfu_p_1_033458	Nfu_t_1_033458	Nfu_c_1_033458	ENSDARG00000076763	Nfu_p_1_033458	ENSG00000167182	SP2	6668
Nfu_g_1_013888	HNRPLL	Nfu_p_1_033422	Nfu_t_1_033422	Nfu_c_1_033422	ENSDARG00000059303	Nfu_p_1_033422	ENSG00000143889	HNRNPLL	92906
Nfu_g_1_013637	IRF2BP2B	Nfu_p_1_032836	Nfu_t_1_032836	Nfu_c_1_032836	ENSDARG00000006275	Nfu_p_1_032836	ENSG00000168264	IRF2BP2	359948
Nfu_g_1_013717	TRAPPC5	Nfu_p_1_033000	Nfu_t_1_033000	Nfu_c_1_033000	ENSDARG00000026068	Nfu_p_1_033000	ENSG00000181029	TRAPPC5	126003
Nfu_g_1_013786	WDR16	Nfu_p_1_033160	Nfu_t_1_033160	Nfu_c_1_033160	ENSDARG00000041321	Nfu_p_1_033160	ENSG00000166596	CFAP52	146845
Nfu_g_1_013825	RAB3DA	Nfu_p_1_033235	Nfu_t_1_033235	Nfu_c_1_033235	ENSDARG00000018107	Nfu_p_1_033235	ENSG00000105514	RAB3D	9545
Nfu_g_1_013690	MPDZ (2 OF 2)	Nfu_p_1_032934	Nfu_t_1_032934	Nfu_c_1_032934	ENSDARG00000024964	Nfu_p_1_032934	ENSG00000107186	MPDZ	8777
Nfu_g_1_013800	N4BP2	Nfu_p_1_033184	Nfu_t_1_033184	Nfu_c_1_033184	ENSDARG00000061451	Nfu_p_1_033184	ENSG00000078177	N4BP2	55728
Nfu_g_1_006913	RBM33	Nfu_p_1_016617	Nfu_t_1_016617	Nfu_c_1_016617	ENSDARG00000068562	Nfu_p_1_016617	ENSG00000184863	RBM33	155435
Nfu_g_1_006947	PTPLA	Nfu_p_1_016763	Nfu_t_1_016763	Nfu_c_1_016763	ENSDARG00000022633	Nfu_p_1_016763	ENSG00000165996	HACD1	9200
Nfu_g_1_006924	LPIN2 (2 OF 2)	Nfu_p_1_016718	Nfu_t_1_016718	Nfu_c_1_016718	ENSDARG00000061214	Nfu_p_1_016718	ENSG00000101577	LPIN2	9663
Nfu_g_1_006893	NFX1	Nfu_p_1_016579	Nfu_t_1_016579	Nfu_c_1_016579	ENSDARG00000076662	Nfu_p_1_016579	ENSG00000086102	NFX1	4799
Nfu_g_1_006908	NRBP2 (2 OF 2)	Nfu_p_1_016612	Nfu_t_1_016612	Nfu_c_1_016612	ENSDARG00000009626	Nfu_p_1_016612	ENSG00000185189	NRBP2	340371
Nfu_g_1_013386	FAM92A1	Nfu_p_1_032227	Nfu_t_1_032227	Nfu_c_1_032227	ENSDARG00000004436	Nfu_p_1_032227	ENSG00000153789	FAM92B	339145
Nfu_g_1_013459	CT955984.1	Nfu_p_1_032385	Nfu_t_1_032385	Nfu_c_1_032385	ENSDARG00000026329	Nfu_p_1_032385	ENSG00000180448	ARHGAP45	23526
Nfu_g_1_013452	GJD4	Nfu_p_1_032373	Nfu_t_1_032373	Nfu_c_1_032373	ENSDARG00000045438	Nfu_p_1_032373	ENSG00000177291	GJD4	219770
Nfu_g_1_013365	RNPC3	Nfu_p_1_032173	Nfu_t_1_032173	Nfu_c_1_032173	ENSDARG00000011247	Nfu_p_1_032173	ENSG00000185946	RNPC3	55599
Nfu_g_1_013451	ZFHX2	Nfu_p_1_032369	Nfu_t_1_032369	Nfu_c_1_032369	ENSDARG00000088880	Nfu_p_1_032369	ENSG00000091656	ZFHX4	79776
Nfu_g_1_013372	DCAF11	Nfu_p_1_032198	Nfu_t_1_032198	Nfu_c_1_032198	ENSDARG00000009868	Nfu_p_1_032198	ENSG00000100897	DCAF11	80344
Nfu_g_1_011234	BDH1	Nfu_p_1_027062	Nfu_t_1_027062	Nfu_c_1_027062	ENSDARG00000059388	Nfu_p_1_027062	ENSG00000161267	BDH1	622
Nfu_g_1_011388	DLEC1	Nfu_p_1_027486	Nfu_t_1_027486	Nfu_c_1_027486	ENSDARG00000075825	Nfu_p_1_027486	ENSG00000008226	DLEC1	9940
Nfu_g_1_011331	RNF6	Nfu_p_1_027322	Nfu_t_1_027322	Nfu_c_1_027322	ENSDARG00000077955	Nfu_p_1_027322	ENSG00000131263	RLIM	51132
Nfu_g_1_011471	TAGLN3B	Nfu_p_1_027709	Nfu_t_1_027709	Nfu_c_1_027709	ENSDARG00000058394	Nfu_p_1_027709	ENSG00000144834	TAGLN3	29114
Nfu_g_1_011323	TRIM55B	Nfu_p_1_027311	Nfu_t_1_027311	Nfu_c_1_027311	ENSDARG00000058158	Nfu_p_1_027311	ENSG00000147573	TRIM55	84675
Nfu_g_1_011284	CSPP1	Nfu_p_1_027202	Nfu_t_1_027202	Nfu_c_1_027202	ENSDARG00000058950	Nfu_p_1_027202	ENSG00000104218	CSPP1	79848
Nfu_g_1_011489	PPP1R16A	Nfu_p_1_027763	Nfu_t_1_027763	Nfu_c_1_027763	ENSDARG00000076980	Nfu_p_1_027763	ENSG00000160972	PPP1R16A	84988
Nfu_g_1_011439	COMMD3	Nfu_p_1_027644	Nfu_t_1_027644	Nfu_c_1_027644	ENSDARG00000045402	Nfu_p_1_027644	ENSG00000148444	COMMD3	23412
Nfu_g_1_011493	BMI1	Nfu_p_1_027771	Nfu_t_1_027771	Nfu_c_1_027771	ENSDARG00000006010	Nfu_p_1_027771	ENSG00000269897	COMMD3-BMI1	100532731
Nfu_g_1_011294	BLOC1S5	Nfu_p_1_027236	Nfu_t_1_027236	Nfu_c_1_027236	ENSDARG00000058622	Nfu_p_1_027236	ENSG00000259040	BLOC1S5-TXNDC5	100526836
Nfu_g_1_011529	RPL22L1	Nfu_p_1_027836	Nfu_t_1_027836	Nfu_c_1_027836	ENSDARG00000010244	Nfu_p_1_027836	ENSG00000163584	RPL22L1	200916
Nfu_g_1_012957	TRIO (1 OF 2)	Nfu_p_1_031290	Nfu_t_1_031290	Nfu_c_1_031290	ENSDARG00000019426	Nfu_p_1_031290	ENSG00000038382	TRIO	7204
Nfu_g_1_012961	GRB10A	Nfu_p_1_031317	Nfu_t_1_031317	Nfu_c_1_031317	ENSDARG00000002013	Nfu_p_1_031317	ENSG00000106078	COBL	23242
Nfu_g_1_013079	ABHD5B	Nfu_p_1_031575	Nfu_t_1_031575	Nfu_c_1_031575	ENSDARG00000076874	Nfu_p_1_031575	ENSG00000011198	ABHD5	51099
Nfu_g_1_013189	SNAPIN	Nfu_p_1_031795	Nfu_t_1_031795	Nfu_c_1_031795	ENSDARG00000062382	Nfu_p_1_031795	ENSG00000143553	SNAPIN	23557
Nfu_g_1_012962	TBC1D5	Nfu_p_1_031319	Nfu_t_1_031319	Nfu_c_1_031319	ENSDARG00000036212	Nfu_p_1_031319	ENSG00000131374	TBC1D5	9779
Nfu_g_1_012951	GPNMB	Nfu_p_1_031275	Nfu_t_1_031275	Nfu_c_1_031275	ENSDARG00000062688	Nfu_p_1_031275	ENSG00000136235	GPNMB	10457
Nfu_g_1_013161	SGCE	Nfu_p_1_031738	Nfu_t_1_031738	Nfu_c_1_031738	ENSDARG00000012138	Nfu_p_1_031738	ENSG00000127990	SGCE	8910
Nfu_g_1_013113	TWISTNB	Nfu_p_1_031642	Nfu_t_1_031642	Nfu_c_1_031642	ENSDARG00000024416	Nfu_p_1_031642	ENSG00000105849	TWISTNB	221830
Nfu_g_1_012942	HEYL	Nfu_p_1_031262	Nfu_t_1_031262	Nfu_c_1_031262	ENSDARG00000055798	Nfu_p_1_031262	ENSG00000163909	HEYL	26508
Nfu_g_1_012871	GTPBP4	Nfu_p_1_031068	Nfu_t_1_031068	Nfu_c_1_031068	ENSDARG00000018961	Nfu_p_1_031068	ENSG00000107937	GTPBP4	23560
Nfu_g_1_013195	Nfu_g_1_013195	Nfu_p_1_031804	Nfu_t_1_031804	Nfu_c_1_031804	ENSDARG00000062154	Nfu_p_1_031804	ENSG00000151240	DIP2C	22982
Nfu_g_1_013074	EPC1 (1 OF 2)	Nfu_p_1_031562	Nfu_t_1_031562	Nfu_c_1_031562	ENSDARG00000060054	Nfu_p_1_031562	ENSG00000120616	EPC1	80314
Nfu_g_1_012987	TESK2	Nfu_p_1_031374	Nfu_t_1_031374	Nfu_c_1_031374	ENSDARG00000061450	Nfu_p_1_031374	ENSG00000070759	TESK2	10420
Nfu_g_1_013226	Nfu_g_1_013226	Nfu_p_1_031885	Nfu_t_1_031885	Nfu_c_1_031885	ENSDARG00000053810	Nfu_p_1_031885	ENSG00000277058	HNRNPCL3	649330
Nfu_g_1_013140	ARHGEF18A	Nfu_p_1_031693	Nfu_t_1_031693	Nfu_c_1_031693	ENSDARG00000042308	Nfu_p_1_031693	ENSG00000214944	ARHGEF28	64283
Nfu_g_1_013279	Nfu_g_1_013279	Nfu_p_1_031977	Nfu_t_1_031977	Nfu_c_1_031977	ENSDARG00000075358	Nfu_p_1_031977	ENSG00000205363	C15orf59	388135
Nfu_g_1_020179	VIML	Nfu_p_1_048168	Nfu_t_1_048168	Nfu_c_1_048168	ENSDARG00000010008	Nfu_p_1_048168	ENSG00000026025	VIM	7431
Nfu_g_1_020123	CABLES1 (1 OF 2)	Nfu_p_1_048051	Nfu_t_1_048051	Nfu_c_1_048051	ENSDARG00000062044	Nfu_p_1_048051	ENSG00000134508	CABLES1	91768
Nfu_g_1_020290	GREB1L	Nfu_p_1_048479	Nfu_t_1_048479	Nfu_c_1_048479	ENSDARG00000039196	Nfu_p_1_048479	ENSG00000141449	GREB1L	80000
Nfu_g_1_020334	PCMTD1	Nfu_p_1_048642	Nfu_t_1_048642	Nfu_c_1_048642	ENSDARG00000053152	Nfu_p_1_048642	ENSG00000168300	PCMTD1	115294
Nfu_g_1_020494	SIRT5	Nfu_p_1_049049	Nfu_t_1_049049	Nfu_c_1_049049	ENSDARG00000039684	Nfu_p_1_049049	ENSG00000124523	SIRT5	23408
Nfu_g_1_020598	THAP4	Nfu_p_1_049321	Nfu_t_1_049321	Nfu_c_1_049321	ENSDARG00000077323	Nfu_p_1_049321	ENSG00000176946	THAP4	51078
Nfu_g_1_020358	ZSWIM5	Nfu_p_1_048711	Nfu_t_1_048711	Nfu_c_1_048711	ENSDARG00000055900	Nfu_p_1_048711	ENSG00000162415	ZSWIM5	57643
Nfu_g_1_020112	SALL2 (2 OF 2)	Nfu_p_1_048024	Nfu_t_1_048024	Nfu_c_1_048024	ENSDARG00000075116	Nfu_p_1_048024	ENSG00000256463	SALL3	27164
Nfu_g_1_020331	Nfu_g_1_020331	Nfu_p_1_048632	Nfu_t_1_048632	Nfu_c_1_048632	ENSDARG00000020759	Nfu_p_1_048632	ENSG00000120690	ELF1	1997
Nfu_g_1_020296	TNK2B	Nfu_p_1_048512	Nfu_t_1_048512	Nfu_c_1_048512	ENSDARG00000075716	Nfu_p_1_048512	ENSG00000061938	TNK2	10188
Nfu_g_1_020524	LEPROT	Nfu_p_1_049128	Nfu_t_1_049128	Nfu_c_1_049128	ENSDARG00000087172	Nfu_p_1_049128	ENSG00000213625	LEPROT	54741
Nfu_g_1_022450	CR848021.1	Nfu_p_1_053730	Nfu_t_1_053730	Nfu_c_1_053730	ENSDARG00000055223	Nfu_p_1_053730	ENSG00000163995	ABLIM2	84448
Nfu_g_1_022363	DHRSX	Nfu_p_1_053527	Nfu_t_1_053527	Nfu_c_1_053527	ENSDARG00000079280	Nfu_p_1_053527	ENSG00000169084	DHRSX	207063
Nfu_g_1_022394	DDRGK1	Nfu_p_1_053616	Nfu_t_1_053616	Nfu_c_1_053616	ENSDARG00000075690	Nfu_p_1_053616	ENSG00000198171	DDRGK1	65992
Nfu_g_1_022440	GTF3C3	Nfu_p_1_053692	Nfu_t_1_053692	Nfu_c_1_053692	ENSDARG00000043247	Nfu_p_1_053692	ENSG00000119041	GTF3C3	9330
Nfu_g_1_022570	KYNU	Nfu_p_1_054015	Nfu_t_1_054015	Nfu_c_1_054015	ENSDARG00000096343	Nfu_p_1_054015	ENSG00000115919	KYNU	8942
Nfu_g_1_022569	CU570987.1	Nfu_p_1_054012	Nfu_t_1_054012	Nfu_c_1_054012	ENSDARG00000074695	Nfu_p_1_054012	ENSG00000167601	AXL	558
Nfu_g_1_022548	TIFA	Nfu_p_1_053966	Nfu_t_1_053966	Nfu_c_1_053966	ENSDARG00000091111	Nfu_p_1_053966	ENSG00000145365	TIFA	92610
Nfu_g_1_021335	C6H20ORF111	Nfu_p_1_051093	Nfu_t_1_051093	Nfu_c_1_051093	ENSDARG00000024669	Nfu_p_1_051093	ENSG00000132823	OSER1	51526
Nfu_g_1_020909	MKRN2	Nfu_p_1_050036	Nfu_t_1_050036	Nfu_c_1_050036	ENSDARG00000007630	Nfu_p_1_050036	ENSG00000075975	MKRN2	23609
Nfu_g_1_021440	CTSA	Nfu_p_1_051325	Nfu_t_1_051325	Nfu_c_1_051325	ENSDARG00000087307	Nfu_p_1_051325	ENSG00000064601	CTSA	5476
Nfu_g_1_021627	KCNQ2	Nfu_p_1_051758	Nfu_t_1_051758	Nfu_c_1_051758	ENSDARG00000075307	Nfu_p_1_051758	ENSG00000075043	KCNQ2	3785
Nfu_g_1_020861	SH2D5	Nfu_p_1_049913	Nfu_t_1_049913	Nfu_c_1_049913	ENSDARG00000014324	Nfu_p_1_049913	ENSG00000189410	SH2D5	400745
Nfu_g_1_021690	PFKFB4	Nfu_p_1_051900	Nfu_t_1_051900	Nfu_c_1_051900	ENSDARG00000029075	Nfu_p_1_051900	ENSG00000114268	PFKFB4	5210
Nfu_g_1_021386	TADA3L	Nfu_p_1_051188	Nfu_t_1_051188	Nfu_c_1_051188	ENSDARG00000058220	Nfu_p_1_051188	ENSG00000171148	TADA3	10474
Nfu_g_1_021124	ATRIP	Nfu_p_1_050551	Nfu_t_1_050551	Nfu_c_1_050551	ENSDARG00000063076	Nfu_p_1_050551	ENSG00000282827	ATRIP	NA
Nfu_g_1_021643	NFS1	Nfu_p_1_051786	Nfu_t_1_051786	Nfu_c_1_051786	ENSDARG00000062237	Nfu_p_1_051786	ENSG00000244005	NFS1	9054
Nfu_g_1_020855	PODXL2	Nfu_p_1_049902	Nfu_t_1_049902	Nfu_c_1_049902	ENSDARG00000031228	Nfu_p_1_049902	ENSG00000114631	PODXL2	50512
Nfu_g_1_021284	RPS10	Nfu_p_1_050949	Nfu_t_1_050949	Nfu_c_1_050949	ENSDARG00000034897	Nfu_p_1_050949	ENSG00000124614	RPS10	6204
Nfu_g_1_021364	RPLP2	Nfu_p_1_051159	Nfu_t_1_051159	Nfu_c_1_051159	ENSDARG00000022833	Nfu_p_1_051159	ENSG00000177600	RPLP2	6181
Nfu_g_1_021351	PSMF1	Nfu_p_1_051129	Nfu_t_1_051129	Nfu_c_1_051129	ENSDARG00000022652	Nfu_p_1_051129	ENSG00000125818	PSMF1	9491
Nfu_g_1_021090	EFCAB1	Nfu_p_1_050483	Nfu_t_1_050483	Nfu_c_1_050483	ENSDARG00000061377	Nfu_p_1_050483	ENSG00000034239	EFCAB1	79645
Nfu_g_1_020960	BAP1	Nfu_p_1_050144	Nfu_t_1_050144	Nfu_c_1_050144	ENSDARG00000063051	Nfu_p_1_050144	ENSG00000163930	BAP1	8314
Nfu_g_1_021168	P4HTM (1 OF 2)	Nfu_p_1_050644	Nfu_t_1_050644	Nfu_c_1_050644	ENSDARG00000075209	Nfu_p_1_050644	ENSG00000178467	P4HTM	54681
Nfu_g_1_021206	SLC26A6L	Nfu_p_1_050767	Nfu_t_1_050767	Nfu_c_1_050767	ENSDARG00000054127	Nfu_p_1_050767	ENSG00000225697	SLC26A6	65010
Nfu_g_1_020869	TSPO	Nfu_p_1_049933	Nfu_t_1_049933	Nfu_c_1_049933	ENSDARG00000026655	Nfu_p_1_049933	ENSG00000112212	TSPO2	222642
Nfu_g_1_021066	RBM5	Nfu_p_1_050383	Nfu_t_1_050383	Nfu_c_1_050383	ENSDARG00000077400	Nfu_p_1_050383	ENSG00000003756	RBM5	10181
Nfu_g_1_020759	EPHA2	Nfu_p_1_049689	Nfu_t_1_049689	Nfu_c_1_049689	ENSDARG00000022727	Nfu_p_1_049689	ENSG00000142627	EPHA2	1969
Nfu_g_1_020930	NPRL2	Nfu_p_1_050075	Nfu_t_1_050075	Nfu_c_1_050075	ENSDARG00000059613	Nfu_p_1_050075	ENSG00000114388	NPRL2	10641
Nfu_g_1_021555	PLCH2 (2 OF 2)	Nfu_p_1_051555	Nfu_t_1_051555	Nfu_c_1_051555	ENSDARG00000056805	Nfu_p_1_051555	ENSG00000149527	PLCH2	9651
Nfu_g_1_021512	PPARG	Nfu_p_1_051471	Nfu_t_1_051471	Nfu_c_1_051471	ENSDARG00000031848	Nfu_p_1_051471	ENSG00000132170	PPARG	5468
Nfu_g_1_021352	TIMP4	Nfu_p_1_051131	Nfu_t_1_051131	Nfu_c_1_051131	ENSDARG00000075261	Nfu_p_1_051131	ENSG00000157150	TIMP4	7079
Nfu_g_1_021473	SHISA5	Nfu_p_1_051382	Nfu_t_1_051382	Nfu_c_1_051382	ENSDARG00000013681	Nfu_p_1_051382	ENSG00000198892	SHISA4	149345
Nfu_g_1_021033	ITGA7	Nfu_p_1_050320	Nfu_t_1_050320	Nfu_c_1_050320	ENSDARG00000042282	Nfu_p_1_050320	ENSG00000135424	ITGA7	3679
Nfu_g_1_021023	NCKAP1L	Nfu_p_1_050309	Nfu_t_1_050309	Nfu_c_1_050309	ENSDARG00000075748	Nfu_p_1_050309	ENSG00000123338	NCKAP1L	3071
Nfu_g_1_021456	ZBTB49	Nfu_p_1_051359	Nfu_t_1_051359	Nfu_c_1_051359	ENSDARG00000074548	Nfu_p_1_051359	ENSG00000168826	ZBTB49	166793
Nfu_g_1_020904	GLRX	Nfu_p_1_050026	Nfu_t_1_050026	Nfu_c_1_050026	ENSDARG00000028106	Nfu_p_1_050026	ENSG00000023572	GLRX2	51022
Nfu_g_1_021644	TPGS2	Nfu_p_1_051787	Nfu_t_1_051787	Nfu_c_1_051787	ENSDARG00000011926	Nfu_p_1_051787	ENSG00000134779	TPGS2	25941
Nfu_g_1_020769	RPLP0	Nfu_p_1_049706	Nfu_t_1_049706	Nfu_c_1_049706	ENSDARG00000051783	Nfu_p_1_049706	ENSG00000089157	RPLP0	6175
Nfu_g_1_021500	TACC1	Nfu_p_1_051450	Nfu_t_1_051450	Nfu_c_1_051450	ENSDARG00000073753	Nfu_p_1_051450	ENSG00000147526	TACC1	6867
Nfu_g_1_021401	VDRB	Nfu_p_1_051228	Nfu_t_1_051228	Nfu_c_1_051228	ENSDARG00000070721	Nfu_p_1_051228	ENSG00000111424	VDR	7421
Nfu_g_1_021178	CR318593.2	Nfu_p_1_050685	Nfu_t_1_050685	Nfu_c_1_050685	ENSDARG00000077095	Nfu_p_1_050685	ENSG00000163349	HIPK1	204851
Nfu_g_1_021305	MAPK14 (1 OF 2)	Nfu_p_1_051015	Nfu_t_1_051015	Nfu_c_1_051015	ENSDARG00000028721	Nfu_p_1_051015	ENSG00000112062	MAPK14	1432
Nfu_g_1_020763	SORT1A	Nfu_p_1_049697	Nfu_t_1_049697	Nfu_c_1_049697	ENSDARG00000029402	Nfu_p_1_049697	ENSG00000134243	SORT1	6272
Nfu_g_1_021407	IKBKE	Nfu_p_1_051238	Nfu_t_1_051238	Nfu_c_1_051238	ENSDARG00000070606	Nfu_p_1_051238	ENSG00000263528	IKBKE	9641
Nfu_g_1_021031	ZC3H10	Nfu_p_1_050318	Nfu_t_1_050318	Nfu_c_1_050318	ENSDARG00000030335	Nfu_p_1_050318	ENSG00000139793	MBNL2	10150
Nfu_g_1_020892	MCRS1	Nfu_p_1_049992	Nfu_t_1_049992	Nfu_c_1_049992	ENSDARG00000020840	Nfu_p_1_049992	ENSG00000187778	MCRS1	10445
Nfu_g_1_021225	CTSZ	Nfu_p_1_050836	Nfu_t_1_050836	Nfu_c_1_050836	ENSDARG00000043081	Nfu_p_1_050836	ENSG00000101160	CTSZ	1522
Nfu_g_1_021111	CCDC174	Nfu_p_1_050527	Nfu_t_1_050527	Nfu_c_1_050527	ENSDARG00000023858	Nfu_p_1_050527	ENSG00000154781	CCDC174	51244
Nfu_g_1_021686	MITFA	Nfu_p_1_051895	Nfu_t_1_051895	Nfu_c_1_051895	ENSDARG00000003732	Nfu_p_1_051895	ENSG00000187098	MITF	4286
Nfu_g_1_021039	CDK5RAP1	Nfu_p_1_050328	Nfu_t_1_050328	Nfu_c_1_050328	ENSDARG00000044925	Nfu_p_1_050328	ENSG00000101391	CDK5RAP1	51654
Nfu_g_1_021324	SLC41A3 (1 OF 2)	Nfu_p_1_051049	Nfu_t_1_051049	Nfu_c_1_051049	ENSDARG00000061272	Nfu_p_1_051049	ENSG00000114544	SLC41A3	54946
Nfu_g_1_021420	BIN2B	Nfu_p_1_051256	Nfu_t_1_051256	Nfu_c_1_051256	ENSDARG00000010255	Nfu_p_1_051256	ENSG00000110934	BIN2	51411
Nfu_g_1_021672	GNL3L	Nfu_p_1_051865	Nfu_t_1_051865	Nfu_c_1_051865	ENSDARG00000020595	Nfu_p_1_051865	ENSG00000130119	GNL3L	54552
Nfu_g_1_021398	BCL2L1 (2 OF 2)	Nfu_p_1_051225	Nfu_t_1_051225	Nfu_c_1_051225	ENSDARG00000008434	Nfu_p_1_051225	ENSG00000171552	BCL2L1	598
Nfu_g_1_020992	PHF20A	Nfu_p_1_050236	Nfu_t_1_050236	Nfu_c_1_050236	ENSDARG00000038737	Nfu_p_1_050236	ENSG00000025293	PHF20	51230
Nfu_g_1_011191	PDRG1	Nfu_p_1_026988	Nfu_t_1_026988	Nfu_c_1_026988	ENSDARG00000045017	Nfu_p_1_026988	ENSG00000088356	PDRG1	81572
Nfu_g_1_017187	CABZ01063534.1	Nfu_p_1_041059	Nfu_t_1_041059	Nfu_c_1_041059	ENSDARG00000086167	Nfu_p_1_041059	ENSG00000164509	IL31RA	133396
Nfu_g_1_017067	TSC1 (2 OF 4)	Nfu_p_1_040776	Nfu_t_1_040776	Nfu_c_1_040776	ENSDARG00000026048	Nfu_p_1_040776	ENSG00000165699	TSC1	7248
Nfu_g_1_017239	SEC14L3	Nfu_p_1_041211	Nfu_t_1_041211	Nfu_c_1_041211	ENSDARG00000059729	Nfu_p_1_041211	ENSG00000100003	SEC14L2	23541
Nfu_g_1_017292	EI24	Nfu_p_1_041351	Nfu_t_1_041351	Nfu_c_1_041351	ENSDARG00000053840	Nfu_p_1_041351	ENSG00000149547	EI24	9538
Nfu_g_1_005432	UCP2	Nfu_p_1_013168	Nfu_t_1_013168	Nfu_c_1_013168	ENSDARG00000043154	Nfu_p_1_013168	ENSG00000175567	UCP2	7351
Nfu_g_1_005390	GAB3	Nfu_p_1_013101	Nfu_t_1_013101	Nfu_c_1_013101	ENSDARG00000076998	Nfu_p_1_013101	ENSG00000160219	GAB3	139716
Nfu_g_1_005052	KSR1 (1 OF 2)	Nfu_p_1_012208	Nfu_t_1_012208	Nfu_c_1_012208	ENSDARG00000068714	Nfu_p_1_012208	ENSG00000141068	KSR1	8844
Nfu_g_1_005337	Nfu_g_1_005337	Nfu_p_1_012967	Nfu_t_1_012967	Nfu_c_1_012967	ENSDARG00000067755	Nfu_p_1_012967	ENSG00000221983	UBA52	7311
Nfu_g_1_005311	ZSWIM7	Nfu_p_1_012908	Nfu_t_1_012908	Nfu_c_1_012908	ENSDARG00000067608	Nfu_p_1_012908	ENSG00000214941	ZSWIM7	125150
Nfu_g_1_005112	IL12BB	Nfu_p_1_012402	Nfu_t_1_012402	Nfu_c_1_012402	ENSDARG00000054542	Nfu_p_1_012402	ENSG00000113302	IL12B	3593
Nfu_g_1_005204	STK10	Nfu_p_1_012659	Nfu_t_1_012659	Nfu_c_1_012659	ENSDARG00000042760	Nfu_p_1_012659	ENSG00000072786	STK10	6793
Nfu_g_1_022244	C21H5ORF15	Nfu_p_1_053286	Nfu_t_1_053286	Nfu_c_1_053286	ENSDARG00000090747	Nfu_p_1_053286	ENSG00000113583	C5orf15	56951
Nfu_g_1_022231	HCK	Nfu_p_1_053241	Nfu_t_1_053241	Nfu_c_1_053241	ENSDARG00000058647	Nfu_p_1_053241	ENSG00000101336	HCK	3055
Nfu_g_1_022320	SLC46A3 (1 OF 2)	Nfu_p_1_053440	Nfu_t_1_053440	Nfu_c_1_053440	ENSDARG00000079933	Nfu_p_1_053440	ENSG00000139508	SLC46A3	283537
Nfu_g_1_022255	SMPD1	Nfu_p_1_053302	Nfu_t_1_053302	Nfu_c_1_053302	ENSDARG00000076121	Nfu_p_1_053302	ENSG00000166311	SMPD1	6609
Nfu_g_1_022123	RPL23A	Nfu_p_1_052966	Nfu_t_1_052966	Nfu_c_1_052966	ENSDARG00000006316	Nfu_p_1_052966	ENSG00000198242	RPL23A	6147
Nfu_g_1_022325	BIRC2	Nfu_p_1_053461	Nfu_t_1_053461	Nfu_c_1_053461	ENSDARG00000044619	Nfu_p_1_053461	ENSG00000023445	BIRC3	330
Nfu_g_1_022273	RNF43	Nfu_p_1_053330	Nfu_t_1_053330	Nfu_c_1_053330	ENSDARG00000062573	Nfu_p_1_053330	ENSG00000108375	RNF43	54894
Nfu_g_1_022146	ERAL1	Nfu_p_1_053027	Nfu_t_1_053027	Nfu_c_1_053027	ENSDARG00000059887	Nfu_p_1_053027	ENSG00000132591	ERAL1	26284
Nfu_g_1_022252	HEPACAM (2 OF 2)	Nfu_p_1_053296	Nfu_t_1_053296	Nfu_c_1_053296	ENSDARG00000077945	Nfu_p_1_053296	ENSG00000165478	HEPACAM	220296
Nfu_g_1_015705	FAM114A2	Nfu_p_1_037700	Nfu_t_1_037700	Nfu_c_1_037700	ENSDARG00000079508	Nfu_p_1_037700	ENSG00000055147	FAM114A2	10827
Nfu_g_1_015718	MFAP3	Nfu_p_1_037730	Nfu_t_1_037730	Nfu_c_1_037730	ENSDARG00000062752	Nfu_p_1_037730	ENSG00000037749	MFAP3	4238
Nfu_g_1_012234	GATSL2	Nfu_p_1_029611	Nfu_t_1_029611	Nfu_c_1_029611	ENSDARG00000018985	Nfu_p_1_029611	ENSG00000239521	GATS	352954
Nfu_g_1_006135	OLA.11772	Nfu_p_1_014827	Nfu_t_1_014827	Nfu_c_1_014827	ENSDARG00000087495	Nfu_p_1_014827	ENSG00000036672	USP2	9099
Nfu_g_1_000791	LRRC8C	Nfu_p_1_001931	Nfu_t_1_001931	Nfu_c_1_001931	ENSDARG00000059718	Nfu_p_1_001931	ENSG00000171488	LRRC8C	84230
Nfu_g_1_000912	MED8	Nfu_p_1_002227	Nfu_t_1_002227	Nfu_c_1_002227	ENSDARG00000008064	Nfu_p_1_002227	ENSG00000159479	MED8	112950
Nfu_g_1_000866	RPL36	Nfu_p_1_002122	Nfu_t_1_002122	Nfu_c_1_002122	ENSDARG00000013012	Nfu_p_1_002122	ENSG00000130255	RPL36	25873
Nfu_g_1_000793	HID1 (2 OF 2)	Nfu_p_1_001936	Nfu_t_1_001936	Nfu_c_1_001936	ENSDARG00000021846	Nfu_p_1_001936	ENSG00000167861	HID1	283987
Nfu_g_1_000857	Nfu_g_1_000857	Nfu_p_1_002102	Nfu_t_1_002102	Nfu_c_1_002102	ENSDARG00000061611	Nfu_p_1_002102	ENSG00000149218	ENDOD1	23052
Nfu_g_1_000853	P4HA1 (2 OF 2)	Nfu_p_1_002098	Nfu_t_1_002098	Nfu_c_1_002098	ENSDARG00000071700	Nfu_p_1_002098	ENSG00000122884	P4HA1	5033
Nfu_g_1_000792	SYDE1	Nfu_p_1_001935	Nfu_t_1_001935	Nfu_c_1_001935	ENSDARG00000077440	Nfu_p_1_001935	ENSG00000105137	SYDE1	85360
Nfu_g_1_000947	Nfu_g_1_000947	Nfu_p_1_002296	Nfu_t_1_002296	Nfu_c_1_002296	ENSDARG00000014554	Nfu_p_1_002296	ENSG00000119938	PPP1R3C	5507
Nfu_g_1_000837	MSL1 (1 OF 2)	Nfu_p_1_002066	Nfu_t_1_002066	Nfu_c_1_002066	ENSDARG00000074734	Nfu_p_1_002066	ENSG00000188895	MSL1	339287
Nfu_g_1_000931	SNX11	Nfu_p_1_002263	Nfu_t_1_002263	Nfu_c_1_002263	ENSDARG00000052522	Nfu_p_1_002263	ENSG00000002919	SNX11	29916
Nfu_g_1_023288	NBR1	Nfu_p_1_055918	Nfu_t_1_055918	Nfu_c_1_055918	ENSDARG00000077297	Nfu_p_1_055918	ENSG00000188554	NBR1	4077
Nfu_g_1_023242	USP54 (1 OF 2)	Nfu_p_1_055802	Nfu_t_1_055802	Nfu_c_1_055802	ENSDARG00000077749	Nfu_p_1_055802	ENSG00000166348	USP54	159195
Nfu_g_1_023068	GLUD1B	Nfu_p_1_055376	Nfu_t_1_055376	Nfu_c_1_055376	ENSDARG00000002414	Nfu_p_1_055376	ENSG00000182890	GLUD2	2747
Nfu_g_1_023361	PIGF	Nfu_p_1_056088	Nfu_t_1_056088	Nfu_c_1_056088	ENSDARG00000032780	Nfu_p_1_056088	ENSG00000151665	PIGF	5281
Nfu_g_1_022846	CRIPT	Nfu_p_1_054647	Nfu_t_1_054647	Nfu_c_1_054647	ENSDARG00000006603	Nfu_p_1_054647	ENSG00000119878	CRIPT	9419
Nfu_g_1_023220	ACADSB	Nfu_p_1_055737	Nfu_t_1_055737	Nfu_c_1_055737	ENSDARG00000076780	Nfu_p_1_055737	ENSG00000196177	ACADSB	36
Nfu_g_1_023460	ANAPC16	Nfu_p_1_056317	Nfu_t_1_056317	Nfu_c_1_056317	ENSDARG00000013822	Nfu_p_1_056317	ENSG00000166295	ANAPC16	119504
Nfu_g_1_022805	CABZ01102230.1	Nfu_p_1_054536	Nfu_t_1_054536	Nfu_c_1_054536	ENSDARG00000074059	Nfu_p_1_054536	ENSG00000151208	DLG5	9231
Nfu_g_1_023140	KCNMA1 (2 OF 2)	Nfu_p_1_055577	Nfu_t_1_055577	Nfu_c_1_055577	ENSDARG00000079840	Nfu_p_1_055577	ENSG00000156113	KCNMA1	3778
Nfu_g_1_023175	ZNF503 (2 OF 2)	Nfu_p_1_055659	Nfu_t_1_055659	Nfu_c_1_055659	ENSDARG00000018492	Nfu_p_1_055659	ENSG00000165655	ZNF503	84858
Nfu_g_1_022984	ADK (1 OF 2)	Nfu_p_1_055168	Nfu_t_1_055168	Nfu_c_1_055168	ENSDARG00000018258	Nfu_p_1_055168	ENSG00000156110	ADK	132
Nfu_g_1_022868	BECN1	Nfu_p_1_054694	Nfu_t_1_054694	Nfu_c_1_054694	ENSDARG00000079128	Nfu_p_1_054694	ENSG00000126581	BECN1	8678
Nfu_g_1_023235	OLA.27416	Nfu_p_1_055788	Nfu_t_1_055788	Nfu_c_1_055788	ENSDARG00000053257	Nfu_p_1_055788	ENSG00000198324	FAM109A	144717
Nfu_g_1_023052	KCNA7 (2 OF 2)	Nfu_p_1_055322	Nfu_t_1_055322	Nfu_c_1_055322	ENSDARG00000063282	Nfu_p_1_055322	ENSG00000177272	KCNA3	3738
Nfu_g_1_022956	PIK3CB	Nfu_p_1_055098	Nfu_t_1_055098	Nfu_c_1_055098	ENSDARG00000075253	Nfu_p_1_055098	ENSG00000051382	PIK3CB	5291
Nfu_g_1_022790	KIAA0556	Nfu_p_1_054501	Nfu_t_1_054501	Nfu_c_1_054501	ENSDARG00000092882	Nfu_p_1_054501	ENSG00000047578	KIAA0556	23247
Nfu_g_1_022960	ARHGAP17A	Nfu_p_1_055115	Nfu_t_1_055115	Nfu_c_1_055115	ENSDARG00000020488	Nfu_p_1_055115	ENSG00000140750	ARHGAP17	55114
Nfu_g_1_023410	TEFA	Nfu_p_1_056192	Nfu_t_1_056192	Nfu_c_1_056192	ENSDARG00000039117	Nfu_p_1_056192	ENSG00000108924	HLF	3131
Nfu_g_1_023364	ICT1	Nfu_p_1_056098	Nfu_t_1_056098	Nfu_c_1_056098	ENSDARG00000078835	Nfu_p_1_056098	ENSG00000167862	MRPL58	3396
Nfu_g_1_018130	PNPLA3	Nfu_p_1_043399	Nfu_t_1_043399	Nfu_c_1_043399	ENSDARG00000044086	Nfu_p_1_043399	ENSG00000100341	PNPLA5	150379
Nfu_g_1_003519	TAF3	Nfu_p_1_008721	Nfu_t_1_008721	Nfu_c_1_008721	ENSDARG00000045513	Nfu_p_1_008721	ENSG00000165632	TAF3	83860
Nfu_g_1_007988	CCDC136B	Nfu_p_1_019257	Nfu_t_1_019257	Nfu_c_1_019257	ENSDARG00000057921	Nfu_p_1_019257	ENSG00000128596	CCDC136	64753
Nfu_g_1_008063	KCND2	Nfu_p_1_019414	Nfu_t_1_019414	Nfu_c_1_019414	ENSDARG00000032799	Nfu_p_1_019414	ENSG00000184408	KCND2	3751
Nfu_g_1_008444	RSL24D1	Nfu_p_1_020368	Nfu_t_1_020368	Nfu_c_1_020368	ENSDARG00000040439	Nfu_p_1_020368	ENSG00000137876	RSL24D1	51187
Nfu_g_1_008372	SIGIRR	Nfu_p_1_020153	Nfu_t_1_020153	Nfu_c_1_020153	ENSDARG00000062204	Nfu_p_1_020153	ENSG00000185187	SIGIRR	59307
Nfu_g_1_008442	PNPLA2	Nfu_p_1_020365	Nfu_t_1_020365	Nfu_c_1_020365	ENSDARG00000044086	Nfu_p_1_020365	ENSG00000177666	PNPLA2	57104
Nfu_g_1_008161	PDDC1	Nfu_p_1_019639	Nfu_t_1_019639	Nfu_c_1_019639	ENSDARG00000053609	Nfu_p_1_019639	ENSG00000177225	PDDC1	347862
Nfu_g_1_008224	DDB2	Nfu_p_1_019812	Nfu_t_1_019812	Nfu_c_1_019812	ENSDARG00000041140	Nfu_p_1_019812	ENSG00000134574	DDB2	1643
Nfu_g_1_008167	VWA9	Nfu_p_1_019657	Nfu_t_1_019657	Nfu_c_1_019657	ENSDARG00000041429	Nfu_p_1_019657	ENSG00000138614	VWA9	81556
Nfu_g_1_008296	PTPLAD1	Nfu_p_1_019971	Nfu_t_1_019971	Nfu_c_1_019971	ENSDARG00000016038	Nfu_p_1_019971	ENSG00000074696	HACD3	51495
Nfu_g_1_008576	SLCO3A1	Nfu_p_1_020746	Nfu_t_1_020746	Nfu_c_1_020746	ENSDARG00000018726	Nfu_p_1_020746	ENSG00000176463	SLCO3A1	28232
Nfu_g_1_007942	SYNM	Nfu_p_1_019166	Nfu_t_1_019166	Nfu_c_1_019166	ENSDARG00000062350	Nfu_p_1_019166	ENSG00000182253	SYNM	23336
Nfu_g_1_007973	RSBN1L (1 OF 2)	Nfu_p_1_019217	Nfu_t_1_019217	Nfu_c_1_019217	ENSDARG00000079999	Nfu_p_1_019217	ENSG00000187257	RSBN1L	222194
Nfu_g_1_008617	FAM185A	Nfu_p_1_020884	Nfu_t_1_020884	Nfu_c_1_020884	ENSDARG00000019142	Nfu_p_1_020884	ENSG00000222011	FAM185A	222234
Nfu_g_1_008289	C18H12ORF23	Nfu_p_1_019959	Nfu_t_1_019959	Nfu_c_1_019959	ENSDARG00000030465	Nfu_p_1_019959	ENSG00000151135	TMEM263	90488
Nfu_g_1_008563	PLEKHG7	Nfu_p_1_020725	Nfu_t_1_020725	Nfu_c_1_020725	ENSDARG00000062855	Nfu_p_1_020725	ENSG00000187510	PLEKHG7	338809
Nfu_g_1_008540	SELO	Nfu_p_1_020653	Nfu_t_1_020653	Nfu_c_1_020653	ENSDARG00000041951	Nfu_p_1_020653	ENSG00000073169	SELENOO	83642
Nfu_g_1_008373	URI1	Nfu_p_1_020156	Nfu_t_1_020156	Nfu_c_1_020156	ENSDARG00000026664	Nfu_p_1_020156	ENSG00000105176	URI1	8725
Nfu_g_1_008064	KCNJ11L	Nfu_p_1_019415	Nfu_t_1_019415	Nfu_c_1_019415	ENSDARG00000031438	Nfu_p_1_019415	ENSG00000187486	KCNJ11	3767
Nfu_g_1_008117	RBL2	Nfu_p_1_019547	Nfu_t_1_019547	Nfu_c_1_019547	ENSDARG00000045636	Nfu_p_1_019547	ENSG00000103479	RBL2	5934
Nfu_g_1_008474	GNMT	Nfu_p_1_020493	Nfu_t_1_020493	Nfu_c_1_020493	ENSDARG00000006840	Nfu_p_1_020493	ENSG00000124713	GNMT	27232
Nfu_g_1_008517	CRY3	Nfu_p_1_020584	Nfu_t_1_020584	Nfu_c_1_020584	ENSDARG00000045768	Nfu_p_1_020584	ENSG00000121671	CRY2	1408
Nfu_g_1_008018	MAP1LC3B	Nfu_p_1_019301	Nfu_t_1_019301	Nfu_c_1_019301	ENSDARG00000020048	Nfu_p_1_019301	ENSG00000258102	MAP1LC3B2	643246
Nfu_g_1_007933	PLA2G15	Nfu_p_1_019146	Nfu_t_1_019146	Nfu_c_1_019146	ENSDARG00000090495	Nfu_p_1_019146	ENSG00000103066	PLA2G15	23659
Nfu_g_1_008142	RASSF10A	Nfu_p_1_019602	Nfu_t_1_019602	Nfu_c_1_019602	ENSDARG00000077424	Nfu_p_1_019602	ENSG00000189431	RASSF10	644943
Nfu_g_1_008497	CIAPIN1	Nfu_p_1_020535	Nfu_t_1_020535	Nfu_c_1_020535	ENSDARG00000045733	Nfu_p_1_020535	ENSG00000005194	CIAPIN1	57019
Nfu_g_1_008227	WWP2	Nfu_p_1_019817	Nfu_t_1_019817	Nfu_c_1_019817	ENSDARG00000061345	Nfu_p_1_019817	ENSG00000198373	WWP2	11060
Nfu_g_1_008463	ZNF276	Nfu_p_1_020475	Nfu_t_1_020475	Nfu_c_1_020475	ENSDARG00000093469	Nfu_p_1_020475	ENSG00000158805	ZNF276	92822
Nfu_g_1_005825	CTCF (1 OF 2)	Nfu_p_1_014170	Nfu_t_1_014170	Nfu_c_1_014170	ENSDARG00000056621	Nfu_p_1_014170	ENSG00000102974	CTCF	10664
Nfu_g_1_006030	C25H11ORF24	Nfu_p_1_014587	Nfu_t_1_014587	Nfu_c_1_014587	ENSDARG00000089303	Nfu_p_1_014587	ENSG00000171067	C11orf24	53838
Nfu_g_1_005877	RLTPR	Nfu_p_1_014265	Nfu_t_1_014265	Nfu_c_1_014265	ENSDARG00000095086	Nfu_p_1_014265	ENSG00000153774	CFDP1	10428
Nfu_g_1_005789	WDR4	Nfu_p_1_014090	Nfu_t_1_014090	Nfu_c_1_014090	ENSDARG00000090581	Nfu_p_1_014090	ENSG00000160193	WDR4	10785
Nfu_g_1_005760	TBCCD1	Nfu_p_1_014027	Nfu_t_1_014027	Nfu_c_1_014027	ENSDARG00000056886	Nfu_p_1_014027	ENSG00000113838	TBCCD1	55171
Nfu_g_1_005956	ARHGAP20	Nfu_p_1_014421	Nfu_t_1_014421	Nfu_c_1_014421	ENSDARG00000089326	Nfu_p_1_014421	ENSG00000137727	ARHGAP20	57569
Nfu_g_1_005746	RPL8	Nfu_p_1_013946	Nfu_t_1_013946	Nfu_c_1_013946	ENSDARG00000014867	Nfu_p_1_013946	ENSG00000161016	RPL8	6132
Nfu_g_1_005745	UPF3A	Nfu_p_1_013944	Nfu_t_1_013944	Nfu_c_1_013944	ENSDARG00000069297	Nfu_p_1_013944	ENSG00000169062	UPF3A	65110
Nfu_g_1_005774	RCBTB1	Nfu_p_1_014062	Nfu_t_1_014062	Nfu_c_1_014062	ENSDARG00000036645	Nfu_p_1_014062	ENSG00000136144	RCBTB1	55213
Nfu_g_1_006009	TMEM182	Nfu_p_1_014531	Nfu_t_1_014531	Nfu_c_1_014531	ENSDARG00000040374	Nfu_p_1_014531	ENSG00000170417	TMEM182	130827
Nfu_g_1_005863	UXS1	Nfu_p_1_014249	Nfu_t_1_014249	Nfu_c_1_014249	ENSDARG00000056102	Nfu_p_1_014249	ENSG00000115652	UXS1	80146
Nfu_g_1_005670	GABPA	Nfu_p_1_013697	Nfu_t_1_013697	Nfu_c_1_013697	ENSDARG00000069289	Nfu_p_1_013697	ENSG00000154727	GABPA	2551
Nfu_g_1_005959	ING1	Nfu_p_1_014430	Nfu_t_1_014430	Nfu_c_1_014430	ENSDARG00000019116	Nfu_p_1_014430	ENSG00000153487	ING1	3621
Nfu_g_1_006000	CARKD	Nfu_p_1_014500	Nfu_t_1_014500	Nfu_c_1_014500	ENSDARG00000077119	Nfu_p_1_014500	ENSG00000213995	NAXD	55739
Nfu_g_1_017600	GPR143	Nfu_p_1_042116	Nfu_t_1_042116	Nfu_c_1_042116	ENSDARG00000034572	Nfu_p_1_042116	ENSG00000101850	GPR143	4935
Nfu_g_1_017537	NFE2L2A	Nfu_p_1_041958	Nfu_t_1_041958	Nfu_c_1_041958	ENSDARG00000042824	Nfu_p_1_041958	ENSG00000116044	NFE2L2	4780
Nfu_g_1_017598	CIR1	Nfu_p_1_042114	Nfu_t_1_042114	Nfu_c_1_042114	ENSDARG00000044418	Nfu_p_1_042114	ENSG00000138433	CIR1	9541
Nfu_g_1_017755	CABZ01055500.1	Nfu_p_1_042481	Nfu_t_1_042481	Nfu_c_1_042481	ENSDARG00000086100	Nfu_p_1_042481	ENSG00000054219	LY75	4065
Nfu_g_1_017536	SMARCAL1	Nfu_p_1_041951	Nfu_t_1_041951	Nfu_c_1_041951	ENSDARG00000079146	Nfu_p_1_041951	ENSG00000138375	SMARCAL1	50485
Nfu_g_1_017670	DNAL1 (1 OF 2)	Nfu_p_1_042306	Nfu_t_1_042306	Nfu_c_1_042306	ENSDARG00000034042	Nfu_p_1_042306	ENSG00000119661	DNAL1	83544
Nfu_g_1_017652	CFLAR	Nfu_p_1_042245	Nfu_t_1_042245	Nfu_c_1_042245	ENSDARG00000055966	Nfu_p_1_042245	ENSG00000003402	CFLAR	8837
Nfu_g_1_017737	ALS2 (2 OF 2)	Nfu_p_1_042452	Nfu_t_1_042452	Nfu_c_1_042452	ENSDARG00000076924	Nfu_p_1_042452	ENSG00000003393	ALS2	57679
Nfu_g_1_014203	EPB49	Nfu_p_1_034162	Nfu_t_1_034162	Nfu_c_1_034162	ENSDARG00000013110	Nfu_p_1_034162	ENSG00000158856	DMTN	2039
Nfu_g_1_002010	TSPYL1	Nfu_p_1_005111	Nfu_t_1_005111	Nfu_c_1_005111	ENSDARG00000005015	Nfu_p_1_005111	ENSG00000228927	TSPY3	728137
Nfu_g_1_001891	Nfu_g_1_001891	Nfu_p_1_004751	Nfu_t_1_004751	Nfu_c_1_004751	ENSDARG00000041417	Nfu_p_1_004751	ENSG00000071553	ATP6AP1	537
Nfu_g_1_001928	PINK1	Nfu_p_1_004890	Nfu_t_1_004890	Nfu_c_1_004890	ENSDARG00000001929	Nfu_p_1_004890	ENSG00000158828	PINK1	65018
Nfu_g_1_001874	MAGI3	Nfu_p_1_004696	Nfu_t_1_004696	Nfu_c_1_004696	ENSDARG00000076916	Nfu_p_1_004696	ENSG00000081026	MAGI3	260425
Nfu_g_1_001841	SLC48A1A	Nfu_p_1_004609	Nfu_t_1_004609	Nfu_c_1_004609	ENSDARG00000026109	Nfu_p_1_004609	ENSG00000211584	SLC48A1	55652
Nfu_g_1_001910	DAZAP2	Nfu_p_1_004819	Nfu_t_1_004819	Nfu_c_1_004819	ENSDARG00000007867	Nfu_p_1_004819	ENSG00000183283	DAZAP2	9802
Nfu_g_1_001893	CD63	Nfu_p_1_004754	Nfu_t_1_004754	Nfu_c_1_004754	ENSDARG00000025147	Nfu_p_1_004754	ENSG00000135404	CD63	967
Nfu_g_1_001823	MMP23B	Nfu_p_1_004566	Nfu_t_1_004566	Nfu_c_1_004566	ENSDARG00000043079	Nfu_p_1_004566	ENSG00000189409	MMP23B	8510
Nfu_g_1_001968	GABRD	Nfu_p_1_004998	Nfu_t_1_004998	Nfu_c_1_004998	ENSDARG00000059763	Nfu_p_1_004998	ENSG00000187730	GABRD	2563
Nfu_g_1_010476	RAD54L2 (1 OF 2)	Nfu_p_1_025392	Nfu_t_1_025392	Nfu_c_1_025392	ENSDARG00000063031	Nfu_p_1_025392	ENSG00000164080	RAD54L2	23132
Nfu_g_1_010211	C8H17ORF59	Nfu_p_1_024768	Nfu_t_1_024768	Nfu_c_1_024768	ENSDARG00000061023	Nfu_p_1_024768	ENSG00000196544	BORCS6	54785
Nfu_g_1_010195	DCP1A	Nfu_p_1_024731	Nfu_t_1_024731	Nfu_c_1_024731	ENSDARG00000003323	Nfu_p_1_024731	ENSG00000272886	DCP1A	55802
Nfu_g_1_010237	NSUN5	Nfu_p_1_024835	Nfu_t_1_024835	Nfu_c_1_024835	ENSDARG00000043209	Nfu_p_1_024835	ENSG00000130305	NSUN5	55695
Nfu_g_1_010484	YBX1	Nfu_p_1_025407	Nfu_t_1_025407	Nfu_c_1_025407	ENSDARG00000004757	Nfu_p_1_025407	ENSG00000065978	YBX1	4904
Nfu_g_1_010369	FAM217B	Nfu_p_1_025131	Nfu_t_1_025131	Nfu_c_1_025131	ENSDARG00000088505	Nfu_p_1_025131	ENSG00000196227	FAM217B	63939
Nfu_g_1_010232	TARDBPL	Nfu_p_1_024819	Nfu_t_1_024819	Nfu_c_1_024819	ENSDARG00000004452	Nfu_p_1_024819	ENSG00000120948	TARDBP	23435
Nfu_g_1_010521	OLA.5716	Nfu_p_1_025484	Nfu_t_1_025484	Nfu_c_1_025484	ENSDARG00000042533	Nfu_p_1_025484	ENSG00000084207	GSTP1	2950
Nfu_g_1_010380	PPARD	Nfu_p_1_025172	Nfu_t_1_025172	Nfu_c_1_025172	ENSDARG00000009473	Nfu_p_1_025172	ENSG00000112033	PPARD	5467
Nfu_g_1_010519	STAT6	Nfu_p_1_025482	Nfu_t_1_025482	Nfu_c_1_025482	ENSDARG00000015902	Nfu_p_1_025482	ENSG00000166888	STAT6	6778
Nfu_g_1_010522	SSR4	Nfu_p_1_025485	Nfu_t_1_025485	Nfu_c_1_025485	ENSDARG00000019444	Nfu_p_1_025485	ENSG00000180879	SSR4	6748
Nfu_g_1_010284	CALCOCO1	Nfu_p_1_024949	Nfu_t_1_024949	Nfu_c_1_024949	ENSDARG00000036695	Nfu_p_1_024949	ENSG00000012822	CALCOCO1	57658
Nfu_g_1_010440	NAV1	Nfu_p_1_025298	Nfu_t_1_025298	Nfu_c_1_025298	ENSDARG00000078011	Nfu_p_1_025298	ENSG00000134369	NAV1	89796
Nfu_g_1_001372	SLC9A8	Nfu_p_1_003384	Nfu_t_1_003384	Nfu_c_1_003384	ENSDARG00000020699	Nfu_p_1_003384	ENSG00000197818	SLC9A8	23315
Nfu_g_1_001376	ABTB1	Nfu_p_1_003392	Nfu_t_1_003392	Nfu_c_1_003392	ENSDARG00000063354	Nfu_p_1_003392	ENSG00000114626	ABTB1	80325
Nfu_g_1_001470	KANSL2	Nfu_p_1_003642	Nfu_t_1_003642	Nfu_c_1_003642	ENSDARG00000056318	Nfu_p_1_003642	ENSG00000139620	KANSL2	54934
Nfu_g_1_001555	CTDSP2	Nfu_p_1_003881	Nfu_t_1_003881	Nfu_c_1_003881	ENSDARG00000036102	Nfu_p_1_003881	ENSG00000144579	CTDSP1	58190
Nfu_g_1_001415	GTPBP5	Nfu_p_1_003464	Nfu_t_1_003464	Nfu_c_1_003464	ENSDARG00000063574	Nfu_p_1_003464	ENSG00000101181	MTG2	26164
Nfu_g_1_001397	G6PD	Nfu_p_1_003431	Nfu_t_1_003431	Nfu_c_1_003431	ENSDARG00000071065	Nfu_p_1_003431	ENSG00000160211	G6PD	2539
Nfu_g_1_001613	OARD1	Nfu_p_1_004009	Nfu_t_1_004009	Nfu_c_1_004009	ENSDARG00000057426	Nfu_p_1_004009	ENSG00000124596	OARD1	221443
Nfu_g_1_001596	PQLC2	Nfu_p_1_003971	Nfu_t_1_003971	Nfu_c_1_003971	ENSDARG00000043624	Nfu_p_1_003971	ENSG00000040487	PQLC2	54896
Nfu_g_1_001550	OTUD3	Nfu_p_1_003867	Nfu_t_1_003867	Nfu_c_1_003867	ENSDARG00000022648	Nfu_p_1_003867	ENSG00000169914	OTUD3	23252
Nfu_g_1_001548	TENC1A	Nfu_p_1_003862	Nfu_t_1_003862	Nfu_c_1_003862	ENSDARG00000076292	Nfu_p_1_003862	ENSG00000111077	TNS2	23371
Nfu_g_1_001547	TMEM106C	Nfu_p_1_003860	Nfu_t_1_003860	Nfu_c_1_003860	ENSDARG00000061067	Nfu_p_1_003860	ENSG00000134291	TMEM106C	79022
Nfu_g_1_001664	FAM50A	Nfu_p_1_004157	Nfu_t_1_004157	Nfu_c_1_004157	ENSDARG00000024895	Nfu_p_1_004157	ENSG00000145945	FAM50B	26240
Nfu_g_1_015489	SLC35C2	Nfu_p_1_037235	Nfu_t_1_037235	Nfu_c_1_037235	ENSDARG00000037517	Nfu_p_1_037235	ENSG00000080189	SLC35C2	51006
Nfu_g_1_015534	PARD6B	Nfu_p_1_037323	Nfu_t_1_037323	Nfu_c_1_037323	ENSDARG00000003865	Nfu_p_1_037323	ENSG00000124171	PARD6B	84612
Nfu_g_1_015563	UXT	Nfu_p_1_037400	Nfu_t_1_037400	Nfu_c_1_037400	ENSDARG00000019339	Nfu_p_1_037400	ENSG00000126756	UXT	8409
Nfu_g_1_015506	CCDC135	Nfu_p_1_037272	Nfu_t_1_037272	Nfu_c_1_037272	ENSDARG00000075654	Nfu_p_1_037272	ENSG00000159625	DRC7	84229
Nfu_g_1_015540	CCDC22	Nfu_p_1_037332	Nfu_t_1_037332	Nfu_c_1_037332	ENSDARG00000052379	Nfu_p_1_037332	ENSG00000101997	CCDC22	28952
Nfu_g_1_015529	RENBP	Nfu_p_1_037309	Nfu_t_1_037309	Nfu_c_1_037309	ENSDARG00000008931	Nfu_p_1_037309	ENSG00000102032	RENBP	5973
Nfu_g_1_015508	IKBKG	Nfu_p_1_037277	Nfu_t_1_037277	Nfu_c_1_037277	ENSDARG00000017037	Nfu_p_1_037277	ENSG00000269335	IKBKG	8517
Nfu_g_1_018547	APOPT1	Nfu_p_1_044318	Nfu_t_1_044318	Nfu_c_1_044318	ENSDARG00000092473	Nfu_p_1_044318	ENSG00000126214	KLC1	3831
Nfu_g_1_009734	C17H14ORF159	Nfu_p_1_023698	Nfu_t_1_023698	Nfu_c_1_023698	ENSDARG00000005179	Nfu_p_1_023698	ENSG00000133943	C14orf159	80017
Nfu_g_1_009730	QRSL1	Nfu_p_1_023685	Nfu_t_1_023685	Nfu_c_1_023685	ENSDARG00000032704	Nfu_p_1_023685	ENSG00000130348	QRSL1	55278
Nfu_g_1_021880	VPS39	Nfu_p_1_052369	Nfu_t_1_052369	Nfu_c_1_052369	ENSDARG00000074471	Nfu_p_1_052369	ENSG00000166887	VPS39	23339
Nfu_g_1_021826	PHF17	Nfu_p_1_052238	Nfu_t_1_052238	Nfu_c_1_052238	ENSDARG00000033707	Nfu_p_1_052238	ENSG00000077684	JADE1	79960
Nfu_g_1_021854	TBPL2	Nfu_p_1_052298	Nfu_t_1_052298	Nfu_c_1_052298	ENSDARG00000002670	Nfu_p_1_052298	ENSG00000126775	ATG14	22863
Nfu_g_1_021768	CABZ01043021.1	Nfu_p_1_052097	Nfu_t_1_052097	Nfu_c_1_052097	ENSDARG00000088255	Nfu_p_1_052097	ENSG00000198732	SMOC1	64093
Nfu_g_1_021800	PLEK2	Nfu_p_1_052172	Nfu_t_1_052172	Nfu_c_1_052172	ENSDARG00000012789	Nfu_p_1_052172	ENSG00000100558	PLEK2	26499
Nfu_g_1_021887	FBLN5	Nfu_p_1_052388	Nfu_t_1_052388	Nfu_c_1_052388	ENSDARG00000039273	Nfu_p_1_052388	ENSG00000140092	FBLN5	10516
Nfu_g_1_021830	GOLGA5	Nfu_p_1_052245	Nfu_t_1_052245	Nfu_c_1_052245	ENSDARG00000039279	Nfu_p_1_052245	ENSG00000066455	GOLGA5	9950
Nfu_g_1_021957	SAV1	Nfu_p_1_052547	Nfu_t_1_052547	Nfu_c_1_052547	ENSDARG00000006196	Nfu_p_1_052547	ENSG00000151748	SAV1	60485
Nfu_g_1_014982	ATG9A	Nfu_p_1_036088	Nfu_t_1_036088	Nfu_c_1_036088	ENSDARG00000044551	Nfu_p_1_036088	ENSG00000198925	ATG9A	79065
Nfu_g_1_015340	SENP2	Nfu_p_1_036926	Nfu_t_1_036926	Nfu_c_1_036926	ENSDARG00000073837	Nfu_p_1_036926	ENSG00000163904	SENP2	59343
Nfu_g_1_015140	CRLF1A	Nfu_p_1_036471	Nfu_t_1_036471	Nfu_c_1_036471	ENSDARG00000024365	Nfu_p_1_036471	ENSG00000006016	CRLF1	9244
Nfu_g_1_015249	LCLAT1	Nfu_p_1_036715	Nfu_t_1_036715	Nfu_c_1_036715	ENSDARG00000069044	Nfu_p_1_036715	ENSG00000172954	LCLAT1	253558
Nfu_g_1_015125	PTPN21	Nfu_p_1_036429	Nfu_t_1_036429	Nfu_c_1_036429	ENSDARG00000062248	Nfu_p_1_036429	ENSG00000070778	PTPN21	11099
Nfu_g_1_015211	BDKRB2 (1 OF 3)	Nfu_p_1_036622	Nfu_t_1_036622	Nfu_c_1_036622	ENSDARG00000079942	Nfu_p_1_036622	ENSG00000168398	BDKRB2	624
Nfu_g_1_015246	KLHDC2	Nfu_p_1_036712	Nfu_t_1_036712	Nfu_c_1_036712	ENSDARG00000078852	Nfu_p_1_036712	ENSG00000165516	KLHDC2	23588
Nfu_g_1_014988	TMEM234	Nfu_p_1_036107	Nfu_t_1_036107	Nfu_c_1_036107	ENSDARG00000078333	Nfu_p_1_036107	ENSG00000160055	TMEM234	56063
Nfu_g_1_015129	SNX14	Nfu_p_1_036440	Nfu_t_1_036440	Nfu_c_1_036440	ENSDARG00000006332	Nfu_p_1_036440	ENSG00000135317	SNX14	57231
Nfu_g_1_015144	Nfu_g_1_015144	Nfu_p_1_036483	Nfu_t_1_036483	Nfu_c_1_036483	ENSDARG00000042796	Nfu_p_1_036483	ENSG00000230797	YY2	404281
Nfu_g_1_015156	TPP1	Nfu_p_1_036505	Nfu_t_1_036505	Nfu_c_1_036505	ENSDARG00000042793	Nfu_p_1_036505	ENSG00000166340	TPP1	1200
Nfu_g_1_015226	ISCA2	Nfu_p_1_036656	Nfu_t_1_036656	Nfu_c_1_036656	ENSDARG00000038154	Nfu_p_1_036656	ENSG00000165898	ISCA2	122961
Nfu_g_1_015378	EML5	Nfu_p_1_037019	Nfu_t_1_037019	Nfu_c_1_037019	ENSDARG00000053517	Nfu_p_1_037019	ENSG00000165521	EML5	161436
Nfu_g_1_014977	GPATCH2L	Nfu_p_1_036078	Nfu_t_1_036078	Nfu_c_1_036078	ENSDARG00000031064	Nfu_p_1_036078	ENSG00000089916	GPATCH2L	55668
Nfu_g_1_015087	VSX2	Nfu_p_1_036336	Nfu_t_1_036336	Nfu_c_1_036336	ENSDARG00000005574	Nfu_p_1_036336	ENSG00000100987	VSX1	30813
Nfu_g_1_015289	CHAC1 (1 OF 2)	Nfu_p_1_036813	Nfu_t_1_036813	Nfu_c_1_036813	ENSDARG00000070426	Nfu_p_1_036813	ENSG00000128965	CHAC1	79094
Nfu_g_1_014963	Nfu_g_1_014963	Nfu_p_1_036013	Nfu_t_1_036013	Nfu_c_1_036013	ENSDARG00000063667	Nfu_p_1_036013	ENSG00000183760	ACP7	390928
Nfu_g_1_015337	SIVA1	Nfu_p_1_036919	Nfu_t_1_036919	Nfu_c_1_036919	ENSDARG00000086639	Nfu_p_1_036919	ENSG00000184990	SIVA1	10572
Nfu_g_1_014967	DNAJC17	Nfu_p_1_036036	Nfu_t_1_036036	Nfu_c_1_036036	ENSDARG00000026561	Nfu_p_1_036036	ENSG00000104129	DNAJC17	55192
Nfu_g_1_015284	PLEKHG3 (2 OF 3)	Nfu_p_1_036795	Nfu_t_1_036795	Nfu_c_1_036795	ENSDARG00000058835	Nfu_p_1_036795	ENSG00000126822	PLEKHG3	26030
Nfu_g_1_015333	ARHGEF10	Nfu_p_1_036912	Nfu_t_1_036912	Nfu_c_1_036912	ENSDARG00000077788	Nfu_p_1_036912	ENSG00000104728	ARHGEF10	9639
Nfu_g_1_015052	SYF2	Nfu_p_1_036230	Nfu_t_1_036230	Nfu_c_1_036230	ENSDARG00000004706	Nfu_p_1_036230	ENSG00000117614	SYF2	25949
Nfu_g_1_015403	HMGCL	Nfu_p_1_037072	Nfu_t_1_037072	Nfu_c_1_037072	ENSDARG00000021220	Nfu_p_1_037072	ENSG00000117305	HMGCL	3155
Nfu_g_1_007451	TMEM39B	Nfu_p_1_018041	Nfu_t_1_018041	Nfu_c_1_018041	ENSDARG00000018956	Nfu_p_1_018041	ENSG00000121775	TMEM39B	55116
Nfu_g_1_002501	MYLK4B	Nfu_p_1_006254	Nfu_t_1_006254	Nfu_c_1_006254	ENSDARG00000091260	Nfu_p_1_006254	ENSG00000145949	MYLK4	340156
Nfu_g_1_002387	FAM102BB	Nfu_p_1_005972	Nfu_t_1_005972	Nfu_c_1_005972	ENSDARG00000002333	Nfu_p_1_005972	ENSG00000162636	FAM102B	284611
Nfu_g_1_002452	C1ORF52	Nfu_p_1_006124	Nfu_t_1_006124	Nfu_c_1_006124	ENSDARG00000077566	Nfu_p_1_006124	ENSG00000162642	C1orf52	148423
Nfu_g_1_002297	AK4	Nfu_p_1_005771	Nfu_t_1_005771	Nfu_c_1_005771	ENSDARG00000006546	Nfu_p_1_005771	ENSG00000162433	AK4	205
Nfu_g_1_002541	KLHL26	Nfu_p_1_006340	Nfu_t_1_006340	Nfu_c_1_006340	ENSDARG00000053876	Nfu_p_1_006340	ENSG00000167487	KLHL26	55295
Nfu_g_1_002471	PTPRSA	Nfu_p_1_006171	Nfu_t_1_006171	Nfu_c_1_006171	ENSDARG00000059738	Nfu_p_1_006171	ENSG00000105426	PTPRS	5802
Nfu_g_1_002332	WDR47	Nfu_p_1_005849	Nfu_t_1_005849	Nfu_c_1_005849	ENSDARG00000078136	Nfu_p_1_005849	ENSG00000085433	WDR47	22911
Nfu_g_1_002351	KIAA0226	Nfu_p_1_005913	Nfu_t_1_005913	Nfu_c_1_005913	ENSDARG00000078752	Nfu_p_1_005913	ENSG00000145016	RUBCN	9711
Nfu_g_1_022688	SCYL3	Nfu_p_1_054268	Nfu_t_1_054268	Nfu_c_1_054268	ENSDARG00000027046	Nfu_p_1_054268	ENSG00000000457	SCYL3	57147
Nfu_g_1_016063	Nfu_g_1_016063	Nfu_p_1_038554	Nfu_t_1_038554	Nfu_c_1_038554	ENSDARG00000003470	Nfu_p_1_038554	ENSG00000181035	SLC25A42	284439
Nfu_g_1_017883	ING5A	Nfu_p_1_042827	Nfu_t_1_042827	Nfu_c_1_042827	ENSDARG00000022413	Nfu_p_1_042827	ENSG00000168395	ING5	84289
Nfu_g_1_017894	PIGX	Nfu_p_1_042853	Nfu_t_1_042853	Nfu_c_1_042853	ENSDARG00000063559	Nfu_p_1_042853	ENSG00000163964	PIGX	54965
Nfu_g_1_017920	MYSM1	Nfu_p_1_042915	Nfu_t_1_042915	Nfu_c_1_042915	ENSDARG00000034693	Nfu_p_1_042915	ENSG00000162601	MYSM1	114803
Nfu_g_1_017929	PIGC	Nfu_p_1_042948	Nfu_t_1_042948	Nfu_c_1_042948	ENSDARG00000009113	Nfu_p_1_042948	ENSG00000135845	PIGC	5279
Nfu_g_1_008992	BCR (2 OF 2)	Nfu_p_1_021792	Nfu_t_1_021792	Nfu_c_1_021792	ENSDARG00000079286	Nfu_p_1_021792	ENSG00000186716	BCR	613
Nfu_g_1_009210	GUCD1	Nfu_p_1_022411	Nfu_t_1_022411	Nfu_c_1_022411	ENSDARG00000068438	Nfu_p_1_022411	ENSG00000138867	GUCD1	83606
Nfu_g_1_008953	IER3IP1	Nfu_p_1_021694	Nfu_t_1_021694	Nfu_c_1_021694	ENSDARG00000039601	Nfu_p_1_021694	ENSG00000167220	HDHD2	84064
Nfu_g_1_009144	TMEM150A	Nfu_p_1_022234	Nfu_t_1_022234	Nfu_c_1_022234	ENSDARG00000035184	Nfu_p_1_022234	ENSG00000168890	TMEM150A	129303
Nfu_g_1_009016	RNF10	Nfu_p_1_021890	Nfu_t_1_021890	Nfu_c_1_021890	ENSDARG00000079687	Nfu_p_1_021890	ENSG00000022840	RNF10	9921
Nfu_g_1_009422	CABIN1	Nfu_p_1_022968	Nfu_t_1_022968	Nfu_c_1_022968	ENSDARG00000079326	Nfu_p_1_022968	ENSG00000099991	CABIN1	23523
Nfu_g_1_009077	KLHL22	Nfu_p_1_022087	Nfu_t_1_022087	Nfu_c_1_022087	ENSDARG00000088807	Nfu_p_1_022087	ENSG00000099910	KLHL22	84861
Nfu_g_1_008982	KCTD9 (2 OF 2)	Nfu_p_1_021766	Nfu_t_1_021766	Nfu_c_1_021766	ENSDARG00000021209	Nfu_p_1_021766	ENSG00000104756	KCTD9	54793
Nfu_g_1_009424	CHMP7	Nfu_p_1_022971	Nfu_t_1_022971	Nfu_c_1_022971	ENSDARG00000041362	Nfu_p_1_022971	ENSG00000147457	CHMP7	91782
Nfu_g_1_009486	BNIP3LA	Nfu_p_1_023107	Nfu_t_1_023107	Nfu_c_1_023107	ENSDARG00000025468	Nfu_p_1_023107	ENSG00000104765	BNIP3L	665
Nfu_g_1_009201	DIMT1L	Nfu_p_1_022395	Nfu_t_1_022395	Nfu_c_1_022395	ENSDARG00000005057	Nfu_p_1_022395	ENSG00000086189	DIMT1	27292
Nfu_g_1_009234	LNPEP	Nfu_p_1_022476	Nfu_t_1_022476	Nfu_c_1_022476	ENSDARG00000014403	Nfu_p_1_022476	ENSG00000113441	LNPEP	4012
Nfu_g_1_009241	RIOK2	Nfu_p_1_022488	Nfu_t_1_022488	Nfu_c_1_022488	ENSDARG00000035264	Nfu_p_1_022488	ENSG00000058729	RIOK2	55781
Nfu_g_1_009451	TFIP11	Nfu_p_1_023033	Nfu_t_1_023033	Nfu_c_1_023033	ENSDARG00000056932	Nfu_p_1_023033	ENSG00000100109	TFIP11	24144
Nfu_g_1_009333	TPCN1	Nfu_p_1_022734	Nfu_t_1_022734	Nfu_c_1_022734	ENSDARG00000062362	Nfu_p_1_022734	ENSG00000186815	TPCN1	53373
Nfu_g_1_009348	FP103011.3	Nfu_p_1_022768	Nfu_t_1_022768	Nfu_c_1_022768	ENSDARG00000086905	Nfu_p_1_022768	ENSG00000089060	SLC8B1	80024
Nfu_g_1_009040	SGSM1 (2 OF 2)	Nfu_p_1_022009	Nfu_t_1_022009	Nfu_c_1_022009	ENSDARG00000028857	Nfu_p_1_022009	ENSG00000167037	SGSM1	129049
Nfu_g_1_009025	Nfu_g_1_009025	Nfu_p_1_021917	Nfu_t_1_021917	Nfu_c_1_021917	ENSDARG00000041100	Nfu_p_1_021917	ENSG00000090975	PITPNM2	57605
Nfu_g_1_008997	Nfu_g_1_008997	Nfu_p_1_021815	Nfu_t_1_021815	Nfu_c_1_021815	ENSDARG00000078722	Nfu_p_1_021815	ENSG00000130779	CLIP1	6249
Nfu_g_1_009332	PSMD9	Nfu_p_1_022718	Nfu_t_1_022718	Nfu_c_1_022718	ENSDARG00000006300	Nfu_p_1_022718	ENSG00000256950	RP11-87C12.2	NA
Nfu_g_1_009212	NDUFAF2	Nfu_p_1_022414	Nfu_t_1_022414	Nfu_c_1_022414	ENSDARG00000069286	Nfu_p_1_022414	ENSG00000164182	NDUFAF2	91942
Nfu_g_1_008808	SEPP1A	Nfu_p_1_021342	Nfu_t_1_021342	Nfu_c_1_021342	ENSDARG00000093549	Nfu_p_1_021342	ENSG00000250722	SELENOP	6414
Nfu_g_1_009275	NMRK1	Nfu_p_1_022559	Nfu_t_1_022559	Nfu_c_1_022559	ENSDARG00000037913	Nfu_p_1_022559	ENSG00000106733	NMRK1	54981
Nfu_g_1_009219	SH2B3	Nfu_p_1_022432	Nfu_t_1_022432	Nfu_c_1_022432	ENSDARG00000069958	Nfu_p_1_022432	ENSG00000111252	SH2B3	10019
Nfu_g_1_007387	BTF3 (2 OF 2)	Nfu_p_1_017909	Nfu_t_1_017909	Nfu_c_1_017909	ENSDARG00000035400	Nfu_p_1_017909	ENSG00000145741	BTF3	689
Nfu_g_1_007431	KCMF1 (1 OF 2)	Nfu_p_1_018001	Nfu_t_1_018001	Nfu_c_1_018001	ENSDARG00000067656	Nfu_p_1_018001	ENSG00000176407	KCMF1	56888
Nfu_g_1_007435	ISCA1	Nfu_p_1_018012	Nfu_t_1_018012	Nfu_c_1_018012	ENSDARG00000051956	Nfu_p_1_018012	ENSG00000135070	ISCA1	81689
Nfu_g_1_007344	CCDC84	Nfu_p_1_017811	Nfu_t_1_017811	Nfu_c_1_017811	ENSDARG00000059606	Nfu_p_1_017811	ENSG00000186166	CCDC84	338657
Nfu_g_1_010016	CTPS1A	Nfu_p_1_024346	Nfu_t_1_024346	Nfu_c_1_024346	ENSDARG00000030700	Nfu_p_1_024346	ENSG00000171793	CTPS1	1503
Nfu_g_1_010137	CTNNAL1	Nfu_p_1_024578	Nfu_t_1_024578	Nfu_c_1_024578	ENSDARG00000018162	Nfu_p_1_024578	ENSG00000119326	CTNNAL1	8727
Nfu_g_1_009976	RING1	Nfu_p_1_024278	Nfu_t_1_024278	Nfu_c_1_024278	ENSDARG00000010381	Nfu_p_1_024278	ENSG00000121481	RNF2	6045
Nfu_g_1_010062	C19H1ORF85	Nfu_p_1_024441	Nfu_t_1_024441	Nfu_c_1_024441	ENSDARG00000059354	Nfu_p_1_024441	ENSG00000198715	GLMP	112770
Nfu_g_1_010101	HSF1	Nfu_p_1_024506	Nfu_t_1_024506	Nfu_c_1_024506	ENSDARG00000008818	Nfu_p_1_024506	ENSG00000185122	HSF1	3297
Nfu_g_1_010000	UTP23	Nfu_p_1_024316	Nfu_t_1_024316	Nfu_c_1_024316	ENSDARG00000028249	Nfu_p_1_024316	ENSG00000147679	UTP23	84294
Nfu_g_1_010032	C19H9ORF91	Nfu_p_1_024389	Nfu_t_1_024389	Nfu_c_1_024389	ENSDARG00000087611	Nfu_p_1_024389	ENSG00000157693	TMEM268	203197
Nfu_g_1_010060	LRRC71	Nfu_p_1_024437	Nfu_t_1_024437	Nfu_c_1_024437	ENSDARG00000036412	Nfu_p_1_024437	ENSG00000160838	LRRC71	149499
Nfu_g_1_004136	PTPN2B	Nfu_p_1_010141	Nfu_t_1_010141	Nfu_c_1_010141	ENSDARG00000035986	Nfu_p_1_010141	ENSG00000175354	PTPN2	5771
Nfu_g_1_004197	MTDHA	Nfu_p_1_010262	Nfu_t_1_010262	Nfu_c_1_010262	ENSDARG00000014159	Nfu_p_1_010262	ENSG00000147649	MTDH	92140
Nfu_g_1_004149	BLOC1S4	Nfu_p_1_010172	Nfu_t_1_010172	Nfu_c_1_010172	ENSDARG00000007597	Nfu_p_1_010172	ENSG00000186222	BLOC1S4	55330
Nfu_g_1_004103	PARD6GB	Nfu_p_1_010077	Nfu_t_1_010077	Nfu_c_1_010077	ENSDARG00000036090	Nfu_p_1_010077	ENSG00000178184	PARD6G	84552
Nfu_g_1_004204	MYLIPA	Nfu_p_1_010272	Nfu_t_1_010272	Nfu_c_1_010272	ENSDARG00000008859	Nfu_p_1_010272	ENSG00000007944	MYLIP	29116
Nfu_g_1_004177	TPD52	Nfu_p_1_010227	Nfu_t_1_010227	Nfu_c_1_010227	ENSDARG00000061713	Nfu_p_1_010227	ENSG00000276418	RP11-26J3.4	NA
Nfu_g_1_004170	HEY1 (1 OF 2)	Nfu_p_1_010211	Nfu_t_1_010211	Nfu_c_1_010211	ENSDARG00000070538	Nfu_p_1_010211	ENSG00000164683	HEY1	23462
Nfu_g_1_004126	MTERFD1	Nfu_p_1_010117	Nfu_t_1_010117	Nfu_c_1_010117	ENSDARG00000003207	Nfu_p_1_010117	ENSG00000156469	MTERF3	51001
Nfu_g_1_020689	GRINA	Nfu_p_1_049548	Nfu_t_1_049548	Nfu_c_1_049548	ENSDARG00000092332	Nfu_p_1_049548	ENSG00000178719	GRINA	2907
Nfu_g_1_020697	KAT2B	Nfu_p_1_049560	Nfu_t_1_049560	Nfu_c_1_049560	ENSDARG00000062634	Nfu_p_1_049560	ENSG00000114166	KAT2B	8850
Nfu_g_1_018035	Nfu_g_1_018035	Nfu_p_1_043159	Nfu_t_1_043159	Nfu_c_1_043159	ENSDARG00000037860	Nfu_p_1_043159	ENSG00000126267	COX6B1	1340
Nfu_g_1_018022	BRD2A	Nfu_p_1_043123	Nfu_t_1_043123	Nfu_c_1_043123	ENSDARG00000022280	Nfu_p_1_043123	ENSG00000169925	BRD3	8019
Nfu_g_1_018049	FLOT1A	Nfu_p_1_043185	Nfu_t_1_043185	Nfu_c_1_043185	ENSDARG00000001710	Nfu_p_1_043185	ENSG00000132589	FLOT2	2319
Nfu_g_1_012310	PITHD1	Nfu_p_1_029802	Nfu_t_1_029802	Nfu_c_1_029802	ENSDARG00000032211	Nfu_p_1_029802	ENSG00000057757	PITHD1	57095
Nfu_g_1_012278	LIPEA	Nfu_p_1_029724	Nfu_t_1_029724	Nfu_c_1_029724	ENSDARG00000063037	Nfu_p_1_029724	ENSG00000144959	NCEH1	57552
Nfu_g_1_019989	AIM1L	Nfu_p_1_047710	Nfu_t_1_047710	Nfu_c_1_047710	ENSDARG00000005901	Nfu_p_1_047710	ENSG00000176092	AIM1L	55057
Nfu_g_1_009912	Nfu_g_1_009912	Nfu_p_1_024144	Nfu_t_1_024144	Nfu_c_1_024144	ENSDARG00000078770	Nfu_p_1_024144	ENSG00000116906	GNPAT	8443

## Sheet: down_down_genes
Nfu.Gene.ID	Gene.symbol	Nfu.Protein.ID	Nfu.Transcript.ID	Nfu.CDS.ID	Ensembl.Drerio.Gene.ID	Notobranchius_gene_ID	Human_gene_ID	Human_gene_name	entrezgene			GO PROCESS						KEGG
Nfu_g_1_005632	REPS2	Nfu_p_1_013607	Nfu_t_1_013607	Nfu_c_1_013607	ENSDARG00000076768	Nfu_p_1_013607	ENSG00000169891	REPS2	9185		geneset	description	PValue	FDR			ID	Name	#Gene	FDR
Nfu_g_1_002230	CDH8	Nfu_p_1_005582	Nfu_t_1_005582	Nfu_c_1_005582	ENSDARG00000037478	Nfu_p_1_005582	ENSG00000150394	CDH8	1006		GO:0007067	mitotic nuclear division	8.96172025477426e-13	5.10301134681868e-10			hsa04110	Cell cycle - Homo sapiens (human)	22	1.73e-05
Nfu_g_1_017514	Nfu_g_1_017514	Nfu_p_1_041901	Nfu_t_1_041901	Nfu_c_1_041901	ENSDARG00000044537	Nfu_p_1_041901	ENSG00000198668	CALM1	801		GO:0007059	chromosome segregation	1.33937305690779e-12	5.10301134681868e-10			hsa05206	MicroRNAs in cancer - Homo sapiens (human)	24	1.73e-05
Nfu_g_1_018584	GTF2H2	Nfu_p_1_044418	Nfu_t_1_044418	Nfu_c_1_044418	ENSDARG00000016514	Nfu_p_1_044418	ENSG00000183474	GTF2H2C	728340		GO:0061564	axon development	4.30607438595132e-10	1.09374289403164e-07			hsa05203	Viral carcinogenesis - Homo sapiens (human)	25	0.0011
Nfu_g_1_014725	HERC2	Nfu_p_1_035453	Nfu_t_1_035453	Nfu_c_1_035453	ENSDARG00000073841	Nfu_p_1_035453	ENSG00000128731	HERC2	8924		GO:0007346	regulation of mitotic cell cycle	6.42752073787278e-10	1.22444270056477e-07			hsa04360	Axon guidance - Homo sapiens (human)	22	0.00209
Nfu_g_1_012788	GNAO1A	Nfu_p_1_030874	Nfu_t_1_030874	Nfu_c_1_030874	ENSDARG00000016676	Nfu_p_1_030874	ENSG00000087258	GNAO1	2775		GO:0097485	neuron projection guidance	2.56429710798756e-09	3.90798879257304e-07			hsa04961	Endocrine and other factor-regulated calcium reabsorption - Homo sapiens (human)	10	0.0032
Nfu_g_1_017417	DNPH1	Nfu_p_1_041691	Nfu_t_1_041691	Nfu_c_1_041691	ENSDARG00000075730	Nfu_p_1_041691	ENSG00000112667	DNPH1	10591		GO:0000910	cytokinesis	5.76837244636863e-09	7.32583300688816e-07			hsa05222	Small cell lung cancer - Homo sapiens (human)	13	0.00897
Nfu_g_1_016695	PPA1B	Nfu_p_1_039961	Nfu_t_1_039961	Nfu_c_1_039961	ENSDARG00000030441	Nfu_p_1_039961	ENSG00000180817	PPA1	5464		GO:0044770	cell cycle phase transition	2.84533347993943e-08	3.09734873101978e-06			hsa05223	Non-small cell lung cancer - Homo sapiens (human)	10	0.0108
Nfu_g_1_003034	CR388051.1	Nfu_p_1_007568	Nfu_t_1_007568	Nfu_c_1_007568	ENSDARG00000033840	Nfu_p_1_007568	ENSG00000165323	FAT3	120114		GO:0071103	DNA conformation change	4.67574952089933e-08	4.45365141865661e-06			hsa01212	Fatty acid metabolism - Homo sapiens (human)	9	0.0117
Nfu_g_1_014598	BCL11B (2 OF 3)	Nfu_p_1_035129	Nfu_t_1_035129	Nfu_c_1_035129	ENSDARG00000067727	Nfu_p_1_035129	ENSG00000127152	BCL11B	64919		GO:0006338	chromatin remodeling	7.88183454059066e-08	6.67328657770009e-06			hsa04115	p53 signaling pathway - Homo sapiens (human)	11	0.0117
Nfu_g_1_016715	FRMD4B (1 OF 2)	Nfu_p_1_040002	Nfu_t_1_040002	Nfu_c_1_040002	ENSDARG00000076496	Nfu_p_1_040002	ENSG00000114541	FRMD4B	23150		GO:0000226	microtubule cytoskeleton organization	1.22038102734479e-07	9.29930342836727e-06			hsa05161	Hepatitis B - Homo sapiens (human)	17	0.015
Nfu_g_1_018476	SCRN2	Nfu_p_1_044126	Nfu_t_1_044126	Nfu_c_1_044126	ENSDARG00000043497	Nfu_p_1_044126	ENSG00000141295	SCRN2	90507		GO:0010975	regulation of neuron projection development	3.97052282163912e-07	2.63134892483641e-05			hsa00062	Fatty acid elongation - Homo sapiens (human)	6	0.0243
Nfu_g_1_018467	ARHGDIA	Nfu_p_1_044108	Nfu_t_1_044108	Nfu_c_1_044108	ENSDARG00000043795	Nfu_p_1_044108	ENSG00000141522	ARHGDIA	396		GO:0048013	ephrin receptor signaling pathway	4.14385657454552e-07	2.63134892483641e-05			hsa05214	Glioma - Homo sapiens (human)	10	0.0244
Nfu_g_1_016192	SPTBN1 (3 OF 3)	Nfu_p_1_038865	Nfu_t_1_038865	Nfu_c_1_038865	ENSDARG00000053956	Nfu_p_1_038865	ENSG00000115306	SPTBN1	6711		GO:0071824	protein-DNA complex subunit organization	1.74721715207049e-06	0.000102413805375209			hsa00100	Steroid biosynthesis - Homo sapiens (human)	5	0.046
Nfu_g_1_006180	NT5DC1	Nfu_p_1_014927	Nfu_t_1_014927	Nfu_c_1_014927	ENSDARG00000006797	Nfu_p_1_014927	ENSG00000178425	NT5DC1	221294		GO:0006333	chromatin assembly or disassembly	7.99408250851119e-06	0.000435106490820395
Nfu_g_1_020730	PPAPDC2 (1 OF 2)	Nfu_p_1_049640	Nfu_t_1_049640	Nfu_c_1_049640	ENSDARG00000043527	Nfu_p_1_049640	ENSG00000205808	PLPP6	403313		GO:0051962	positive regulation of nervous system development	8.80369521638613e-06	0.000447227716992415				REACTOME
Nfu_g_1_008800	TMEM161A	Nfu_p_1_021328	Nfu_t_1_021328	Nfu_c_1_021328	ENSDARG00000012790	Nfu_p_1_021328	ENSG00000064545	TMEM161A	54929		GO:0051783	regulation of nuclear division	1.77305635187253e-05	0.000844418087579291			ID	Name	#Gene	FDR
Nfu_g_1_020627	CBX1A	Nfu_p_1_049390	Nfu_t_1_049390	Nfu_c_1_049390	ENSDARG00000004189	Nfu_p_1_049390	ENSG00000108468	CBX1	10951		GO:0050808	synapse organization	2.06116922449873e-05	0.000902721715037617			R-HSA-69278	Cell Cycle, Mitotic	65	1.06e-10
Nfu_g_1_016590	ACTR1	Nfu_p_1_039744	Nfu_t_1_039744	Nfu_c_1_039744	ENSDARG00000011611	Nfu_p_1_039744	ENSG00000115073	ACTR1B	10120		GO:0051493	regulation of cytoskeleton organization	2.13241350008886e-05	0.000902721715037617			R-HSA-1640170	Cell Cycle	71	4.03e-10
Nfu_g_1_016183	ELOVL5	Nfu_p_1_038852	Nfu_t_1_038852	Nfu_c_1_038852	ENSDARG00000004979	Nfu_p_1_038852	ENSG00000012660	ELOVL5	60481		GO:0022604	regulation of cell morphogenesis	2.62752248931797e-05	0.00105377480887384			R-HSA-68877	Mitotic Prometaphase	27	5.19e-09
Nfu_g_1_003405	TBCELA	Nfu_p_1_008467	Nfu_t_1_008467	Nfu_c_1_008467	ENSDARG00000002682	Nfu_p_1_008467	ENSG00000154114	TBCEL	219899		GO:0061351	neural precursor cell proliferation	3.11093358733583e-05	0.00118526569677495			R-HSA-422475	Axon guidance	63	1.2e-08
Nfu_g_1_016600	C19ORF40 (1 OF 2)	Nfu_p_1_039764	Nfu_t_1_039764	Nfu_c_1_039764	ENSDARG00000051731	Nfu_p_1_039764	ENSG00000131944	FAAP24	91442		GO:0031346	positive regulation of cell projection organization	3.57034903346598e-05	0.00128441673883669			R-HSA-68886	M Phase	44	1.6e-08
Nfu_g_1_016604	CU207301.4	Nfu_p_1_039770	Nfu_t_1_039770	Nfu_c_1_039770	ENSDARG00000013780	Nfu_p_1_039770	ENSG00000090863	GLG1	2734		GO:0010639	negative regulation of organelle organization	3.70828979716631e-05	0.00128441673883669			R-HSA-2500257	Resolution of Sister Chromatid Cohesion	23	6.54e-07
Nfu_g_1_017949	FASN	Nfu_p_1_042983	Nfu_t_1_042983	Nfu_c_1_042983	ENSDARG00000087657	Nfu_p_1_042983	ENSG00000169710	FASN	2194		GO:0045787	positive regulation of cell cycle	5.30467930405232e-05	0.00175746331725559			R-HSA-194315	Signaling by Rho GTPases	48	2.96e-06
Nfu_g_1_012154	KIF11	Nfu_p_1_029457	Nfu_t_1_029457	Nfu_c_1_029457	ENSDARG00000010948	Nfu_p_1_029457	ENSG00000138160	KIF11	3832		GO:0051258	protein polymerization	8.42622585688346e-05	0.00265846624976931			R-HSA-2514853	Condensation of Prometaphase Chromosomes	7	2.29e-05
Nfu_g_1_002206	DPF1	Nfu_p_1_005542	Nfu_t_1_005542	Nfu_c_1_005542	ENSDARG00000053548	Nfu_p_1_005542	ENSG00000011332	DPF1	8193		GO:0048483	autonomic nervous system development	8.72200213178909e-05	0.00265846624976931			R-HSA-195258	RHO GTPase Effectors	36	3.07e-05
Nfu_g_1_010761	GJC1	Nfu_p_1_026024	Nfu_t_1_026024	Nfu_c_1_026024	ENSDARG00000077563	Nfu_p_1_026024	ENSG00000182963	GJC1	10052		GO:0030900	forebrain development	0.00013764234499658	0.00403397949566901			R-HSA-2682334	EPH-Ephrin signaling	18	3.31e-05
Nfu_g_1_016593	SOCS5	Nfu_p_1_039748	Nfu_t_1_039748	Nfu_c_1_039748	ENSDARG00000062745	Nfu_p_1_039748	ENSG00000171150	SOCS5	9655		GO:0010720	positive regulation of cell development	0.0001802034290046	0.00508574121857425			R-HSA-373760	L1CAM interactions	20	5.16e-05
Nfu_g_1_016470	HDAC1 (1 OF 2)	Nfu_p_1_039467	Nfu_t_1_039467	Nfu_c_1_039467	ENSDARG00000015427	Nfu_p_1_039467	ENSG00000116478	HDAC1	3065		GO:0071526	semaphorin-plexin signaling pathway	0.00024098503237413	0.00635002592336141			R-HSA-2132295	MHC class II antigen presentation	20	5.45e-05
Nfu_g_1_013541	BCL2L10	Nfu_p_1_032592	Nfu_t_1_032592	Nfu_c_1_032592	ENSDARG00000026766	Nfu_p_1_032592	ENSG00000069966	GNB5	10681		GO:0043254	regulation of protein complex assembly	0.000241667653251287	0.00635002592336141			R-HSA-5663220	RHO GTPases Activate Formins	20	2.14e-04
Nfu_g_1_016210	CCBL2	Nfu_p_1_038886	Nfu_t_1_038886	Nfu_c_1_038886	ENSDARG00000043280	Nfu_p_1_038886	ENSG00000137944	KYAT3	56267		GO:0007018	microtubule-based movement	0.000347439509867931	0.00869486200113411			R-HSA-399719	Trafficking of AMPA receptors	9	5.35e-04
Nfu_g_1_009847	SHCBP1	Nfu_p_1_024003	Nfu_t_1_024003	Nfu_c_1_024003	ENSDARG00000052167	Nfu_p_1_024003	ENSG00000171241	SHCBP1	79801		GO:0060560	developmental growth involved in morphogenesis	0.000353727981673435	0.00869486200113411			R-HSA-399721	Glutamate Binding, Activation of AMPA Receptors and Synaptic Plasticity	9	5.35e-04
Nfu_g_1_017857	PLCXD1	Nfu_p_1_042767	Nfu_t_1_042767	Nfu_c_1_042767	ENSDARG00000088798	Nfu_p_1_042767	ENSG00000182378	PLCXD1	55344		GO:0001738	morphogenesis of a polarized epithelium	0.000479320560718088	0.0114138208520995			R-HSA-453279	Mitotic G1-G1/S phases	20	7.46e-04
Nfu_g_1_007810	Nfu_g_1_007810	Nfu_p_1_018837	Nfu_t_1_018837	Nfu_c_1_018837	ENSDARG00000044573	Nfu_p_1_018837	ENSG00000070831	CDC42	998		GO:0001764	neuron migration	0.000520955150590141	0.0120293280227178			R-HSA-68882	Mitotic Anaphase	24	7.46e-04
Nfu_g_1_019979	SEMA4F	Nfu_p_1_047686	Nfu_t_1_047686	Nfu_c_1_047686	ENSDARG00000079014	Nfu_p_1_047686	ENSG00000135622	SEMA4F	10505		GO:0070997	neuron death	0.000547068623352742	0.0122607732645526			R-HSA-2555396	Mitotic Metaphase and Anaphase	24	7.7e-04
Nfu_g_1_012199	DCK	Nfu_p_1_029542	Nfu_t_1_029542	Nfu_c_1_029542	ENSDARG00000044807	Nfu_p_1_029542	ENSG00000156136	DCK	1633		GO:0033044	regulation of chromosome organization	0.000565652377913839	0.0122799781949116			R-HSA-2467813	Separation of Sister Chromatids	23	7.82e-04
Nfu_g_1_009875	DESI1A	Nfu_p_1_024061	Nfu_t_1_024061	Nfu_c_1_024061	ENSDARG00000033140	Nfu_p_1_024061	ENSG00000100418	DESI1	27351		GO:0198738	cell-cell signaling by wnt	0.000580156450153302	0.0122799781949116			R-HSA-983189	Kinesins	12	7.82e-04
Nfu_g_1_014557	IL17D	Nfu_p_1_035045	Nfu_t_1_035045	Nfu_c_1_035045	ENSDARG00000010700	Nfu_p_1_035045	ENSG00000172458	IL17D	53342		GO:0000075	cell cycle checkpoint	0.000626525746124873	0.0129030437445177			R-HSA-3000171	Non-integrin membrane-ECM interactions	12	8.97e-04
Nfu_g_1_012583	DBT	Nfu_p_1_030330	Nfu_t_1_030330	Nfu_c_1_030330	ENSDARG00000040109	Nfu_p_1_030330	ENSG00000137992	DBT	1629		GO:0032886	regulation of microtubule-based process	0.000908835937342811	0.0182245522172427			R-HSA-195721	Signaling by Wnt	33	1.36e-03
Nfu_g_1_016959	CT573433.2	Nfu_p_1_040511	Nfu_t_1_040511	Nfu_c_1_040511	ENSDARG00000042628	Nfu_p_1_040511	ENSG00000162630	B3GALT2	8707		GO:0016570	histone modification	0.000942216048438027	0.0184094520233276			R-HSA-1266738	Developmental Biology	78	1.88e-03
Nfu_g_1_003476	SVIL (1 OF 3)	Nfu_p_1_008601	Nfu_t_1_008601	Nfu_c_1_008601	ENSDARG00000014651	Nfu_p_1_008601	ENSG00000197321	SVIL	6840		GO:0006997	nucleus organization	0.0011382201951291	0.0216830947172094			R-HSA-69206	G1/S Transition	17	1.88e-03
Nfu_g_1_012080	CNP	Nfu_p_1_029287	Nfu_t_1_029287	Nfu_c_1_029287	ENSDARG00000070822	Nfu_p_1_029287	ENSG00000173786	CNP	1267		GO:0010948	negative regulation of cell cycle process	0.0011843629923759	0.0217226796212661			R-HSA-5099900	WNT5A-dependent internalization of FZD4	6	2.02e-03
Nfu_g_1_014118	GGCTA	Nfu_p_1_033984	Nfu_t_1_033984	Nfu_c_1_033984	ENSDARG00000076406	Nfu_p_1_033984	ENSG00000006625	GGCT	79017		GO:0048638	regulation of developmental growth	0.00119731304999104	0.0217226796212661			R-HSA-176417	Phosphorylation of Emi1	4	3.63e-03
Nfu_g_1_013944	BCL6B	Nfu_p_1_033548	Nfu_t_1_033548	Nfu_c_1_033548	ENSDARG00000069335	Nfu_p_1_033548	ENSG00000161940	BCL6B	255877		GO:0051961	negative regulation of nervous system development	0.00124556252929953	0.0220725266820056			R-HSA-3928665	EPH-ephrin mediated repulsion of cells	10	3.63e-03
Nfu_g_1_013946	ARHGEF15	Nfu_p_1_033560	Nfu_t_1_033560	Nfu_c_1_033560	ENSDARG00000061844	Nfu_p_1_033560	ENSG00000198844	ARHGEF15	22899		GO:0030397	membrane disassembly	0.00130422587224244	0.0225868207874713			R-HSA-68875	Mitotic Prophase	18	3.95e-03
Nfu_g_1_020712	DPP9 (1 OF 2)	Nfu_p_1_049596	Nfu_t_1_049596	Nfu_c_1_049596	ENSDARG00000052606	Nfu_p_1_049596	ENSG00000142002	DPP9	91039		GO:0072350	tricarboxylic acid metabolic process	0.00137037082247882	0.023204945927308			R-HSA-2990846	SUMOylation	15	4.45e-03
Nfu_g_1_019944	CPSF1	Nfu_p_1_047600	Nfu_t_1_047600	Nfu_c_1_047600	ENSDARG00000034178	Nfu_p_1_047600	ENSG00000071894	CPSF1	29894		GO:0007164	establishment of tissue polarity	0.00144152203577186	0.0238791258969164			R-HSA-983231	Factors involved in megakaryocyte development and platelet production	20	4.45e-03
Nfu_g_1_013594	MAN1A2	Nfu_p_1_032748	Nfu_t_1_032748	Nfu_c_1_032748	ENSDARG00000041728	Nfu_p_1_032748	ENSG00000198162	MAN1A2	10905		GO:0018205	peptidyl-lysine modification	0.00165977591317967	0.0269095584221896			R-HSA-5653656	Vesicle-mediated transport	52	4.45e-03
Nfu_g_1_014751	NHLRC3	Nfu_p_1_035515	Nfu_t_1_035515	Nfu_c_1_035515	ENSDARG00000088063	Nfu_p_1_035515	ENSG00000188811	NHLRC3	387921		GO:0048857	neural nucleus development	0.00188913142870417	0.0299899614306787			R-HSA-3656237	Defective EXT2 causes exostoses 2	5	5.45e-03
Nfu_g_1_004219	CDCA8	Nfu_p_1_010305	Nfu_t_1_010305	Nfu_c_1_010305	ENSDARG00000043137	Nfu_p_1_010305	ENSG00000134690	CDCA8	55143		GO:0051302	regulation of cell division	0.0024614967898684	0.0382787868138719			R-HSA-3656253	Defective EXT1 causes exostoses 1, TRPS2 and CHDS	5	5.45e-03
Nfu_g_1_014594	NADL1.1	Nfu_p_1_035123	Nfu_t_1_035123	Nfu_c_1_035123	ENSDARG00000007149	Nfu_p_1_035123	ENSG00000198910	L1CAM	3897		GO:0019882	antigen processing and presentation	0.00259056037817418	0.0387604252264921			R-HSA-216083	Integrin cell surface interactions	13	5.45e-03
Nfu_g_1_009776	CAPZA2	Nfu_p_1_023807	Nfu_t_1_023807	Nfu_c_1_023807	ENSDARG00000056090	Nfu_p_1_023807	ENSG00000198898	CAPZA2	830		GO:0006260	DNA replication	0.00263499065459394	0.0387604252264921			R-HSA-75876	Synthesis of very long-chain fatty acyl-CoAs	7	5.45e-03
Nfu_g_1_021992	Sep 02	Nfu_p_1_052619	Nfu_t_1_052619	Nfu_c_1_052619	ENSDARG00000027590	Nfu_p_1_052619	ENSG00000168385	SEPT2	4735		GO:1904837	beta-catenin-TCF complex assembly	0.00266344369230165	0.0387604252264921			R-HSA-2980767	Activation of NIMA Kinases NEK9, NEK6, NEK7	4	5.45e-03
Nfu_g_1_000004	FZD3A	Nfu_p_1_000016	Nfu_t_1_000016	Nfu_c_1_000016	ENSDARG00000021664	Nfu_p_1_000016	ENSG00000104290	FZD3	7976		GO:0040029	regulation of gene expression, epigenetic	0.00269593508793187	0.0387604252264921			R-HSA-8948216	Collagen chain trimerization	9	5.45e-03
Nfu_g_1_016646	BIRC6	Nfu_p_1_039858	Nfu_t_1_039858	Nfu_c_1_039858	ENSDARG00000074166	Nfu_p_1_039858	ENSG00000115760	BIRC6	57448		GO:0010721	negative regulation of cell development	0.00286650154746004	0.0399976909182217			R-HSA-157118	Signaling by NOTCH	15	5.45e-03
Nfu_g_1_012264	DNAJC10	Nfu_p_1_029699	Nfu_t_1_029699	Nfu_c_1_029699	ENSDARG00000074727	Nfu_p_1_029699	ENSG00000077232	DNAJC10	54431		GO:0007423	sensory organ development	0.00293946284963309	0.0399976909182217			R-HSA-3247509	Chromatin modifying enzymes	27	5.45e-03
Nfu_g_1_021971	Nfu_g_1_021971	Nfu_p_1_052582	Nfu_t_1_052582	Nfu_c_1_052582	ENSDARG00000092970	Nfu_p_1_052582	ENSG00000034510	TMSB10	9168		GO:0051640	organelle localization	0.00293946284963309	0.0399976909182217			R-HSA-4839726	Chromatin organization	27	5.45e-03
Nfu_g_1_016281	PLXNB1B	Nfu_p_1_038996	Nfu_t_1_038996	Nfu_c_1_038996	ENSDARG00000017211	Nfu_p_1_038996	ENSG00000164050	PLXNB1	5364		GO:0006281	DNA repair	0.00314402196968988	0.0420306094895384
Nfu_g_1_016635	MAPT (2 OF 2)	Nfu_p_1_039835	Nfu_t_1_039835	Nfu_c_1_039835	ENSDARG00000087616	Nfu_p_1_039835	ENSG00000186868	MAPT	4137		GO:0006457	protein folding	0.00320182269551506	0.0420653257583185
Nfu_g_1_006848	HES6 (1 OF 2)	Nfu_p_1_016493	Nfu_t_1_016493	Nfu_c_1_016493	ENSDARG00000019335	Nfu_p_1_016493	ENSG00000144485	HES6	55502		GO:0044089	positive regulation of cellular component biogenesis	0.00336437819979507	0.0428238313690619
Nfu_g_1_012563	USP48	Nfu_p_1_030291	Nfu_t_1_030291	Nfu_c_1_030291	ENSDARG00000090301	Nfu_p_1_030291	ENSG00000090686	USP48	84196		GO:0006984	ER-nucleus signaling pathway	0.00337195522591038	0.0428238313690619
Nfu_g_1_011141	BLMH	Nfu_p_1_026900	Nfu_t_1_026900	Nfu_c_1_026900	ENSDARG00000025977	Nfu_p_1_026900	ENSG00000108578	BLMH	642		GO:0042770	signal transduction in response to DNA damage	0.00349718496641693	0.0436861466296673
Nfu_g_1_022773	PHF2	Nfu_p_1_054470	Nfu_t_1_054470	Nfu_c_1_054470	ENSDARG00000018691	Nfu_p_1_054470	ENSG00000048828	FAM120A	23196		GO:0009262	deoxyribonucleotide metabolic process	0.00370355490760221	0.0455178845095627
Nfu_g_1_016487	LSS	Nfu_p_1_039500	Nfu_t_1_039500	Nfu_c_1_039500	ENSDARG00000061274	Nfu_p_1_039500	ENSG00000160285	LSS	4047		GO:0098742	cell-cell adhesion via plasma-membrane adhesion molecules	0.00392928756315314	0.0475256686209951
Nfu_g_1_017833	APAF1	Nfu_p_1_042688	Nfu_t_1_042688	Nfu_c_1_042688	ENSDARG00000021239	Nfu_p_1_042688	ENSG00000120868	APAF1	317
Nfu_g_1_011203	KHSRP	Nfu_p_1_027006	Nfu_t_1_027006	Nfu_c_1_027006	ENSDARG00000026489	Nfu_p_1_027006	ENSG00000088247	KHSRP	8570			GO COMPONENT
Nfu_g_1_006980	MTFMT	Nfu_p_1_016854	Nfu_t_1_016854	Nfu_c_1_016854	ENSDARG00000005448	Nfu_p_1_016854	ENSG00000103707	MTFMT	123263		geneset	description	PValue	FDR
Nfu_g_1_016193	VAX1	Nfu_p_1_038866	Nfu_t_1_038866	Nfu_c_1_038866	ENSDARG00000021916	Nfu_p_1_038866	ENSG00000148704	VAX1	11023		GO:0030496	midbody	1.18424159367692e-11	1.75267755864184e-09
Nfu_g_1_013620	Nfu_g_1_013620	Nfu_p_1_032796	Nfu_t_1_032796	Nfu_c_1_032796	ENSDARG00000057890	Nfu_p_1_032796	ENSG00000115282	TTC31	64427		GO:0005819	spindle	1.60988222752678e-10	1.19131284836982e-08
Nfu_g_1_012798	NCKAP1	Nfu_p_1_030885	Nfu_t_1_030885	Nfu_c_1_030885	ENSDARG00000060853	Nfu_p_1_030885	ENSG00000061676	NCKAP1	10787		GO:0043209	myelin sheath	8.96890783863569e-10	4.42466120039361e-08
Nfu_g_1_016285	GPC1 (1 OF 2)	Nfu_p_1_039001	Nfu_t_1_039001	Nfu_c_1_039001	ENSDARG00000019341	Nfu_p_1_039001	ENSG00000063660	GPC1	2817		GO:0005874	microtubule	2.7259968282678e-08	1.00861882645908e-06
Nfu_g_1_023530	STARD10	Nfu_p_1_056462	Nfu_t_1_056462	Nfu_c_1_056462	ENSDARG00000071585	Nfu_p_1_056462	ENSG00000214530	STARD10	10809		GO:0034399	nuclear periphery	1.64257718548999e-06	4.86202846905037e-05
Nfu_g_1_009917	INTS8	Nfu_p_1_024157	Nfu_t_1_024157	Nfu_c_1_024157	ENSDARG00000057986	Nfu_p_1_024157	ENSG00000164941	INTS8	55656		GO:0070603	SWI/SNF superfamily-type complex	6.73104980519756e-06	0.00016603256186154
Nfu_g_1_003784	CCDC102A	Nfu_p_1_009289	Nfu_t_1_009289	Nfu_c_1_009289	ENSDARG00000003872	Nfu_p_1_009289	ENSG00000135736	CCDC102A	92922		GO:0000785	chromatin	2.62212973769493e-05	0.000513530485786173
Nfu_g_1_001696	CCND1	Nfu_p_1_004225	Nfu_t_1_004225	Nfu_c_1_004225	ENSDARG00000035750	Nfu_p_1_004225	ENSG00000110092	CCND1	595		GO:0005875	microtubule associated complex	2.77584046370905e-05	0.000513530485786173
Nfu_g_1_022097	DLG4	Nfu_p_1_052879	Nfu_t_1_052879	Nfu_c_1_052879	ENSDARG00000041926	Nfu_p_1_052879	ENSG00000075711	DLG1	1739		GO:0098687	chromosomal region	5.62384620678147e-05	0.000924810265115175
Nfu_g_1_022594	AP1S1	Nfu_p_1_054077	Nfu_t_1_054077	Nfu_c_1_054077	ENSDARG00000056803	Nfu_p_1_054077	ENSG00000106367	AP1S1	1174		GO:0032153	cell division site	0.000124051569807548	0.00183596323315172
Nfu_g_1_011536	UBE2M	Nfu_p_1_027850	Nfu_t_1_027850	Nfu_c_1_027850	ENSDARG00000025754	Nfu_p_1_027850	ENSG00000258984	UBE2F-SCLY	100533179		GO:0097610	cell surface furrow	0.00014198622395134	0.0018515949737217
Nfu_g_1_016599	GIT1	Nfu_p_1_039763	Nfu_t_1_039763	Nfu_c_1_039763	ENSDARG00000039489	Nfu_p_1_039763	ENSG00000139436	GIT2	9815		GO:0000793	condensed chromosome	0.000150296366749014	0.0018515949737217
Nfu_g_1_020732	OLA.1754	Nfu_p_1_049642	Nfu_t_1_049642	Nfu_c_1_049642	ENSDARG00000075140	Nfu_p_1_049642	ENSG00000141504	SAT2	112483		GO:0044454	nuclear chromosome part	0.000168925504140605	0.0018515949737217
Nfu_g_1_015641	H3F3B.1	Nfu_p_1_037587	Nfu_t_1_037587	Nfu_c_1_037587	ENSDARG00000033009	Nfu_p_1_037587	ENSG00000163041	H3F3A	3020		GO:0030424	axon	0.000175150875892593	0.0018515949737217
Nfu_g_1_002245	GALK1	Nfu_p_1_005608	Nfu_t_1_005608	Nfu_c_1_005608	ENSDARG00000028088	Nfu_p_1_005608	ENSG00000108479	GALK1	2584		GO:0005913	cell-cell adherens junction	0.000248650340260781	0.00245335002390637
Nfu_g_1_003072	FAM151B	Nfu_p_1_007653	Nfu_t_1_007653	Nfu_c_1_007653	ENSDARG00000020024	Nfu_p_1_007653	ENSG00000152380	FAM151B	167555		GO:0017053	transcriptional repressor complex	0.000697722194516359	0.00645393029927632
Nfu_g_1_004970	SLC25A11	Nfu_p_1_012044	Nfu_t_1_012044	Nfu_c_1_012044	ENSDARG00000035741	Nfu_p_1_012044	ENSG00000102078	SLC25A14	9016		GO:0044420	extracellular matrix component	0.00175757980502889	0.0153012830084868
Nfu_g_1_013532	VWA7	Nfu_p_1_032569	Nfu_t_1_032569	Nfu_c_1_032569	ENSDARG00000061462	Nfu_p_1_032569	ENSG00000204396	VWA7	80737		GO:0030427	site of polarized growth	0.00202840488077716	0.01667799568639
Nfu_g_1_014911	GPC3	Nfu_p_1_035901	Nfu_t_1_035901	Nfu_c_1_035901	ENSDARG00000032199	Nfu_p_1_035901	ENSG00000147257	GPC3	2719		GO:0000803	sex chromosome	0.00277759437116876	0.0216359982596303
Nfu_g_1_014843	CNOT7	Nfu_p_1_035737	Nfu_t_1_035737	Nfu_c_1_035737	ENSDARG00000032116	Nfu_p_1_035737	ENSG00000198791	CNOT7	29883		GO:0030055	cell-substrate junction	0.00318270343462923	0.0235520054162563
Nfu_g_1_014632	TCTN1	Nfu_p_1_035202	Nfu_t_1_035202	Nfu_c_1_035202	ENSDARG00000078447	Nfu_p_1_035202	ENSG00000204852	TCTN1	79600		GO:0015629	actin cytoskeleton	0.00536885297973932	0.0378376305238771
Nfu_g_1_014705	STOX2 (2 OF 2)	Nfu_p_1_035405	Nfu_t_1_035405	Nfu_c_1_035405	ENSDARG00000070162	Nfu_p_1_035405	ENSG00000173320	STOX2	56977
Nfu_g_1_014655	IMMT	Nfu_p_1_035275	Nfu_t_1_035275	Nfu_c_1_035275	ENSDARG00000057454	Nfu_p_1_035275	ENSG00000132305	IMMT	10989
Nfu_g_1_014640	PCDH18B	Nfu_p_1_035234	Nfu_t_1_035234	Nfu_c_1_035234	ENSDARG00000052494	Nfu_p_1_035234	ENSG00000189184	PCDH18	54510
Nfu_g_1_014701	NSDHL	Nfu_p_1_035388	Nfu_t_1_035388	Nfu_c_1_035388	ENSDARG00000057723	Nfu_p_1_035388	ENSG00000147383	NSDHL	50814
Nfu_g_1_014626	ACRC	Nfu_p_1_035190	Nfu_t_1_035190	Nfu_c_1_035190	ENSDARG00000057716	Nfu_p_1_035190	ENSG00000147174	ACRC	93953
Nfu_g_1_004287	KIF3A	Nfu_p_1_010468	Nfu_t_1_010468	Nfu_c_1_010468	ENSDARG00000087538	Nfu_p_1_010468	ENSG00000131437	KIF3A	11127
Nfu_g_1_004773	NUDCD2	Nfu_p_1_011618	Nfu_t_1_011618	Nfu_c_1_011618	ENSDARG00000078059	Nfu_p_1_011618	ENSG00000170584	NUDCD2	134492
Nfu_g_1_004408	ATP5O	Nfu_p_1_010751	Nfu_t_1_010751	Nfu_c_1_010751	ENSDARG00000001788	Nfu_p_1_010751	ENSG00000249209	AP000304.12	NA
Nfu_g_1_004491	C5ORF24 (1 OF 2)	Nfu_p_1_010932	Nfu_t_1_010932	Nfu_c_1_010932	ENSDARG00000060018	Nfu_p_1_010932	ENSG00000181904	C5orf24	134553
Nfu_g_1_004537	HNRNPAB	Nfu_p_1_011037	Nfu_t_1_011037	Nfu_c_1_011037	ENSDARG00000007960	Nfu_p_1_011037	ENSG00000197451	HNRNPAB	3182
Nfu_g_1_004743	FP103059.1	Nfu_p_1_011543	Nfu_t_1_011543	Nfu_c_1_011543	ENSDARG00000087555	Nfu_p_1_011543	ENSG00000070814	TCOF1	6949
Nfu_g_1_004826	Nfu_g_1_004826	Nfu_p_1_011757	Nfu_t_1_011757	Nfu_c_1_011757	ENSDARG00000071044	Nfu_p_1_011757	ENSG00000132879	FBXO44	93611
Nfu_g_1_004788	BX005294.4	Nfu_p_1_011655	Nfu_t_1_011655	Nfu_c_1_011655	ENSDARG00000090614	Nfu_p_1_011655	ENSG00000112852	PCDHB2	56133
Nfu_g_1_004862	PCDH11X	Nfu_p_1_011864	Nfu_t_1_011864	Nfu_c_1_011864	ENSDARG00000033556	Nfu_p_1_011864	ENSG00000099715	PCDH11Y	83259
Nfu_g_1_004692	Nfu_g_1_004692	Nfu_p_1_011425	Nfu_t_1_011425	Nfu_c_1_011425	ENSDARG00000036383	Nfu_p_1_011425	ENSG00000185052	SLC24A3	57419
Nfu_g_1_004621	Sep 06	Nfu_p_1_011228	Nfu_t_1_011228	Nfu_c_1_011228	ENSDARG00000010721	Nfu_p_1_011228	ENSG00000125354	SEPT6	23157
Nfu_g_1_004320	ZDHHC9	Nfu_p_1_010526	Nfu_t_1_010526	Nfu_c_1_010526	ENSDARG00000060515	Nfu_p_1_010526	ENSG00000188706	ZDHHC9	51114
Nfu_g_1_004356	ATP8A1	Nfu_p_1_010642	Nfu_t_1_010642	Nfu_c_1_010642	ENSDARG00000077492	Nfu_p_1_010642	ENSG00000124406	ATP8A1	10396
Nfu_g_1_004588	HNRNPA0	Nfu_p_1_011141	Nfu_t_1_011141	Nfu_c_1_011141	ENSDARG00000036162	Nfu_p_1_011141	ENSG00000135486	HNRNPA1	3178
Nfu_g_1_004764	ELOVL6	Nfu_p_1_011596	Nfu_t_1_011596	Nfu_c_1_011596	ENSDARG00000004402	Nfu_p_1_011596	ENSG00000170522	ELOVL6	79071
Nfu_g_1_004278	GPM6AA	Nfu_p_1_010450	Nfu_t_1_010450	Nfu_c_1_010450	ENSDARG00000055455	Nfu_p_1_010450	ENSG00000150625	GPM6A	2823
Nfu_g_1_004573	PPID	Nfu_p_1_011125	Nfu_t_1_011125	Nfu_c_1_011125	ENSDARG00000087128	Nfu_p_1_011125	ENSG00000171497	PPID	5481
Nfu_g_1_004435	LDB2	Nfu_p_1_010804	Nfu_t_1_010804	Nfu_c_1_010804	ENSDARG00000019579	Nfu_p_1_010804	ENSG00000169744	LDB2	9079
Nfu_g_1_004527	CCNA2	Nfu_p_1_011014	Nfu_t_1_011014	Nfu_c_1_011014	ENSDARG00000043236	Nfu_p_1_011014	ENSG00000145386	CCNA2	890
Nfu_g_1_004335	SPARC	Nfu_p_1_010579	Nfu_t_1_010579	Nfu_c_1_010579	ENSDARG00000019353	Nfu_p_1_010579	ENSG00000113140	SPARC	6678
Nfu_g_1_004812	PCDH1B	Nfu_p_1_011729	Nfu_t_1_011729	Nfu_c_1_011729	ENSDARG00000062720	Nfu_p_1_011729	ENSG00000156453	PCDH1	5097
Nfu_g_1_004645	NEUROG1	Nfu_p_1_011271	Nfu_t_1_011271	Nfu_c_1_011271	ENSDARG00000056130	Nfu_p_1_011271	ENSG00000181965	NEUROG1	4762
Nfu_g_1_004423	MRPS33	Nfu_p_1_010777	Nfu_t_1_010777	Nfu_c_1_010777	ENSDARG00000020015	Nfu_p_1_010777	ENSG00000090263	MRPS33	51650
Nfu_g_1_004416	TTLL12	Nfu_p_1_010766	Nfu_t_1_010766	Nfu_c_1_010766	ENSDARG00000017407	Nfu_p_1_010766	ENSG00000100304	TTLL12	23170
Nfu_g_1_004721	CHST11	Nfu_p_1_011486	Nfu_t_1_011486	Nfu_c_1_011486	ENSDARG00000034375	Nfu_p_1_011486	ENSG00000171310	CHST11	50515
Nfu_g_1_004753	SAMM50L	Nfu_p_1_011578	Nfu_t_1_011578	Nfu_c_1_011578	ENSDARG00000039681	Nfu_p_1_011578	ENSG00000100347	SAMM50	25813
Nfu_g_1_012041	NAV3	Nfu_p_1_029172	Nfu_t_1_029172	Nfu_c_1_029172	ENSDARG00000005476	Nfu_p_1_029172	ENSG00000067798	NAV3	89795
Nfu_g_1_011844	SOX5	Nfu_p_1_028646	Nfu_t_1_028646	Nfu_c_1_028646	ENSDARG00000011582	Nfu_p_1_028646	ENSG00000134532	SOX5	6660
Nfu_g_1_011831	TPRKB	Nfu_p_1_028612	Nfu_t_1_028612	Nfu_c_1_028612	ENSDARG00000014941	Nfu_p_1_028612	ENSG00000144034	TPRKB	51002
Nfu_g_1_011810	STRIP2	Nfu_p_1_028530	Nfu_t_1_028530	Nfu_c_1_028530	ENSDARG00000059003	Nfu_p_1_028530	ENSG00000128578	STRIP2	57464
Nfu_g_1_011907	DNM1L (1 OF 2)	Nfu_p_1_028802	Nfu_t_1_028802	Nfu_c_1_028802	ENSDARG00000015006	Nfu_p_1_028802	ENSG00000087470	DNM1L	10059
Nfu_g_1_011610	NRCAM	Nfu_p_1_028032	Nfu_t_1_028032	Nfu_c_1_028032	ENSDARG00000006396	Nfu_p_1_028032	ENSG00000091129	NRCAM	4897
Nfu_g_1_011662	PDZRN4	Nfu_p_1_028179	Nfu_t_1_028179	Nfu_c_1_028179	ENSDARG00000045687	Nfu_p_1_028179	ENSG00000165966	PDZRN4	29951
Nfu_g_1_011968	PTPN12	Nfu_p_1_028980	Nfu_t_1_028980	Nfu_c_1_028980	ENSDARG00000075062	Nfu_p_1_028980	ENSG00000127947	PTPN12	5782
Nfu_g_1_012048	IQSEC3A	Nfu_p_1_029190	Nfu_t_1_029190	Nfu_c_1_029190	ENSDARG00000075792	Nfu_p_1_029190	ENSG00000120645	IQSEC3	440073
Nfu_g_1_011840	CKAP4	Nfu_p_1_028638	Nfu_t_1_028638	Nfu_c_1_028638	ENSDARG00000032405	Nfu_p_1_028638	ENSG00000136026	CKAP4	10970
Nfu_g_1_012060	TTLL1	Nfu_p_1_029210	Nfu_t_1_029210	Nfu_c_1_029210	ENSDARG00000090778	Nfu_p_1_029210	ENSG00000100271	TTLL1	25809
Nfu_g_1_011781	MLL5	Nfu_p_1_028479	Nfu_t_1_028479	Nfu_c_1_028479	ENSDARG00000007523	Nfu_p_1_028479	ENSG00000005483	KMT2E	55904
Nfu_g_1_011655	PPFIA2	Nfu_p_1_028168	Nfu_t_1_028168	Nfu_c_1_028168	ENSDARG00000013000	Nfu_p_1_028168	ENSG00000139220	PPFIA2	8499
Nfu_g_1_011999	PARPBP	Nfu_p_1_029057	Nfu_t_1_029057	Nfu_c_1_029057	ENSDARG00000029944	Nfu_p_1_029057	ENSG00000185480	PARPBP	55010
Nfu_g_1_011627	ECHDC3	Nfu_p_1_028087	Nfu_t_1_028087	Nfu_c_1_028087	ENSDARG00000001578	Nfu_p_1_028087	ENSG00000127884	ECHS1	1892
Nfu_g_1_011625	CELF2	Nfu_p_1_028080	Nfu_t_1_028080	Nfu_c_1_028080	ENSDARG00000002131	Nfu_p_1_028080	ENSG00000048740	CELF2	10659
Nfu_g_1_011663	VETZ	Nfu_p_1_028183	Nfu_t_1_028183	Nfu_c_1_028183	ENSDARG00000075215	Nfu_p_1_028183	ENSG00000028203	VEZT	55591
Nfu_g_1_012002	OLA.20330	Nfu_p_1_029070	Nfu_t_1_029070	Nfu_c_1_029070	ENSDARG00000008867	Nfu_p_1_029070	ENSG00000116473	RAP1A	5906
Nfu_g_1_007298	CACNG4 (2 OF 2)	Nfu_p_1_017686	Nfu_t_1_017686	Nfu_c_1_017686	ENSDARG00000074669	Nfu_p_1_017686	ENSG00000075461	CACNG4	27092
Nfu_g_1_007283	GNE	Nfu_p_1_017658	Nfu_t_1_017658	Nfu_c_1_017658	ENSDARG00000037634	Nfu_p_1_017658	ENSG00000159921	GNE	10020
Nfu_g_1_007024	GDE1	Nfu_p_1_016993	Nfu_t_1_016993	Nfu_c_1_016993	ENSDARG00000055108	Nfu_p_1_016993	ENSG00000006007	GDE1	51573
Nfu_g_1_007212	TECRB	Nfu_p_1_017471	Nfu_t_1_017471	Nfu_c_1_017471	ENSDARG00000025904	Nfu_p_1_017471	ENSG00000099797	TECR	9524
Nfu_g_1_007229	PLK1	Nfu_p_1_017511	Nfu_t_1_017511	Nfu_c_1_017511	ENSDARG00000058471	Nfu_p_1_017511	ENSG00000166851	PLK1	5347
Nfu_g_1_007190	SMARCA5	Nfu_p_1_017405	Nfu_t_1_017405	Nfu_c_1_017405	ENSDARG00000052348	Nfu_p_1_017405	ENSG00000153147	SMARCA5	8467
Nfu_g_1_007105	GPRIN3	Nfu_p_1_017173	Nfu_t_1_017173	Nfu_c_1_017173	ENSDARG00000075043	Nfu_p_1_017173	ENSG00000185477	GPRIN3	285513
Nfu_g_1_007087	ANP32B	Nfu_p_1_017129	Nfu_t_1_017129	Nfu_c_1_017129	ENSDARG00000023330	Nfu_p_1_017129	ENSG00000139223	ANP32D	23519
Nfu_g_1_007042	ARPC1A	Nfu_p_1_017027	Nfu_t_1_017027	Nfu_c_1_017027	ENSDARG00000008383	Nfu_p_1_017027	ENSG00000241685	ARPC1A	10552
Nfu_g_1_007049	SDK1	Nfu_p_1_017044	Nfu_t_1_017044	Nfu_c_1_017044	ENSDARG00000062854	Nfu_p_1_017044	ENSG00000146555	SDK1	221935
Nfu_g_1_015929	CNRIP1A	Nfu_p_1_038228	Nfu_t_1_038228	Nfu_c_1_038228	ENSDARG00000091683	Nfu_p_1_038228	ENSG00000119865	CNRIP1	25927
Nfu_g_1_015737	SMARCE1 (1 OF 2)	Nfu_p_1_037775	Nfu_t_1_037775	Nfu_c_1_037775	ENSDARG00000016871	Nfu_p_1_037775	ENSG00000073584	SMARCE1	6605
Nfu_g_1_015876	SLC44A2	Nfu_p_1_038064	Nfu_t_1_038064	Nfu_c_1_038064	ENSDARG00000037059	Nfu_p_1_038064	ENSG00000129353	SLC44A2	57153
Nfu_g_1_015967	NOMO	Nfu_p_1_038355	Nfu_t_1_038355	Nfu_c_1_038355	ENSDARG00000078592	Nfu_p_1_038355	ENSG00000103512	NOMO1	23420
Nfu_g_1_015828	GSG1L (2 OF 2)	Nfu_p_1_037965	Nfu_t_1_037965	Nfu_c_1_037965	ENSDARG00000037390	Nfu_p_1_037965	ENSG00000169181	GSG1L	146395
Nfu_g_1_015783	BCL11AB	Nfu_p_1_037882	Nfu_t_1_037882	Nfu_c_1_037882	ENSDARG00000061352	Nfu_p_1_037882	ENSG00000119866	BCL11A	53335
Nfu_g_1_015816	INAB	Nfu_p_1_037947	Nfu_t_1_037947	Nfu_c_1_037947	ENSDARG00000053248	Nfu_p_1_037947	ENSG00000148798	INA	9118
Nfu_g_1_015955	TK1	Nfu_p_1_038334	Nfu_t_1_038334	Nfu_c_1_038334	ENSDARG00000086561	Nfu_p_1_038334	ENSG00000167900	TK1	7083
Nfu_g_1_015811	TNPO2 (1 OF 2)	Nfu_p_1_037938	Nfu_t_1_037938	Nfu_c_1_037938	ENSDARG00000038239	Nfu_p_1_037938	ENSG00000105576	TNPO2	30000
Nfu_g_1_010823	MVB12BA	Nfu_p_1_026166	Nfu_t_1_026166	Nfu_c_1_026166	ENSDARG00000079478	Nfu_p_1_026166	ENSG00000196814	MVB12B	89853
Nfu_g_1_006540	ASH2L	Nfu_p_1_015764	Nfu_t_1_015764	Nfu_c_1_015764	ENSDARG00000060392	Nfu_p_1_015764	ENSG00000129691	ASH2L	9070
Nfu_g_1_006765	ZFYVE16 (1 OF 2)	Nfu_p_1_016331	Nfu_t_1_016331	Nfu_c_1_016331	ENSDARG00000075747	Nfu_p_1_016331	ENSG00000039319	ZFYVE16	9765
Nfu_g_1_006737	BCL7A	Nfu_p_1_016286	Nfu_t_1_016286	Nfu_c_1_016286	ENSDARG00000052907	Nfu_p_1_016286	ENSG00000110987	BCL7A	605
Nfu_g_1_006273	DPYSL2B	Nfu_p_1_015153	Nfu_t_1_015153	Nfu_c_1_015153	ENSDARG00000032083	Nfu_p_1_015153	ENSG00000092964	DPYSL2	1808
Nfu_g_1_006482	CNTFR	Nfu_p_1_015641	Nfu_t_1_015641	Nfu_c_1_015641	ENSDARG00000028661	Nfu_p_1_015641	ENSG00000122756	CNTFR	1271
Nfu_g_1_006517	CABZ01115322.1	Nfu_p_1_015711	Nfu_t_1_015711	Nfu_c_1_015711	ENSDARG00000010793	Nfu_p_1_015711	ENSG00000148123	PLPPR1	54886
Nfu_g_1_006596	SH2D3CA	Nfu_p_1_015908	Nfu_t_1_015908	Nfu_c_1_015908	ENSDARG00000028099	Nfu_p_1_015908	ENSG00000137936	BCAR3	8412
Nfu_g_1_006380	NNT	Nfu_p_1_015420	Nfu_t_1_015420	Nfu_c_1_015420	ENSDARG00000023536	Nfu_p_1_015420	ENSG00000112992	NNT	23530
Nfu_g_1_006781	TMEM119B	Nfu_p_1_016358	Nfu_t_1_016358	Nfu_c_1_016358	ENSDARG00000068036	Nfu_p_1_016358	ENSG00000183160	TMEM119	338773
Nfu_g_1_006627	NIPBL (2 OF 2)	Nfu_p_1_015993	Nfu_t_1_015993	Nfu_c_1_015993	ENSDARG00000061052	Nfu_p_1_015993	ENSG00000164190	NIPBL	25836
Nfu_g_1_006421	RAB14L	Nfu_p_1_015511	Nfu_t_1_015511	Nfu_c_1_015511	ENSDARG00000035188	Nfu_p_1_015511	ENSG00000119396	RAB14	51552
Nfu_g_1_006417	HSPA5	Nfu_p_1_015502	Nfu_t_1_015502	Nfu_c_1_015502	ENSDARG00000004665	Nfu_p_1_015502	ENSG00000044574	HSPA5	3309
Nfu_g_1_006807	ZNF462	Nfu_p_1_016408	Nfu_t_1_016408	Nfu_c_1_016408	ENSDARG00000063381	Nfu_p_1_016408	ENSG00000148143	ZNF462	58499
Nfu_g_1_006641	TMEFF1A	Nfu_p_1_016023	Nfu_t_1_016023	Nfu_c_1_016023	ENSDARG00000056740	Nfu_p_1_016023	ENSG00000251349	MSANTD3-TMEFF1	100526694
Nfu_g_1_006355	DHX29	Nfu_p_1_015323	Nfu_t_1_015323	Nfu_c_1_015323	ENSDARG00000040326	Nfu_p_1_015323	ENSG00000067248	DHX29	54505
Nfu_g_1_006324	Nfu_g_1_006324	Nfu_p_1_015270	Nfu_t_1_015270	Nfu_c_1_015270	ENSDARG00000010149	Nfu_p_1_015270	ENSG00000152234	ATP5A1	498
Nfu_g_1_006683	NOTCH1 (1 OF 2)	Nfu_p_1_016125	Nfu_t_1_016125	Nfu_c_1_016125	ENSDARG00000052094	Nfu_p_1_016125	ENSG00000148400	NOTCH1	4851
Nfu_g_1_006446	ENC1	Nfu_p_1_015572	Nfu_t_1_015572	Nfu_c_1_015572	ENSDARG00000035398	Nfu_p_1_015572	ENSG00000171617	ENC1	8507
Nfu_g_1_006372	TNC	Nfu_p_1_015384	Nfu_t_1_015384	Nfu_c_1_015384	ENSDARG00000021948	Nfu_p_1_015384	ENSG00000041982	TNC	3371
Nfu_g_1_010689	FIBCD1	Nfu_p_1_025885	Nfu_t_1_025885	Nfu_c_1_025885	ENSDARG00000060393	Nfu_p_1_025885	ENSG00000130720	FIBCD1	84929
Nfu_g_1_010749	APC	Nfu_p_1_025997	Nfu_t_1_025997	Nfu_c_1_025997	ENSDARG00000058868	Nfu_p_1_025997	ENSG00000134982	APC	324
Nfu_g_1_010708	SMARCB1B	Nfu_p_1_025916	Nfu_t_1_025916	Nfu_c_1_025916	ENSDARG00000011594	Nfu_p_1_025916	ENSG00000099956	SMARCB1	6598
Nfu_g_1_018290	DCC	Nfu_p_1_043722	Nfu_t_1_043722	Nfu_c_1_043722	ENSDARG00000008937	Nfu_p_1_043722	ENSG00000187323	DCC	1630
Nfu_g_1_018341	GADD45G (2 OF 3)	Nfu_p_1_043823	Nfu_t_1_043823	Nfu_c_1_043823	ENSDARG00000016725	Nfu_p_1_043823	ENSG00000130222	GADD45G	10912
Nfu_g_1_018329	CCNB1	Nfu_p_1_043801	Nfu_t_1_043801	Nfu_c_1_043801	ENSDARG00000051923	Nfu_p_1_043801	ENSG00000134057	CCNB1	891
Nfu_g_1_018362	EHMT1B	Nfu_p_1_043878	Nfu_t_1_043878	Nfu_c_1_043878	ENSDARG00000026634	Nfu_p_1_043878	ENSG00000181090	EHMT1	79813
Nfu_g_1_018373	ATF4B1	Nfu_p_1_043911	Nfu_t_1_043911	Nfu_c_1_043911	ENSDARG00000039515	Nfu_p_1_043911	ENSG00000128272	ATF4	468
Nfu_g_1_018322	NPTXRB	Nfu_p_1_043771	Nfu_t_1_043771	Nfu_c_1_043771	ENSDARG00000071051	Nfu_p_1_043771	ENSG00000141582	CBX4	8535
Nfu_g_1_018272	NCAPG	Nfu_p_1_043689	Nfu_t_1_043689	Nfu_c_1_043689	ENSDARG00000070109	Nfu_p_1_043689	ENSG00000109805	NCAPG	64151
Nfu_g_1_018325	FAM184B	Nfu_p_1_043779	Nfu_t_1_043779	Nfu_c_1_043779	ENSDARG00000055099	Nfu_p_1_043779	ENSG00000047662	FAM184B	27146
Nfu_g_1_018437	SUCLG1	Nfu_p_1_044041	Nfu_t_1_044041	Nfu_c_1_044041	ENSDARG00000052712	Nfu_p_1_044041	ENSG00000163541	SUCLG1	8802
Nfu_g_1_018179	HELT	Nfu_p_1_043495	Nfu_t_1_043495	Nfu_c_1_043495	ENSDARG00000056400	Nfu_p_1_043495	ENSG00000187821	HELT	391723
Nfu_g_1_016163	TASP1	Nfu_p_1_038805	Nfu_t_1_038805	Nfu_c_1_038805	ENSDARG00000060580	Nfu_p_1_038805	ENSG00000089123	TASP1	55617
Nfu_g_1_007817	FIGNL1	Nfu_p_1_018848	Nfu_t_1_018848	Nfu_c_1_018848	ENSDARG00000016427	Nfu_p_1_018848	ENSG00000132436	FIGNL1	63979
Nfu_g_1_007877	TTL	Nfu_p_1_018994	Nfu_t_1_018994	Nfu_c_1_018994	ENSDARG00000062418	Nfu_p_1_018994	ENSG00000114999	TTL	150465
Nfu_g_1_007882	HELLS	Nfu_p_1_019007	Nfu_t_1_019007	Nfu_c_1_019007	ENSDARG00000057738	Nfu_p_1_019007	ENSG00000119969	HELLS	3070
Nfu_g_1_014417	VSTM4A	Nfu_p_1_034712	Nfu_t_1_034712	Nfu_c_1_034712	ENSDARG00000010154	Nfu_p_1_034712	ENSG00000165633	VSTM4	196740
Nfu_g_1_014491	STMN2A	Nfu_p_1_034866	Nfu_t_1_034866	Nfu_c_1_034866	ENSDARG00000033234	Nfu_p_1_034866	ENSG00000104435	STMN2	11075
Nfu_g_1_014409	PYROXD2	Nfu_p_1_034691	Nfu_t_1_034691	Nfu_c_1_034691	ENSDARG00000014101	Nfu_p_1_034691	ENSG00000119943	PYROXD2	84795
Nfu_g_1_014420	SFXN3	Nfu_p_1_034718	Nfu_t_1_034718	Nfu_c_1_034718	ENSDARG00000057374	Nfu_p_1_034718	ENSG00000107819	SFXN3	81855
Nfu_g_1_014414	MCU	Nfu_p_1_034700	Nfu_t_1_034700	Nfu_c_1_034700	ENSDARG00000026804	Nfu_p_1_034700	ENSG00000156026	MCU	90550
Nfu_g_1_002909	RTKN2	Nfu_p_1_007330	Nfu_t_1_007330	Nfu_c_1_007330	ENSDARG00000053558	Nfu_p_1_007330	ENSG00000182010	RTKN2	219790
Nfu_g_1_002764	LRPPRC	Nfu_p_1_006922	Nfu_t_1_006922	Nfu_c_1_006922	ENSDARG00000043970	Nfu_p_1_006922	ENSG00000138095	LRPPRC	10128
Nfu_g_1_002880	PNPT1	Nfu_p_1_007255	Nfu_t_1_007255	Nfu_c_1_007255	ENSDARG00000088210	Nfu_p_1_007255	ENSG00000138035	PNPT1	87178
Nfu_g_1_002872	CTBP2	Nfu_p_1_007219	Nfu_t_1_007219	Nfu_c_1_007219	ENSDARG00000044062	Nfu_p_1_007219	ENSG00000175029	CTBP2	1488
Nfu_g_1_002952	LGALSLB	Nfu_p_1_007412	Nfu_t_1_007412	Nfu_c_1_007412	ENSDARG00000055525	Nfu_p_1_007412	ENSG00000119862	LGALSL	29094
Nfu_g_1_010627	ITSN1	Nfu_p_1_025700	Nfu_t_1_025700	Nfu_c_1_025700	ENSDARG00000000086	Nfu_p_1_025700	ENSG00000205726	ITSN1	6453
Nfu_g_1_019549	KIF20B	Nfu_p_1_046701	Nfu_t_1_046701	Nfu_c_1_046701	ENSDARG00000071009	Nfu_p_1_046701	ENSG00000138182	KIF20B	9585
Nfu_g_1_019388	MAPK8IP3	Nfu_p_1_046309	Nfu_t_1_046309	Nfu_c_1_046309	ENSDARG00000062531	Nfu_p_1_046309	ENSG00000138834	MAPK8IP3	23162
Nfu_g_1_019737	HN1B	Nfu_p_1_047161	Nfu_t_1_047161	Nfu_c_1_047161	ENSDARG00000029419	Nfu_p_1_047161	ENSG00000189159	HN1	51155
Nfu_g_1_019564	TBC1D16	Nfu_p_1_046725	Nfu_t_1_046725	Nfu_c_1_046725	ENSDARG00000036994	Nfu_p_1_046725	ENSG00000167291	TBC1D16	125058
Nfu_g_1_019846	CCP110	Nfu_p_1_047383	Nfu_t_1_047383	Nfu_c_1_047383	ENSDARG00000086359	Nfu_p_1_047383	ENSG00000103540	CCP110	9738
Nfu_g_1_019610	HEATR2	Nfu_p_1_046835	Nfu_t_1_046835	Nfu_c_1_046835	ENSDARG00000078148	Nfu_p_1_046835	ENSG00000164818	DNAAF5	54919
Nfu_g_1_019457	TRAP1	Nfu_p_1_046512	Nfu_t_1_046512	Nfu_c_1_046512	ENSDARG00000089242	Nfu_p_1_046512	ENSG00000126602	TRAP1	10131
Nfu_g_1_019830	CORO7	Nfu_p_1_047337	Nfu_t_1_047337	Nfu_c_1_047337	ENSDARG00000028513	Nfu_p_1_047337	ENSG00000262246	CORO7	79585
Nfu_g_1_019766	MED9	Nfu_p_1_047222	Nfu_t_1_047222	Nfu_c_1_047222	ENSDARG00000096631	Nfu_p_1_047222	ENSG00000141026	MED9	55090
Nfu_g_1_019664	APRT	Nfu_p_1_046990	Nfu_t_1_046990	Nfu_c_1_046990	ENSDARG00000003519	Nfu_p_1_046990	ENSG00000198931	APRT	353
Nfu_g_1_019504	PCCA	Nfu_p_1_046606	Nfu_t_1_046606	Nfu_c_1_046606	ENSDARG00000028982	Nfu_p_1_046606	ENSG00000175198	PCCA	5095
Nfu_g_1_019693	CDK1	Nfu_p_1_047066	Nfu_t_1_047066	Nfu_c_1_047066	ENSDARG00000087554	Nfu_p_1_047066	ENSG00000170312	CDK1	983
Nfu_g_1_019612	OGFRL1	Nfu_p_1_046841	Nfu_t_1_046841	Nfu_c_1_046841	ENSDARG00000061223	Nfu_p_1_046841	ENSG00000119900	OGFRL1	79627
Nfu_g_1_019660	UBR2	Nfu_p_1_046973	Nfu_t_1_046973	Nfu_c_1_046973	ENSDARG00000070164	Nfu_p_1_046973	ENSG00000024048	UBR2	23304
Nfu_g_1_019466	PRKCBA	Nfu_p_1_046529	Nfu_t_1_046529	Nfu_c_1_046529	ENSDARG00000022254	Nfu_p_1_046529	ENSG00000166501	PRKCB	5579
Nfu_g_1_019797	ARHGDIG	Nfu_p_1_047271	Nfu_t_1_047271	Nfu_c_1_047271	ENSDARG00000004034	Nfu_p_1_047271	ENSG00000111348	ARHGDIB	397
Nfu_g_1_019439	C1QTNF6A	Nfu_p_1_046437	Nfu_t_1_046437	Nfu_c_1_046437	ENSDARG00000055175	Nfu_p_1_046437	ENSG00000184471	C1QTNF8	390664
Nfu_g_1_019670	FSCN1A	Nfu_p_1_046998	Nfu_t_1_046998	Nfu_c_1_046998	ENSDARG00000059680	Nfu_p_1_046998	ENSG00000075618	FSCN1	6624
Nfu_g_1_019370	SMCR8A	Nfu_p_1_046268	Nfu_t_1_046268	Nfu_c_1_046268	ENSDARG00000052818	Nfu_p_1_046268	ENSG00000176994	SMCR8	140775
Nfu_g_1_019651	EP300B	Nfu_p_1_046960	Nfu_t_1_046960	Nfu_c_1_046960	ENSDARG00000061108	Nfu_p_1_046960	ENSG00000100393	EP300	2033
Nfu_g_1_019699	CSDC2B	Nfu_p_1_047074	Nfu_t_1_047074	Nfu_c_1_047074	ENSDARG00000041323	Nfu_p_1_047074	ENSG00000153048	CARHSP1	23589
Nfu_g_1_019634	RBFOX2 (2 OF 2)	Nfu_p_1_046910	Nfu_t_1_046910	Nfu_c_1_046910	ENSDARG00000014746	Nfu_p_1_046910	ENSG00000167281	RBFOX3	146713
Nfu_g_1_019726	KPNA2	Nfu_p_1_047130	Nfu_t_1_047130	Nfu_c_1_047130	ENSDARG00000038066	Nfu_p_1_047130	ENSG00000171634	BPTF	2186
Nfu_g_1_019673	MCM5	Nfu_p_1_047007	Nfu_t_1_047007	Nfu_c_1_047007	ENSDARG00000019507	Nfu_p_1_047007	ENSG00000073111	MCM2	4171
Nfu_g_1_019569	SPC24	Nfu_p_1_046736	Nfu_t_1_046736	Nfu_c_1_046736	ENSDARG00000093622	Nfu_p_1_046736	ENSG00000161888	SPC24	147841
Nfu_g_1_019669	LDLR	Nfu_p_1_046997	Nfu_t_1_046997	Nfu_c_1_046997	ENSDARG00000029476	Nfu_p_1_046997	ENSG00000130164	LDLR	3949
Nfu_g_1_019355	SMARCA4	Nfu_p_1_046231	Nfu_t_1_046231	Nfu_c_1_046231	ENSDARG00000077226	Nfu_p_1_046231	ENSG00000127616	SMARCA4	6597
Nfu_g_1_009619	EFNB3	Nfu_p_1_023438	Nfu_t_1_023438	Nfu_c_1_023438	ENSDARG00000042277	Nfu_p_1_023438	ENSG00000108947	EFNB3	1949
Nfu_g_1_009506	CCNB3	Nfu_p_1_023163	Nfu_t_1_023163	Nfu_c_1_023163	ENSDARG00000034855	Nfu_p_1_023163	ENSG00000147082	CCNB3	85417
Nfu_g_1_009605	HDAC8	Nfu_p_1_023416	Nfu_t_1_023416	Nfu_c_1_023416	ENSDARG00000003021	Nfu_p_1_023416	ENSG00000147099	HDAC8	55869
Nfu_g_1_009573	COL4A5	Nfu_p_1_023357	Nfu_t_1_023357	Nfu_c_1_023357	ENSDARG00000052063	Nfu_p_1_023357	ENSG00000188153	COL4A5	1287
Nfu_g_1_012628	PPP1R14B	Nfu_p_1_030448	Nfu_t_1_030448	Nfu_c_1_030448	ENSDARG00000030161	Nfu_p_1_030448	ENSG00000198729	PPP1R14C	81706
Nfu_g_1_012620	RCOR2	Nfu_p_1_030434	Nfu_t_1_030434	Nfu_c_1_030434	ENSDARG00000008278	Nfu_p_1_030434	ENSG00000167771	RCOR2	283248
Nfu_g_1_003606	COL18A1 (2 OF 2)	Nfu_p_1_008912	Nfu_t_1_008912	Nfu_c_1_008912	ENSDARG00000036558	Nfu_p_1_008912	ENSG00000182871	COL18A1	80781
Nfu_g_1_003659	MAP2 (1 OF 2)	Nfu_p_1_009038	Nfu_t_1_009038	Nfu_c_1_009038	ENSDARG00000055052	Nfu_p_1_009038	ENSG00000078018	MAP2	4133
Nfu_g_1_003656	ACTR3	Nfu_p_1_009035	Nfu_t_1_009035	Nfu_c_1_009035	ENSDARG00000008790	Nfu_p_1_009035	ENSG00000115091	ACTR3	10096
Nfu_g_1_003690	CHD3	Nfu_p_1_009091	Nfu_t_1_009091	Nfu_c_1_009091	ENSDARG00000063535	Nfu_p_1_009091	ENSG00000170004	CHD3	1107
Nfu_g_1_003649	RBPJB	Nfu_p_1_009002	Nfu_t_1_009002	Nfu_c_1_009002	ENSDARG00000052091	Nfu_p_1_009002	ENSG00000168214	RBPJ	3516
Nfu_g_1_014137	TP53	Nfu_p_1_034017	Nfu_t_1_034017	Nfu_c_1_034017	ENSDARG00000035559	Nfu_p_1_034017	ENSG00000141510	TP53	7157
Nfu_g_1_018690	TBPL1	Nfu_p_1_044617	Nfu_t_1_044617	Nfu_c_1_044617	ENSDARG00000036868	Nfu_p_1_044617	ENSG00000028839	TBPL1	9519
Nfu_g_1_018778	XKR6	Nfu_p_1_044793	Nfu_t_1_044793	Nfu_c_1_044793	ENSDARG00000043410	Nfu_p_1_044793	ENSG00000171044	XKR6	286046
Nfu_g_1_018760	YLPM1	Nfu_p_1_044759	Nfu_t_1_044759	Nfu_c_1_044759	ENSDARG00000043680	Nfu_p_1_044759	ENSG00000119596	YLPM1	56252
Nfu_g_1_018658	GEN1	Nfu_p_1_044547	Nfu_t_1_044547	Nfu_c_1_044547	ENSDARG00000023678	Nfu_p_1_044547	ENSG00000178295	GEN1	348654
Nfu_g_1_019091	MSGN1	Nfu_p_1_045671	Nfu_t_1_045671	Nfu_c_1_045671	ENSDARG00000070546	Nfu_p_1_045671	ENSG00000151379	MSGN1	343930
Nfu_g_1_018783	ABHD1	Nfu_p_1_044827	Nfu_t_1_044827	Nfu_c_1_044827	ENSDARG00000018809	Nfu_p_1_044827	ENSG00000143994	ABHD1	84696
Nfu_g_1_018647	PARP1	Nfu_p_1_044533	Nfu_t_1_044533	Nfu_c_1_044533	ENSDARG00000019529	Nfu_p_1_044533	ENSG00000143799	PARP1	142
Nfu_g_1_018933	ACP1	Nfu_p_1_045232	Nfu_t_1_045232	Nfu_c_1_045232	ENSDARG00000076486	Nfu_p_1_045232	ENSG00000143727	ACP1	52
Nfu_g_1_018929	FAM150BA	Nfu_p_1_045225	Nfu_t_1_045225	Nfu_c_1_045225	ENSDARG00000091073	Nfu_p_1_045225	ENSG00000189292	FAM150B	285016
Nfu_g_1_018683	PREP	Nfu_p_1_044601	Nfu_t_1_044601	Nfu_c_1_044601	ENSDARG00000057151	Nfu_p_1_044601	ENSG00000085377	PREP	5550
Nfu_g_1_018736	PDIP5	Nfu_p_1_044705	Nfu_t_1_044705	Nfu_c_1_044705	ENSDARG00000009001	Nfu_p_1_044705	ENSG00000143870	PDIA6	10130
Nfu_g_1_018682	DTL	Nfu_p_1_044599	Nfu_t_1_044599	Nfu_c_1_044599	ENSDARG00000023002	Nfu_p_1_044599	ENSG00000143476	DTL	51514
Nfu_g_1_018840	AIDA	Nfu_p_1_045001	Nfu_t_1_045001	Nfu_c_1_045001	ENSDARG00000014532	Nfu_p_1_045001	ENSG00000186063	AIDA	64853
Nfu_g_1_018971	GPHNB	Nfu_p_1_045310	Nfu_t_1_045310	Nfu_c_1_045310	ENSDARG00000061586	Nfu_p_1_045310	ENSG00000171723	GPHN	10243
Nfu_g_1_018901	CPSF2	Nfu_p_1_045158	Nfu_t_1_045158	Nfu_c_1_045158	ENSDARG00000028971	Nfu_p_1_045158	ENSG00000165934	CPSF2	53981
Nfu_g_1_018671	DPYSL5B	Nfu_p_1_044575	Nfu_t_1_044575	Nfu_c_1_044575	ENSDARG00000011141	Nfu_p_1_044575	ENSG00000157851	DPYSL5	56896
Nfu_g_1_019062	TFAP2B	Nfu_p_1_045580	Nfu_t_1_045580	Nfu_c_1_045580	ENSDARG00000012667	Nfu_p_1_045580	ENSG00000008196	TFAP2B	7021
Nfu_g_1_018887	BPNT1	Nfu_p_1_045125	Nfu_t_1_045125	Nfu_c_1_045125	ENSDARG00000043684	Nfu_p_1_045125	ENSG00000162813	BPNT1	10380
Nfu_g_1_018689	SMPDL3A	Nfu_p_1_044616	Nfu_t_1_044616	Nfu_c_1_044616	ENSDARG00000007697	Nfu_p_1_044616	ENSG00000164434	FABP7	2173
Nfu_g_1_018815	FLVCR1	Nfu_p_1_044930	Nfu_t_1_044930	Nfu_c_1_044930	ENSDARG00000031587	Nfu_p_1_044930	ENSG00000162769	FLVCR1	28982
Nfu_g_1_018780	KBTBD11	Nfu_p_1_044824	Nfu_t_1_044824	Nfu_c_1_044824	ENSDARG00000059272	Nfu_p_1_044824	ENSG00000176595	KBTBD11	9920
Nfu_g_1_018675	KLF11A	Nfu_p_1_044580	Nfu_t_1_044580	Nfu_c_1_044580	ENSDARG00000030844	Nfu_p_1_044580	ENSG00000172059	KLF11	8462
Nfu_g_1_018818	Nfu_g_1_018818	Nfu_p_1_044935	Nfu_t_1_044935	Nfu_c_1_044935	ENSDARG00000078069	Nfu_p_1_044935	ENSG00000171848	RRM2	6241
Nfu_g_1_012709	BRN1.2	Nfu_p_1_030680	Nfu_t_1_030680	Nfu_c_1_030680	ENSDARG00000076262	Nfu_p_1_030680	ENSG00000184486	POU3F2	5454
Nfu_g_1_012719	PGM3	Nfu_p_1_030700	Nfu_t_1_030700	Nfu_c_1_030700	ENSDARG00000024654	Nfu_p_1_030700	ENSG00000013375	PGM3	5238
Nfu_g_1_012734	SNAP91 (2 OF 2)	Nfu_p_1_030742	Nfu_t_1_030742	Nfu_c_1_030742	ENSDARG00000015931	Nfu_p_1_030742	ENSG00000065609	SNAP91	9892
Nfu_g_1_012748	SEL1L	Nfu_p_1_030784	Nfu_t_1_030784	Nfu_c_1_030784	ENSDARG00000004581	Nfu_p_1_030784	ENSG00000071537	SEL1L	6400
Nfu_g_1_012419	HMGN3	Nfu_p_1_030025	Nfu_t_1_030025	Nfu_c_1_030025	ENSDARG00000036754	Nfu_p_1_030025	ENSG00000118418	HMGN3	9324
Nfu_g_1_012430	FKBP1B	Nfu_p_1_030059	Nfu_t_1_030059	Nfu_c_1_030059	ENSDARG00000052625	Nfu_p_1_030059	ENSG00000119782	FKBP1B	2281
Nfu_g_1_012431	ATAD2B	Nfu_p_1_030060	Nfu_t_1_030060	Nfu_c_1_030060	ENSDARG00000060537	Nfu_p_1_030060	ENSG00000119778	ATAD2B	54454
Nfu_g_1_012375	CABZ01087946.1	Nfu_p_1_029951	Nfu_t_1_029951	Nfu_c_1_029951	ENSDARG00000078784	Nfu_p_1_029951	ENSG00000174197	MGA	23269
Nfu_g_1_012411	LRFN5 (2 OF 2)	Nfu_p_1_030005	Nfu_t_1_030005	Nfu_c_1_030005	ENSDARG00000079396	Nfu_p_1_030005	ENSG00000165379	LRFN5	145581
Nfu_g_1_012414	MDGA2 (3 OF 4)	Nfu_p_1_030009	Nfu_t_1_030009	Nfu_c_1_030009	ENSDARG00000024017	Nfu_p_1_030009	ENSG00000139915	MDGA2	161357
Nfu_g_1_000085	MYO6A	Nfu_p_1_000213	Nfu_t_1_000213	Nfu_c_1_000213	ENSDARG00000044016	Nfu_p_1_000213	ENSG00000196586	MYO6	4646
Nfu_g_1_007670	COL5A3A	Nfu_p_1_018512	Nfu_t_1_018512	Nfu_c_1_018512	ENSDARG00000017360	Nfu_p_1_018512	ENSG00000080573	COL5A3	50509
Nfu_g_1_007635	ELAVL3	Nfu_p_1_018408	Nfu_t_1_018408	Nfu_c_1_018408	ENSDARG00000014420	Nfu_p_1_018408	ENSG00000196361	ELAVL3	1995
Nfu_g_1_007686	NUDT1	Nfu_p_1_018563	Nfu_t_1_018563	Nfu_c_1_018563	ENSDARG00000030573	Nfu_p_1_018563	ENSG00000106268	NUDT1	4521
Nfu_g_1_007724	TBC1D10B	Nfu_p_1_018628	Nfu_t_1_018628	Nfu_c_1_018628	ENSDARG00000078604	Nfu_p_1_018628	ENSG00000248751	RP1-130H16.18	NA
Nfu_g_1_007561	DCAF7	Nfu_p_1_018256	Nfu_t_1_018256	Nfu_c_1_018256	ENSDARG00000054355	Nfu_p_1_018256	ENSG00000136485	DCAF7	10238
Nfu_g_1_007721	LIMD2	Nfu_p_1_018625	Nfu_t_1_018625	Nfu_c_1_018625	ENSDARG00000078092	Nfu_p_1_018625	ENSG00000136490	LIMD2	80774
Nfu_g_1_007572	NMT1A	Nfu_p_1_018279	Nfu_t_1_018279	Nfu_c_1_018279	ENSDARG00000052966	Nfu_p_1_018279	ENSG00000136448	NMT1	4836
Nfu_g_1_007718	VAT1	Nfu_p_1_018619	Nfu_t_1_018619	Nfu_c_1_018619	ENSDARG00000056481	Nfu_p_1_018619	ENSG00000108828	VAT1	10493
Nfu_g_1_006207	Nfu_g_1_006207	Nfu_p_1_014999	Nfu_t_1_014999	Nfu_c_1_014999	ENSDARG00000078164	Nfu_p_1_014999	ENSG00000172006	ZNF554	115196
Nfu_g_1_006241	PAQR7B	Nfu_p_1_015071	Nfu_t_1_015071	Nfu_c_1_015071	ENSDARG00000034907	Nfu_p_1_015071	ENSG00000182749	PAQR7	164091
Nfu_g_1_006190	SERINC2L	Nfu_p_1_014946	Nfu_t_1_014946	Nfu_c_1_014946	ENSDARG00000053425	Nfu_p_1_014946	ENSG00000168528	SERINC2	347735
Nfu_g_1_001755	MDH2	Nfu_p_1_004343	Nfu_t_1_004343	Nfu_c_1_004343	ENSDARG00000043371	Nfu_p_1_004343	ENSG00000146701	MDH2	4191
Nfu_g_1_001775	SOX4B	Nfu_p_1_004412	Nfu_t_1_004412	Nfu_c_1_004412	ENSDARG00000043235	Nfu_p_1_004412	ENSG00000124766	SOX4	6659
Nfu_g_1_001790	E2F3	Nfu_p_1_004436	Nfu_t_1_004436	Nfu_c_1_004436	ENSDARG00000070463	Nfu_p_1_004436	ENSG00000112242	E2F3	1871
Nfu_g_1_017359	Nfu_g_1_017359	Nfu_p_1_041494	Nfu_t_1_041494	Nfu_c_1_041494	ENSDARG00000040287	Nfu_p_1_041494	ENSG00000166913	YWHAB	7529
Nfu_g_1_017364	UBR5	Nfu_p_1_041559	Nfu_t_1_041559	Nfu_c_1_041559	ENSDARG00000018192	Nfu_p_1_041559	ENSG00000104517	UBR5	51366
Nfu_g_1_017355	SQLE	Nfu_p_1_041487	Nfu_t_1_041487	Nfu_c_1_041487	ENSDARG00000079946	Nfu_p_1_041487	ENSG00000104549	SQLE	6713
Nfu_g_1_017392	ZFPM2A	Nfu_p_1_041635	Nfu_t_1_041635	Nfu_c_1_041635	ENSDARG00000040123	Nfu_p_1_041635	ENSG00000169946	ZFPM2	23414
Nfu_g_1_017360	PRSS35	Nfu_p_1_041496	Nfu_t_1_041496	Nfu_c_1_041496	ENSDARG00000017213	Nfu_p_1_041496	ENSG00000146250	PRSS35	167681
Nfu_g_1_016883	MBPB	Nfu_p_1_040361	Nfu_t_1_040361	Nfu_c_1_040361	ENSDARG00000089413	Nfu_p_1_040361	ENSG00000197971	MBP	4155
Nfu_g_1_016817	DYRK1B	Nfu_p_1_040236	Nfu_t_1_040236	Nfu_c_1_040236	ENSDARG00000070187	Nfu_p_1_040236	ENSG00000105204	DYRK1B	9149
Nfu_g_1_016730	PSMC4	Nfu_p_1_040043	Nfu_t_1_040043	Nfu_c_1_040043	ENSDARG00000027099	Nfu_p_1_040043	ENSG00000013275	PSMC4	5704
Nfu_g_1_011103	CABZ01027547.1	Nfu_p_1_026826	Nfu_t_1_026826	Nfu_c_1_026826	ENSDARG00000076638	Nfu_p_1_026826	ENSG00000254726	MEX3A	92312
Nfu_g_1_011023	SATB1	Nfu_p_1_026677	Nfu_t_1_026677	Nfu_c_1_026677	ENSDARG00000062621	Nfu_p_1_026677	ENSG00000182568	SATB1	6304
Nfu_g_1_011027	GLCCI1 (2 OF 2)	Nfu_p_1_026683	Nfu_t_1_026683	Nfu_c_1_026683	ENSDARG00000008503	Nfu_p_1_026683	ENSG00000106415	GLCCI1	113263
Nfu_g_1_010909	THSD7A (2 OF 2)	Nfu_p_1_026419	Nfu_t_1_026419	Nfu_c_1_026419	ENSDARG00000061479	Nfu_p_1_026419	ENSG00000005108	THSD7A	221981
Nfu_g_1_011040	SEMA6E	Nfu_p_1_026713	Nfu_t_1_026713	Nfu_c_1_026713	ENSDARG00000000189	Nfu_p_1_026713	ENSG00000143434	SEMA6C	10500
Nfu_g_1_011030	NES	Nfu_p_1_026690	Nfu_t_1_026690	Nfu_c_1_026690	ENSDARG00000088805	Nfu_p_1_026690	ENSG00000132688	NES	10763
Nfu_g_1_010955	NDUFAF6	Nfu_p_1_026521	Nfu_t_1_026521	Nfu_c_1_026521	ENSDARG00000053652	Nfu_p_1_026521	ENSG00000156170	NDUFAF6	137682
Nfu_g_1_010885	CCNE2	Nfu_p_1_026370	Nfu_t_1_026370	Nfu_c_1_026370	ENSDARG00000027918	Nfu_p_1_026370	ENSG00000175305	CCNE2	9134
Nfu_g_1_010929	EIF2C1	Nfu_p_1_026465	Nfu_t_1_026465	Nfu_c_1_026465	ENSDARG00000092644	Nfu_p_1_026465	ENSG00000126070	AGO3	192669
Nfu_g_1_010921	POU3F1	Nfu_p_1_026454	Nfu_t_1_026454	Nfu_c_1_026454	ENSDARG00000009823	Nfu_p_1_026454	ENSG00000185668	POU3F1	5453
Nfu_g_1_011012	CADM4	Nfu_p_1_026655	Nfu_t_1_026655	Nfu_c_1_026655	ENSDARG00000040291	Nfu_p_1_026655	ENSG00000105767	CADM4	199731
Nfu_g_1_001149	ZYX	Nfu_p_1_002827	Nfu_t_1_002827	Nfu_c_1_002827	ENSDARG00000075733	Nfu_p_1_002827	ENSG00000159840	ZYX	7791
Nfu_g_1_001087	NCAPD2	Nfu_p_1_002667	Nfu_t_1_002667	Nfu_c_1_002667	ENSDARG00000030716	Nfu_p_1_002667	ENSG00000111653	ING4	51147
Nfu_g_1_001251	CHD4B	Nfu_p_1_003065	Nfu_t_1_003065	Nfu_c_1_003065	ENSDARG00000025789	Nfu_p_1_003065	ENSG00000111642	CHD4	1108
Nfu_g_1_001254	LEPREL2	Nfu_p_1_003076	Nfu_t_1_003076	Nfu_c_1_003076	ENSDARG00000057879	Nfu_p_1_003076	ENSG00000110811	P3H3	10536
Nfu_g_1_001159	USP5	Nfu_p_1_002844	Nfu_t_1_002844	Nfu_c_1_002844	ENSDARG00000014517	Nfu_p_1_002844	ENSG00000111667	USP5	8078
Nfu_g_1_001315	VARS	Nfu_p_1_003259	Nfu_t_1_003259	Nfu_c_1_003259	ENSDARG00000044575	Nfu_p_1_003259	ENSG00000204394	VARS	7407
Nfu_g_1_001110	PAFAH1B3	Nfu_p_1_002723	Nfu_t_1_002723	Nfu_c_1_002723	ENSDARG00000058047	Nfu_p_1_002723	ENSG00000168092	PAFAH1B2	5049
Nfu_g_1_001276	MYH14	Nfu_p_1_003136	Nfu_t_1_003136	Nfu_c_1_003136	ENSDARG00000073732	Nfu_p_1_003136	ENSG00000133026	MYH10	4628
Nfu_g_1_001258	ZNF865	Nfu_p_1_003094	Nfu_t_1_003094	Nfu_c_1_003094	ENSDARG00000078220	Nfu_p_1_003094	ENSG00000180626	ZNF594	84622
Nfu_g_1_001206	PRKCG	Nfu_p_1_002952	Nfu_t_1_002952	Nfu_c_1_002952	ENSDARG00000004561	Nfu_p_1_002952	ENSG00000154229	PRKCA	5578
Nfu_g_1_001196	GLIPR2L	Nfu_p_1_002938	Nfu_t_1_002938	Nfu_c_1_002938	ENSDARG00000016837	Nfu_p_1_002938	ENSG00000122694	GLIPR2	152007
Nfu_g_1_016333	SAE1	Nfu_p_1_039130	Nfu_t_1_039130	Nfu_c_1_039130	ENSDARG00000010487	Nfu_p_1_039130	ENSG00000142230	SAE1	10055
Nfu_g_1_016402	EML2	Nfu_p_1_039283	Nfu_t_1_039283	Nfu_c_1_039283	ENSDARG00000008808	Nfu_p_1_039283	ENSG00000125746	EML2	24139
Nfu_g_1_016418	ATP1B3B	Nfu_p_1_039321	Nfu_t_1_039321	Nfu_c_1_039321	ENSDARG00000015790	Nfu_p_1_039321	ENSG00000069849	ATP1B3	483
Nfu_g_1_000469	TLCD1	Nfu_p_1_001096	Nfu_t_1_001096	Nfu_c_1_001096	ENSDARG00000002391	Nfu_p_1_001096	ENSG00000160606	TLCD1	116238
Nfu_g_1_000687	YWHAG2	Nfu_p_1_001665	Nfu_t_1_001665	Nfu_c_1_001665	ENSDARG00000071658	Nfu_p_1_001665	ENSG00000170027	YWHAG	7532
Nfu_g_1_000546	ROBO1 (2 OF 3)	Nfu_p_1_001327	Nfu_t_1_001327	Nfu_c_1_001327	ENSDARG00000026784	Nfu_p_1_001327	ENSG00000169855	ROBO1	6091
Nfu_g_1_000655	B3GALTLA	Nfu_p_1_001609	Nfu_t_1_001609	Nfu_c_1_001609	ENSDARG00000077740	Nfu_p_1_001609	ENSG00000187676	B3GLCT	145173
Nfu_g_1_000255	SMC4	Nfu_p_1_000579	Nfu_t_1_000579	Nfu_c_1_000579	ENSDARG00000038882	Nfu_p_1_000579	ENSG00000113810	SMC4	10051
Nfu_g_1_000450	CENPE	Nfu_p_1_001046	Nfu_t_1_001046	Nfu_c_1_001046	ENSDARG00000063385	Nfu_p_1_001046	ENSG00000138778	CENPE	1062
Nfu_g_1_000292	GPR149	Nfu_p_1_000669	Nfu_t_1_000669	Nfu_c_1_000669	ENSDARG00000070940	Nfu_p_1_000669	ENSG00000174948	GPR149	344758
Nfu_g_1_000612	MAP6 (1 OF 2)	Nfu_p_1_001475	Nfu_t_1_001475	Nfu_c_1_001475	ENSDARG00000074073	Nfu_p_1_001475	ENSG00000171533	MAP6	4135
Nfu_g_1_000653	ALCAMB	Nfu_p_1_001603	Nfu_t_1_001603	Nfu_c_1_001603	ENSDARG00000058538	Nfu_p_1_001603	ENSG00000170017	ALCAM	214
Nfu_g_1_000665	RPA1	Nfu_p_1_001622	Nfu_t_1_001622	Nfu_c_1_001622	ENSDARG00000003938	Nfu_p_1_001622	ENSG00000132383	RPA1	6117
Nfu_g_1_000714	ACTN4	Nfu_p_1_001758	Nfu_t_1_001758	Nfu_c_1_001758	ENSDARG00000007219	Nfu_p_1_001758	ENSG00000072110	ACTN1	87
Nfu_g_1_000488	CADM2B	Nfu_p_1_001132	Nfu_t_1_001132	Nfu_c_1_001132	ENSDARG00000062633	Nfu_p_1_001132	ENSG00000175161	CADM2	253559
Nfu_g_1_000654	USP16	Nfu_p_1_001608	Nfu_t_1_001608	Nfu_c_1_001608	ENSDARG00000060633	Nfu_p_1_001608	ENSG00000156256	USP16	10600
Nfu_g_1_000311	CR388091.1	Nfu_p_1_000735	Nfu_t_1_000735	Nfu_c_1_000735	ENSDARG00000070025	Nfu_p_1_000735	ENSG00000166341	DCHS1	8642
Nfu_g_1_000534	C18H19ORF47	Nfu_p_1_001275	Nfu_t_1_001275	Nfu_c_1_001275	ENSDARG00000020611	Nfu_p_1_001275	ENSG00000160392	C19orf47	126526
Nfu_g_1_000681	TTC9B	Nfu_p_1_001656	Nfu_t_1_001656	Nfu_c_1_001656	ENSDARG00000068421	Nfu_p_1_001656	ENSG00000174521	TTC9B	148014
Nfu_g_1_000449	RRM1 (1 OF 2)	Nfu_p_1_001045	Nfu_t_1_001045	Nfu_c_1_001045	ENSDARG00000014017	Nfu_p_1_001045	ENSG00000167325	RRM1	6240
Nfu_g_1_000349	AP2S1	Nfu_p_1_000850	Nfu_t_1_000850	Nfu_c_1_000850	ENSDARG00000026967	Nfu_p_1_000850	ENSG00000042753	AP2S1	1175
Nfu_g_1_000659	PPP2R1B	Nfu_p_1_001613	Nfu_t_1_001613	Nfu_c_1_001613	ENSDARG00000007791	Nfu_p_1_001613	ENSG00000137713	PPP2R1B	5519
Nfu_g_1_000393	SARM1	Nfu_p_1_000945	Nfu_t_1_000945	Nfu_c_1_000945	ENSDARG00000010610	Nfu_p_1_000945	ENSG00000004139	SARM1	23098
Nfu_g_1_000322	FAM101B	Nfu_p_1_000756	Nfu_t_1_000756	Nfu_c_1_000756	ENSDARG00000093931	Nfu_p_1_000756	ENSG00000183688	RFLNB	359845
Nfu_g_1_000520	NUMA1	Nfu_p_1_001252	Nfu_t_1_001252	Nfu_c_1_001252	ENSDARG00000061928	Nfu_p_1_001252	ENSG00000137497	NUMA1	4926
Nfu_g_1_000494	TAF15	Nfu_p_1_001154	Nfu_t_1_001154	Nfu_c_1_001154	ENSDARG00000070019	Nfu_p_1_001154	ENSG00000270647	TAF15	8148
Nfu_g_1_000630	PCP4	Nfu_p_1_001505	Nfu_t_1_001505	Nfu_c_1_001505	ENSDARG00000087386	Nfu_p_1_001505	ENSG00000183036	PCP4	5121
Nfu_g_1_000186	CLTC (2 OF 2)	Nfu_p_1_000408	Nfu_t_1_000408	Nfu_c_1_000408	ENSDARG00000090716	Nfu_p_1_000408	ENSG00000141367	CLTC	1213
Nfu_g_1_000219	SNRPD2	Nfu_p_1_000505	Nfu_t_1_000505	Nfu_c_1_000505	ENSDARG00000040440	Nfu_p_1_000505	ENSG00000125743	SNRPD2	6633
Nfu_g_1_000170	KIRREL3	Nfu_p_1_000369	Nfu_t_1_000369	Nfu_c_1_000369	ENSDARG00000075806	Nfu_p_1_000369	ENSG00000149571	KIRREL3	84623
Nfu_g_1_016556	CABZ01085054.1	Nfu_p_1_039692	Nfu_t_1_039692	Nfu_c_1_039692	ENSDARG00000006200	Nfu_p_1_039692	ENSG00000114867	EIF4G1	1981
Nfu_g_1_016553	PSMD2	Nfu_p_1_039674	Nfu_t_1_039674	Nfu_c_1_039674	ENSDARG00000088574	Nfu_p_1_039674	ENSG00000175166	PSMD2	5708
Nfu_g_1_016571	ACSL3A	Nfu_p_1_039716	Nfu_t_1_039716	Nfu_c_1_039716	ENSDARG00000014674	Nfu_p_1_039716	ENSG00000123983	ACSL3	2181
Nfu_g_1_016546	FARSB	Nfu_p_1_039632	Nfu_t_1_039632	Nfu_c_1_039632	ENSDARG00000016864	Nfu_p_1_039632	ENSG00000116120	FARSB	10056
Nfu_g_1_013970	PTGFRN	Nfu_p_1_033625	Nfu_t_1_033625	Nfu_c_1_033625	ENSDARG00000075505	Nfu_p_1_033625	ENSG00000134247	PTGFRN	5738
Nfu_g_1_014004	Nfu_g_1_014004	Nfu_p_1_033702	Nfu_t_1_033702	Nfu_c_1_033702	ENSDARG00000069640	Nfu_p_1_033702	ENSG00000150630	VEGFC	7424
Nfu_g_1_013989	CRABP1 (1 OF 2)	Nfu_p_1_033669	Nfu_t_1_033669	Nfu_c_1_033669	ENSDARG00000045926	Nfu_p_1_033669	ENSG00000166426	CRABP1	1381
Nfu_g_1_008645	CAB39L	Nfu_p_1_020978	Nfu_t_1_020978	Nfu_c_1_020978	ENSDARG00000036658	Nfu_p_1_020978	ENSG00000102547	CAB39L	81617
Nfu_g_1_008769	MAP4K4 (1 OF 2)	Nfu_p_1_021278	Nfu_t_1_021278	Nfu_c_1_021278	ENSDARG00000056218	Nfu_p_1_021278	ENSG00000071054	MAP4K4	9448
Nfu_g_1_008632	RAPH1 (1 OF 2)	Nfu_p_1_020950	Nfu_t_1_020950	Nfu_c_1_020950	ENSDARG00000061732	Nfu_p_1_020950	ENSG00000173166	RAPH1	65059
Nfu_g_1_008676	FASTKD2	Nfu_p_1_021060	Nfu_t_1_021060	Nfu_c_1_021060	ENSDARG00000074031	Nfu_p_1_021060	ENSG00000118246	FASTKD2	22868
Nfu_g_1_008648	NRP2 (1 OF 2)	Nfu_p_1_020998	Nfu_t_1_020998	Nfu_c_1_020998	ENSDARG00000038446	Nfu_p_1_020998	ENSG00000118257	NRP2	8828
Nfu_g_1_008749	RAP2A (4 OF 4)	Nfu_p_1_021231	Nfu_t_1_021231	Nfu_c_1_021231	ENSDARG00000040246	Nfu_p_1_021231	ENSG00000125249	RAP2A	5911
Nfu_g_1_008720	SLITRK1	Nfu_p_1_021172	Nfu_t_1_021172	Nfu_c_1_021172	ENSDARG00000077514	Nfu_p_1_021172	ENSG00000178235	SLITRK1	114798
Nfu_g_1_008718	TMEM163B	Nfu_p_1_021170	Nfu_t_1_021170	Nfu_c_1_021170	ENSDARG00000079858	Nfu_p_1_021170	ENSG00000152128	TMEM163	81615
Nfu_g_1_008778	RND3A	Nfu_p_1_021300	Nfu_t_1_021300	Nfu_c_1_021300	ENSDARG00000076799	Nfu_p_1_021300	ENSG00000115963	RND3	390
Nfu_g_1_002105	GPC5	Nfu_p_1_005322	Nfu_t_1_005322	Nfu_c_1_005322	ENSDARG00000024588	Nfu_p_1_005322	ENSG00000179399	GPC5	2262
Nfu_g_1_002107	NSUN3	Nfu_p_1_005328	Nfu_t_1_005328	Nfu_c_1_005328	ENSDARG00000013023	Nfu_p_1_005328	ENSG00000178694	NSUN3	63899
Nfu_g_1_002112	BX248306.1	Nfu_p_1_005333	Nfu_t_1_005333	Nfu_c_1_005333	ENSDARG00000079012	Nfu_p_1_005333	ENSG00000129993	CBFA2T3	863
Nfu_g_1_002089	CR848706.1	Nfu_p_1_005289	Nfu_t_1_005289	Nfu_c_1_005289	ENSDARG00000059503	Nfu_p_1_005289	ENSG00000176715	ACSF3	197322
Nfu_g_1_002076	CENPF	Nfu_p_1_005264	Nfu_t_1_005264	Nfu_c_1_005264	ENSDARG00000055133	Nfu_p_1_005264	ENSG00000117724	CENPF	1063
Nfu_g_1_000051	DPEP2	Nfu_p_1_000131	Nfu_t_1_000131	Nfu_c_1_000131	ENSDARG00000079216	Nfu_p_1_000131	ENSG00000167261	DPEP2	64174
Nfu_g_1_003970	RAB11A	Nfu_p_1_009761	Nfu_t_1_009761	Nfu_c_1_009761	ENSDARG00000041450	Nfu_p_1_009761	ENSG00000103769	RAB11A	8766
Nfu_g_1_003829	SLC9A5	Nfu_p_1_009443	Nfu_t_1_009443	Nfu_c_1_009443	ENSDARG00000078560	Nfu_p_1_009443	ENSG00000135740	SLC9A5	6553
Nfu_g_1_003965	CCNB2 (2 OF 2)	Nfu_p_1_009752	Nfu_t_1_009752	Nfu_c_1_009752	ENSDARG00000036180	Nfu_p_1_009752	ENSG00000157456	CCNB2	9133
Nfu_g_1_003997	LIN7C	Nfu_p_1_009817	Nfu_t_1_009817	Nfu_c_1_009817	ENSDARG00000027322	Nfu_p_1_009817	ENSG00000148943	LIN7C	55327
Nfu_g_1_004073	APBA2B	Nfu_p_1_010016	Nfu_t_1_010016	Nfu_c_1_010016	ENSDARG00000060639	Nfu_p_1_010016	ENSG00000034053	APBA2	321
Nfu_g_1_003945	FAM60AL	Nfu_p_1_009707	Nfu_t_1_009707	Nfu_c_1_009707	ENSDARG00000078118	Nfu_p_1_009707	ENSG00000139146	FAM60A	58516
Nfu_g_1_003902	GOT2	Nfu_p_1_009617	Nfu_t_1_009617	Nfu_c_1_009617	ENSDARG00000041068	Nfu_p_1_009617	ENSG00000125166	GOT2	2806
Nfu_g_1_004006	DBNDD1	Nfu_p_1_009828	Nfu_t_1_009828	Nfu_c_1_009828	ENSDARG00000090108	Nfu_p_1_009828	ENSG00000003249	DBNDD1	79007
Nfu_g_1_003803	GSE1	Nfu_p_1_009325	Nfu_t_1_009325	Nfu_c_1_009325	ENSDARG00000062020	Nfu_p_1_009325	ENSG00000131149	GSE1	23199
Nfu_g_1_003299	MPPED2	Nfu_p_1_008208	Nfu_t_1_008208	Nfu_c_1_008208	ENSDARG00000006889	Nfu_p_1_008208	ENSG00000066382	MPPED2	744
Nfu_g_1_003246	DDB1	Nfu_p_1_008031	Nfu_t_1_008031	Nfu_c_1_008031	ENSDARG00000089106	Nfu_p_1_008031	ENSG00000167986	DDB1	1642
Nfu_g_1_003284	NEO1	Nfu_p_1_008129	Nfu_t_1_008129	Nfu_c_1_008129	ENSDARG00000008937	Nfu_p_1_008129	ENSG00000067141	NEO1	4756
Nfu_g_1_003288	TRIP4	Nfu_p_1_008167	Nfu_t_1_008167	Nfu_c_1_008167	ENSDARG00000005033	Nfu_p_1_008167	ENSG00000103671	TRIP4	9325
Nfu_g_1_003303	GLCE	Nfu_p_1_008216	Nfu_t_1_008216	Nfu_c_1_008216	ENSDARG00000068981	Nfu_p_1_008216	ENSG00000138604	GLCE	26035
Nfu_g_1_003317	KIF23 (1 OF 2)	Nfu_p_1_008248	Nfu_t_1_008248	Nfu_c_1_008248	ENSDARG00000014943	Nfu_p_1_008248	ENSG00000137807	KIF23	9493
Nfu_g_1_003310	GATM	Nfu_p_1_008228	Nfu_t_1_008228	Nfu_c_1_008228	ENSDARG00000036239	Nfu_p_1_008228	ENSG00000171766	GATM	2628
Nfu_g_1_003365	PCDH9	Nfu_p_1_008373	Nfu_t_1_008373	Nfu_c_1_008373	ENSDARG00000063264	Nfu_p_1_008373	ENSG00000184226	PCDH9	5101
Nfu_g_1_003281	DIAPH3	Nfu_p_1_008115	Nfu_t_1_008115	Nfu_c_1_008115	ENSDARG00000090785	Nfu_p_1_008115	ENSG00000139734	DIAPH3	81624
Nfu_g_1_003200	PCDH17	Nfu_p_1_007939	Nfu_t_1_007939	Nfu_c_1_007939	ENSDARG00000027041	Nfu_p_1_007939	ENSG00000118946	PCDH17	27253
Nfu_g_1_020667	ARL14EP	Nfu_p_1_049464	Nfu_t_1_049464	Nfu_c_1_049464	ENSDARG00000001210	Nfu_p_1_049464	ENSG00000258064	RP11-293I14.2	NA
Nfu_g_1_002144	TMOD2	Nfu_p_1_005407	Nfu_t_1_005407	Nfu_c_1_005407	ENSDARG00000002571	Nfu_p_1_005407	ENSG00000128872	TMOD2	29767
Nfu_g_1_022015	IMMP1L	Nfu_p_1_052658	Nfu_t_1_052658	Nfu_c_1_052658	ENSDARG00000045935	Nfu_p_1_052658	ENSG00000148950	IMMP1L	196294
Nfu_g_1_022047	PRC1B	Nfu_p_1_052752	Nfu_t_1_052752	Nfu_c_1_052752	ENSDARG00000005993	Nfu_p_1_052752	ENSG00000198901	PRC1	9055
Nfu_g_1_013666	HK1 (2 OF 2)	Nfu_p_1_032879	Nfu_t_1_032879	Nfu_c_1_032879	ENSDARG00000039452	Nfu_p_1_032879	ENSG00000156515	HK1	3098
Nfu_g_1_013765	DLA	Nfu_p_1_033124	Nfu_t_1_033124	Nfu_c_1_033124	ENSDARG00000010791	Nfu_p_1_033124	ENSG00000198719	DLL1	28514
Nfu_g_1_013769	USP34	Nfu_p_1_033130	Nfu_t_1_033130	Nfu_c_1_033130	ENSDARG00000037734	Nfu_p_1_033130	ENSG00000115464	USP34	9736
Nfu_g_1_013654	Nfu_g_1_013654	Nfu_p_1_032861	Nfu_t_1_032861	Nfu_c_1_032861	ENSDARG00000002840	Nfu_p_1_032861	ENSG00000174437	ATP2A2	488
Nfu_g_1_013895	SI:CH211-214C7.4	Nfu_p_1_033433	Nfu_t_1_033433	Nfu_c_1_033433	ENSDARG00000069595	Nfu_p_1_033433	ENSG00000183248	PRR36	80164
Nfu_g_1_013927	UBE2O	Nfu_p_1_033514	Nfu_t_1_033514	Nfu_c_1_033514	ENSDARG00000075552	Nfu_p_1_033514	ENSG00000175931	UBE2O	63893
Nfu_g_1_013705	NFIXA	Nfu_p_1_032969	Nfu_t_1_032969	Nfu_c_1_032969	ENSDARG00000043226	Nfu_p_1_032969	ENSG00000008441	NFIX	4784
Nfu_g_1_013702	Sep 03	Nfu_p_1_032955	Nfu_t_1_032955	Nfu_c_1_032955	ENSDARG00000030656	Nfu_p_1_032955	ENSG00000140623	SEPT12	124404
Nfu_g_1_013738	ATF7IP	Nfu_p_1_033056	Nfu_t_1_033056	Nfu_c_1_033056	ENSDARG00000069619	Nfu_p_1_033056	ENSG00000171681	ATF7IP	55729
Nfu_g_1_013782	SMC2	Nfu_p_1_033155	Nfu_t_1_033155	Nfu_c_1_033155	ENSDARG00000017744	Nfu_p_1_033155	ENSG00000136824	SMC2	10592
Nfu_g_1_013736	CRMP1	Nfu_p_1_033052	Nfu_t_1_033052	Nfu_c_1_033052	ENSDARG00000056742	Nfu_p_1_033052	ENSG00000072832	CRMP1	1400
Nfu_g_1_006956	TYMS	Nfu_p_1_016801	Nfu_t_1_016801	Nfu_c_1_016801	ENSDARG00000042894	Nfu_p_1_016801	ENSG00000176890	TYMS	7298
Nfu_g_1_006895	RGS20 (1 OF 2)	Nfu_p_1_016591	Nfu_t_1_016591	Nfu_c_1_016591	ENSDARG00000038859	Nfu_p_1_016591	ENSG00000147509	RGS20	8601
Nfu_g_1_006867	CABZ01108997.2	Nfu_p_1_016537	Nfu_t_1_016537	Nfu_c_1_016537	ENSDARG00000038894	Nfu_p_1_016537	ENSG00000166479	TMX3	54495
Nfu_g_1_013428	STEAP2	Nfu_p_1_032312	Nfu_t_1_032312	Nfu_c_1_032312	ENSDARG00000062887	Nfu_p_1_032312	ENSG00000157214	STEAP2	261729
Nfu_g_1_013446	RBBP8	Nfu_p_1_032359	Nfu_t_1_032359	Nfu_c_1_032359	ENSDARG00000043480	Nfu_p_1_032359	ENSG00000101773	RBBP8	5932
Nfu_g_1_013369	THTPA	Nfu_p_1_032192	Nfu_t_1_032192	Nfu_c_1_032192	ENSDARG00000063049	Nfu_p_1_032192	ENSG00000259431	THTPA	79178
Nfu_g_1_019289	HECW1 (2 OF 2)	Nfu_p_1_046090	Nfu_t_1_046090	Nfu_c_1_046090	ENSDARG00000004291	Nfu_p_1_046090	ENSG00000002746	HECW1	23072
Nfu_g_1_011469	WASF3	Nfu_p_1_027705	Nfu_t_1_027705	Nfu_c_1_027705	ENSDARG00000062948	Nfu_p_1_027705	ENSG00000132970	WASF3	10810
Nfu_g_1_011307	MTRR	Nfu_p_1_027262	Nfu_t_1_027262	Nfu_c_1_027262	ENSDARG00000045398	Nfu_p_1_027262	ENSG00000124275	MTRR	4552
Nfu_g_1_011354	PCYT1BA	Nfu_p_1_027408	Nfu_t_1_027408	Nfu_c_1_027408	ENSDARG00000058162	Nfu_p_1_027408	ENSG00000102230	PCYT1B	9468
Nfu_g_1_011389	GPT (2 OF 2)	Nfu_p_1_027487	Nfu_t_1_027487	Nfu_c_1_027487	ENSDARG00000055642	Nfu_p_1_027487	ENSG00000167701	GPT	2875
Nfu_g_1_011499	C24H17ORF96	Nfu_p_1_027783	Nfu_t_1_027783	Nfu_c_1_027783	ENSDARG00000077318	Nfu_p_1_027783	ENSG00000180592	SKIDA1	387640
Nfu_g_1_011274	CTNND2A	Nfu_p_1_027161	Nfu_t_1_027161	Nfu_c_1_027161	ENSDARG00000062415	Nfu_p_1_027161	ENSG00000169862	CTNND2	1501
Nfu_g_1_011273	PLCXD2	Nfu_p_1_027159	Nfu_t_1_027159	Nfu_c_1_027159	ENSDARG00000058200	Nfu_p_1_027159	ENSG00000240891	PLCXD2	257068
Nfu_g_1_011515	EEF1E1	Nfu_p_1_027812	Nfu_t_1_027812	Nfu_c_1_027812	ENSDARG00000071774	Nfu_p_1_027812	ENSG00000124802	EEF1E1	9521
Nfu_g_1_011338	CA2	Nfu_p_1_027353	Nfu_t_1_027353	Nfu_c_1_027353	ENSDARG00000011166	Nfu_p_1_027353	ENSG00000164879	CA3	761
Nfu_g_1_011383	MASTL	Nfu_p_1_027463	Nfu_t_1_027463	Nfu_c_1_027463	ENSDARG00000055566	Nfu_p_1_027463	ENSG00000120539	MASTL	84930
Nfu_g_1_011379	DPP6A	Nfu_p_1_027458	Nfu_t_1_027458	Nfu_c_1_027458	ENSDARG00000076826	Nfu_p_1_027458	ENSG00000130226	DPP6	1804
Nfu_g_1_011495	CDH18 (1 OF 2)	Nfu_p_1_027776	Nfu_t_1_027776	Nfu_c_1_027776	ENSDARG00000061371	Nfu_p_1_027776	ENSG00000145526	CDH18	1016
Nfu_g_1_011320	EZH2	Nfu_p_1_027305	Nfu_t_1_027305	Nfu_c_1_027305	ENSDARG00000010571	Nfu_p_1_027305	ENSG00000106462	EZH2	2146
Nfu_g_1_011337	FAM69C (1 OF 2)	Nfu_p_1_027351	Nfu_t_1_027351	Nfu_c_1_027351	ENSDARG00000045457	Nfu_p_1_027351	ENSG00000187773	FAM69C	125704
Nfu_g_1_011253	C24H18ORF63	Nfu_p_1_027111	Nfu_t_1_027111	Nfu_c_1_027111	ENSDARG00000089979	Nfu_p_1_027111	ENSG00000206043	C18orf63	644041
Nfu_g_1_013086	UBE2QL1	Nfu_p_1_031591	Nfu_t_1_031591	Nfu_c_1_031591	ENSDARG00000079276	Nfu_p_1_031591	ENSG00000215218	UBE2QL1	134111
Nfu_g_1_013068	TRIT1	Nfu_p_1_031551	Nfu_t_1_031551	Nfu_c_1_031551	ENSDARG00000032876	Nfu_p_1_031551	ENSG00000043514	TRIT1	54802
Nfu_g_1_012857	FHOD3 (2 OF 2)	Nfu_p_1_030998	Nfu_t_1_030998	Nfu_c_1_030998	ENSDARG00000063682	Nfu_p_1_030998	ENSG00000134775	FHOD3	80206
Nfu_g_1_013270	ASNS	Nfu_p_1_031966	Nfu_t_1_031966	Nfu_c_1_031966	ENSDARG00000016375	Nfu_p_1_031966	ENSG00000070669	ASNS	440
Nfu_g_1_013268	ANLN	Nfu_p_1_031961	Nfu_t_1_031961	Nfu_c_1_031961	ENSDARG00000060917	Nfu_p_1_031961	ENSG00000011426	ANLN	54443
Nfu_g_1_012877	TOP2B	Nfu_p_1_031077	Nfu_t_1_031077	Nfu_c_1_031077	ENSDARG00000034195	Nfu_p_1_031077	ENSG00000077097	TOP2B	7155
Nfu_g_1_013298	COL1A2	Nfu_p_1_032009	Nfu_t_1_032009	Nfu_c_1_032009	ENSDARG00000020007	Nfu_p_1_032009	ENSG00000164692	COL1A2	1278
Nfu_g_1_012880	TFPI2	Nfu_p_1_031082	Nfu_t_1_031082	Nfu_c_1_031082	ENSDARG00000061351	Nfu_p_1_031082	ENSG00000105825	TFPI2	7980
Nfu_g_1_012965	CDK6	Nfu_p_1_031323	Nfu_t_1_031323	Nfu_c_1_031323	ENSDARG00000070228	Nfu_p_1_031323	ENSG00000105810	CDK6	1021
Nfu_g_1_012848	CDCA7L	Nfu_p_1_030983	Nfu_t_1_030983	Nfu_c_1_030983	ENSDARG00000076659	Nfu_p_1_030983	ENSG00000164649	CDCA7L	55536
Nfu_g_1_013162	NFE2L3	Nfu_p_1_031742	Nfu_t_1_031742	Nfu_c_1_031742	ENSDARG00000019810	Nfu_p_1_031742	ENSG00000050344	NFE2L3	9603
Nfu_g_1_013186	COL16A1	Nfu_p_1_031788	Nfu_t_1_031788	Nfu_c_1_031788	ENSDARG00000009194	Nfu_p_1_031788	ENSG00000084636	COL16A1	1307
Nfu_g_1_012817	PTMAB	Nfu_p_1_030930	Nfu_t_1_030930	Nfu_c_1_030930	ENSDARG00000079193	Nfu_p_1_030930	ENSG00000187514	PTMA	5757
Nfu_g_1_012830	RANBP9	Nfu_p_1_030950	Nfu_t_1_030950	Nfu_c_1_030950	ENSDARG00000061048	Nfu_p_1_030950	ENSG00000010017	RANBP9	10048
Nfu_g_1_013024	WDR37 (1 OF 2)	Nfu_p_1_031449	Nfu_t_1_031449	Nfu_c_1_031449	ENSDARG00000074611	Nfu_p_1_031449	ENSG00000047056	WDR37	22884
Nfu_g_1_013119	CCNY (2 OF 2)	Nfu_p_1_031651	Nfu_t_1_031651	Nfu_c_1_031651	ENSDARG00000063677	Nfu_p_1_031651	ENSG00000163249	CCNYL1	151195
Nfu_g_1_012841	KIF5BA	Nfu_p_1_030971	Nfu_t_1_030971	Nfu_c_1_030971	ENSDARG00000075251	Nfu_p_1_030971	ENSG00000170759	KIF5B	3799
Nfu_g_1_013157	CADM3	Nfu_p_1_031729	Nfu_t_1_031729	Nfu_c_1_031729	ENSDARG00000057013	Nfu_p_1_031729	ENSG00000162706	CADM3	57863
Nfu_g_1_013207	CALRL	Nfu_p_1_031844	Nfu_t_1_031844	Nfu_c_1_031844	ENSDARG00000020103	Nfu_p_1_031844	ENSG00000269058	CALR3	125972
Nfu_g_1_012903	SKILA	Nfu_p_1_031162	Nfu_t_1_031162	Nfu_c_1_031162	ENSDARG00000023933	Nfu_p_1_031162	ENSG00000136603	SKIL	6498
Nfu_g_1_020161	YES1	Nfu_p_1_048132	Nfu_t_1_048132	Nfu_c_1_048132	ENSDARG00000005941	Nfu_p_1_048132	ENSG00000176105	YES1	7525
Nfu_g_1_020311	EMILIN2A	Nfu_p_1_048572	Nfu_t_1_048572	Nfu_c_1_048572	ENSDARG00000061196	Nfu_p_1_048572	ENSG00000132205	EMILIN2	84034
Nfu_g_1_020335	CHMP5A	Nfu_p_1_048643	Nfu_t_1_048643	Nfu_c_1_048643	ENSDARG00000041900	Nfu_p_1_048643	ENSG00000086065	CHMP5	51510
Nfu_g_1_020462	MCM4	Nfu_p_1_048999	Nfu_t_1_048999	Nfu_c_1_048999	ENSDARG00000040041	Nfu_p_1_048999	ENSG00000104738	MCM4	4173
Nfu_g_1_020188	CDC20	Nfu_p_1_048214	Nfu_t_1_048214	Nfu_c_1_048214	ENSDARG00000020192	Nfu_p_1_048214	ENSG00000117399	CDC20	991
Nfu_g_1_020441	KIF2C	Nfu_p_1_048948	Nfu_t_1_048948	Nfu_c_1_048948	ENSDARG00000076228	Nfu_p_1_048948	ENSG00000142945	KIF2C	11004
Nfu_g_1_020297	ARMC6	Nfu_p_1_048545	Nfu_t_1_048545	Nfu_c_1_048545	ENSDARG00000060763	Nfu_p_1_048545	ENSG00000105676	ARMC6	93436
Nfu_g_1_020151	AP2M1A	Nfu_p_1_048116	Nfu_t_1_048116	Nfu_c_1_048116	ENSDARG00000002790	Nfu_p_1_048116	ENSG00000161203	AP2M1	1173
Nfu_g_1_020585	FAM108A1	Nfu_p_1_049261	Nfu_t_1_049261	Nfu_c_1_049261	ENSDARG00000091433	Nfu_p_1_049261	ENSG00000129968	ABHD17A	81926
Nfu_g_1_020163	MEX3D	Nfu_p_1_048140	Nfu_t_1_048140	Nfu_c_1_048140	ENSDARG00000087332	Nfu_p_1_048140	ENSG00000183496	MEX3B	84206
Nfu_g_1_020606	TCF3	Nfu_p_1_049342	Nfu_t_1_049342	Nfu_c_1_049342	ENSDARG00000052383	Nfu_p_1_049342	ENSG00000071564	TCF3	6929
Nfu_g_1_020351	COPB2	Nfu_p_1_048684	Nfu_t_1_048684	Nfu_c_1_048684	ENSDARG00000038743	Nfu_p_1_048684	ENSG00000184432	COPB2	9276
Nfu_g_1_020506	KLHL20	Nfu_p_1_049075	Nfu_t_1_049075	Nfu_c_1_049075	ENSDARG00000038801	Nfu_p_1_049075	ENSG00000076321	KLHL20	27252
Nfu_g_1_020488	MCM6	Nfu_p_1_049040	Nfu_t_1_049040	Nfu_c_1_049040	ENSDARG00000057683	Nfu_p_1_049040	ENSG00000076003	MCM6	4175
Nfu_g_1_020199	EN2	Nfu_p_1_048233	Nfu_t_1_048233	Nfu_c_1_048233	ENSDARG00000038868	Nfu_p_1_048233	ENSG00000164778	EN2	2020
Nfu_g_1_020127	NASP (1 OF 2)	Nfu_p_1_048066	Nfu_t_1_048066	Nfu_c_1_048066	ENSDARG00000039208	Nfu_p_1_048066	ENSG00000132780	NASP	4678
Nfu_g_1_020135	IPP	Nfu_p_1_048082	Nfu_t_1_048082	Nfu_c_1_048082	ENSDARG00000075339	Nfu_p_1_048082	ENSG00000197429	IPP	3652
Nfu_g_1_020146	Nfu_g_1_020146	Nfu_p_1_048110	Nfu_t_1_048110	Nfu_c_1_048110	ENSDARG00000034409	Nfu_p_1_048110	ENSG00000117461	PIK3R3	8503
Nfu_g_1_020010	SERBP1 (3 OF 3)	Nfu_p_1_047757	Nfu_t_1_047757	Nfu_c_1_047757	ENSDARG00000087421	Nfu_p_1_047757	ENSG00000142864	SERBP1	26135
Nfu_g_1_007006	PIK3CA (1 OF 2)	Nfu_p_1_016950	Nfu_t_1_016950	Nfu_c_1_016950	ENSDARG00000075947	Nfu_p_1_016950	ENSG00000121879	PIK3CA	5290
Nfu_g_1_022419	BX465854.1	Nfu_p_1_053653	Nfu_t_1_053653	Nfu_c_1_053653	ENSDARG00000055284	Nfu_p_1_053653	ENSG00000196526	AFAP1	60312
Nfu_g_1_022410	PRKX	Nfu_p_1_053638	Nfu_t_1_053638	Nfu_c_1_053638	ENSDARG00000060716	Nfu_p_1_053638	ENSG00000183943	PRKX	5613
Nfu_g_1_022375	HDHD1	Nfu_p_1_053566	Nfu_t_1_053566	Nfu_c_1_053566	ENSDARG00000027826	Nfu_p_1_053566	ENSG00000130021	PUDP	8226
Nfu_g_1_022402	ANKRD10A	Nfu_p_1_053629	Nfu_t_1_053629	Nfu_c_1_053629	ENSDARG00000037100	Nfu_p_1_053629	ENSG00000088448	ANKRD10	55608
Nfu_g_1_022497	GLSA	Nfu_p_1_053863	Nfu_t_1_053863	Nfu_c_1_053863	ENSDARG00000062812	Nfu_p_1_053863	ENSG00000115419	GLS	2744
Nfu_g_1_022565	RBM4.1	Nfu_p_1_054000	Nfu_t_1_054000	Nfu_c_1_054000	ENSDARG00000036386	Nfu_p_1_054000	ENSG00000248643	RBM14-RBM4	100526737
Nfu_g_1_022522	RAP1GDS1	Nfu_p_1_053905	Nfu_t_1_053905	Nfu_c_1_053905	ENSDARG00000073741	Nfu_p_1_053905	ENSG00000138698	RAP1GDS1	5910
Nfu_g_1_022482	H2AFVB	Nfu_p_1_053829	Nfu_t_1_053829	Nfu_c_1_053829	ENSDARG00000042502	Nfu_p_1_053829	ENSG00000164032	H2AFZ	3015
Nfu_g_1_022572	KIRRELA	Nfu_p_1_054017	Nfu_t_1_054017	Nfu_c_1_054017	ENSDARG00000001634	Nfu_p_1_054017	ENSG00000183853	KIRREL	55243
Nfu_g_1_022567	DOCK11	Nfu_p_1_054003	Nfu_t_1_054003	Nfu_c_1_054003	ENSDARG00000062485	Nfu_p_1_054003	ENSG00000147251	DOCK11	139818
Nfu_g_1_021141	CENPP	Nfu_p_1_050591	Nfu_t_1_050591	Nfu_c_1_050591	ENSDARG00000044135	Nfu_p_1_050591	ENSG00000188312	CENPP	401541
Nfu_g_1_021001	GRM7 (2 OF 2)	Nfu_p_1_050269	Nfu_t_1_050269	Nfu_c_1_050269	ENSDARG00000077654	Nfu_p_1_050269	ENSG00000196277	GRM7	2917
Nfu_g_1_021274	SNRPB	Nfu_p_1_050931	Nfu_t_1_050931	Nfu_c_1_050931	ENSDARG00000011125	Nfu_p_1_050931	ENSG00000128739	SNRPN	6638
Nfu_g_1_021710	HP1BP3	Nfu_p_1_051946	Nfu_t_1_051946	Nfu_c_1_051946	ENSDARG00000044669	Nfu_p_1_051946	ENSG00000127483	HP1BP3	50809
Nfu_g_1_021611	EIF4G3	Nfu_p_1_051716	Nfu_t_1_051716	Nfu_c_1_051716	ENSDARG00000074331	Nfu_p_1_051716	ENSG00000075151	EIF4G3	8672
Nfu_g_1_021290	EPHB2B	Nfu_p_1_050970	Nfu_t_1_050970	Nfu_c_1_050970	ENSDARG00000021539	Nfu_p_1_050970	ENSG00000133216	EPHB2	2048
Nfu_g_1_020936	CHD5	Nfu_p_1_050089	Nfu_t_1_050089	Nfu_c_1_050089	ENSDARG00000063535	Nfu_p_1_050089	ENSG00000116254	CHD5	26038
Nfu_g_1_021638	PACSIN1B	Nfu_p_1_051778	Nfu_t_1_051778	Nfu_c_1_051778	ENSDARG00000042128	Nfu_p_1_051778	ENSG00000124507	PACSIN1	29993
Nfu_g_1_021655	PIGU	Nfu_p_1_051803	Nfu_t_1_051803	Nfu_c_1_051803	ENSDARG00000075530	Nfu_p_1_051803	ENSG00000101464	PIGU	128869
Nfu_g_1_021038	NDUFAF3	Nfu_p_1_050327	Nfu_t_1_050327	Nfu_c_1_050327	ENSDARG00000087216	Nfu_p_1_050327	ENSG00000178057	NDUFAF3	25915
Nfu_g_1_021433	RAD54L2	Nfu_p_1_051293	Nfu_t_1_051293	Nfu_c_1_051293	ENSDARG00000063031	Nfu_p_1_051293	ENSG00000164080	RAD54L2	23132
Nfu_g_1_021139	CADPSB	Nfu_p_1_050576	Nfu_t_1_050576	Nfu_c_1_050576	ENSDARG00000070567	Nfu_p_1_050576	ENSG00000163618	CADPS	8618
Nfu_g_1_021294	SEMA3FA	Nfu_p_1_050986	Nfu_t_1_050986	Nfu_c_1_050986	ENSDARG00000011163	Nfu_p_1_050986	ENSG00000001617	SEMA3F	6405
Nfu_g_1_021313	OLA.23000	Nfu_p_1_051030	Nfu_t_1_051030	Nfu_c_1_051030	ENSDARG00000005944	Nfu_p_1_051030	ENSG00000078369	GNB1	2782
Nfu_g_1_020827	PPP1R1C	Nfu_p_1_049846	Nfu_t_1_049846	Nfu_c_1_049846	ENSDARG00000038941	Nfu_p_1_049846	ENSG00000135447	PPP1R1A	5502
Nfu_g_1_021654	IGSF8	Nfu_p_1_051802	Nfu_t_1_051802	Nfu_c_1_051802	ENSDARG00000038467	Nfu_p_1_051802	ENSG00000162729	IGSF8	93185
Nfu_g_1_021608	ARHGAP40	Nfu_p_1_051691	Nfu_t_1_051691	Nfu_c_1_051691	ENSDARG00000074625	Nfu_p_1_051691	ENSG00000124143	ARHGAP40	343578
Nfu_g_1_021475	SLC32A1 (1 OF 2)	Nfu_p_1_051385	Nfu_t_1_051385	Nfu_c_1_051385	ENSDARG00000059775	Nfu_p_1_051385	ENSG00000101438	SLC32A1	140679
Nfu_g_1_021408	SMARCD1	Nfu_p_1_051239	Nfu_t_1_051239	Nfu_c_1_051239	ENSDARG00000019004	Nfu_p_1_051239	ENSG00000066117	SMARCD1	6602
Nfu_g_1_021529	VAPB	Nfu_p_1_051502	Nfu_t_1_051502	Nfu_c_1_051502	ENSDARG00000070435	Nfu_p_1_051502	ENSG00000124164	VAPB	9217
Nfu_g_1_021073	UQCRC1	Nfu_p_1_050435	Nfu_t_1_050435	Nfu_c_1_050435	ENSDARG00000052304	Nfu_p_1_050435	ENSG00000010256	UQCRC1	7384
Nfu_g_1_020985	KBTBD8	Nfu_p_1_050212	Nfu_t_1_050212	Nfu_c_1_050212	ENSDARG00000070698	Nfu_p_1_050212	ENSG00000163376	KBTBD8	84541
Nfu_g_1_021200	MAGI1B	Nfu_p_1_050741	Nfu_t_1_050741	Nfu_c_1_050741	ENSDARG00000003169	Nfu_p_1_050741	ENSG00000151276	MAGI1	9223
Nfu_g_1_021705	WDR1	Nfu_p_1_051932	Nfu_t_1_051932	Nfu_c_1_051932	ENSDARG00000077991	Nfu_p_1_051932	ENSG00000071127	WDR1	9948
Nfu_g_1_021476	NUDT2	Nfu_p_1_051386	Nfu_t_1_051386	Nfu_c_1_051386	ENSDARG00000058728	Nfu_p_1_051386	ENSG00000164978	NUDT2	318
Nfu_g_1_021138	UBAP2	Nfu_p_1_050575	Nfu_t_1_050575	Nfu_c_1_050575	ENSDARG00000088318	Nfu_p_1_050575	ENSG00000137073	UBAP2	55833
Nfu_g_1_020807	TGM2B	Nfu_p_1_049790	Nfu_t_1_049790	Nfu_c_1_049790	ENSDARG00000074094	Nfu_p_1_049790	ENSG00000198959	TGM2	7052
Nfu_g_1_021035	GLT8D1	Nfu_p_1_050323	Nfu_t_1_050323	Nfu_c_1_050323	ENSDARG00000040157	Nfu_p_1_050323	ENSG00000016864	GLT8D1	55830
Nfu_g_1_020842	SMARCC2	Nfu_p_1_049878	Nfu_t_1_049878	Nfu_c_1_049878	ENSDARG00000077946	Nfu_p_1_049878	ENSG00000173473	SMARCC1	6599
Nfu_g_1_021429	ARF3B	Nfu_p_1_051281	Nfu_t_1_051281	Nfu_c_1_051281	ENSDARG00000036998	Nfu_p_1_051281	ENSG00000272822	RP11-302B13.5	NA
Nfu_g_1_021647	RAB7A (1 OF 2)	Nfu_p_1_051790	Nfu_t_1_051790	Nfu_c_1_051790	ENSDARG00000020497	Nfu_p_1_051790	ENSG00000075785	RAB7A	7879
Nfu_g_1_021406	THUMPD3	Nfu_p_1_051234	Nfu_t_1_051234	Nfu_c_1_051234	ENSDARG00000059634	Nfu_p_1_051234	ENSG00000134077	THUMPD3	25917
Nfu_g_1_021114	MFAP2	Nfu_p_1_050534	Nfu_t_1_050534	Nfu_c_1_050534	ENSDARG00000059367	Nfu_p_1_050534	ENSG00000117122	MFAP2	4237
Nfu_g_1_021169	LRRN1	Nfu_p_1_050657	Nfu_t_1_050657	Nfu_c_1_050657	ENSDARG00000060115	Nfu_p_1_050657	ENSG00000175928	LRRN1	57633
Nfu_g_1_021623	RPN2	Nfu_p_1_051744	Nfu_t_1_051744	Nfu_c_1_051744	ENSDARG00000009724	Nfu_p_1_051744	ENSG00000118705	RPN2	6185
Nfu_g_1_020924	HCFC1B	Nfu_p_1_050061	Nfu_t_1_050061	Nfu_c_1_050061	ENSDARG00000015990	Nfu_p_1_050061	ENSG00000172534	HCFC1	3054
Nfu_g_1_020991	ZHX3 (2 OF 2)	Nfu_p_1_050233	Nfu_t_1_050233	Nfu_c_1_050233	ENSDARG00000019774	Nfu_p_1_050233	ENSG00000174306	ZHX3	23051
Nfu_g_1_020875	SULF2	Nfu_p_1_049947	Nfu_t_1_049947	Nfu_c_1_049947	ENSDARG00000018423	Nfu_p_1_049947	ENSG00000196562	SULF2	55959
Nfu_g_1_012520	NUCKS1A	Nfu_p_1_030221	Nfu_t_1_030221	Nfu_c_1_030221	ENSDARG00000078473	Nfu_p_1_030221	ENSG00000069275	NUCKS1	64710
Nfu_g_1_017070	TAL2	Nfu_p_1_040780	Nfu_t_1_040780	Nfu_c_1_040780	ENSDARG00000042041	Nfu_p_1_040780	ENSG00000186051	TAL2	6887
Nfu_g_1_017056	H2AFVA	Nfu_p_1_040733	Nfu_t_1_040733	Nfu_c_1_040733	ENSDARG00000068820	Nfu_p_1_040733	ENSG00000105968	H2AFV	94239
Nfu_g_1_017273	CKAP2L	Nfu_p_1_041293	Nfu_t_1_041293	Nfu_c_1_041293	ENSDARG00000092098	Nfu_p_1_041293	ENSG00000169607	CKAP2L	150468
Nfu_g_1_017256	DNM1B	Nfu_p_1_041256	Nfu_t_1_041256	Nfu_c_1_041256	ENSDARG00000009281	Nfu_p_1_041256	ENSG00000106976	DNM1	1759
Nfu_g_1_017108	PHF19	Nfu_p_1_040886	Nfu_t_1_040886	Nfu_c_1_040886	ENSDARG00000078050	Nfu_p_1_040886	ENSG00000119403	PHF19	26147
Nfu_g_1_017046	CKAP2	Nfu_p_1_040716	Nfu_t_1_040716	Nfu_c_1_040716	ENSDARG00000086112	Nfu_p_1_040716	ENSG00000136108	CKAP2	26586
Nfu_g_1_005272	DLAT	Nfu_p_1_012805	Nfu_t_1_012805	Nfu_c_1_012805	ENSDARG00000015918	Nfu_p_1_012805	ENSG00000150768	DLAT	1737
Nfu_g_1_005218	KIF20A	Nfu_p_1_012678	Nfu_t_1_012678	Nfu_c_1_012678	ENSDARG00000044491	Nfu_p_1_012678	ENSG00000112984	KIF20A	10112
Nfu_g_1_005340	NEU3	Nfu_p_1_012972	Nfu_t_1_012972	Nfu_c_1_012972	ENSDARG00000096382	Nfu_p_1_012972	ENSG00000162139	NEU3	10825
Nfu_g_1_005122	PAK3	Nfu_p_1_012420	Nfu_t_1_012420	Nfu_c_1_012420	ENSDARG00000042624	Nfu_p_1_012420	ENSG00000077264	PAK3	5063
Nfu_g_1_005166	OLA.22466	Nfu_p_1_012546	Nfu_t_1_012546	Nfu_c_1_012546	ENSDARG00000074976	Nfu_p_1_012546	ENSG00000077279	DCX	1641
Nfu_g_1_005314	SIPA1	Nfu_p_1_012918	Nfu_t_1_012918	Nfu_c_1_012918	ENSDARG00000076697	Nfu_p_1_012918	ENSG00000116991	SIPA1L2	57568
Nfu_g_1_005271	SLC25A15B	Nfu_p_1_012804	Nfu_t_1_012804	Nfu_c_1_012804	ENSDARG00000062271	Nfu_p_1_012804	ENSG00000120329	SLC25A2	83884
Nfu_g_1_005214	RB1	Nfu_p_1_012672	Nfu_t_1_012672	Nfu_c_1_012672	ENSDARG00000006782	Nfu_p_1_012672	ENSG00000139687	RB1	5925
Nfu_g_1_005242	PLP1B	Nfu_p_1_012750	Nfu_t_1_012750	Nfu_c_1_012750	ENSDARG00000011929	Nfu_p_1_012750	ENSG00000123560	PLP1	5354
Nfu_g_1_005103	MTMR2	Nfu_p_1_012380	Nfu_t_1_012380	Nfu_c_1_012380	ENSDARG00000004616	Nfu_p_1_012380	ENSG00000087053	MTMR2	8898
Nfu_g_1_005275	MSNA	Nfu_p_1_012819	Nfu_t_1_012819	Nfu_c_1_012819	ENSDARG00000058128	Nfu_p_1_012819	ENSG00000147065	MSN	4478
Nfu_g_1_005182	VEZF1A	Nfu_p_1_012599	Nfu_t_1_012599	Nfu_c_1_012599	ENSDARG00000008247	Nfu_p_1_012599	ENSG00000136451	VEZF1	7716
Nfu_g_1_005235	ROBO2 (2 OF 2)	Nfu_p_1_012727	Nfu_t_1_012727	Nfu_c_1_012727	ENSDARG00000014891	Nfu_p_1_012727	ENSG00000185008	ROBO2	6092
Nfu_g_1_005396	ESRRA	Nfu_p_1_013111	Nfu_t_1_013111	Nfu_c_1_013111	ENSDARG00000069266	Nfu_p_1_013111	ENSG00000119715	ESRRB	2103
Nfu_g_1_005478	H2AFY	Nfu_p_1_013272	Nfu_t_1_013272	Nfu_c_1_013272	ENSDARG00000053442	Nfu_p_1_013272	ENSG00000113648	H2AFY	9555
Nfu_g_1_005190	LARSB	Nfu_p_1_012626	Nfu_t_1_012626	Nfu_c_1_012626	ENSDARG00000019280	Nfu_p_1_012626	ENSG00000133706	LARS	51520
Nfu_g_1_005155	CABZ01034707.1	Nfu_p_1_012511	Nfu_t_1_012511	Nfu_c_1_012511	ENSDARG00000089134	Nfu_p_1_012511	ENSG00000113739	STC2	8614
Nfu_g_1_005259	PCYOX1L	Nfu_p_1_012789	Nfu_t_1_012789	Nfu_c_1_012789	ENSDARG00000024037	Nfu_p_1_012789	ENSG00000145882	PCYOX1L	78991
Nfu_g_1_005088	CLINT1 (1 OF 2)	Nfu_p_1_012333	Nfu_t_1_012333	Nfu_c_1_012333	ENSDARG00000025535	Nfu_p_1_012333	ENSG00000113282	CLINT1	9685
Nfu_g_1_005080	DPYSL3	Nfu_p_1_012312	Nfu_t_1_012312	Nfu_c_1_012312	ENSDARG00000002587	Nfu_p_1_012312	ENSG00000113657	DPYSL3	1809
Nfu_g_1_022192	NBEAA	Nfu_p_1_053135	Nfu_t_1_053135	Nfu_c_1_053135	ENSDARG00000070080	Nfu_p_1_053135	ENSG00000172915	NBEA	26960
Nfu_g_1_022281	PDS5B	Nfu_p_1_053350	Nfu_t_1_053350	Nfu_c_1_053350	ENSDARG00000061312	Nfu_p_1_053350	ENSG00000083642	PDS5B	23047
Nfu_g_1_022130	TRIM47	Nfu_p_1_052987	Nfu_t_1_052987	Nfu_c_1_052987	ENSDARG00000056678	Nfu_p_1_052987	ENSG00000104228	TRIM35	23087
Nfu_g_1_022296	HUNK	Nfu_p_1_053381	Nfu_t_1_053381	Nfu_c_1_053381	ENSDARG00000091317	Nfu_p_1_053381	ENSG00000142149	HUNK	30811
Nfu_g_1_012256	CLIP2	Nfu_p_1_029680	Nfu_t_1_029680	Nfu_c_1_029680	ENSDARG00000059596	Nfu_p_1_029680	ENSG00000106665	CLIP2	7461
Nfu_g_1_012245	FOXRED1	Nfu_p_1_029637	Nfu_t_1_029637	Nfu_c_1_029637	ENSDARG00000060790	Nfu_p_1_029637	ENSG00000110074	FOXRED1	55572
Nfu_g_1_000897	BARHL2	Nfu_p_1_002198	Nfu_t_1_002198	Nfu_c_1_002198	ENSDARG00000070129	Nfu_p_1_002198	ENSG00000143032	BARHL2	343472
Nfu_g_1_000955	MCF2L2	Nfu_p_1_002326	Nfu_t_1_002326	Nfu_c_1_002326	ENSDARG00000079742	Nfu_p_1_002326	ENSG00000053524	MCF2L2	23101
Nfu_g_1_000804	ECT2	Nfu_p_1_001982	Nfu_t_1_001982	Nfu_c_1_001982	ENSDARG00000007278	Nfu_p_1_001982	ENSG00000114346	ECT2	1894
Nfu_g_1_000945	KCTD15B	Nfu_p_1_002292	Nfu_t_1_002292	Nfu_c_1_002292	ENSDARG00000074056	Nfu_p_1_002292	ENSG00000134504	KCTD1	284252
Nfu_g_1_000949	LRRC40	Nfu_p_1_002305	Nfu_t_1_002305	Nfu_c_1_002305	ENSDARG00000017708	Nfu_p_1_002305	ENSG00000066557	LRRC40	55631
Nfu_g_1_000800	LMNB2	Nfu_p_1_001974	Nfu_t_1_001974	Nfu_c_1_001974	ENSDARG00000009933	Nfu_p_1_001974	ENSG00000176619	LMNB2	84823
Nfu_g_1_001007	TRAPPC8	Nfu_p_1_002450	Nfu_t_1_002450	Nfu_c_1_002450	ENSDARG00000038866	Nfu_p_1_002450	ENSG00000153339	TRAPPC8	22878
Nfu_g_1_000835	Nfu_g_1_000835	Nfu_p_1_002055	Nfu_t_1_002055	Nfu_c_1_002055	ENSDARG00000016300	Nfu_p_1_002055	ENSG00000108001	EBF3	253738
Nfu_g_1_000834	DPYSL4	Nfu_p_1_002054	Nfu_t_1_002054	Nfu_c_1_002054	ENSDARG00000057316	Nfu_p_1_002054	ENSG00000151640	DPYSL4	10570
Nfu_g_1_000832	CHAD	Nfu_p_1_002046	Nfu_t_1_002046	Nfu_c_1_002046	ENSDARG00000045071	Nfu_p_1_002046	ENSG00000136457	CHAD	1101
Nfu_g_1_023457	TMEM101	Nfu_p_1_056300	Nfu_t_1_056300	Nfu_c_1_056300	ENSDARG00000077500	Nfu_p_1_056300	ENSG00000091947	TMEM101	84336
Nfu_g_1_022938	GNA13B	Nfu_p_1_055052	Nfu_t_1_055052	Nfu_c_1_055052	ENSDARG00000037924	Nfu_p_1_055052	ENSG00000120063	GNA13	10672
Nfu_g_1_023405	CDR2 (2 OF 2)	Nfu_p_1_056181	Nfu_t_1_056181	Nfu_c_1_056181	ENSDARG00000035952	Nfu_p_1_056181	ENSG00000140743	CDR2	1039
Nfu_g_1_022779	THBS2B	Nfu_p_1_054481	Nfu_t_1_054481	Nfu_c_1_054481	ENSDARG00000073810	Nfu_p_1_054481	ENSG00000186340	THBS2	7058
Nfu_g_1_023260	HPDL	Nfu_p_1_055849	Nfu_t_1_055849	Nfu_c_1_055849	ENSDARG00000079720	Nfu_p_1_055849	ENSG00000186603	HPDL	84842
Nfu_g_1_023076	LHPP	Nfu_p_1_055421	Nfu_t_1_055421	Nfu_c_1_055421	ENSDARG00000060196	Nfu_p_1_055421	ENSG00000107902	LHPP	64077
Nfu_g_1_023012	VDAC2 (2 OF 2)	Nfu_p_1_055252	Nfu_t_1_055252	Nfu_c_1_055252	ENSDARG00000013623	Nfu_p_1_055252	ENSG00000165637	VDAC2	7417
Nfu_g_1_022801	ACLY (2 OF 2)	Nfu_p_1_054524	Nfu_t_1_054524	Nfu_c_1_054524	ENSDARG00000017738	Nfu_p_1_054524	ENSG00000131473	ACLY	47
Nfu_g_1_023010	MPP3 (2 OF 2)	Nfu_p_1_055245	Nfu_t_1_055245	Nfu_c_1_055245	ENSDARG00000062667	Nfu_p_1_055245	ENSG00000161647	MPP3	4356
Nfu_g_1_023291	TGFB1I1	Nfu_p_1_055922	Nfu_t_1_055922	Nfu_c_1_055922	ENSDARG00000060766	Nfu_p_1_055922	ENSG00000110031	LPXN	9404
Nfu_g_1_023014	CU896602.1	Nfu_p_1_055257	Nfu_t_1_055257	Nfu_c_1_055257	ENSDARG00000070484	Nfu_p_1_055257	ENSG00000137699	TRIM29	23650
Nfu_g_1_023266	UBE2I2	Nfu_p_1_055863	Nfu_t_1_055863	Nfu_c_1_055863	ENSDARG00000052649	Nfu_p_1_055863	ENSG00000103275	UBE2I	7329
Nfu_g_1_022855	MKI67	Nfu_p_1_054669	Nfu_t_1_054669	Nfu_c_1_054669	ENSDARG00000091150	Nfu_p_1_054669	ENSG00000148773	MKI67	4288
Nfu_g_1_023155	NUF2	Nfu_p_1_055608	Nfu_t_1_055608	Nfu_c_1_055608	ENSDARG00000034624	Nfu_p_1_055608	ENSG00000143228	NUF2	83540
Nfu_g_1_023086	PGP	Nfu_p_1_055440	Nfu_t_1_055440	Nfu_c_1_055440	ENSDARG00000029695	Nfu_p_1_055440	ENSG00000184207	PGP	283871
Nfu_g_1_023401	ARHGAP22 (2 OF 2)	Nfu_p_1_056173	Nfu_t_1_056173	Nfu_c_1_056173	ENSDARG00000076434	Nfu_p_1_056173	ENSG00000128805	ARHGAP22	58504
Nfu_g_1_018114	TMTC3	Nfu_p_1_043351	Nfu_t_1_043351	Nfu_c_1_043351	ENSDARG00000062846	Nfu_p_1_043351	ENSG00000139324	TMTC3	160418
Nfu_g_1_018147	TDG	Nfu_p_1_043437	Nfu_t_1_043437	Nfu_c_1_043437	ENSDARG00000013004	Nfu_p_1_043437	ENSG00000139372	TDG	6996
Nfu_g_1_018125	CKMT1	Nfu_p_1_043392	Nfu_t_1_043392	Nfu_c_1_043392	ENSDARG00000016598	Nfu_p_1_043392	ENSG00000237289	CKMT1B	1159
Nfu_g_1_018120	HAPLN3	Nfu_p_1_043362	Nfu_t_1_043362	Nfu_c_1_043362	ENSDARG00000045802	Nfu_p_1_043362	ENSG00000140511	HAPLN3	145864
Nfu_g_1_018122	DUS2L	Nfu_p_1_043369	Nfu_t_1_043369	Nfu_c_1_043369	ENSDARG00000077607	Nfu_p_1_043369	ENSG00000167264	DUS2	54920
Nfu_g_1_003502	SRPK2	Nfu_p_1_008684	Nfu_t_1_008684	Nfu_c_1_008684	ENSDARG00000031560	Nfu_p_1_008684	ENSG00000096063	SRPK1	6732
Nfu_g_1_003554	NET1 (2 OF 2)	Nfu_p_1_008803	Nfu_t_1_008803	Nfu_c_1_008803	ENSDARG00000032765	Nfu_p_1_008803	ENSG00000173848	NET1	10276
Nfu_g_1_003530	CNTN1 (1 OF 2)	Nfu_p_1_008742	Nfu_t_1_008742	Nfu_c_1_008742	ENSDARG00000045685	Nfu_p_1_008742	ENSG00000018236	CNTN1	1272
Nfu_g_1_008438	DBX2	Nfu_p_1_020360	Nfu_t_1_020360	Nfu_c_1_020360	ENSDARG00000039510	Nfu_p_1_020360	ENSG00000185610	DBX2	440097
Nfu_g_1_008003	NT5DC3	Nfu_p_1_019280	Nfu_t_1_019280	Nfu_c_1_019280	ENSDARG00000062949	Nfu_p_1_019280	ENSG00000111696	NT5DC3	51559
Nfu_g_1_008461	HSP90B1	Nfu_p_1_020472	Nfu_t_1_020472	Nfu_c_1_020472	ENSDARG00000003570	Nfu_p_1_020472	ENSG00000166598	HSP90B1	7184
Nfu_g_1_007983	AEBP2 (2 OF 2)	Nfu_p_1_019250	Nfu_t_1_019250	Nfu_c_1_019250	ENSDARG00000006038	Nfu_p_1_019250	ENSG00000139154	AEBP2	121536
Nfu_g_1_008151	CD81 (2 OF 2)	Nfu_p_1_019617	Nfu_t_1_019617	Nfu_c_1_019617	ENSDARG00000022437	Nfu_p_1_019617	ENSG00000110651	CD81	975
Nfu_g_1_008198	INCENP	Nfu_p_1_019745	Nfu_t_1_019745	Nfu_c_1_019745	ENSDARG00000077270	Nfu_p_1_019745	ENSG00000149503	INCENP	3619
Nfu_g_1_008278	Nfu_g_1_008278	Nfu_p_1_019935	Nfu_t_1_019935	Nfu_c_1_019935	ENSDARG00000019532	Nfu_p_1_019935	ENSG00000149485	FADS1	3992
Nfu_g_1_008206	SCAPER	Nfu_p_1_019761	Nfu_t_1_019761	Nfu_c_1_019761	ENSDARG00000023104	Nfu_p_1_019761	ENSG00000140386	SCAPER	49855
Nfu_g_1_008390	NR2F2	Nfu_p_1_020206	Nfu_t_1_020206	Nfu_c_1_020206	ENSDARG00000040926	Nfu_p_1_020206	ENSG00000185551	NR2F2	7026
Nfu_g_1_008183	FKBP4	Nfu_p_1_019709	Nfu_t_1_019709	Nfu_c_1_019709	ENSDARG00000008447	Nfu_p_1_019709	ENSG00000004478	FKBP4	2288
Nfu_g_1_008348	CALUB	Nfu_p_1_020094	Nfu_t_1_020094	Nfu_c_1_020094	ENSDARG00000005115	Nfu_p_1_020094	ENSG00000128595	CALU	813
Nfu_g_1_008414	ZFHX2 (2 OF 3)	Nfu_p_1_020259	Nfu_t_1_020259	Nfu_c_1_020259	ENSDARG00000073681	Nfu_p_1_020259	ENSG00000140836	ZFHX3	463
Nfu_g_1_007943	SEPHS1	Nfu_p_1_019169	Nfu_t_1_019169	Nfu_c_1_019169	ENSDARG00000058292	Nfu_p_1_019169	ENSG00000086475	SEPHS1	22929
Nfu_g_1_008569	UBE2N	Nfu_p_1_020734	Nfu_t_1_020734	Nfu_c_1_020734	ENSDARG00000045877	Nfu_p_1_020734	ENSG00000276380	UBE2NL	389898
Nfu_g_1_007929	CD44 (1 OF 2)	Nfu_p_1_019121	Nfu_t_1_019121	Nfu_c_1_019121	ENSDARG00000087863	Nfu_p_1_019121	ENSG00000026508	CD44	960
Nfu_g_1_008365	ASCL1B	Nfu_p_1_020131	Nfu_t_1_020131	Nfu_c_1_020131	ENSDARG00000094379	Nfu_p_1_020131	ENSG00000139352	ASCL1	429
Nfu_g_1_008104	PHRF1	Nfu_p_1_019511	Nfu_t_1_019511	Nfu_c_1_019511	ENSDARG00000075252	Nfu_p_1_019511	ENSG00000070047	PHRF1	57661
Nfu_g_1_008423	DUSP8A	Nfu_p_1_020319	Nfu_t_1_020319	Nfu_c_1_020319	ENSDARG00000009299	Nfu_p_1_020319	ENSG00000184545	DUSP8	1850
Nfu_g_1_008413	OLA.7985	Nfu_p_1_020258	Nfu_t_1_020258	Nfu_c_1_020258	ENSDARG00000056152	Nfu_p_1_020258	ENSG00000196937	FAM3C	10447
Nfu_g_1_007952	SF3B3	Nfu_p_1_019183	Nfu_t_1_019183	Nfu_c_1_019183	ENSDARG00000003969	Nfu_p_1_019183	ENSG00000189091	SF3B3	23450
Nfu_g_1_008024	CHTF8	Nfu_p_1_019313	Nfu_t_1_019313	Nfu_c_1_019313	ENSDARG00000069045	Nfu_p_1_019313	ENSG00000168802	CHTF8	54921
Nfu_g_1_008578	NECAB2	Nfu_p_1_020749	Nfu_t_1_020749	Nfu_c_1_020749	ENSDARG00000056745	Nfu_p_1_020749	ENSG00000103154	NECAB2	54550
Nfu_g_1_007957	KIAA1549LA	Nfu_p_1_019189	Nfu_t_1_019189	Nfu_c_1_019189	ENSDARG00000062477	Nfu_p_1_019189	ENSG00000110427	KIAA1549L	25758
Nfu_g_1_008370	ADAT1	Nfu_p_1_020147	Nfu_t_1_020147	Nfu_c_1_020147	ENSDARG00000061348	Nfu_p_1_020147	ENSG00000065457	ADAT1	23536
Nfu_g_1_008310	NUP93	Nfu_p_1_019997	Nfu_t_1_019997	Nfu_c_1_019997	ENSDARG00000003487	Nfu_p_1_019997	ENSG00000102900	NUP93	9688
Nfu_g_1_005676	PARD6A	Nfu_p_1_013713	Nfu_t_1_013713	Nfu_c_1_013713	ENSDARG00000069378	Nfu_p_1_013713	ENSG00000102981	PARD6A	50855
Nfu_g_1_005845	MAO	Nfu_p_1_014216	Nfu_t_1_014216	Nfu_c_1_014216	ENSDARG00000023712	Nfu_p_1_014216	ENSG00000189221	MAOA	4128
Nfu_g_1_005878	VWA8	Nfu_p_1_014266	Nfu_t_1_014266	Nfu_c_1_014266	ENSDARG00000078593	Nfu_p_1_014266	ENSG00000102763	VWA8	23078
Nfu_g_1_005853	SUCLA2	Nfu_p_1_014233	Nfu_t_1_014233	Nfu_c_1_014233	ENSDARG00000005359	Nfu_p_1_014233	ENSG00000136143	SUCLA2	8803
Nfu_g_1_005727	WDR3	Nfu_p_1_013910	Nfu_t_1_013910	Nfu_c_1_013910	ENSDARG00000011079	Nfu_p_1_013910	ENSG00000065183	WDR3	10885
Nfu_g_1_006050	TTF2	Nfu_p_1_014632	Nfu_t_1_014632	Nfu_c_1_014632	ENSDARG00000086795	Nfu_p_1_014632	ENSG00000116830	TTF2	8458
Nfu_g_1_005824	CENPJ	Nfu_p_1_014167	Nfu_t_1_014167	Nfu_c_1_014167	ENSDARG00000018121	Nfu_p_1_014167	ENSG00000151849	CENPJ	55835
Nfu_g_1_005911	ZC3H12C (1 OF 2)	Nfu_p_1_014335	Nfu_t_1_014335	Nfu_c_1_014335	ENSDARG00000062463	Nfu_p_1_014335	ENSG00000149289	ZC3H12C	85463
Nfu_g_1_005833	PDIA5	Nfu_p_1_014189	Nfu_t_1_014189	Nfu_c_1_014189	ENSDARG00000069242	Nfu_p_1_014189	ENSG00000065485	PDIA5	10954
Nfu_g_1_005848	UCHL3	Nfu_p_1_014221	Nfu_t_1_014221	Nfu_c_1_014221	ENSDARG00000030177	Nfu_p_1_014221	ENSG00000118939	UCHL3	7347
Nfu_g_1_005974	DCBLD2	Nfu_p_1_014458	Nfu_t_1_014458	Nfu_c_1_014458	ENSDARG00000062177	Nfu_p_1_014458	ENSG00000057019	DCBLD2	131566
Nfu_g_1_005940	NCK2	Nfu_p_1_014394	Nfu_t_1_014394	Nfu_c_1_014394	ENSDARG00000018206	Nfu_p_1_014394	ENSG00000071051	NCK2	8440
Nfu_g_1_005730	RP42-PEN	Nfu_p_1_013917	Nfu_t_1_013917	Nfu_c_1_013917	ENSDARG00000040838	Nfu_p_1_013917	ENSG00000150401	DCUN1D2	55208
Nfu_g_1_005887	COL4A2	Nfu_p_1_014283	Nfu_t_1_014283	Nfu_c_1_014283	ENSDARG00000020781	Nfu_p_1_014283	ENSG00000134871	COL4A2	1284
Nfu_g_1_005913	COL4A1	Nfu_p_1_014338	Nfu_t_1_014338	Nfu_c_1_014338	ENSDARG00000055009	Nfu_p_1_014338	ENSG00000187498	COL4A1	1282
Nfu_g_1_006022	MYO16	Nfu_p_1_014562	Nfu_t_1_014562	Nfu_c_1_014562	ENSDARG00000078582	Nfu_p_1_014562	ENSG00000041515	MYO16	23026
Nfu_g_1_017595	BCL9	Nfu_p_1_042108	Nfu_t_1_042108	Nfu_c_1_042108	ENSDARG00000036687	Nfu_p_1_042108	ENSG00000116128	BCL9	607
Nfu_g_1_017552	CHAF1B	Nfu_p_1_041999	Nfu_t_1_041999	Nfu_c_1_041999	ENSDARG00000056473	Nfu_p_1_041999	ENSG00000159259	CHAF1B	8208
Nfu_g_1_017816	VANGL1	Nfu_p_1_042638	Nfu_t_1_042638	Nfu_c_1_042638	ENSDARG00000004305	Nfu_p_1_042638	ENSG00000173218	VANGL1	81839
Nfu_g_1_017566	CDCA7A	Nfu_p_1_042046	Nfu_t_1_042046	Nfu_c_1_042046	ENSDARG00000077620	Nfu_p_1_042046	ENSG00000144354	CDCA7	83879
Nfu_g_1_017758	Nfu_g_1_017758	Nfu_p_1_042491	Nfu_t_1_042491	Nfu_c_1_042491	ENSDARG00000029218	Nfu_p_1_042491	ENSG00000115840	SLC25A12	8604
Nfu_g_1_017753	SPC25	Nfu_p_1_042479	Nfu_t_1_042479	Nfu_c_1_042479	ENSDARG00000078433	Nfu_p_1_042479	ENSG00000152253	SPC25	57405
Nfu_g_1_017810	PRPF40A	Nfu_p_1_042620	Nfu_t_1_042620	Nfu_c_1_042620	ENSDARG00000058467	Nfu_p_1_042620	ENSG00000196504	PRPF40A	55660
Nfu_g_1_017730	PDXK (1 OF 2)	Nfu_p_1_042415	Nfu_t_1_042415	Nfu_c_1_042415	ENSDARG00000036546	Nfu_p_1_042415	ENSG00000160209	PDXK	8566
Nfu_g_1_017640	COL5A2 (1 OF 2)	Nfu_p_1_042219	Nfu_t_1_042219	Nfu_c_1_042219	ENSDARG00000031678	Nfu_p_1_042219	ENSG00000204262	COL5A2	1290
Nfu_g_1_014200	Nfu_g_1_014200	Nfu_p_1_034156	Nfu_t_1_034156	Nfu_c_1_034156	ENSDARG00000015978	Nfu_p_1_034156	ENSG00000135940	COX5B	1329
Nfu_g_1_014186	LMNB1	Nfu_p_1_034122	Nfu_t_1_034122	Nfu_c_1_034122	ENSDARG00000044299	Nfu_p_1_034122	ENSG00000113368	LMNB1	4001
Nfu_g_1_014182	MMADHC	Nfu_p_1_034105	Nfu_t_1_034105	Nfu_c_1_034105	ENSDARG00000005870	Nfu_p_1_034105	ENSG00000168288	MMADHC	27249
Nfu_g_1_002025	PORCN	Nfu_p_1_005146	Nfu_t_1_005146	Nfu_c_1_005146	ENSDARG00000052558	Nfu_p_1_005146	ENSG00000102312	PORCN	64840
Nfu_g_1_001946	SYPB	Nfu_p_1_004928	Nfu_t_1_004928	Nfu_c_1_004928	ENSDARG00000002230	Nfu_p_1_004928	ENSG00000102003	SYP	6855
Nfu_g_1_001898	GDI1	Nfu_p_1_004768	Nfu_t_1_004768	Nfu_c_1_004768	ENSDARG00000056122	Nfu_p_1_004768	ENSG00000203879	GDI1	2664
Nfu_g_1_001965	AGMAT	Nfu_p_1_004991	Nfu_t_1_004991	Nfu_c_1_004991	ENSDARG00000059700	Nfu_p_1_004991	ENSG00000116771	AGMAT	79814
Nfu_g_1_001868	HSPG2	Nfu_p_1_004671	Nfu_t_1_004671	Nfu_c_1_004671	ENSDARG00000076564	Nfu_p_1_004671	ENSG00000142798	HSPG2	3339
Nfu_g_1_001845	CSRNP2	Nfu_p_1_004616	Nfu_t_1_004616	Nfu_c_1_004616	ENSDARG00000075972	Nfu_p_1_004616	ENSG00000110925	CSRNP2	81566
Nfu_g_1_001860	RACGAP1	Nfu_p_1_004654	Nfu_t_1_004654	Nfu_c_1_004654	ENSDARG00000015460	Nfu_p_1_004654	ENSG00000161800	RACGAP1	29127
Nfu_g_1_001815	CS	Nfu_p_1_004549	Nfu_t_1_004549	Nfu_c_1_004549	ENSDARG00000070395	Nfu_p_1_004549	ENSG00000062485	CS	1431
Nfu_g_1_001973	LIMA1	Nfu_p_1_005015	Nfu_t_1_005015	Nfu_c_1_005015	ENSDARG00000074020	Nfu_p_1_005015	ENSG00000050405	LIMA1	51474
Nfu_g_1_002019	TUBA1C	Nfu_p_1_005132	Nfu_t_1_005132	Nfu_c_1_005132	ENSDARG00000055216	Nfu_p_1_005132	ENSG00000167553	TUBA1C	84790
Nfu_g_1_010387	CELSR3	Nfu_p_1_025185	Nfu_t_1_025185	Nfu_c_1_025185	ENSDARG00000055825	Nfu_p_1_025185	ENSG00000008300	CELSR3	1951
Nfu_g_1_010444	SEMA3BL	Nfu_p_1_025321	Nfu_t_1_025321	Nfu_c_1_025321	ENSDARG00000007560	Nfu_p_1_025321	ENSG00000010319	SEMA3G	56920
Nfu_g_1_010405	PPIH	Nfu_p_1_025225	Nfu_t_1_025225	Nfu_c_1_025225	ENSDARG00000041530	Nfu_p_1_025225	ENSG00000171960	PPIH	10465
Nfu_g_1_010481	FOXJ3 (2 OF 2)	Nfu_p_1_025398	Nfu_t_1_025398	Nfu_c_1_025398	ENSDARG00000075774	Nfu_p_1_025398	ENSG00000198815	FOXJ3	22887
Nfu_g_1_010428	NECAB3 (1 OF 2)	Nfu_p_1_025281	Nfu_t_1_025281	Nfu_c_1_025281	ENSDARG00000074794	Nfu_p_1_025281	ENSG00000125967	NECAB3	63941
Nfu_g_1_010262	PHACTR3A	Nfu_p_1_024897	Nfu_t_1_024897	Nfu_c_1_024897	ENSDARG00000058243	Nfu_p_1_024897	ENSG00000087495	PHACTR3	116154
Nfu_g_1_010523	EPB41L1	Nfu_p_1_025486	Nfu_t_1_025486	Nfu_c_1_025486	ENSDARG00000076364	Nfu_p_1_025486	ENSG00000088367	EPB41L1	2036
Nfu_g_1_010410	C8H1ORF106 (1 OF 2)	Nfu_p_1_025234	Nfu_t_1_025234	Nfu_c_1_025234	ENSDARG00000078155	Nfu_p_1_025234	ENSG00000163362	C1orf106	55765
Nfu_g_1_010498	NEUROD4	Nfu_p_1_025440	Nfu_t_1_025440	Nfu_c_1_025440	ENSDARG00000003469	Nfu_p_1_025440	ENSG00000123307	NEUROD4	58158
Nfu_g_1_010239	RARGA	Nfu_p_1_024850	Nfu_t_1_024850	Nfu_c_1_024850	ENSDARG00000034117	Nfu_p_1_024850	ENSG00000172819	RARG	5916
Nfu_g_1_010489	UBA1	Nfu_p_1_025418	Nfu_t_1_025418	Nfu_c_1_025418	ENSDARG00000037559	Nfu_p_1_025418	ENSG00000130985	UBA1	7317
Nfu_g_1_010208	RBM10	Nfu_p_1_024761	Nfu_t_1_024761	Nfu_c_1_024761	ENSDARG00000077400	Nfu_p_1_024761	ENSG00000182872	RBM10	8241
Nfu_g_1_001648	TOP1	Nfu_p_1_004116	Nfu_t_1_004116	Nfu_c_1_004116	ENSDARG00000070545	Nfu_p_1_004116	ENSG00000198900	TOP1	7150
Nfu_g_1_001362	CABZ01046248.1	Nfu_p_1_003367	Nfu_t_1_003367	Nfu_c_1_003367	ENSDARG00000076299	Nfu_p_1_003367	ENSG00000183798	EMILIN3	90187
Nfu_g_1_001637	SAMD10B	Nfu_p_1_004096	Nfu_t_1_004096	Nfu_c_1_004096	ENSDARG00000094377	Nfu_p_1_004096	ENSG00000130590	SAMD10	140700
Nfu_g_1_001385	FBLN2 (1 OF 2)	Nfu_p_1_003401	Nfu_t_1_003401	Nfu_c_1_003401	ENSDARG00000015156	Nfu_p_1_003401	ENSG00000163520	FBLN2	2199
Nfu_g_1_001391	FGD	Nfu_p_1_003408	Nfu_t_1_003408	Nfu_c_1_003408	ENSDARG00000017473	Nfu_p_1_003408	ENSG00000127084	FGD3	89846
Nfu_g_1_001394	AGAP2	Nfu_p_1_003412	Nfu_t_1_003412	Nfu_c_1_003412	ENSDARG00000061117	Nfu_p_1_003412	ENSG00000135439	AGAP2	116986
Nfu_g_1_001387	PLXND1	Nfu_p_1_003404	Nfu_t_1_003404	Nfu_c_1_003404	ENSDARG00000019328	Nfu_p_1_003404	ENSG00000004399	PLXND1	23129
Nfu_g_1_001584	HMGA1	Nfu_p_1_003951	Nfu_t_1_003951	Nfu_c_1_003951	ENSDARG00000028335	Nfu_p_1_003951	ENSG00000137309	HMGA1	3159
Nfu_g_1_001473	AGRN (1 OF 2)	Nfu_p_1_003669	Nfu_t_1_003669	Nfu_c_1_003669	ENSDARG00000079388	Nfu_p_1_003669	ENSG00000188157	AGRN	375790
Nfu_g_1_001678	KDM5BB	Nfu_p_1_004198	Nfu_t_1_004198	Nfu_c_1_004198	ENSDARG00000003098	Nfu_p_1_004198	ENSG00000117139	KDM5B	10765
Nfu_g_1_001578	CTNNBL1	Nfu_p_1_003930	Nfu_t_1_003930	Nfu_c_1_003930	ENSDARG00000011958	Nfu_p_1_003930	ENSG00000132792	CTNNBL1	56259
Nfu_g_1_015479	CCDC120 (2 OF 2)	Nfu_p_1_037211	Nfu_t_1_037211	Nfu_c_1_037211	ENSDARG00000012449	Nfu_p_1_037211	ENSG00000147144	CCDC120	90060
Nfu_g_1_015550	TPX2	Nfu_p_1_037355	Nfu_t_1_037355	Nfu_c_1_037355	ENSDARG00000078654	Nfu_p_1_037355	ENSG00000088325	TPX2	22974
Nfu_g_1_015581	RCC2	Nfu_p_1_037446	Nfu_t_1_037446	Nfu_c_1_037446	ENSDARG00000011510	Nfu_p_1_037446	ENSG00000179051	RCC2	55920
Nfu_g_1_018520	SMG1	Nfu_p_1_044262	Nfu_t_1_044262	Nfu_c_1_044262	ENSDARG00000054570	Nfu_p_1_044262	ENSG00000157106	SMG1	23049
Nfu_g_1_018539	PDXDC1	Nfu_p_1_044304	Nfu_t_1_044304	Nfu_c_1_044304	ENSDARG00000007549	Nfu_p_1_044304	ENSG00000179889	PDXDC1	23042
Nfu_g_1_018518	Nfu_g_1_018518	Nfu_p_1_044259	Nfu_t_1_044259	Nfu_c_1_044259	ENSDARG00000004748	Nfu_p_1_044259	ENSG00000189099	PRSS48	345062
Nfu_g_1_018521	PPP2R5E	Nfu_p_1_044263	Nfu_t_1_044263	Nfu_c_1_044263	ENSDARG00000069118	Nfu_p_1_044263	ENSG00000154001	PPP2R5E	5529
Nfu_g_1_009708	C17H2ORF43	Nfu_p_1_023630	Nfu_t_1_023630	Nfu_c_1_023630	ENSDARG00000079796	Nfu_p_1_023630	ENSG00000118961	LDAH	60526
Nfu_g_1_021847	AP2A1	Nfu_p_1_052282	Nfu_t_1_052282	Nfu_c_1_052282	ENSDARG00000054320	Nfu_p_1_052282	ENSG00000183020	AP2A2	161
Nfu_g_1_021872	PSEN1	Nfu_p_1_052356	Nfu_t_1_052356	Nfu_c_1_052356	ENSDARG00000004870	Nfu_p_1_052356	ENSG00000143801	PSEN2	5664
Nfu_g_1_021841	WHSC1	Nfu_p_1_052267	Nfu_t_1_052267	Nfu_c_1_052267	ENSDARG00000026225	Nfu_p_1_052267	ENSG00000109685	WHSC1	7468
Nfu_g_1_021882	G2E3	Nfu_p_1_052373	Nfu_t_1_052373	Nfu_c_1_052373	ENSDARG00000001313	Nfu_p_1_052373	ENSG00000092140	G2E3	55632
Nfu_g_1_021785	NUSAP1	Nfu_p_1_052134	Nfu_t_1_052134	Nfu_c_1_052134	ENSDARG00000002403	Nfu_p_1_052134	ENSG00000137804	NUSAP1	51203
Nfu_g_1_021923	FOXO3A	Nfu_p_1_052469	Nfu_t_1_052469	Nfu_c_1_052469	ENSDARG00000023058	Nfu_p_1_052469	ENSG00000118689	FOXO3	2309
Nfu_g_1_021776	SCML4	Nfu_p_1_052113	Nfu_t_1_052113	Nfu_c_1_052113	ENSDARG00000017266	Nfu_p_1_052113	ENSG00000146285	SCML4	256380
Nfu_g_1_021832	MAPRE3A	Nfu_p_1_052254	Nfu_t_1_052254	Nfu_c_1_052254	ENSDARG00000020231	Nfu_p_1_052254	ENSG00000084764	MAPRE3	22924
Nfu_g_1_021728	DNMT3AB	Nfu_p_1_051988	Nfu_t_1_051988	Nfu_c_1_051988	ENSDARG00000015566	Nfu_p_1_051988	ENSG00000119772	DNMT3A	1788
Nfu_g_1_015370	UGGT1	Nfu_p_1_037004	Nfu_t_1_037004	Nfu_c_1_037004	ENSDARG00000054746	Nfu_p_1_037004	ENSG00000136731	UGGT1	56886
Nfu_g_1_014994	SSBP4 (2 OF 2)	Nfu_p_1_036117	Nfu_t_1_036117	Nfu_c_1_036117	ENSDARG00000056483	Nfu_p_1_036117	ENSG00000130511	SSBP4	170463
Nfu_g_1_015015	MARCKSB	Nfu_p_1_036165	Nfu_t_1_036165	Nfu_c_1_036165	ENSDARG00000008803	Nfu_p_1_036165	ENSG00000277443	MARCKS	4082
Nfu_g_1_015191	COL10A1	Nfu_p_1_036578	Nfu_t_1_036578	Nfu_c_1_036578	ENSDARG00000054753	Nfu_p_1_036578	ENSG00000123500	COL10A1	1300
Nfu_g_1_014973	ATPBD4	Nfu_p_1_036061	Nfu_t_1_036061	Nfu_c_1_036061	ENSDARG00000042839	Nfu_p_1_036061	ENSG00000134146	DPH6	89978
Nfu_g_1_015236	GABRR1 (1 OF 2)	Nfu_p_1_036679	Nfu_t_1_036679	Nfu_c_1_036679	ENSDARG00000013047	Nfu_p_1_036679	ENSG00000111886	GABRR2	2570
Nfu_g_1_015095	SYNCRIPL	Nfu_p_1_036355	Nfu_t_1_036355	Nfu_c_1_036355	ENSDARG00000040184	Nfu_p_1_036355	ENSG00000125944	HNRNPR	10236
Nfu_g_1_015127	SOX11A	Nfu_p_1_036435	Nfu_t_1_036435	Nfu_c_1_036435	ENSDARG00000077811	Nfu_p_1_036435	ENSG00000176887	SOX11	6664
Nfu_g_1_015189	KIDINS220 (2 OF 2)	Nfu_p_1_036572	Nfu_t_1_036572	Nfu_c_1_036572	ENSDARG00000031240	Nfu_p_1_036572	ENSG00000134313	KIDINS220	57498
Nfu_g_1_015424	TRMT5	Nfu_p_1_037109	Nfu_t_1_037109	Nfu_c_1_037109	ENSDARG00000069278	Nfu_p_1_037109	ENSG00000126814	TRMT5	57570
Nfu_g_1_015006	KIF15	Nfu_p_1_036151	Nfu_t_1_036151	Nfu_c_1_036151	ENSDARG00000012073	Nfu_p_1_036151	ENSG00000163808	KIF15	56992
Nfu_g_1_015239	TACC3	Nfu_p_1_036683	Nfu_t_1_036683	Nfu_c_1_036683	ENSDARG00000005454	Nfu_p_1_036683	ENSG00000013810	TACC3	10460
Nfu_g_1_015207	KIF26A	Nfu_p_1_036617	Nfu_t_1_036617	Nfu_c_1_036617	ENSDARG00000015016	Nfu_p_1_036617	ENSG00000066735	KIF26A	26153
Nfu_g_1_015114	ENTPD5 (1 OF 2)	Nfu_p_1_036398	Nfu_t_1_036398	Nfu_c_1_036398	ENSDARG00000053481	Nfu_p_1_036398	ENSG00000187097	ENTPD5	957
Nfu_g_1_015282	BUB1BB	Nfu_p_1_036784	Nfu_t_1_036784	Nfu_c_1_036784	ENSDARG00000074927	Nfu_p_1_036784	ENSG00000156970	BUB1B	701
Nfu_g_1_015324	MTHFD1A	Nfu_p_1_036889	Nfu_t_1_036889	Nfu_c_1_036889	ENSDARG00000040492	Nfu_p_1_036889	ENSG00000100714	MTHFD1	4522
Nfu_g_1_015411	CLIC4	Nfu_p_1_037082	Nfu_t_1_037082	Nfu_c_1_037082	ENSDARG00000022995	Nfu_p_1_037082	ENSG00000169504	CLIC4	25932
Nfu_g_1_015086	INSM1B	Nfu_p_1_036335	Nfu_t_1_036335	Nfu_c_1_036335	ENSDARG00000053301	Nfu_p_1_036335	ENSG00000173404	INSM1	3642
Nfu_g_1_002265	EFNA2 (2 OF 2)	Nfu_p_1_005650	Nfu_t_1_005650	Nfu_c_1_005650	ENSDARG00000079740	Nfu_p_1_005650	ENSG00000099617	EFNA2	1943
Nfu_g_1_002624	EXOC2	Nfu_p_1_006565	Nfu_t_1_006565	Nfu_c_1_006565	ENSDARG00000055610	Nfu_p_1_006565	ENSG00000112685	EXOC2	55770
Nfu_g_1_002373	SLC22A23 (3 OF 3)	Nfu_p_1_005950	Nfu_t_1_005950	Nfu_c_1_005950	ENSDARG00000078856	Nfu_p_1_005950	ENSG00000137266	SLC22A23	63027
Nfu_g_1_002429	ASPM	Nfu_p_1_006081	Nfu_t_1_006081	Nfu_c_1_006081	ENSDARG00000071442	Nfu_p_1_006081	ENSG00000066279	ASPM	259266
Nfu_g_1_002620	RPE65 (1 OF 2)	Nfu_p_1_006559	Nfu_t_1_006559	Nfu_c_1_006559	ENSDARG00000054420	Nfu_p_1_006559	ENSG00000116745	RPE65	6121
Nfu_g_1_002649	Nfu_g_1_002649	Nfu_p_1_006643	Nfu_t_1_006643	Nfu_c_1_006643	ENSDARG00000076893	Nfu_p_1_006643	ENSG00000131931	THAP1	55145
Nfu_g_1_002634	SLC25A24	Nfu_p_1_006593	Nfu_t_1_006593	Nfu_c_1_006593	ENSDARG00000008568	Nfu_p_1_006593	ENSG00000085491	SLC25A24	29957
Nfu_g_1_002657	EFCAB7	Nfu_p_1_006656	Nfu_t_1_006656	Nfu_c_1_006656	ENSDARG00000020279	Nfu_p_1_006656	ENSG00000079739	PGM1	5236
Nfu_g_1_002307	ARPC5B	Nfu_p_1_005808	Nfu_t_1_005808	Nfu_c_1_005808	ENSDARG00000019062	Nfu_p_1_005808	ENSG00000162704	ARPC5	10092
Nfu_g_1_002431	TPRB	Nfu_p_1_006091	Nfu_t_1_006091	Nfu_c_1_006091	ENSDARG00000016630	Nfu_p_1_006091	ENSG00000047410	TPR	7175
Nfu_g_1_002517	ACSBG2	Nfu_p_1_006284	Nfu_t_1_006284	Nfu_c_1_006284	ENSDARG00000004094	Nfu_p_1_006284	ENSG00000130377	ACSBG2	81616
Nfu_g_1_002513	C22H1ORF53	Nfu_p_1_006277	Nfu_t_1_006277	Nfu_c_1_006277	ENSDARG00000071439	Nfu_p_1_006277	ENSG00000203724	C1orf53	388722
Nfu_g_1_002323	RAB3AB	Nfu_p_1_005830	Nfu_t_1_005830	Nfu_c_1_005830	ENSDARG00000043835	Nfu_p_1_005830	ENSG00000105649	RAB3A	5864
Nfu_g_1_002580	UHRF1	Nfu_p_1_006490	Nfu_t_1_006490	Nfu_c_1_006490	ENSDARG00000091448	Nfu_p_1_006490	ENSG00000276043	UHRF1	29128
Nfu_g_1_002366	KIF14	Nfu_p_1_005937	Nfu_t_1_005937	Nfu_c_1_005937	ENSDARG00000062187	Nfu_p_1_005937	ENSG00000118193	KIF14	9928
Nfu_g_1_002622	ANKLE1	Nfu_p_1_006561	Nfu_t_1_006561	Nfu_c_1_006561	ENSDARG00000087529	Nfu_p_1_006561	ENSG00000160117	ANKLE1	126549
Nfu_g_1_002538	OPA1	Nfu_p_1_006337	Nfu_t_1_006337	Nfu_c_1_006337	ENSDARG00000070801	Nfu_p_1_006337	ENSG00000198836	OPA1	4976
Nfu_g_1_002559	NEGR1	Nfu_p_1_006426	Nfu_t_1_006426	Nfu_c_1_006426	ENSDARG00000021607	Nfu_p_1_006426	ENSG00000172260	NEGR1	257194
Nfu_g_1_002567	ALDH7A1	Nfu_p_1_006450	Nfu_t_1_006450	Nfu_c_1_006450	ENSDARG00000018426	Nfu_p_1_006450	ENSG00000164904	ALDH7A1	501
Nfu_g_1_002361	ACTL6A	Nfu_p_1_005924	Nfu_t_1_005924	Nfu_c_1_005924	ENSDARG00000070828	Nfu_p_1_005924	ENSG00000136518	ACTL6A	86
Nfu_g_1_022677	NMRK2	Nfu_p_1_054249	Nfu_t_1_054249	Nfu_c_1_054249	ENSDARG00000078945	Nfu_p_1_054249	ENSG00000077009	NMRK2	27231
Nfu_g_1_022630	XPR1 (2 OF 3)	Nfu_p_1_054162	Nfu_t_1_054162	Nfu_c_1_054162	ENSDARG00000062449	Nfu_p_1_054162	ENSG00000143324	XPR1	9213
Nfu_g_1_022742	HDGFRP2	Nfu_p_1_054409	Nfu_t_1_054409	Nfu_c_1_054409	ENSDARG00000019530	Nfu_p_1_054409	ENSG00000167674	CTB-50L17.10	84717
Nfu_g_1_022644	MIER2	Nfu_p_1_054193	Nfu_t_1_054193	Nfu_c_1_054193	ENSDARG00000071413	Nfu_p_1_054193	ENSG00000105556	MIER2	54531
Nfu_g_1_022720	MPND	Nfu_p_1_054359	Nfu_t_1_054359	Nfu_c_1_054359	ENSDARG00000061989	Nfu_p_1_054359	ENSG00000008382	MPND	84954
Nfu_g_1_016068	NCANB	Nfu_p_1_038560	Nfu_t_1_038560	Nfu_c_1_038560	ENSDARG00000005783	Nfu_p_1_038560	ENSG00000130287	NCAN	1463
Nfu_g_1_016055	SELRC1	Nfu_p_1_038531	Nfu_t_1_038531	Nfu_c_1_038531	ENSDARG00000019355	Nfu_p_1_038531	ENSG00000162377	COA7	65260
Nfu_g_1_017900	DHCR24	Nfu_p_1_042865	Nfu_t_1_042865	Nfu_c_1_042865	ENSDARG00000013236	Nfu_p_1_042865	ENSG00000116133	DHCR24	1718
Nfu_g_1_009247	TET3	Nfu_p_1_022501	Nfu_t_1_022501	Nfu_c_1_022501	ENSDARG00000062646	Nfu_p_1_022501	ENSG00000187605	TET3	200424
Nfu_g_1_008945	MLEC	Nfu_p_1_021675	Nfu_t_1_021675	Nfu_c_1_021675	ENSDARG00000059630	Nfu_p_1_021675	ENSG00000110917	MLEC	9761
Nfu_g_1_009374	EP400	Nfu_p_1_022849	Nfu_t_1_022849	Nfu_c_1_022849	ENSDARG00000074040	Nfu_p_1_022849	ENSG00000183495	EP400	57634
Nfu_g_1_009419	TTC28 (2 OF 2)	Nfu_p_1_022937	Nfu_t_1_022937	Nfu_c_1_022937	ENSDARG00000087109	Nfu_p_1_022937	ENSG00000100154	TTC28	23331
Nfu_g_1_009017	DBNLB	Nfu_p_1_021895	Nfu_t_1_021895	Nfu_c_1_021895	ENSDARG00000016016	Nfu_p_1_021895	ENSG00000136279	DBNL	28988
Nfu_g_1_009388	GINS4	Nfu_p_1_022876	Nfu_t_1_022876	Nfu_c_1_022876	ENSDARG00000016044	Nfu_p_1_022876	ENSG00000147536	GINS4	84296
Nfu_g_1_009417	PTCHD2	Nfu_p_1_022934	Nfu_t_1_022934	Nfu_c_1_022934	ENSDARG00000036999	Nfu_p_1_022934	ENSG00000204624	DISP3	57540
Nfu_g_1_009100	LZTS1	Nfu_p_1_022145	Nfu_t_1_022145	Nfu_c_1_022145	ENSDARG00000075565	Nfu_p_1_022145	ENSG00000061337	LZTS1	11178
Nfu_g_1_009224	CENPH	Nfu_p_1_022443	Nfu_t_1_022443	Nfu_c_1_022443	ENSDARG00000094892	Nfu_p_1_022443	ENSG00000153044	CENPH	64946
Nfu_g_1_009284	RGMB	Nfu_p_1_022588	Nfu_t_1_022588	Nfu_c_1_022588	ENSDARG00000079323	Nfu_p_1_022588	ENSG00000174136	RGMB	285704
Nfu_g_1_009306	POLE	Nfu_p_1_022648	Nfu_t_1_022648	Nfu_c_1_022648	ENSDARG00000058533	Nfu_p_1_022648	ENSG00000177084	POLE	5426
Nfu_g_1_008854	CORO1CA	Nfu_p_1_021437	Nfu_t_1_021437	Nfu_c_1_021437	ENSDARG00000035598	Nfu_p_1_021437	ENSG00000110880	CORO1C	23603
Nfu_g_1_009004	COE2	Nfu_p_1_021851	Nfu_t_1_021851	Nfu_c_1_021851	ENSDARG00000042525	Nfu_p_1_021851	ENSG00000221818	EBF2	64641
Nfu_g_1_008952	SETD8B	Nfu_p_1_021692	Nfu_t_1_021692	Nfu_c_1_021692	ENSDARG00000068319	Nfu_p_1_021692	ENSG00000183955	KMT5A	387893
Nfu_g_1_009433	NDC80	Nfu_p_1_022997	Nfu_t_1_022997	Nfu_c_1_022997	ENSDARG00000071694	Nfu_p_1_022997	ENSG00000080986	NDC80	10403
Nfu_g_1_009086	TLE1	Nfu_p_1_022106	Nfu_t_1_022106	Nfu_c_1_022106	ENSDARG00000069006	Nfu_p_1_022106	ENSG00000196781	TLE1	7088
Nfu_g_1_008868	SMARCAD1	Nfu_p_1_021497	Nfu_t_1_021497	Nfu_c_1_021497	ENSDARG00000014041	Nfu_p_1_021497	ENSG00000163104	SMARCAD1	56916
Nfu_g_1_008900	RAB3C	Nfu_p_1_021574	Nfu_t_1_021574	Nfu_c_1_021574	ENSDARG00000014462	Nfu_p_1_021574	ENSG00000152932	RAB3C	115827
Nfu_g_1_008867	ELOVL7A	Nfu_p_1_021495	Nfu_t_1_021495	Nfu_c_1_021495	ENSDARG00000005785	Nfu_p_1_021495	ENSG00000164181	ELOVL7	79993
Nfu_g_1_009161	ZNF367	Nfu_p_1_022283	Nfu_t_1_022283	Nfu_c_1_022283	ENSDARG00000021086	Nfu_p_1_022283	ENSG00000165244	ZNF367	195828
Nfu_g_1_008970	RNF165B	Nfu_p_1_021726	Nfu_t_1_021726	Nfu_c_1_021726	ENSDARG00000078817	Nfu_p_1_021726	ENSG00000141622	RNF165	494470
Nfu_g_1_009482	MSH3 (1 OF 2)	Nfu_p_1_023100	Nfu_t_1_023100	Nfu_c_1_023100	ENSDARG00000086810	Nfu_p_1_023100	ENSG00000113318	MSH3	4437
Nfu_g_1_007422	MRPL40	Nfu_p_1_017986	Nfu_t_1_017986	Nfu_c_1_017986	ENSDARG00000043554	Nfu_p_1_017986	ENSG00000185608	MRPL40	64976
Nfu_g_1_007388	ACAA2	Nfu_p_1_017910	Nfu_t_1_017910	Nfu_c_1_017910	ENSDARG00000038881	Nfu_p_1_017910	ENSG00000167315	ACAA2	10449
Nfu_g_1_007419	DYNLL1	Nfu_p_1_017982	Nfu_t_1_017982	Nfu_c_1_017982	ENSDARG00000058454	Nfu_p_1_017982	ENSG00000264364	DYNLL2	140735
Nfu_g_1_007429	TARS	Nfu_p_1_017999	Nfu_t_1_017999	Nfu_c_1_017999	ENSDARG00000013250	Nfu_p_1_017999	ENSG00000113407	TARS	6897
Nfu_g_1_007440	Nfu_g_1_007440	Nfu_p_1_018020	Nfu_t_1_018020	Nfu_c_1_018020	ENSDARG00000062538	Nfu_p_1_018020	ENSG00000151952	TMEM132D	121256
Nfu_g_1_010072	FOXO6 (2 OF 2)	Nfu_p_1_024454	Nfu_t_1_024454	Nfu_c_1_024454	ENSDARG00000024619	Nfu_p_1_024454	ENSG00000204060	FOXO6	100132074
Nfu_g_1_010180	GRIK5 (1 OF 2)	Nfu_p_1_024690	Nfu_t_1_024690	Nfu_c_1_024690	ENSDARG00000078151	Nfu_p_1_024690	ENSG00000105737	GRIK5	2901
Nfu_g_1_010152	MLLT11	Nfu_p_1_024612	Nfu_t_1_024612	Nfu_c_1_024612	ENSDARG00000071026	Nfu_p_1_024612	ENSG00000213190	MLLT11	10962
Nfu_g_1_010088	STT3B (1 OF 2)	Nfu_p_1_024480	Nfu_t_1_024480	Nfu_c_1_024480	ENSDARG00000001890	Nfu_p_1_024480	ENSG00000163527	STT3B	201595
Nfu_g_1_010081	RBMS3 (1 OF 2)	Nfu_p_1_024468	Nfu_t_1_024468	Nfu_c_1_024468	ENSDARG00000044574	Nfu_p_1_024468	ENSG00000076067	RBMS2	5939
Nfu_g_1_017838	EFNA3A	Nfu_p_1_042693	Nfu_t_1_042693	Nfu_c_1_042693	ENSDARG00000014675	Nfu_p_1_042693	ENSG00000251246	RP11-540D14.8	NA
Nfu_g_1_017840	CKS1B	Nfu_p_1_042695	Nfu_t_1_042695	Nfu_c_1_042695	ENSDARG00000007971	Nfu_p_1_042695	ENSG00000123975	CKS2	1164
Nfu_g_1_004110	CYP51	Nfu_p_1_010093	Nfu_t_1_010093	Nfu_c_1_010093	ENSDARG00000042641	Nfu_p_1_010093	ENSG00000001630	CYP51A1	1595
Nfu_g_1_004095	MRPL53	Nfu_p_1_010059	Nfu_t_1_010059	Nfu_c_1_010059	ENSDARG00000008920	Nfu_p_1_010059	ENSG00000204822	MRPL53	116540
Nfu_g_1_004139	FAM91A1	Nfu_p_1_010145	Nfu_t_1_010145	Nfu_c_1_010145	ENSDARG00000003320	Nfu_p_1_010145	ENSG00000176853	FAM91A1	157769
Nfu_g_1_016238	NCAPH	Nfu_p_1_038931	Nfu_t_1_038931	Nfu_c_1_038931	ENSDARG00000061468	Nfu_p_1_038931	ENSG00000121152	NCAPH	23397
Nfu_g_1_016243	FABP3	Nfu_p_1_038937	Nfu_t_1_038937	Nfu_c_1_038937	ENSDARG00000023290	Nfu_p_1_038937	ENSG00000121769	FABP3	2170
Nfu_g_1_016255	NKAIN1	Nfu_p_1_038959	Nfu_t_1_038959	Nfu_c_1_038959	ENSDARG00000006859	Nfu_p_1_038959	ENSG00000084628	NKAIN1	79570
Nfu_g_1_018061	KIFC1	Nfu_p_1_043219	Nfu_t_1_043219	Nfu_c_1_043219	ENSDARG00000001558	Nfu_p_1_043219	ENSG00000140859	KIFC3	3801
Nfu_g_1_018021	TCF19L	Nfu_p_1_043120	Nfu_t_1_043120	Nfu_c_1_043120	ENSDARG00000040036	Nfu_p_1_043120	ENSG00000163798	SLC4A1AP	22950
Nfu_g_1_018023	PVRL2L	Nfu_p_1_043128	Nfu_t_1_043128	Nfu_c_1_043128	ENSDARG00000062831	Nfu_p_1_043128	ENSG00000130202	NECTIN2	5819
Nfu_g_1_018050	ATP1A3 (1 OF 2)	Nfu_p_1_043187	Nfu_t_1_043187	Nfu_c_1_043187	ENSDARG00000018259	Nfu_p_1_043187	ENSG00000163399	ATP1A1	476
Nfu_g_1_018053	ZNF706	Nfu_p_1_043195	Nfu_t_1_043195	Nfu_c_1_043195	ENSDARG00000035678	Nfu_p_1_043195	ENSG00000120963	ZNF706	51123
Nfu_g_1_012338	MACF1	Nfu_p_1_029868	Nfu_t_1_029868	Nfu_c_1_029868	ENSDARG00000028533	Nfu_p_1_029868	ENSG00000151914	DST	667
Nfu_g_1_012330	LYPLA2	Nfu_p_1_029849	Nfu_t_1_029849	Nfu_c_1_029849	ENSDARG00000053656	Nfu_p_1_029849	ENSG00000011009	LYPLA2	11313
Nfu_g_1_020721	TRAPPC9	Nfu_p_1_049624	Nfu_t_1_049624	Nfu_c_1_049624	ENSDARG00000094353	Nfu_p_1_049624	ENSG00000167632	TRAPPC9	83696
Nfu_g_1_009907	MDN1	Nfu_p_1_024129	Nfu_t_1_024129	Nfu_c_1_024129	ENSDARG00000008976	Nfu_p_1_024129	ENSG00000112159	MDN1	23195
Nfu_g_1_009910	DDX1	Nfu_p_1_024140	Nfu_t_1_024140	Nfu_c_1_024140	ENSDARG00000032117	Nfu_p_1_024140	ENSG00000079785	DDX1	1653
Nfu_g_1_005540	PSMC1	Nfu_p_1_013398	Nfu_t_1_013398	Nfu_c_1_013398	ENSDARG00000043561	Nfu_p_1_013398	ENSG00000100764	PSMC1	5700
Nfu_g_1_005525	REV3L	Nfu_p_1_013349	Nfu_t_1_013349	Nfu_c_1_013349	ENSDARG00000058801	Nfu_p_1_013349	ENSG00000009413	REV3L	5980

## Sheet: down_up_genes
Nfu.Gene.ID	Gene.symbol	Nfu.Protein.ID	Nfu.Transcript.ID	Nfu.CDS.ID	Ensembl.Drerio.Gene.ID	Notobranchius_gene_ID	Human_gene_ID	Human_gene_name	entrezgene			GO PROCESS
Nfu_g_1_017982	GTSE1	Nfu_p_1_043048	Nfu_t_1_043048	Nfu_c_1_043048	ENSDARG00000013719	Nfu_p_1_043048	ENSG00000075218	GTSE1	51512		geneset	description	PValue	FDR
Nfu_g_1_018583	HMGCRA	Nfu_p_1_044416	Nfu_t_1_044416	Nfu_c_1_044416	ENSDARG00000052734	Nfu_p_1_044416	ENSG00000113161	HMGCR	3156		GO:0031346	positive regulation of cell projection organization	2.09508123532043e-05	0.0114481863874516
Nfu_g_1_007911	TSEN15	Nfu_p_1_019092	Nfu_t_1_019092	Nfu_c_1_019092	ENSDARG00000069280	Nfu_p_1_019092	ENSG00000198860	TSEN15	116461		GO:0022604	regulation of cell morphogenesis	3.00477333003979e-05	0.0114481863874516
Nfu_g_1_003029	KCNJ13	Nfu_p_1_007559	Nfu_t_1_007559	Nfu_c_1_007559	ENSDARG00000043443	Nfu_p_1_007559	ENSG00000115474	KCNJ13	3769		GO:0097485	neuron projection guidance	5.55356382885286e-05	0.0141060521252863
Nfu_g_1_014115	LRRC8DA	Nfu_p_1_033978	Nfu_t_1_033978	Nfu_c_1_033978	ENSDARG00000044146	Nfu_p_1_033978	ENSG00000171492	LRRC8D	55144		GO:0001655	urogenital system development	0.000125759784195156	0.0239572388891773
Nfu_g_1_016190	SPTBN1 (3 OF 3)	Nfu_p_1_038862	Nfu_t_1_038862	Nfu_c_1_038862	ENSDARG00000036402	Nfu_p_1_038862	ENSG00000115306	SPTBN1	6711		GO:0061564	axon development	0.00017005328099895	0.0259161200242399
Nfu_g_1_023538	KLHL7	Nfu_p_1_056498	Nfu_t_1_056498	Nfu_c_1_056498	ENSDARG00000073779	Nfu_p_1_056498	ENSG00000122550	KLHL7	55975		GO:0006310	DNA recombination	0.00023926767782978	0.030386995084382
Nfu_g_1_014325	LLGL2	Nfu_p_1_034522	Nfu_t_1_034522	Nfu_c_1_034522	ENSDARG00000023920	Nfu_p_1_034522	ENSG00000073350	LLGL2	3993		GO:0060537	muscle tissue development	0.000328869975915635	0.0357998459496735
Nfu_g_1_016925	NEK1	Nfu_p_1_040424	Nfu_t_1_040424	Nfu_c_1_040424	ENSDARG00000022350	Nfu_p_1_040424	ENSG00000137601	NEK1	4750		GO:0006281	DNA repair	0.000511219083721204	0.0486936177244447
Nfu_g_1_016180	LRRC1	Nfu_p_1_038846	Nfu_t_1_038846	Nfu_c_1_038846	ENSDARG00000024979	Nfu_p_1_038846	ENSG00000137269	LRRC1	55227
Nfu_g_1_002257	ZGC:77151	Nfu_p_1_005632	Nfu_t_1_005632	Nfu_c_1_005632	ENSDARG00000054307	Nfu_p_1_005632	ENSG00000150347	ARID5B	84159
Nfu_g_1_005551	AKAP6	Nfu_p_1_013413	Nfu_t_1_013413	Nfu_c_1_013413	ENSDARG00000077295	Nfu_p_1_013413	ENSG00000151320	AKAP6	9472
Nfu_g_1_003386	PLXNB1B	Nfu_p_1_008429	Nfu_t_1_008429	Nfu_c_1_008429	ENSDARG00000017211	Nfu_p_1_008429	ENSG00000164050	PLXNB1	5364
Nfu_g_1_006860	SAMD1B	Nfu_p_1_016525	Nfu_t_1_016525	Nfu_c_1_016525	ENSDARG00000079062	Nfu_p_1_016525	ENSG00000141858	SAMD1	90378
Nfu_g_1_004945	DYRK2	Nfu_p_1_012002	Nfu_t_1_012002	Nfu_c_1_012002	ENSDARG00000094646	Nfu_p_1_012002	ENSG00000127334	DYRK2	8445
Nfu_g_1_003477	SVILB	Nfu_p_1_008615	Nfu_t_1_008615	Nfu_c_1_008615	ENSDARG00000089871	Nfu_p_1_008615	ENSG00000165757	KIAA1462	57608
Nfu_g_1_005491	KIAA1549 (2 OF 2)	Nfu_p_1_013294	Nfu_t_1_013294	Nfu_c_1_013294	ENSDARG00000063008	Nfu_p_1_013294	ENSG00000122778	KIAA1549	57670
Nfu_g_1_017490	RREB1	Nfu_p_1_041859	Nfu_t_1_041859	Nfu_c_1_041859	ENSDARG00000063701	Nfu_p_1_041859	ENSG00000124782	RREB1	6239
Nfu_g_1_002123	MAD2L1	Nfu_p_1_005358	Nfu_t_1_005358	Nfu_c_1_005358	ENSDARG00000004713	Nfu_p_1_005358	ENSG00000164109	MAD2L1	4085
Nfu_g_1_002229	MMP15 (1 OF 2)	Nfu_p_1_005580	Nfu_t_1_005580	Nfu_c_1_005580	ENSDARG00000013072	Nfu_p_1_005580	ENSG00000102996	MMP15	4324
Nfu_g_1_019882	SLC25A14	Nfu_p_1_047489	Nfu_t_1_047489	Nfu_c_1_047489	ENSDARG00000026680	Nfu_p_1_047489	ENSG00000102078	SLC25A14	9016
Nfu_g_1_019247	ZFR	Nfu_p_1_046005	Nfu_t_1_046005	Nfu_c_1_046005	ENSDARG00000027109	Nfu_p_1_046005	ENSG00000056097	ZFR	51663
Nfu_g_1_004218	CLSPN	Nfu_p_1_010304	Nfu_t_1_010304	Nfu_c_1_010304	ENSDARG00000089321	Nfu_p_1_010304	ENSG00000092853	CLSPN	63967
Nfu_g_1_007768	KCNK12 (1 OF 2)	Nfu_p_1_018738	Nfu_t_1_018738	Nfu_c_1_018738	ENSDARG00000008212	Nfu_p_1_018738	ENSG00000184261	KCNK12	56660
Nfu_g_1_007320	VASNA	Nfu_p_1_017770	Nfu_t_1_017770	Nfu_c_1_017770	ENSDARG00000076215	Nfu_p_1_017770	ENSG00000168140	VASN	114990
Nfu_g_1_016652	CPLX2	Nfu_p_1_039864	Nfu_t_1_039864	Nfu_c_1_039864	ENSDARG00000061918	Nfu_p_1_039864	ENSG00000145920	CPLX2	10814
Nfu_g_1_000154	TNFRSF21	Nfu_p_1_000348	Nfu_t_1_000348	Nfu_c_1_000348	ENSDARG00000001807	Nfu_p_1_000348	ENSG00000146072	TNFRSF21	27242
Nfu_g_1_012570	RIMS1A	Nfu_p_1_030303	Nfu_t_1_030303	Nfu_c_1_030303	ENSDARG00000074680	Nfu_p_1_030303	ENSG00000079841	RIMS1	22999
Nfu_g_1_003023	FANCD2	Nfu_p_1_007551	Nfu_t_1_007551	Nfu_c_1_007551	ENSDARG00000053574	Nfu_p_1_007551	ENSG00000144554	FANCD2	2177
Nfu_g_1_016609	TKT	Nfu_p_1_039787	Nfu_t_1_039787	Nfu_c_1_039787	ENSDARG00000006019	Nfu_p_1_039787	ENSG00000007350	TKTL1	8277
Nfu_g_1_022768	KIAA1524	Nfu_p_1_054461	Nfu_t_1_054461	Nfu_c_1_054461	ENSDARG00000058260	Nfu_p_1_054461	ENSG00000163507	KIAA1524	57650
Nfu_g_1_020636	CABZ01015475.1	Nfu_p_1_049408	Nfu_t_1_049408	Nfu_c_1_049408	ENSDARG00000088993	Nfu_p_1_049408	ENSG00000161999	JMJD8	339123
Nfu_g_1_019333	TGFBR1B	Nfu_p_1_046189	Nfu_t_1_046189	Nfu_c_1_046189	ENSDARG00000042259	Nfu_p_1_046189	ENSG00000106799	TGFBR1	7046
Nfu_g_1_014812	XRCC2	Nfu_p_1_035646	Nfu_t_1_035646	Nfu_c_1_035646	ENSDARG00000013933	Nfu_p_1_035646	ENSG00000196584	XRCC2	7516
Nfu_g_1_004559	ATP7A	Nfu_p_1_011102	Nfu_t_1_011102	Nfu_c_1_011102	ENSDARG00000003699	Nfu_p_1_011102	ENSG00000165240	ATP7A	538
Nfu_g_1_004718	KLHL4	Nfu_p_1_011475	Nfu_t_1_011475	Nfu_c_1_011475	ENSDARG00000016531	Nfu_p_1_011475	ENSG00000102271	KLHL4	56062
Nfu_g_1_004256	BX323449.4	Nfu_p_1_010389	Nfu_t_1_010389	Nfu_c_1_010389	ENSDARG00000090986	Nfu_p_1_010389	ENSG00000117724	CENPF	1063
Nfu_g_1_004342	DIAPH2	Nfu_p_1_010596	Nfu_t_1_010596	Nfu_c_1_010596	ENSDARG00000076060	Nfu_p_1_010596	ENSG00000147202	DIAPH2	1730
Nfu_g_1_004316	CABZ01073253.1	Nfu_p_1_010517	Nfu_t_1_010517	Nfu_c_1_010517	ENSDARG00000089505	Nfu_p_1_010517	ENSG00000038219	BOD1L1	259282
Nfu_g_1_004311	GLRA1	Nfu_p_1_010510	Nfu_t_1_010510	Nfu_c_1_010510	ENSDARG00000012019	Nfu_p_1_010510	ENSG00000145888	GLRA1	2741
Nfu_g_1_004663	NOA1	Nfu_p_1_011358	Nfu_t_1_011358	Nfu_c_1_011358	ENSDARG00000073788	Nfu_p_1_011358	ENSG00000084092	NOA1	84273
Nfu_g_1_004627	ARHGEF39	Nfu_p_1_011239	Nfu_t_1_011239	Nfu_c_1_011239	ENSDARG00000013476	Nfu_p_1_011239	ENSG00000137135	ARHGEF39	84904
Nfu_g_1_004415	RECQL	Nfu_p_1_010761	Nfu_t_1_010761	Nfu_c_1_010761	ENSDARG00000007175	Nfu_p_1_010761	ENSG00000004700	RECQL	5965
Nfu_g_1_012023	ZNF800 (1 OF 2)	Nfu_p_1_029122	Nfu_t_1_029122	Nfu_c_1_029122	ENSDARG00000004594	Nfu_p_1_029122	ENSG00000048405	ZNF800	168850
Nfu_g_1_011769	OLA.27041	Nfu_p_1_028455	Nfu_t_1_028455	Nfu_c_1_028455	ENSDARG00000045842	Nfu_p_1_028455	ENSG00000128050	PAICS	10606
Nfu_g_1_011714	PLXNA4	Nfu_p_1_028316	Nfu_t_1_028316	Nfu_c_1_028316	ENSDARG00000019328	Nfu_p_1_028316	ENSG00000221866	PLXNA4	91584
Nfu_g_1_011660	LAMB1B	Nfu_p_1_028176	Nfu_t_1_028176	Nfu_c_1_028176	ENSDARG00000045524	Nfu_p_1_028176	ENSG00000091136	LAMB1	3912
Nfu_g_1_011875	Nfu_g_1_011875	Nfu_p_1_028706	Nfu_t_1_028706	Nfu_c_1_028706	ENSDARG00000036851	Nfu_p_1_028706	ENSG00000111261	MANSC1	54682
Nfu_g_1_011730	PTPRO (1 OF 2)	Nfu_p_1_028373	Nfu_t_1_028373	Nfu_c_1_028373	ENSDARG00000022297	Nfu_p_1_028373	ENSG00000151490	PTPRO	5800
Nfu_g_1_007228	MAN2B1	Nfu_p_1_017509	Nfu_t_1_017509	Nfu_c_1_017509	ENSDARG00000001897	Nfu_p_1_017509	ENSG00000104774	MAN2B1	4125
Nfu_g_1_007016	Nfu_g_1_007016	Nfu_p_1_016972	Nfu_t_1_016972	Nfu_c_1_016972	ENSDARG00000060051	Nfu_p_1_016972	ENSG00000142494	SLC47A1	55244
Nfu_g_1_007294	SMAD1	Nfu_p_1_017677	Nfu_t_1_017677	Nfu_c_1_017677	ENSDARG00000027199	Nfu_p_1_017677	ENSG00000170365	SMAD1	4086
Nfu_g_1_015767	SLC43A3A	Nfu_p_1_037850	Nfu_t_1_037850	Nfu_c_1_037850	ENSDARG00000059682	Nfu_p_1_037850	ENSG00000254979	RP11-872D17.8	NA
Nfu_g_1_015884	OLA.16066	Nfu_p_1_038094	Nfu_t_1_038094	Nfu_c_1_038094	ENSDARG00000053965	Nfu_p_1_038094	ENSG00000183010	PYCR1	5831
Nfu_g_1_010806	NRG1	Nfu_p_1_026129	Nfu_t_1_026129	Nfu_c_1_026129	ENSDARG00000068458	Nfu_p_1_026129	ENSG00000157168	NRG1	3084
Nfu_g_1_010846	HELQ	Nfu_p_1_026206	Nfu_t_1_026206	Nfu_c_1_026206	ENSDARG00000079818	Nfu_p_1_026206	ENSG00000163312	HELQ	113510
Nfu_g_1_006669	KCNN2	Nfu_p_1_016087	Nfu_t_1_016087	Nfu_c_1_016087	ENSDARG00000014939	Nfu_p_1_016087	ENSG00000080709	KCNN2	3781
Nfu_g_1_006548	SETD1BA	Nfu_p_1_015780	Nfu_t_1_015780	Nfu_c_1_015780	ENSDARG00000060847	Nfu_p_1_015780	ENSG00000139718	SETD1B	23067
Nfu_g_1_006528	MTFP1	Nfu_p_1_015731	Nfu_t_1_015731	Nfu_c_1_015731	ENSDARG00000032111	Nfu_p_1_015731	ENSG00000242114	MTFP1	51537
Nfu_g_1_006260	ZNF532	Nfu_p_1_015117	Nfu_t_1_015117	Nfu_c_1_015117	ENSDARG00000052894	Nfu_p_1_015117	ENSG00000074657	ZNF532	55205
Nfu_g_1_016083	RET	Nfu_p_1_038585	Nfu_t_1_038585	Nfu_c_1_038585	ENSDARG00000055305	Nfu_p_1_038585	ENSG00000165731	RET	5979
Nfu_g_1_007847	PLEKHH2	Nfu_p_1_018922	Nfu_t_1_018922	Nfu_c_1_018922	ENSDARG00000040851	Nfu_p_1_018922	ENSG00000152527	PLEKHH2	130271
Nfu_g_1_007897	TTC27	Nfu_p_1_019064	Nfu_t_1_019064	Nfu_c_1_019064	ENSDARG00000007918	Nfu_p_1_019064	ENSG00000018699	TTC27	55622
Nfu_g_1_002761	CEP170A	Nfu_p_1_006885	Nfu_t_1_006885	Nfu_c_1_006885	ENSDARG00000006128	Nfu_p_1_006885	ENSG00000143702	CEP170	9859
Nfu_g_1_002946	DNAJC9	Nfu_p_1_007405	Nfu_t_1_007405	Nfu_c_1_007405	ENSDARG00000031293	Nfu_p_1_007405	ENSG00000213551	DNAJC9	23234
Nfu_g_1_002878	SPTBN4 (3 OF 3)	Nfu_p_1_007250	Nfu_t_1_007250	Nfu_c_1_007250	ENSDARG00000068624	Nfu_p_1_007250	ENSG00000160460	SPTBN4	57731
Nfu_g_1_019359	ATAD5A	Nfu_p_1_046242	Nfu_t_1_046242	Nfu_c_1_046242	ENSDARG00000070568	Nfu_p_1_046242	ENSG00000176208	ATAD5	79915
Nfu_g_1_019595	DHX35	Nfu_p_1_046807	Nfu_t_1_046807	Nfu_c_1_046807	ENSDARG00000063419	Nfu_p_1_046807	ENSG00000101452	DHX35	60625
Nfu_g_1_019619	TFAP4	Nfu_p_1_046863	Nfu_t_1_046863	Nfu_c_1_046863	ENSDARG00000074641	Nfu_p_1_046863	ENSG00000090447	TFAP4	7023
Nfu_g_1_019787	KDELR3	Nfu_p_1_047255	Nfu_t_1_047255	Nfu_c_1_047255	ENSDARG00000040912	Nfu_p_1_047255	ENSG00000136240	KDELR2	11014
Nfu_g_1_019843	MYH9 (1 OF 2)	Nfu_p_1_047369	Nfu_t_1_047369	Nfu_c_1_047369	ENSDARG00000063295	Nfu_p_1_047369	ENSG00000100345	MYH9	4627
Nfu_g_1_019515	THRA (2 OF 2)	Nfu_p_1_046633	Nfu_t_1_046633	Nfu_c_1_046633	ENSDARG00000052654	Nfu_p_1_046633	ENSG00000126351	THRA	7067
Nfu_g_1_019679	ALDH16A1	Nfu_p_1_047021	Nfu_t_1_047021	Nfu_c_1_047021	ENSDARG00000037935	Nfu_p_1_047021	ENSG00000136010	ALDH1L2	160428
Nfu_g_1_009526	CYP26B1	Nfu_p_1_023220	Nfu_t_1_023220	Nfu_c_1_023220	ENSDARG00000077121	Nfu_p_1_023220	ENSG00000003137	CYP26B1	56603
Nfu_g_1_009588	NLGN2A	Nfu_p_1_023377	Nfu_t_1_023377	Nfu_c_1_023377	ENSDARG00000077329	Nfu_p_1_023377	ENSG00000169992	NLGN2	57555
Nfu_g_1_009488	Nfu_g_1_009488	Nfu_p_1_023122	Nfu_t_1_023122	Nfu_c_1_023122	ENSDARG00000029170	Nfu_p_1_023122	ENSG00000073921	PICALM	8301
Nfu_g_1_009648	SLC24A2 (1 OF 2)	Nfu_p_1_023505	Nfu_t_1_023505	Nfu_c_1_023505	ENSDARG00000063158	Nfu_p_1_023505	ENSG00000155886	SLC24A2	25769
Nfu_g_1_009623	NFIB	Nfu_p_1_023447	Nfu_t_1_023447	Nfu_c_1_023447	ENSDARG00000043210	Nfu_p_1_023447	ENSG00000147862	NFIB	4781
Nfu_g_1_003742	NAT8L	Nfu_p_1_009213	Nfu_t_1_009213	Nfu_c_1_009213	ENSDARG00000077256	Nfu_p_1_009213	ENSG00000185818	NAT8L	339983
Nfu_g_1_014163	CORO1B	Nfu_p_1_034077	Nfu_t_1_034077	Nfu_c_1_034077	ENSDARG00000008660	Nfu_p_1_034077	ENSG00000110880	CORO1C	23603
Nfu_g_1_019013	RHAG	Nfu_p_1_045447	Nfu_t_1_045447	Nfu_c_1_045447	ENSDARG00000019253	Nfu_p_1_045447	ENSG00000112077	RHAG	6005
Nfu_g_1_018711	CAD	Nfu_p_1_044668	Nfu_t_1_044668	Nfu_c_1_044668	ENSDARG00000041895	Nfu_p_1_044668	ENSG00000084774	CAD	790
Nfu_g_1_018754	Nfu_g_1_018754	Nfu_p_1_044742	Nfu_t_1_044742	Nfu_c_1_044742	ENSDARG00000078327	Nfu_p_1_044742	ENSG00000099814	CEP170B	283638
Nfu_g_1_012400	NRXN3B	Nfu_p_1_029990	Nfu_t_1_029990	Nfu_c_1_029990	ENSDARG00000062693	Nfu_p_1_029990	ENSG00000021645	NRXN3	9369
Nfu_g_1_012355	ENPP5	Nfu_p_1_029904	Nfu_t_1_029904	Nfu_c_1_029904	ENSDARG00000070625	Nfu_p_1_029904	ENSG00000112796	ENPP5	59084
Nfu_g_1_007742	DNMT1	Nfu_p_1_018667	Nfu_t_1_018667	Nfu_c_1_018667	ENSDARG00000030756	Nfu_p_1_018667	ENSG00000130816	DNMT1	1786
Nfu_g_1_007654	Nfu_g_1_007654	Nfu_p_1_018482	Nfu_t_1_018482	Nfu_c_1_018482	ENSDARG00000079078	Nfu_p_1_018482	ENSG00000213934	HBG1	3047
Nfu_g_1_007559	CNTNAP1	Nfu_p_1_018253	Nfu_t_1_018253	Nfu_c_1_018253	ENSDARG00000074524	Nfu_p_1_018253	ENSG00000108797	CNTNAP1	8506
Nfu_g_1_007752	NGFR (3 OF 3)	Nfu_p_1_018685	Nfu_t_1_018685	Nfu_c_1_018685	ENSDARG00000088708	Nfu_p_1_018685	ENSG00000064300	NGFR	4804
Nfu_g_1_006218	COLQ	Nfu_p_1_015022	Nfu_t_1_015022	Nfu_c_1_015022	ENSDARG00000019692	Nfu_p_1_015022	ENSG00000206561	COLQ	8292
Nfu_g_1_001801	SOGA3A	Nfu_p_1_004475	Nfu_t_1_004475	Nfu_c_1_004475	ENSDARG00000075455	Nfu_p_1_004475	ENSG00000214338	SOGA3	387104
Nfu_g_1_016793	TTK	Nfu_p_1_040181	Nfu_t_1_040181	Nfu_c_1_040181	ENSDARG00000041361	Nfu_p_1_040181	ENSG00000112742	TTK	7272
Nfu_g_1_016740	ATAD2	Nfu_p_1_040060	Nfu_t_1_040060	Nfu_c_1_040060	ENSDARG00000076590	Nfu_p_1_040060	ENSG00000156802	ATAD2	29028
Nfu_g_1_011007	EIF2C1	Nfu_p_1_026650	Nfu_t_1_026650	Nfu_c_1_026650	ENSDARG00000059888	Nfu_p_1_026650	ENSG00000126070	AGO3	192669
Nfu_g_1_001152	VAMP1	Nfu_p_1_002834	Nfu_t_1_002834	Nfu_c_1_002834	ENSDARG00000031283	Nfu_p_1_002834	ENSG00000139190	VAMP1	6843
Nfu_g_1_001311	RUSC1	Nfu_p_1_003231	Nfu_t_1_003231	Nfu_c_1_003231	ENSDARG00000078125	Nfu_p_1_003231	ENSG00000160752	FDPS	2224
Nfu_g_1_001116	RAB13	Nfu_p_1_002749	Nfu_t_1_002749	Nfu_c_1_002749	ENSDARG00000034771	Nfu_p_1_002749	ENSG00000166128	RAB8B	51762
Nfu_g_1_001122	SNX27B	Nfu_p_1_002758	Nfu_t_1_002758	Nfu_c_1_002758	ENSDARG00000016977	Nfu_p_1_002758	ENSG00000143376	SNX27	81609
Nfu_g_1_016415	NOVA2	Nfu_p_1_039312	Nfu_t_1_039312	Nfu_c_1_039312	ENSDARG00000020178	Nfu_p_1_039312	ENSG00000104967	NOVA2	4858
Nfu_g_1_000685	ROBO2	Nfu_p_1_001663	Nfu_t_1_001663	Nfu_c_1_001663	ENSDARG00000078366	Nfu_p_1_001663	ENSG00000185008	ROBO2	6092
Nfu_g_1_000279	SAMD4B	Nfu_p_1_000623	Nfu_t_1_000623	Nfu_c_1_000623	ENSDARG00000075759	Nfu_p_1_000623	ENSG00000179134	SAMD4B	55095
Nfu_g_1_000305	EHD2	Nfu_p_1_000722	Nfu_t_1_000722	Nfu_c_1_000722	ENSDARG00000040362	Nfu_p_1_000722	ENSG00000024422	EHD2	30846
Nfu_g_1_000369	MECOM	Nfu_p_1_000899	Nfu_t_1_000899	Nfu_c_1_000899	ENSDARG00000060808	Nfu_p_1_000899	ENSG00000085276	MECOM	2122
Nfu_g_1_000198	BRWD1	Nfu_p_1_000444	Nfu_t_1_000444	Nfu_c_1_000444	ENSDARG00000074747	Nfu_p_1_000444	ENSG00000185658	BRWD1	54014
Nfu_g_1_000184	CLMP	Nfu_p_1_000403	Nfu_t_1_000403	Nfu_c_1_000403	ENSDARG00000003145	Nfu_p_1_000403	ENSG00000166250	CLMP	79827
Nfu_g_1_000167	B3GAT1	Nfu_p_1_000364	Nfu_t_1_000364	Nfu_c_1_000364	ENSDARG00000040547	Nfu_p_1_000364	ENSG00000109956	B3GAT1	27087
Nfu_g_1_008711	ZC3H12C (2 OF 2)	Nfu_p_1_021155	Nfu_t_1_021155	Nfu_c_1_021155	ENSDARG00000062463	Nfu_p_1_021155	ENSG00000149289	ZC3H12C	85463
Nfu_g_1_008690	STEAP3	Nfu_p_1_021090	Nfu_t_1_021090	Nfu_c_1_021090	ENSDARG00000062887	Nfu_p_1_021090	ENSG00000115107	STEAP3	55240
Nfu_g_1_008706	TMEM151A	Nfu_p_1_021144	Nfu_t_1_021144	Nfu_c_1_021144	ENSDARG00000077986	Nfu_p_1_021144	ENSG00000179292	TMEM151A	256472
Nfu_g_1_002110	BX248306.1	Nfu_p_1_005331	Nfu_t_1_005331	Nfu_c_1_005331	ENSDARG00000079012	Nfu_p_1_005331	ENSG00000129993	CBFA2T3	863
Nfu_g_1_002069	ESRRGA	Nfu_p_1_005255	Nfu_t_1_005255	Nfu_c_1_005255	ENSDARG00000004861	Nfu_p_1_005255	ENSG00000196482	ESRRG	2104
Nfu_g_1_002064	Nfu_g_1_002064	Nfu_p_1_005235	Nfu_t_1_005235	Nfu_c_1_005235	ENSDARG00000062477	Nfu_p_1_005235	ENSG00000110427	KIAA1549L	25758
Nfu_g_1_000029	SLC6A2	Nfu_p_1_000079	Nfu_t_1_000079	Nfu_c_1_000079	ENSDARG00000016141	Nfu_p_1_000079	ENSG00000103546	SLC6A2	6530
Nfu_g_1_003866	TPM1	Nfu_p_1_009520	Nfu_t_1_009520	Nfu_c_1_009520	ENSDARG00000087402	Nfu_p_1_009520	ENSG00000140416	TPM1	7168
Nfu_g_1_003146	MIS12	Nfu_p_1_007835	Nfu_t_1_007835	Nfu_c_1_007835	ENSDARG00000026454	Nfu_p_1_007835	ENSG00000167842	MIS12	79003
Nfu_g_1_003344	DNA2	Nfu_p_1_008312	Nfu_t_1_008312	Nfu_c_1_008312	ENSDARG00000078759	Nfu_p_1_008312	ENSG00000138346	DNA2	1763
Nfu_g_1_003272	SKOR1B	Nfu_p_1_008092	Nfu_t_1_008092	Nfu_c_1_008092	ENSDARG00000069030	Nfu_p_1_008092	ENSG00000188779	SKOR1	390598
Nfu_g_1_012532	KAT2A	Nfu_p_1_030246	Nfu_t_1_030246	Nfu_c_1_030246	ENSDARG00000006017	Nfu_p_1_030246	ENSG00000108773	KAT2A	2648
Nfu_g_1_013638	ARHGAP19	Nfu_p_1_032839	Nfu_t_1_032839	Nfu_c_1_032839	ENSDARG00000083189	Nfu_p_1_032839	ENSG00000269891	ARHGAP19-SLIT1	100533184
Nfu_g_1_013812	XPO1A	Nfu_p_1_033215	Nfu_t_1_033215	Nfu_c_1_033215	ENSDARG00000063229	Nfu_p_1_033215	ENSG00000082898	XPO1	7514
Nfu_g_1_013732	TNRC6C (1 OF 2)	Nfu_p_1_033048	Nfu_t_1_033048	Nfu_c_1_033048	ENSDARG00000076847	Nfu_p_1_033048	ENSG00000078687	TNRC6C	57690
Nfu_g_1_013730	RNASEH2A	Nfu_p_1_033044	Nfu_t_1_033044	Nfu_c_1_033044	ENSDARG00000018891	Nfu_p_1_033044	ENSG00000104889	RNASEH2A	10535
Nfu_g_1_013645	LRBA	Nfu_p_1_032847	Nfu_t_1_032847	Nfu_c_1_032847	ENSDARG00000031108	Nfu_p_1_032847	ENSG00000198589	LRBA	987
Nfu_g_1_006870	NCAPG2	Nfu_p_1_016543	Nfu_t_1_016543	Nfu_c_1_016543	ENSDARG00000060023	Nfu_p_1_016543	ENSG00000146918	NCAPG2	54892
Nfu_g_1_006889	ZPLXDC2	Nfu_p_1_016575	Nfu_t_1_016575	Nfu_c_1_016575	ENSDARG00000059950	Nfu_p_1_016575	ENSG00000120594	PLXDC2	84898
Nfu_g_1_006879	SLC4A2B	Nfu_p_1_016558	Nfu_t_1_016558	Nfu_c_1_016558	ENSDARG00000052330	Nfu_p_1_016558	ENSG00000164889	SLC4A2	6522
Nfu_g_1_006878	TOPBP1	Nfu_p_1_016556	Nfu_t_1_016556	Nfu_c_1_016556	ENSDARG00000059322	Nfu_p_1_016556	ENSG00000163781	TOPBP1	11073
Nfu_g_1_013454	CPNE3 (1 OF 3)	Nfu_p_1_032379	Nfu_t_1_032379	Nfu_c_1_032379	ENSDARG00000013175	Nfu_p_1_032379	ENSG00000085719	CPNE3	8895
Nfu_g_1_011520	ZBTB47	Nfu_p_1_027817	Nfu_t_1_027817	Nfu_c_1_027817	ENSDARG00000057751	Nfu_p_1_027817	ENSG00000114853	ZBTB47	92999
Nfu_g_1_011286	POLA1	Nfu_p_1_027216	Nfu_t_1_027216	Nfu_c_1_027216	ENSDARG00000045308	Nfu_p_1_027216	ENSG00000101868	POLA1	5422
Nfu_g_1_013008	EP400	Nfu_p_1_031423	Nfu_t_1_031423	Nfu_c_1_031423	ENSDARG00000074040	Nfu_p_1_031423	ENSG00000183495	EP400	57634
Nfu_g_1_013237	SATB1A	Nfu_p_1_031902	Nfu_t_1_031902	Nfu_c_1_031902	ENSDARG00000062621	Nfu_p_1_031902	ENSG00000182568	SATB1	6304
Nfu_g_1_012904	ARSI (2 OF 2)	Nfu_p_1_031165	Nfu_t_1_031165	Nfu_c_1_031165	ENSDARG00000063359	Nfu_p_1_031165	ENSG00000183876	ARSI	340075
Nfu_g_1_012958	PIEZO2	Nfu_p_1_031307	Nfu_t_1_031307	Nfu_c_1_031307	ENSDARG00000076722	Nfu_p_1_031307	ENSG00000154864	PIEZO2	63895
Nfu_g_1_020094	CAMSAP2 (2 OF 2)	Nfu_p_1_047971	Nfu_t_1_047971	Nfu_c_1_047971	ENSDARG00000059965	Nfu_p_1_047971	ENSG00000118200	CAMSAP2	23271
Nfu_g_1_020380	PDE4DIP (2 OF 2)	Nfu_p_1_048774	Nfu_t_1_048774	Nfu_c_1_048774	ENSDARG00000054723	Nfu_p_1_048774	ENSG00000178104	PDE4DIP	9659
Nfu_g_1_020087	PTBP2B	Nfu_p_1_047953	Nfu_t_1_047953	Nfu_c_1_047953	ENSDARG00000015901	Nfu_p_1_047953	ENSG00000117569	PTBP2	58155
Nfu_g_1_020593	TFR1A	Nfu_p_1_049284	Nfu_t_1_049284	Nfu_c_1_049284	ENSDARG00000058784	Nfu_p_1_049284	ENSG00000072274	TFRC	7037
Nfu_g_1_022403	CABZ01069632.1	Nfu_p_1_053630	Nfu_t_1_053630	Nfu_c_1_053630	ENSDARG00000063253	Nfu_p_1_053630	ENSG00000138411	HECW2	57520
Nfu_g_1_005568	NHEJ1	Nfu_p_1_013449	Nfu_t_1_013449	Nfu_c_1_013449	ENSDARG00000058893	Nfu_p_1_013449	ENSG00000187736	NHEJ1	79840
Nfu_g_1_022477	AOX1	Nfu_p_1_053818	Nfu_t_1_053818	Nfu_c_1_053818	ENSDARG00000020054	Nfu_p_1_053818	ENSG00000138356	AOX1	316
Nfu_g_1_022563	ACHE	Nfu_p_1_053992	Nfu_t_1_053992	Nfu_c_1_053992	ENSDARG00000031796	Nfu_p_1_053992	ENSG00000087085	ACHE	43
Nfu_g_1_021110	VPRBP (2 OF 2)	Nfu_p_1_050525	Nfu_t_1_050525	Nfu_c_1_050525	ENSDARG00000087418	Nfu_p_1_050525	ENSG00000145041	DCAF1	9730
Nfu_g_1_020964	RBM12	Nfu_p_1_050154	Nfu_t_1_050154	Nfu_c_1_050154	ENSDARG00000079717	Nfu_p_1_050154	ENSG00000244462	RBM12	10137
Nfu_g_1_020888	ANKS1A (2 OF 2)	Nfu_p_1_049987	Nfu_t_1_049987	Nfu_c_1_049987	ENSDARG00000078901	Nfu_p_1_049987	ENSG00000064999	ANKS1A	23294
Nfu_g_1_020981	SYT2 (1 OF 2)	Nfu_p_1_050203	Nfu_t_1_050203	Nfu_c_1_050203	ENSDARG00000014169	Nfu_p_1_050203	ENSG00000143858	SYT2	127833
Nfu_g_1_021483	SHMT2	Nfu_p_1_051396	Nfu_t_1_051396	Nfu_c_1_051396	ENSDARG00000068724	Nfu_p_1_051396	ENSG00000182199	SHMT2	6472
Nfu_g_1_021373	EYA2	Nfu_p_1_051169	Nfu_t_1_051169	Nfu_c_1_051169	ENSDARG00000018984	Nfu_p_1_051169	ENSG00000064655	EYA2	2139
Nfu_g_1_021063	CERS5	Nfu_p_1_050372	Nfu_t_1_050372	Nfu_c_1_050372	ENSDARG00000002365	Nfu_p_1_050372	ENSG00000139624	CERS5	91012
Nfu_g_1_020841	SLC12A5A	Nfu_p_1_049871	Nfu_t_1_049871	Nfu_c_1_049871	ENSDARG00000078187	Nfu_p_1_049871	ENSG00000124140	SLC12A5	57468
Nfu_g_1_020988	GDF11	Nfu_p_1_050222	Nfu_t_1_050222	Nfu_c_1_050222	ENSDARG00000044924	Nfu_p_1_050222	ENSG00000135414	GDF11	10220
Nfu_g_1_017165	PPIC	Nfu_p_1_041016	Nfu_t_1_041016	Nfu_c_1_041016	ENSDARG00000053219	Nfu_p_1_041016	ENSG00000168938	PPIC	5480
Nfu_g_1_017071	WDFY3	Nfu_p_1_040783	Nfu_t_1_040783	Nfu_c_1_040783	ENSDARG00000078890	Nfu_p_1_040783	ENSG00000163625	WDFY3	23001
Nfu_g_1_005243	LAYNA	Nfu_p_1_012751	Nfu_t_1_012751	Nfu_c_1_012751	ENSDARG00000035169	Nfu_p_1_012751	ENSG00000204381	LAYN	143903
Nfu_g_1_005348	MPDU1A	Nfu_p_1_012984	Nfu_t_1_012984	Nfu_c_1_012984	ENSDARG00000040265	Nfu_p_1_012984	ENSG00000129255	MPDU1	9526
Nfu_g_1_005104	PLS3	Nfu_p_1_012381	Nfu_t_1_012381	Nfu_c_1_012381	ENSDARG00000037655	Nfu_p_1_012381	ENSG00000102024	PLS3	5358
Nfu_g_1_005157	KDM6BB	Nfu_p_1_012516	Nfu_t_1_012516	Nfu_c_1_012516	ENSDARG00000056929	Nfu_p_1_012516	ENSG00000183878	UTY	7404
Nfu_g_1_022289	Nfu_g_1_022289	Nfu_p_1_053374	Nfu_t_1_053374	Nfu_c_1_053374	ENSDARG00000005335	Nfu_p_1_053374	ENSG00000197208	SLC22A4	6583
Nfu_g_1_006078	SLC35F2	Nfu_p_1_014705	Nfu_t_1_014705	Nfu_c_1_014705	ENSDARG00000069745	Nfu_p_1_014705	ENSG00000110660	SLC35F2	54733
Nfu_g_1_006108	CBL (2 OF 2)	Nfu_p_1_014776	Nfu_t_1_014776	Nfu_c_1_014776	ENSDARG00000009958	Nfu_p_1_014776	ENSG00000110395	CBL	867
Nfu_g_1_000878	AMOTL2A	Nfu_p_1_002157	Nfu_t_1_002157	Nfu_c_1_002157	ENSDARG00000061923	Nfu_p_1_002157	ENSG00000114019	AMOTL2	51421
Nfu_g_1_000776	CCSER2 (2 OF 2)	Nfu_p_1_001899	Nfu_t_1_001899	Nfu_c_1_001899	ENSDARG00000091535	Nfu_p_1_001899	ENSG00000107771	CCSER2	54462
Nfu_g_1_000797	KIF20B (2 OF 2)	Nfu_p_1_001947	Nfu_t_1_001947	Nfu_c_1_001947	ENSDARG00000071009	Nfu_p_1_001947	ENSG00000138182	KIF20B	9585
Nfu_g_1_000822	Nfu_g_1_000822	Nfu_p_1_002020	Nfu_t_1_002020	Nfu_c_1_002020	ENSDARG00000071018	Nfu_p_1_002020	ENSG00000171862	PTEN	5728
Nfu_g_1_023152	Nfu_g_1_023152	Nfu_p_1_055603	Nfu_t_1_055603	Nfu_c_1_055603	ENSDARG00000056491	Nfu_p_1_055603	ENSG00000095574	IKZF5	64376
Nfu_g_1_022909	PAX2B	Nfu_p_1_054968	Nfu_t_1_054968	Nfu_c_1_054968	ENSDARG00000028148	Nfu_p_1_054968	ENSG00000075891	PAX2	5076
Nfu_g_1_023011	PRR12 (1 OF 2)	Nfu_p_1_055249	Nfu_t_1_055249	Nfu_c_1_055249	ENSDARG00000074229	Nfu_p_1_055249	ENSG00000060749	QSER1	79832
Nfu_g_1_022936	C24H8ORF33	Nfu_p_1_055048	Nfu_t_1_055048	Nfu_c_1_055048	ENSDARG00000038556	Nfu_p_1_055048	ENSG00000182307	C8orf33	65265
Nfu_g_1_023447	BAHCC1	Nfu_p_1_056288	Nfu_t_1_056288	Nfu_c_1_056288	ENSDARG00000080009	Nfu_p_1_056288	ENSG00000266074	BAHCC1	57597
Nfu_g_1_022965	ABCC3	Nfu_p_1_055132	Nfu_t_1_055132	Nfu_c_1_055132	ENSDARG00000077243	Nfu_p_1_055132	ENSG00000108846	ABCC3	8714
Nfu_g_1_018089	TICRR	Nfu_p_1_043271	Nfu_t_1_043271	Nfu_c_1_043271	ENSDARG00000045605	Nfu_p_1_043271	ENSG00000140534	TICRR	90381
Nfu_g_1_003527	DENND2A (1 OF 2)	Nfu_p_1_008738	Nfu_t_1_008738	Nfu_c_1_008738	ENSDARG00000037363	Nfu_p_1_008738	ENSG00000146966	DENND2A	27147
Nfu_g_1_003522	KCNA1	Nfu_p_1_008725	Nfu_t_1_008725	Nfu_c_1_008725	ENSDARG00000062942	Nfu_p_1_008725	ENSG00000111262	KCNA1	3736
Nfu_g_1_003523	TMEM117	Nfu_p_1_008727	Nfu_t_1_008727	Nfu_c_1_008727	ENSDARG00000079797	Nfu_p_1_008727	ENSG00000139173	TMEM117	84216
Nfu_g_1_008236	CEP152	Nfu_p_1_019849	Nfu_t_1_019849	Nfu_c_1_019849	ENSDARG00000075725	Nfu_p_1_019849	ENSG00000103995	CEP152	22995
Nfu_g_1_008328	PIDD	Nfu_p_1_020035	Nfu_t_1_020035	Nfu_c_1_020035	ENSDARG00000074626	Nfu_p_1_020035	ENSG00000077454	LRCH4	4034
Nfu_g_1_008181	MAPK8IP2	Nfu_p_1_019702	Nfu_t_1_019702	Nfu_c_1_019702	ENSDARG00000063157	Nfu_p_1_019702	ENSG00000008735	MAPK8IP2	23542
Nfu_g_1_008518	CHKB	Nfu_p_1_020588	Nfu_t_1_020588	Nfu_c_1_020588	ENSDARG00000063167	Nfu_p_1_020588	ENSG00000100288	CHKB	1120
Nfu_g_1_008555	FANCI	Nfu_p_1_020676	Nfu_t_1_020676	Nfu_c_1_020676	ENSDARG00000026224	Nfu_p_1_020676	ENSG00000140525	FANCI	55215
Nfu_g_1_007990	SLC1A2B	Nfu_p_1_019262	Nfu_t_1_019262	Nfu_c_1_019262	ENSDARG00000009563	Nfu_p_1_019262	ENSG00000110436	SLC1A2	6506
Nfu_g_1_005979	FAM160A2	Nfu_p_1_014465	Nfu_t_1_014465	Nfu_c_1_014465	ENSDARG00000078188	Nfu_p_1_014465	ENSG00000051009	FAM160A2	84067
Nfu_g_1_005916	GPR161	Nfu_p_1_014341	Nfu_t_1_014341	Nfu_c_1_014341	ENSDARG00000055659	Nfu_p_1_014341	ENSG00000143147	GPR161	23432
Nfu_g_1_017641	SSB	Nfu_p_1_042221	Nfu_t_1_042221	Nfu_c_1_042221	ENSDARG00000029252	Nfu_p_1_042221	ENSG00000138385	SSB	6741
Nfu_g_1_017715	IGF2BP2A	Nfu_p_1_042398	Nfu_t_1_042398	Nfu_c_1_042398	ENSDARG00000003421	Nfu_p_1_042398	ENSG00000073792	IGF2BP2	10644
Nfu_g_1_017779	WNT6B	Nfu_p_1_042550	Nfu_t_1_042550	Nfu_c_1_042550	ENSDARG00000073935	Nfu_p_1_042550	ENSG00000135925	WNT10A	80326
Nfu_g_1_017746	SLIT1B	Nfu_p_1_042468	Nfu_t_1_042468	Nfu_c_1_042468	ENSDARG00000044954	Nfu_p_1_042468	ENSG00000145147	SLIT2	9353
Nfu_g_1_017713	SLC4A3	Nfu_p_1_042391	Nfu_t_1_042391	Nfu_c_1_042391	ENSDARG00000053678	Nfu_p_1_042391	ENSG00000114923	SLC4A3	6508
Nfu_g_1_014213	SLC12A2	Nfu_p_1_034190	Nfu_t_1_034190	Nfu_c_1_034190	ENSDARG00000010640	Nfu_p_1_034190	ENSG00000064651	SLC12A2	6558
Nfu_g_1_002030	NADL1.1	Nfu_p_1_005168	Nfu_t_1_005168	Nfu_c_1_005168	ENSDARG00000007149	Nfu_p_1_005168	ENSG00000198910	L1CAM	3897
Nfu_g_1_001878	PDZD4 (1 OF 2)	Nfu_p_1_004722	Nfu_t_1_004722	Nfu_c_1_004722	ENSDARG00000060182	Nfu_p_1_004722	ENSG00000121440	PDZRN3	23024
Nfu_g_1_002023	ITIH6	Nfu_p_1_005143	Nfu_t_1_005143	Nfu_c_1_005143	ENSDARG00000056037	Nfu_p_1_005143	ENSG00000102313	ITIH6	347365
Nfu_g_1_010261	IMPDH2	Nfu_p_1_024891	Nfu_t_1_024891	Nfu_c_1_024891	ENSDARG00000006900	Nfu_p_1_024891	ENSG00000106348	IMPDH1	3614
Nfu_g_1_010278	REREA	Nfu_p_1_024940	Nfu_t_1_024940	Nfu_c_1_024940	ENSDARG00000077353	Nfu_p_1_024940	ENSG00000142599	RERE	473
Nfu_g_1_010285	FMNL3	Nfu_p_1_024955	Nfu_t_1_024955	Nfu_c_1_024955	ENSDARG00000004372	Nfu_p_1_024955	ENSG00000157827	FMNL2	114793
Nfu_g_1_001586	SCUBE3	Nfu_p_1_003955	Nfu_t_1_003955	Nfu_c_1_003955	ENSDARG00000011490	Nfu_p_1_003955	ENSG00000146197	SCUBE3	222663
Nfu_g_1_001446	NCOA3 (1 OF 2)	Nfu_p_1_003581	Nfu_t_1_003581	Nfu_c_1_003581	ENSDARG00000077404	Nfu_p_1_003581	ENSG00000124151	NCOA3	8202
Nfu_g_1_001452	BAZ2A	Nfu_p_1_003594	Nfu_t_1_003594	Nfu_c_1_003594	ENSDARG00000058676	Nfu_p_1_003594	ENSG00000076108	BAZ2A	11176
Nfu_g_1_001527	PRIM1	Nfu_p_1_003830	Nfu_t_1_003830	Nfu_c_1_003830	ENSDARG00000040163	Nfu_p_1_003830	ENSG00000198056	PRIM1	5557
Nfu_g_1_015504	IQSEC2	Nfu_p_1_037262	Nfu_t_1_037262	Nfu_c_1_037262	ENSDARG00000016551	Nfu_p_1_037262	ENSG00000144711	IQSEC1	9922
Nfu_g_1_015555	HAUS7	Nfu_p_1_037372	Nfu_t_1_037372	Nfu_c_1_037372	ENSDARG00000037432	Nfu_p_1_037372	ENSG00000213397	HAUS7	55559
Nfu_g_1_018514	BAG5	Nfu_p_1_044249	Nfu_t_1_044249	Nfu_c_1_044249	ENSDARG00000017316	Nfu_p_1_044249	ENSG00000166170	BAG5	9529
Nfu_g_1_009736	AIM1A	Nfu_p_1_023720	Nfu_t_1_023720	Nfu_c_1_023720	ENSDARG00000031782	Nfu_p_1_023720	ENSG00000112297	AIM1	202
Nfu_g_1_021954	PACS2	Nfu_p_1_052543	Nfu_t_1_052543	Nfu_c_1_052543	ENSDARG00000078185	Nfu_p_1_052543	ENSG00000179364	PACS2	23241
Nfu_g_1_021928	Nfu_g_1_021928	Nfu_p_1_052487	Nfu_t_1_052487	Nfu_c_1_052487	ENSDARG00000091792	Nfu_p_1_052487	ENSG00000131016	AKAP12	9590
Nfu_g_1_021730	CENPO	Nfu_p_1_051991	Nfu_t_1_051991	Nfu_c_1_051991	ENSDARG00000075619	Nfu_p_1_051991	ENSG00000138092	CENPO	79172
Nfu_g_1_015078	STAG1A	Nfu_p_1_036310	Nfu_t_1_036310	Nfu_c_1_036310	ENSDARG00000061205	Nfu_p_1_036310	ENSG00000118007	STAG1	10274
Nfu_g_1_015298	Nfu_g_1_015298	Nfu_p_1_036835	Nfu_t_1_036835	Nfu_c_1_036835	ENSDARG00000017235	Nfu_p_1_036835	ENSG00000163577	EIF5A2	56648
Nfu_g_1_015097	Nfu_g_1_015097	Nfu_p_1_036358	Nfu_t_1_036358	Nfu_c_1_036358	ENSDARG00000010144	Nfu_p_1_036358	ENSG00000129951	PLPPR3	79948
Nfu_g_1_015352	SPTB	Nfu_p_1_036964	Nfu_t_1_036964	Nfu_c_1_036964	ENSDARG00000030490	Nfu_p_1_036964	ENSG00000070182	SPTB	6710
Nfu_g_1_015287	BX569781.3	Nfu_p_1_036809	Nfu_t_1_036809	Nfu_c_1_036809	ENSDARG00000091548	Nfu_p_1_036809	ENSG00000089177	KIF16B	55614
Nfu_g_1_015277	NRD1 (1 OF 2)	Nfu_p_1_036777	Nfu_t_1_036777	Nfu_c_1_036777	ENSDARG00000019596	Nfu_p_1_036777	ENSG00000078618	NRDC	4898
Nfu_g_1_015056	TONSL	Nfu_p_1_036245	Nfu_t_1_036245	Nfu_c_1_036245	ENSDARG00000071294	Nfu_p_1_036245	ENSG00000160949	TONSL	4796
Nfu_g_1_015268	PLK4	Nfu_p_1_036743	Nfu_t_1_036743	Nfu_c_1_036743	ENSDARG00000004576	Nfu_p_1_036743	ENSG00000142731	PLK4	10733
Nfu_g_1_015381	MLH3	Nfu_p_1_037028	Nfu_t_1_037028	Nfu_c_1_037028	ENSDARG00000056334	Nfu_p_1_037028	ENSG00000119684	MLH3	27030
Nfu_g_1_002600	RHPN1	Nfu_p_1_006524	Nfu_t_1_006524	Nfu_c_1_006524	ENSDARG00000052454	Nfu_p_1_006524	ENSG00000158106	RHPN1	114822
Nfu_g_1_002597	PGPEP1	Nfu_p_1_006518	Nfu_t_1_006518	Nfu_c_1_006518	ENSDARG00000054666	Nfu_p_1_006518	ENSG00000130517	PGPEP1	54858
Nfu_g_1_002593	DAZAP1	Nfu_p_1_006504	Nfu_t_1_006504	Nfu_c_1_006504	ENSDARG00000070846	Nfu_p_1_006504	ENSG00000071626	DAZAP1	26528
Nfu_g_1_002316	ABCA7 (1 OF 2)	Nfu_p_1_005821	Nfu_t_1_005821	Nfu_c_1_005821	ENSDARG00000074221	Nfu_p_1_005821	ENSG00000064687	ABCA7	10347
Nfu_g_1_022682	MUTYH	Nfu_p_1_054259	Nfu_t_1_054259	Nfu_c_1_054259	ENSDARG00000074889	Nfu_p_1_054259	ENSG00000132781	MUTYH	4595
Nfu_g_1_017897	PDGFRA	Nfu_p_1_042860	Nfu_t_1_042860	Nfu_c_1_042860	ENSDARG00000057345	Nfu_p_1_042860	ENSG00000134853	PDGFRA	5156
Nfu_g_1_009294	RORB	Nfu_p_1_022605	Nfu_t_1_022605	Nfu_c_1_022605	ENSDARG00000033498	Nfu_p_1_022605	ENSG00000198963	RORB	6096
Nfu_g_1_009215	TMEM161B	Nfu_p_1_022425	Nfu_t_1_022425	Nfu_c_1_022425	ENSDARG00000055989	Nfu_p_1_022425	ENSG00000164180	TMEM161B	153396
Nfu_g_1_009059	ANK1 (1 OF 2)	Nfu_p_1_022040	Nfu_t_1_022040	Nfu_c_1_022040	ENSDARG00000059093	Nfu_p_1_022040	ENSG00000029534	ANK1	286
Nfu_g_1_009346	MAPK4	Nfu_p_1_022765	Nfu_t_1_022765	Nfu_c_1_022765	ENSDARG00000017681	Nfu_p_1_022765	ENSG00000141639	MAPK4	5596
Nfu_g_1_008853	PTCH1	Nfu_p_1_021436	Nfu_t_1_021436	Nfu_c_1_021436	ENSDARG00000016404	Nfu_p_1_021436	ENSG00000185920	PTCH1	5727
Nfu_g_1_007410	HIC1L	Nfu_p_1_017955	Nfu_t_1_017955	Nfu_c_1_017955	ENSDARG00000055493	Nfu_p_1_017955	ENSG00000169635	HIC2	23119
Nfu_g_1_010003	ZHX2 (2 OF 2)	Nfu_p_1_024321	Nfu_t_1_024321	Nfu_c_1_024321	ENSDARG00000055162	Nfu_p_1_024321	ENSG00000178764	ZHX2	22882
Nfu_g_1_004141	CABZ01010103.1	Nfu_p_1_010148	Nfu_t_1_010148	Nfu_c_1_010148	ENSDARG00000079610	Nfu_p_1_010148	ENSG00000127914	AKAP9	10142
Nfu_g_1_020693	RUNX1T1	Nfu_p_1_049553	Nfu_t_1_049553	Nfu_c_1_049553	ENSDARG00000003680	Nfu_p_1_049553	ENSG00000079102	RUNX1T1	862
Nfu_g_1_016219	NFYC	Nfu_p_1_038902	Nfu_t_1_038902	Nfu_c_1_038902	ENSDARG00000070151	Nfu_p_1_038902	ENSG00000066136	NFYC	4802
Nfu_g_1_018041	RXRB (1 OF 2)	Nfu_p_1_043175	Nfu_t_1_043175	Nfu_c_1_043175	ENSDARG00000078954	Nfu_p_1_043175	ENSG00000186350	RXRA	6256
Nfu_g_1_012316	SLC9A1 (1 OF 2)	Nfu_p_1_029824	Nfu_t_1_029824	Nfu_c_1_029824	ENSDARG00000067784	Nfu_p_1_029824	ENSG00000090020	SLC9A1	6548

## Sheet: up_down_genes
Nfu.Gene.ID	Gene.symbol	Nfu.Protein.ID	Nfu.Transcript.ID	Nfu.CDS.ID	Ensembl.Drerio.Gene.ID	Notobranchius_gene_ID	Human_gene_ID	Human_gene_name	entrezgene
Nfu_g_1_009825	UBXN11	Nfu_p_1_023930	Nfu_t_1_023930	Nfu_c_1_023930	ENSDARG00000053828	Nfu_p_1_023930	ENSG00000158062	UBXN11	91544
Nfu_g_1_016713	UBA3	Nfu_p_1_039999	Nfu_t_1_039999	Nfu_c_1_039999	ENSDARG00000057987	Nfu_p_1_039999	ENSG00000144744	UBA3	9039
Nfu_g_1_012656	ROGDI	Nfu_p_1_030570	Nfu_t_1_030570	Nfu_c_1_030570	ENSDARG00000096253	Nfu_p_1_030570	ENSG00000067836	ROGDI	79641
Nfu_g_1_018010	GNAL	Nfu_p_1_043097	Nfu_t_1_043097	Nfu_c_1_043097	ENSDARG00000045415	Nfu_p_1_043097	ENSG00000141404	GNAL	2774
Nfu_g_1_002240	LTV1	Nfu_p_1_005600	Nfu_t_1_005600	Nfu_c_1_005600	ENSDARG00000008490	Nfu_p_1_005600	ENSG00000280148	RP3-468K18.7	NA
Nfu_g_1_012175	ZDHHC18B	Nfu_p_1_029497	Nfu_t_1_029497	Nfu_c_1_029497	ENSDARG00000094201	Nfu_p_1_029497	ENSG00000175048	ZDHHC14	79683
Nfu_g_1_006998	ST7	Nfu_p_1_016933	Nfu_t_1_016933	Nfu_c_1_016933	ENSDARG00000032603	Nfu_p_1_016933	ENSG00000004866	ST7	7982
Nfu_g_1_007322	TSNARE1	Nfu_p_1_017773	Nfu_t_1_017773	Nfu_c_1_017773	ENSDARG00000010290	Nfu_p_1_017773	ENSG00000171045	TSNARE1	203062
Nfu_g_1_005015	VPS13D	Nfu_p_1_012122	Nfu_t_1_012122	Nfu_c_1_012122	ENSDARG00000017986	Nfu_p_1_012122	ENSG00000048707	VPS13D	55187
Nfu_g_1_011150	STAC2 (2 OF 2)	Nfu_p_1_026918	Nfu_t_1_026918	Nfu_c_1_026918	ENSDARG00000074004	Nfu_p_1_026918	ENSG00000141750	STAC2	342667
Nfu_g_1_000152	GALNT7	Nfu_p_1_000342	Nfu_t_1_000342	Nfu_c_1_000342	ENSDARG00000057303	Nfu_p_1_000342	ENSG00000109586	GALNT7	51809
Nfu_g_1_023478	CAB39	Nfu_p_1_056342	Nfu_t_1_056342	Nfu_c_1_056342	ENSDARG00000043451	Nfu_p_1_056342	ENSG00000135932	CAB39	51719
Nfu_g_1_009800	DIRAS1A	Nfu_p_1_023854	Nfu_t_1_023854	Nfu_c_1_023854	ENSDARG00000009372	Nfu_p_1_023854	ENSG00000176490	DIRAS1	148252
Nfu_g_1_003779	CABZ01065506.1	Nfu_p_1_009276	Nfu_t_1_009276	Nfu_c_1_009276	ENSDARG00000056058	Nfu_p_1_009276	ENSG00000198626	RYR2	6262
Nfu_g_1_016968	NBEAL2	Nfu_p_1_040533	Nfu_t_1_040533	Nfu_c_1_040533	ENSDARG00000057508	Nfu_p_1_040533	ENSG00000160796	NBEAL2	23218
Nfu_g_1_004688	CLK4A	Nfu_p_1_011420	Nfu_t_1_011420	Nfu_c_1_011420	ENSDARG00000089372	Nfu_p_1_011420	ENSG00000013441	CLK1	1195
Nfu_g_1_004348	ADRA1BB	Nfu_p_1_010613	Nfu_t_1_010613	Nfu_c_1_010613	ENSDARG00000041173	Nfu_p_1_010613	ENSG00000170214	ADRA1B	147
Nfu_g_1_004531	CCDC88B	Nfu_p_1_011021	Nfu_t_1_011021	Nfu_c_1_011021	ENSDARG00000076189	Nfu_p_1_011021	ENSG00000115355	CCDC88A	55704
Nfu_g_1_004785	GPR101	Nfu_p_1_011650	Nfu_t_1_011650	Nfu_c_1_011650	ENSDARG00000039218	Nfu_p_1_011650	ENSG00000165370	GPR101	83550
Nfu_g_1_011654	PNPLA8	Nfu_p_1_028158	Nfu_t_1_028158	Nfu_c_1_028158	ENSDARG00000078745	Nfu_p_1_028158	ENSG00000135241	PNPLA8	50640
Nfu_g_1_011797	JHDM1D	Nfu_p_1_028511	Nfu_t_1_028511	Nfu_c_1_028511	ENSDARG00000018559	Nfu_p_1_028511	ENSG00000006459	KDM7A	80853
Nfu_g_1_007297	OLFM2B	Nfu_p_1_017685	Nfu_t_1_017685	Nfu_c_1_017685	ENSDARG00000077847	Nfu_p_1_017685	ENSG00000105088	OLFM2	93145
Nfu_g_1_007135	HHIP	Nfu_p_1_017283	Nfu_t_1_017283	Nfu_c_1_017283	ENSDARG00000060397	Nfu_p_1_017283	ENSG00000164161	HHIP	64399
Nfu_g_1_015860	OBFC1	Nfu_p_1_038032	Nfu_t_1_038032	Nfu_c_1_038032	ENSDARG00000007734	Nfu_p_1_038032	ENSG00000107960	STN1	79991
Nfu_g_1_015853	HTRA3A	Nfu_p_1_038021	Nfu_t_1_038021	Nfu_c_1_038021	ENSDARG00000010925	Nfu_p_1_038021	ENSG00000170801	HTRA3	94031
Nfu_g_1_006782	RASGEF1BB	Nfu_p_1_016359	Nfu_t_1_016359	Nfu_c_1_016359	ENSDARG00000044251	Nfu_p_1_016359	ENSG00000138670	RASGEF1B	153020
Nfu_g_1_018382	DFNB31A	Nfu_p_1_043931	Nfu_t_1_043931	Nfu_c_1_043931	ENSDARG00000075362	Nfu_p_1_043931	ENSG00000095397	WHRN	25861
Nfu_g_1_018359	LONRF1L	Nfu_p_1_043871	Nfu_t_1_043871	Nfu_c_1_043871	ENSDARG00000078567	Nfu_p_1_043871	ENSG00000175556	LONRF3	79836
Nfu_g_1_016142	BAG3	Nfu_p_1_038744	Nfu_t_1_038744	Nfu_c_1_038744	ENSDARG00000039486	Nfu_p_1_038744	ENSG00000151929	BAG3	9531
Nfu_g_1_007855	FBXW4	Nfu_p_1_018931	Nfu_t_1_018931	Nfu_c_1_018931	ENSDARG00000033551	Nfu_p_1_018931	ENSG00000107829	FBXW4	6468
Nfu_g_1_014442	MYOF	Nfu_p_1_034775	Nfu_t_1_034775	Nfu_c_1_034775	ENSDARG00000017128	Nfu_p_1_034775	ENSG00000138119	MYOF	26509
Nfu_g_1_014379	LGI1A	Nfu_p_1_034634	Nfu_t_1_034634	Nfu_c_1_034634	ENSDARG00000058421	Nfu_p_1_034634	ENSG00000108231	LGI1	9211
Nfu_g_1_002967	RGS7	Nfu_p_1_007458	Nfu_t_1_007458	Nfu_c_1_007458	ENSDARG00000016584	Nfu_p_1_007458	ENSG00000182901	RGS7	6000
Nfu_g_1_002812	FAM13C	Nfu_p_1_007090	Nfu_t_1_007090	Nfu_c_1_007090	ENSDARG00000096601	Nfu_p_1_007090	ENSG00000148541	FAM13C	220965
Nfu_g_1_019642	GRAPA	Nfu_p_1_046934	Nfu_t_1_046934	Nfu_c_1_046934	ENSDARG00000005414	Nfu_p_1_046934	ENSG00000189152	GRAPL	400581
Nfu_g_1_019831	TOB1	Nfu_p_1_047338	Nfu_t_1_047338	Nfu_c_1_047338	ENSDARG00000032619	Nfu_p_1_047338	ENSG00000141232	TOB1	10140
Nfu_g_1_009655	ANKRD46B	Nfu_p_1_023519	Nfu_t_1_023519	Nfu_c_1_023519	ENSDARG00000015780	Nfu_p_1_023519	ENSG00000186106	ANKRD46	157567
Nfu_g_1_003672	NELFA	Nfu_p_1_009059	Nfu_t_1_009059	Nfu_c_1_009059	ENSDARG00000061411	Nfu_p_1_009059	ENSG00000185049	NELFA	7469
Nfu_g_1_014145	OSBP	Nfu_p_1_034032	Nfu_t_1_034032	Nfu_c_1_034032	ENSDARG00000004634	Nfu_p_1_034032	ENSG00000184792	OSBP2	23762
Nfu_g_1_019081	Nfu_g_1_019081	Nfu_p_1_045627	Nfu_t_1_045627	Nfu_c_1_045627	ENSDARG00000006395	Nfu_p_1_045627	ENSG00000119707	RBM25	58517
Nfu_g_1_012742	TRDN	Nfu_p_1_030772	Nfu_t_1_030772	Nfu_c_1_030772	ENSDARG00000041779	Nfu_p_1_030772	ENSG00000186439	TRDN	10345
Nfu_g_1_000123	INTS9	Nfu_p_1_000286	Nfu_t_1_000286	Nfu_c_1_000286	ENSDARG00000067913	Nfu_p_1_000286	ENSG00000104299	INTS9	55756
Nfu_g_1_007613	GCGR (2 OF 2)	Nfu_p_1_018357	Nfu_t_1_018357	Nfu_c_1_018357	ENSDARG00000070973	Nfu_p_1_018357	ENSG00000215644	GCGR	2642
Nfu_g_1_007492	HS3ST2	Nfu_p_1_018101	Nfu_t_1_018101	Nfu_c_1_018101	ENSDARG00000059616	Nfu_p_1_018101	ENSG00000122254	HS3ST2	9956
Nfu_g_1_007490	DDX42	Nfu_p_1_018098	Nfu_t_1_018098	Nfu_c_1_018098	ENSDARG00000037928	Nfu_p_1_018098	ENSG00000198231	DDX42	11325
Nfu_g_1_006215	HDAC9B	Nfu_p_1_015015	Nfu_t_1_015015	Nfu_c_1_015015	ENSDARG00000056642	Nfu_p_1_015015	ENSG00000048052	HDAC9	9734
Nfu_g_1_016774	CNOT10	Nfu_p_1_040145	Nfu_t_1_040145	Nfu_c_1_040145	ENSDARG00000058528	Nfu_p_1_040145	ENSG00000182973	CNOT10	25904
Nfu_g_1_010979	BX470068.1	Nfu_p_1_026583	Nfu_t_1_026583	Nfu_c_1_026583	ENSDARG00000062696	Nfu_p_1_026583	ENSG00000136267	DGKB	1607
Nfu_g_1_011086	MCL1B	Nfu_p_1_026796	Nfu_t_1_026796	Nfu_c_1_026796	ENSDARG00000008363	Nfu_p_1_026796	ENSG00000143384	MCL1	4170
Nfu_g_1_011128	NAGPA	Nfu_p_1_026880	Nfu_t_1_026880	Nfu_c_1_026880	ENSDARG00000075149	Nfu_p_1_026880	ENSG00000103174	NAGPA	51172
Nfu_g_1_001078	DEDD2	Nfu_p_1_002645	Nfu_t_1_002645	Nfu_c_1_002645	ENSDARG00000002758	Nfu_p_1_002645	ENSG00000160570	DEDD2	162989
Nfu_g_1_001080	GTPBP10	Nfu_p_1_002651	Nfu_t_1_002651	Nfu_c_1_002651	ENSDARG00000040300	Nfu_p_1_002651	ENSG00000105793	GTPBP10	85865
Nfu_g_1_016425	INTS4	Nfu_p_1_039350	Nfu_t_1_039350	Nfu_c_1_039350	ENSDARG00000063610	Nfu_p_1_039350	ENSG00000149262	INTS4	92105
Nfu_g_1_016381	ARRB1	Nfu_p_1_039227	Nfu_t_1_039227	Nfu_c_1_039227	ENSDARG00000043241	Nfu_p_1_039227	ENSG00000137486	ARRB1	408
Nfu_g_1_000286	AL954372.1	Nfu_p_1_000655	Nfu_t_1_000655	Nfu_c_1_000655	ENSDARG00000030945	Nfu_p_1_000655	ENSG00000007202	KIAA0100	9703
Nfu_g_1_000702	YPEL2	Nfu_p_1_001689	Nfu_t_1_001689	Nfu_c_1_001689	ENSDARG00000087258	Nfu_p_1_001689	ENSG00000175155	YPEL2	388403
Nfu_g_1_000315	CABZ01024201.1	Nfu_p_1_000742	Nfu_t_1_000742	Nfu_c_1_000742	ENSDARG00000078775	Nfu_p_1_000742	ENSG00000155903	RASA2	5922
Nfu_g_1_013985	CREB3L1	Nfu_p_1_033661	Nfu_t_1_033661	Nfu_c_1_033661	ENSDARG00000015793	Nfu_p_1_033661	ENSG00000157613	CREB3L1	90993
Nfu_g_1_008742	GABRB3 (1 OF 2)	Nfu_p_1_021215	Nfu_t_1_021215	Nfu_c_1_021215	ENSDARG00000023771	Nfu_p_1_021215	ENSG00000166206	GABRB3	2562
Nfu_g_1_002071	SMYD3	Nfu_p_1_005257	Nfu_t_1_005257	Nfu_c_1_005257	ENSDARG00000058050	Nfu_p_1_005257	ENSG00000185420	SMYD3	64754
Nfu_g_1_003350	PRMT3	Nfu_p_1_008342	Nfu_t_1_008342	Nfu_c_1_008342	ENSDARG00000019791	Nfu_p_1_008342	ENSG00000185238	PRMT3	10196
Nfu_g_1_003355	MFGE8 (2 OF 2)	Nfu_p_1_008350	Nfu_t_1_008350	Nfu_c_1_008350	ENSDARG00000015349	Nfu_p_1_008350	ENSG00000140545	MFGE8	4240
Nfu_g_1_002143	LYSMD2	Nfu_p_1_005405	Nfu_t_1_005405	Nfu_c_1_005405	ENSDARG00000091771	Nfu_p_1_005405	ENSG00000140280	LYSMD2	256586
Nfu_g_1_012460	EDC3 (2 OF 2)	Nfu_p_1_030118	Nfu_t_1_030118	Nfu_c_1_030118	ENSDARG00000051931	Nfu_p_1_030118	ENSG00000179151	EDC3	80153
Nfu_g_1_013787	MAST1 (1 OF 2)	Nfu_p_1_033161	Nfu_t_1_033161	Nfu_c_1_033161	ENSDARG00000027497	Nfu_p_1_033161	ENSG00000105613	MAST1	22983
Nfu_g_1_006865	ARL8	Nfu_p_1_016535	Nfu_t_1_016535	Nfu_c_1_016535	ENSDARG00000094709	Nfu_p_1_016535	ENSG00000165997	ARL5B	221079
Nfu_g_1_006898	LZTFL1	Nfu_p_1_016594	Nfu_t_1_016594	Nfu_c_1_016594	ENSDARG00000041997	Nfu_p_1_016594	ENSG00000163818	LZTFL1	54585
Nfu_g_1_019285	CLASP1A	Nfu_p_1_046076	Nfu_t_1_046076	Nfu_c_1_046076	ENSDARG00000010280	Nfu_p_1_046076	ENSG00000074054	CLASP1	23332
Nfu_g_1_020378	CABZ01035647.1	Nfu_p_1_048753	Nfu_t_1_048753	Nfu_c_1_048753	ENSDARG00000086681	Nfu_p_1_048753	ENSG00000164808	SPIDR	23514
Nfu_g_1_020569	PLK3	Nfu_p_1_049230	Nfu_t_1_049230	Nfu_c_1_049230	ENSDARG00000038754	Nfu_p_1_049230	ENSG00000173846	PLK3	1263
Nfu_g_1_020265	RAP2B (1 OF 2)	Nfu_p_1_048391	Nfu_t_1_048391	Nfu_c_1_048391	ENSDARG00000040296	Nfu_p_1_048391	ENSG00000181467	RAP2B	5912
Nfu_g_1_020125	DPYDB	Nfu_p_1_048058	Nfu_t_1_048058	Nfu_c_1_048058	ENSDARG00000010267	Nfu_p_1_048058	ENSG00000188641	DPYD	1806
Nfu_g_1_020423	XIRP1	Nfu_p_1_048899	Nfu_t_1_048899	Nfu_c_1_048899	ENSDARG00000030722	Nfu_p_1_048899	ENSG00000168334	XIRP1	165904
Nfu_g_1_020219	SLC35D1B	Nfu_p_1_048273	Nfu_t_1_048273	Nfu_c_1_048273	ENSDARG00000011973	Nfu_p_1_048273	ENSG00000116704	SLC35D1	23169
Nfu_g_1_021701	RBM6	Nfu_p_1_051919	Nfu_t_1_051919	Nfu_c_1_051919	ENSDARG00000077060	Nfu_p_1_051919	ENSG00000004534	RBM6	10180
Nfu_g_1_020824	ERRFI1	Nfu_p_1_049840	Nfu_t_1_049840	Nfu_c_1_049840	ENSDARG00000070171	Nfu_p_1_049840	ENSG00000116285	ERRFI1	54206
Nfu_g_1_021633	SYNPR (1 OF 2)	Nfu_p_1_051772	Nfu_t_1_051772	Nfu_c_1_051772	ENSDARG00000037587	Nfu_p_1_051772	ENSG00000163630	SYNPR	132204
Nfu_g_1_021220	PCSK1	Nfu_p_1_050823	Nfu_t_1_050823	Nfu_c_1_050823	ENSDARG00000002600	Nfu_p_1_050823	ENSG00000175426	PCSK1	5122
Nfu_g_1_021477	BX571768.1	Nfu_p_1_051387	Nfu_t_1_051387	Nfu_c_1_051387	ENSDARG00000029474	Nfu_p_1_051387	ENSG00000134072	CAMK1	8536
Nfu_g_1_017208	CABZ01064108.1	Nfu_p_1_041136	Nfu_t_1_041136	Nfu_c_1_041136	ENSDARG00000079484	Nfu_p_1_041136	ENSG00000107147	KCNT1	57582
Nfu_g_1_005153	ABR	Nfu_p_1_012508	Nfu_t_1_012508	Nfu_c_1_012508	ENSDARG00000079286	Nfu_p_1_012508	ENSG00000159842	ABR	29
Nfu_g_1_005479	GRXCR2	Nfu_p_1_013273	Nfu_t_1_013273	Nfu_c_1_013273	ENSDARG00000053692	Nfu_p_1_013273	ENSG00000204928	GRXCR2	643226
Nfu_g_1_022892	SEMA4G	Nfu_p_1_054932	Nfu_t_1_054932	Nfu_c_1_054932	ENSDARG00000088143	Nfu_p_1_054932	ENSG00000095539	SEMA4G	57715
Nfu_g_1_023262	Nfu_g_1_023262	Nfu_p_1_055852	Nfu_t_1_055852	Nfu_c_1_055852	ENSDARG00000008697	Nfu_p_1_055852	ENSG00000116016	EPAS1	2034
Nfu_g_1_023332	TCTN3	Nfu_p_1_056008	Nfu_t_1_056008	Nfu_c_1_056008	ENSDARG00000078447	Nfu_p_1_056008	ENSG00000204852	TCTN1	79600
Nfu_g_1_023382	UBALD1A	Nfu_p_1_056130	Nfu_t_1_056130	Nfu_c_1_056130	ENSDARG00000002362	Nfu_p_1_056130	ENSG00000153443	UBALD1	124402
Nfu_g_1_018115	LRRK2	Nfu_p_1_043354	Nfu_t_1_043354	Nfu_c_1_043354	ENSDARG00000006169	Nfu_p_1_043354	ENSG00000188906	LRRK2	120892
Nfu_g_1_003506	GXYLT1B	Nfu_p_1_008695	Nfu_t_1_008695	Nfu_c_1_008695	ENSDARG00000044191	Nfu_p_1_008695	ENSG00000151233	GXYLT1	283464
Nfu_g_1_008613	CAPRIN1 (1 OF 2)	Nfu_p_1_020879	Nfu_t_1_020879	Nfu_c_1_020879	ENSDARG00000054272	Nfu_p_1_020879	ENSG00000135387	CAPRIN1	4076
Nfu_g_1_007951	ANKRD34C	Nfu_p_1_019182	Nfu_t_1_019182	Nfu_c_1_019182	ENSDARG00000093286	Nfu_p_1_019182	ENSG00000235711	ANKRD34C	390616
Nfu_g_1_008610	DENND5B	Nfu_p_1_020871	Nfu_t_1_020871	Nfu_c_1_020871	ENSDARG00000003789	Nfu_p_1_020871	ENSG00000184014	DENND5A	23258
Nfu_g_1_005917	ETV5A	Nfu_p_1_014346	Nfu_t_1_014346	Nfu_c_1_014346	ENSDARG00000069763	Nfu_p_1_014346	ENSG00000244405	ETV5	2119
Nfu_g_1_006048	SI:CH211-149L1.2	Nfu_p_1_014624	Nfu_t_1_014624	Nfu_c_1_014624	ENSDARG00000079501	Nfu_p_1_014624	ENSG00000196872	KIAA1211L	343990
Nfu_g_1_017538	COG3	Nfu_p_1_041960	Nfu_t_1_041960	Nfu_c_1_041960	ENSDARG00000053504	Nfu_p_1_041960	ENSG00000136152	COG3	83548
Nfu_g_1_017824	SERP2	Nfu_p_1_042674	Nfu_t_1_042674	Nfu_c_1_042674	ENSDARG00000094003	Nfu_p_1_042674	ENSG00000151778	SERP2	387923
Nfu_g_1_001900	FAM43B	Nfu_p_1_004771	Nfu_t_1_004771	Nfu_c_1_004771	ENSDARG00000070222	Nfu_p_1_004771	ENSG00000183114	FAM43B	163933
Nfu_g_1_001659	KCNK15	Nfu_p_1_004142	Nfu_t_1_004142	Nfu_c_1_004142	ENSDARG00000077371	Nfu_p_1_004142	ENSG00000124249	KCNK15	60598
Nfu_g_1_001366	UCKL1 (1 OF 2)	Nfu_p_1_003374	Nfu_t_1_003374	Nfu_c_1_003374	ENSDARG00000001686	Nfu_p_1_003374	ENSG00000198276	UCKL1	54963
Nfu_g_1_015578	GRIPAP1	Nfu_p_1_037434	Nfu_t_1_037434	Nfu_c_1_037434	ENSDARG00000063069	Nfu_p_1_037434	ENSG00000068400	GRIPAP1	56850
Nfu_g_1_021857	ARG2	Nfu_p_1_052313	Nfu_t_1_052313	Nfu_c_1_052313	ENSDARG00000039269	Nfu_p_1_052313	ENSG00000081181	ARG2	384
Nfu_g_1_015334	HTR1B (1 OF 2)	Nfu_p_1_036913	Nfu_t_1_036913	Nfu_c_1_036913	ENSDARG00000053987	Nfu_p_1_036913	ENSG00000135312	HTR1B	3351
Nfu_g_1_015321	KIAA0247	Nfu_p_1_036885	Nfu_t_1_036885	Nfu_c_1_036885	ENSDARG00000030116	Nfu_p_1_036885	ENSG00000100647	SUSD6	9766
Nfu_g_1_015029	ZFYVE19	Nfu_p_1_036191	Nfu_t_1_036191	Nfu_c_1_036191	ENSDARG00000003642	Nfu_p_1_036191	ENSG00000166140	ZFYVE19	84936
Nfu_g_1_015392	SRRM1	Nfu_p_1_037046	Nfu_t_1_037046	Nfu_c_1_037046	ENSDARG00000001244	Nfu_p_1_037046	ENSG00000133226	SRRM1	10250
Nfu_g_1_002347	VCAM1	Nfu_p_1_005893	Nfu_t_1_005893	Nfu_c_1_005893	ENSDARG00000062479	Nfu_p_1_005893	ENSG00000162692	VCAM1	7412
Nfu_g_1_002408	DENND1B	Nfu_p_1_006042	Nfu_t_1_006042	Nfu_c_1_006042	ENSDARG00000029374	Nfu_p_1_006042	ENSG00000213047	DENND1B	163486
Nfu_g_1_009038	LRRTM4 (2 OF 3)	Nfu_p_1_021996	Nfu_t_1_021996	Nfu_c_1_021996	ENSDARG00000059535	Nfu_p_1_021996	ENSG00000176204	LRRTM4	80059
Nfu_g_1_009208	F2R	Nfu_p_1_022407	Nfu_t_1_022407	Nfu_c_1_022407	ENSDARG00000060012	Nfu_p_1_022407	ENSG00000181104	F2R	2149
Nfu_g_1_009102	TMEM119A	Nfu_p_1_022151	Nfu_t_1_022151	Nfu_c_1_022151	ENSDARG00000095259	Nfu_p_1_022151	ENSG00000183160	TMEM119	338773
Nfu_g_1_009203	CMKLR1	Nfu_p_1_022401	Nfu_t_1_022401	Nfu_c_1_022401	ENSDARG00000090890	Nfu_p_1_022401	ENSG00000174600	CMKLR1	1240
Nfu_g_1_009465	RNF180 (1 OF 2)	Nfu_p_1_023065	Nfu_t_1_023065	Nfu_c_1_023065	ENSDARG00000073720	Nfu_p_1_023065	ENSG00000164197	RNF180	285671
Nfu_g_1_009994	RNF139	Nfu_p_1_024304	Nfu_t_1_024304	Nfu_c_1_024304	ENSDARG00000036929	Nfu_p_1_024304	ENSG00000170881	RNF139	11236
